# Supplementary material for: Reef-scale trends in Florida Acropora spp. abundance and the effects of population enhancement
Source: PeerJ. 2016 Sep 29;4:e2523. doi: 10.7717/peerj.2523 (PMC5047146; doi:10.7717/peerj.2523)
Supplement: Supplemental Information 1 [file peerj-04-2523-s001.zip]

Archive with 8 entries (8 files):
- 2014Tracks.gpx
- 2015Tracks.gpx
- Acrop_Waypoints.xlsx
- SearchTrack_metadata.xlsx
- 2005Tracks.gpx
- 2006Tracks.gpx
- 2007Tracks.gpx
- 2013Tracks.gpx
