# Supplementary material for: Reef-scale trends in Florida Acropora spp. abundance and the effects of population enhancement
Source: PeerJ. 2016 Sep 29;4:e2523. doi: 10.7717/peerj.2523 (PMC5047146; doi:10.7717/peerj.2523)
Supplement: Supplemental Information 1 [file peerj-04-2523-s001.zip › 2014Tracks.gpx]

<?xml version="1.0" encoding="utf-8"?><gpx creator="Garmin Desktop App" version="1.1" xsi:schemaLocation="http://www.topografix.com/GPX/1/1 http://www.topografix.com/GPX/1/1/gpx.xsd http://www.garmin.com/xmlschemas/WaypointExtension/v1 http://www8.garmin.com/xmlschemas/WaypointExtensionv1.xsd http://www.garmin.com/xmlschemas/TrackPointExtension/v1 http://www.garmin.com/xmlschemas/TrackPointExtensionv1.xsd http://www.garmin.com/xmlschemas/GpxExtensions/v3 http://www8.garmin.com/xmlschemas/GpxExtensionsv3.xsd http://www.garmin.com/xmlschemas/ActivityExtension/v1 http://www8.garmin.com/xmlschemas/ActivityExtensionv1.xsd http://www.garmin.com/xmlschemas/AdventuresExtensions/v1 http://www8.garmin.com/xmlschemas/AdventuresExtensionv1.xsd http://www.garmin.com/xmlschemas/PressureExtension/v1 http://www.garmin.com/xmlschemas/PressureExtensionv1.xsd http://www.garmin.com/xmlschemas/TripExtensions/v1 http://www.garmin.com/xmlschemas/TripExtensionsv1.xsd" xmlns="http://www.topografix.com/GPX/1/1" xmlns:xsi="http://www.w3.org/2001/XMLSchema-instance" xmlns:wptx1="http://www.garmin.com/xmlschemas/WaypointExtension/v1" xmlns:gpxtrx="http://www.garmin.com/xmlschemas/GpxExtensions/v3" xmlns:gpxtpx="http://www.garmin.com/xmlschemas/TrackPointExtension/v1" xmlns:gpxx="http://www.garmin.com/xmlschemas/GpxExtensions/v3" xmlns:trp="http://www.garmin.com/xmlschemas/TripExtensions/v1" xmlns:adv="http://www.garmin.com/xmlschemas/AdventuresExtensions/v1" xmlns:prs="http://www.garmin.com/xmlschemas/PressureExtension/v1">

  <metadata>
    <link href="http://www.garmin.com">
      <text>Garmin International</text>
    </link>
    <time>2015-12-16T22:30:18Z</time>
    <bounds maxlat="25.228257179260254" maxlon="-80.205700546503067" minlat="25.00778772868216" minlon="-80.377970281988382" />
  </metadata>

  <trk>
    <name>2014-06-12 14:18:29</name>
    <extensions>
      <gpxx:TrackExtension>
        <gpxx:DisplayColor>DarkGray</gpxx:DisplayColor>
      </gpxx:TrackExtension>
    </extensions>
    <trkseg>
      <trkpt lat="25.034531950950623" lon="-80.349033270031214">
        <ele>1.1</ele>
        <time>2014-06-12T16:24:42Z</time>
      </trkpt>
      <trkpt lat="25.034532453864813" lon="-80.349039221182466">
        <ele>2.54</ele>
        <time>2014-06-12T16:24:57Z</time>
      </trkpt>
      <trkpt lat="25.034533375874162" lon="-80.349043579772115">
        <ele>2.54</ele>
        <time>2014-06-12T16:25:05Z</time>
      </trkpt>
      <trkpt lat="25.034537147730589" lon="-80.349045423790812">
        <ele>1.58</ele>
        <time>2014-06-12T16:25:15Z</time>
      </trkpt>
      <trkpt lat="25.03454159013927" lon="-80.349042406305671">
        <ele>2.06</ele>
        <time>2014-06-12T16:25:25Z</time>
      </trkpt>
      <trkpt lat="25.034551983699203" lon="-80.349043495953083">
        <ele>1.1</ele>
        <time>2014-06-12T16:25:36Z</time>
      </trkpt>
      <trkpt lat="25.034556509926915" lon="-80.349048022180796">
        <ele>0.62</ele>
        <time>2014-06-12T16:25:47Z</time>
      </trkpt>
      <trkpt lat="25.034557012841105" lon="-80.349051291123033">
        <ele>0.62</ele>
        <time>2014-06-12T16:25:58Z</time>
      </trkpt>
      <trkpt lat="25.034563634544611" lon="-80.349050704389811">
        <ele>0.62</ele>
        <time>2014-06-12T16:26:07Z</time>
      </trkpt>
      <trkpt lat="25.034561958163977" lon="-80.349049782380462">
        <ele>0.14</ele>
        <time>2014-06-12T16:26:17Z</time>
      </trkpt>
      <trkpt lat="25.034561036154628" lon="-80.349052967503667">
        <ele>0.14</ele>
        <time>2014-06-12T16:26:31Z</time>
      </trkpt>
      <trkpt lat="25.034557096660137" lon="-80.349055146798491">
        <ele>0.14</ele>
        <time>2014-06-12T16:26:43Z</time>
      </trkpt>
      <trkpt lat="25.034555504098535" lon="-80.349058918654919">
        <ele>0.14</ele>
        <time>2014-06-12T16:26:56Z</time>
      </trkpt>
      <trkpt lat="25.034553660079837" lon="-80.349069060757756">
        <ele>0.62</ele>
        <time>2014-06-12T16:27:03Z</time>
      </trkpt>
      <trkpt lat="25.034556593745947" lon="-80.349065456539392">
        <ele>1.1</ele>
        <time>2014-06-12T16:27:13Z</time>
      </trkpt>
      <trkpt lat="25.034559359773993" lon="-80.349063025787473">
        <ele>1.1</ele>
        <time>2014-06-12T16:27:25Z</time>
      </trkpt>
      <trkpt lat="25.034559275954962" lon="-80.34906093031168">
        <ele>0.14</ele>
        <time>2014-06-12T16:27:36Z</time>
      </trkpt>
      <trkpt lat="25.034558437764645" lon="-80.349064702168107">
        <ele>0.14</ele>
        <time>2014-06-12T16:27:45Z</time>
      </trkpt>
      <trkpt lat="25.034560281783342" lon="-80.349065372720361">
        <ele>0.14</ele>
        <time>2014-06-12T16:27:54Z</time>
      </trkpt>
      <trkpt lat="25.034552989527583" lon="-80.349072413519025">
        <ele>1.58</ele>
        <time>2014-06-12T16:28:03Z</time>
      </trkpt>
      <trkpt lat="25.034557515755296" lon="-80.349071323871613">
        <ele>2.06</ele>
        <time>2014-06-12T16:28:11Z</time>
      </trkpt>
      <trkpt lat="25.03455676138401" lon="-80.349071407690644">
        <ele>1.58</ele>
        <time>2014-06-12T16:28:22Z</time>
      </trkpt>
      <trkpt lat="25.034561371430755" lon="-80.3490667976439">
        <ele>1.58</ele>
        <time>2014-06-12T16:28:32Z</time>
      </trkpt>
      <trkpt lat="25.034562041983008" lon="-80.349072413519025">
        <ele>1.1</ele>
        <time>2014-06-12T16:28:41Z</time>
      </trkpt>
      <trkpt lat="25.034555252641439" lon="-80.349071742966771">
        <ele>1.1</ele>
        <time>2014-06-12T16:28:53Z</time>
      </trkpt>
      <trkpt lat="25.03455919213593" lon="-80.349073754623532">
        <ele>1.1</ele>
        <time>2014-06-12T16:29:03Z</time>
      </trkpt>
      <trkpt lat="25.03456212580204" lon="-80.349074257537723">
        <ele>1.1</ele>
        <time>2014-06-12T16:29:13Z</time>
      </trkpt>
      <trkpt lat="25.034567406401038" lon="-80.349073335528374">
        <ele>0.14</ele>
        <time>2014-06-12T16:29:24Z</time>
      </trkpt>
      <trkpt lat="25.034564137458801" lon="-80.349075263366103">
        <ele>0.62</ele>
        <time>2014-06-12T16:29:36Z</time>
      </trkpt>
      <trkpt lat="25.034560197964311" lon="-80.349078951403499">
        <ele>1.1</ele>
        <time>2014-06-12T16:29:48Z</time>
      </trkpt>
      <trkpt lat="25.034561790525913" lon="-80.3490702342242">
        <ele>1.1</ele>
        <time>2014-06-12T16:30:01Z</time>
      </trkpt>
      <trkpt lat="25.034562209621072" lon="-80.349070150405169">
        <ele>0.14</ele>
        <time>2014-06-12T16:30:13Z</time>
      </trkpt>
      <trkpt lat="25.034564472734928" lon="-80.349067049100995">
        <ele>-0.34</ele>
        <time>2014-06-12T16:30:23Z</time>
      </trkpt>
      <trkpt lat="25.034565813839436" lon="-80.349069898948073">
        <ele>-0.82</ele>
        <time>2014-06-12T16:30:36Z</time>
      </trkpt>
      <trkpt lat="25.034566149115562" lon="-80.349071659147739">
        <ele>-0.82</ele>
        <time>2014-06-12T16:30:46Z</time>
      </trkpt>
      <trkpt lat="25.034569669514894" lon="-80.349071910604835">
        <ele>-0.82</ele>
        <time>2014-06-12T16:30:59Z</time>
      </trkpt>
      <trkpt lat="25.034571178257465" lon="-80.349073251709342">
        <ele>0.14</ele>
        <time>2014-06-12T16:31:10Z</time>
      </trkpt>
      <trkpt lat="25.034568076953292" lon="-80.349075514823198">
        <ele>0.14</ele>
        <time>2014-06-12T16:31:24Z</time>
      </trkpt>
      <trkpt lat="25.034562880173326" lon="-80.349084734916687">
        <ele>0.62</ele>
        <time>2014-06-12T16:31:34Z</time>
      </trkpt>
      <trkpt lat="25.034567154943943" lon="-80.349076772108674">
        <ele>0.14</ele>
        <time>2014-06-12T16:31:45Z</time>
      </trkpt>
      <trkpt lat="25.03456455655396" lon="-80.349073335528374">
        <ele>0.62</ele>
        <time>2014-06-12T16:31:57Z</time>
      </trkpt>
      <trkpt lat="25.034561706706882" lon="-80.34907802939415">
        <ele>0.14</ele>
        <time>2014-06-12T16:32:09Z</time>
      </trkpt>
      <trkpt lat="25.034565646201372" lon="-80.349077610298991">
        <ele>0.14</ele>
        <time>2014-06-12T16:32:19Z</time>
      </trkpt>
      <trkpt lat="25.034560952335596" lon="-80.34906973131001">
        <ele>0.62</ele>
        <time>2014-06-12T16:32:30Z</time>
      </trkpt>
      <trkpt lat="25.034561455249786" lon="-80.349082974717021">
        <ele>-0.82</ele>
        <time>2014-06-12T16:32:35Z</time>
      </trkpt>
      <trkpt lat="25.034569418057799" lon="-80.349087668582797">
        <ele>-0.82</ele>
        <time>2014-06-12T16:32:42Z</time>
      </trkpt>
      <trkpt lat="25.034562293440104" lon="-80.349075766280293">
        <ele>-0.34</ele>
        <time>2014-06-12T16:32:50Z</time>
      </trkpt>
      <trkpt lat="25.034551732242107" lon="-80.3490667976439">
        <ele>-1.79</ele>
        <time>2014-06-12T16:32:55Z</time>
      </trkpt>
      <trkpt lat="25.034554833546281" lon="-80.349061265587807">
        <ele>-2.27</ele>
        <time>2014-06-12T16:33:06Z</time>
      </trkpt>
      <trkpt lat="25.034560030326247" lon="-80.349060511216521">
        <ele>-1.79</ele>
        <time>2014-06-12T16:33:15Z</time>
      </trkpt>
      <trkpt lat="25.03456455655396" lon="-80.349054895341396">
        <ele>-2.27</ele>
        <time>2014-06-12T16:33:24Z</time>
      </trkpt>
      <trkpt lat="25.034565478563309" lon="-80.349052045494318">
        <ele>-2.27</ele>
        <time>2014-06-12T16:33:32Z</time>
      </trkpt>
      <trkpt lat="25.034558102488518" lon="-80.349043579772115">
        <ele>-2.27</ele>
        <time>2014-06-12T16:33:42Z</time>
      </trkpt>
      <trkpt lat="25.034551648423076" lon="-80.349043412134051">
        <ele>-2.27</ele>
        <time>2014-06-12T16:33:54Z</time>
      </trkpt>
      <trkpt lat="25.034553157165647" lon="-80.349042322486639">
        <ele>-1.79</ele>
        <time>2014-06-12T16:34:07Z</time>
      </trkpt>
      <trkpt lat="25.034552067518234" lon="-80.349040478467941">
        <ele>-2.27</ele>
        <time>2014-06-12T16:34:17Z</time>
      </trkpt>
      <trkpt lat="25.034557851031423" lon="-80.349035784602165">
        <ele>-1.3</ele>
        <time>2014-06-12T16:34:26Z</time>
      </trkpt>
      <trkpt lat="25.034548547118902" lon="-80.349040059372783">
        <ele>-1.3</ele>
        <time>2014-06-12T16:34:35Z</time>
      </trkpt>
      <trkpt lat="25.034552738070488" lon="-80.349026564508677">
        <ele>-1.79</ele>
        <time>2014-06-12T16:34:45Z</time>
      </trkpt>
      <trkpt lat="25.0345538277179" lon="-80.349025391042233">
        <ele>-1.79</ele>
        <time>2014-06-12T16:34:53Z</time>
      </trkpt>
      <trkpt lat="25.034555504098535" lon="-80.349017763510346">
        <ele>-1.79</ele>
        <time>2014-06-12T16:35:04Z</time>
      </trkpt>
      <trkpt lat="25.034562041983008" lon="-80.349011393263936">
        <ele>-1.79</ele>
        <time>2014-06-12T16:35:12Z</time>
      </trkpt>
      <trkpt lat="25.034554665908217" lon="-80.34901742823422">
        <ele>0.14</ele>
        <time>2014-06-12T16:35:20Z</time>
      </trkpt>
      <trkpt lat="25.03452549688518" lon="-80.349020780995488">
        <ele>2.06</ele>
        <time>2014-06-12T16:35:31Z</time>
      </trkpt>
      <trkpt lat="25.034500351175666" lon="-80.349033018574119">
        <ele>2.06</ele>
        <time>2014-06-12T16:35:42Z</time>
      </trkpt>
      <trkpt lat="25.034501692280173" lon="-80.348997479304671">
        <ele>1.58</ele>
        <time>2014-06-12T16:35:58Z</time>
      </trkpt>
      <trkpt lat="25.034501692280173" lon="-80.348983481526375">
        <ele>1.58</ele>
        <time>2014-06-12T16:36:07Z</time>
      </trkpt>
      <trkpt lat="25.034507978707552" lon="-80.348971076309681">
        <ele>0.62</ele>
        <time>2014-06-12T16:36:17Z</time>
      </trkpt>
      <trkpt lat="25.034509235993028" lon="-80.348972920328379">
        <ele>0.14</ele>
        <time>2014-06-12T16:36:26Z</time>
      </trkpt>
      <trkpt lat="25.034512421116233" lon="-80.348982643336058">
        <ele>0.14</ele>
        <time>2014-06-12T16:36:37Z</time>
      </trkpt>
      <trkpt lat="25.03451325930655" lon="-80.34898960031569">
        <ele>-0.34</ele>
        <time>2014-06-12T16:36:48Z</time>
      </trkpt>
      <trkpt lat="25.03451325930655" lon="-80.348993875086308">
        <ele>-0.34</ele>
        <time>2014-06-12T16:36:55Z</time>
      </trkpt>
      <trkpt lat="25.034514768049121" lon="-80.348990689963102">
        <ele>-0.34</ele>
        <time>2014-06-12T16:37:09Z</time>
      </trkpt>
      <trkpt lat="25.034525161609054" lon="-80.349000496789813">
        <ele>0.14</ele>
        <time>2014-06-12T16:37:21Z</time>
      </trkpt>
      <trkpt lat="25.034521222114563" lon="-80.348996222019196">
        <ele>0.14</ele>
        <time>2014-06-12T16:37:32Z</time>
      </trkpt>
      <trkpt lat="25.034520048648119" lon="-80.348992785438895">
        <ele>0.14</ele>
        <time>2014-06-12T16:37:42Z</time>
      </trkpt>
      <trkpt lat="25.034513426944613" lon="-80.348983984440565">
        <ele>0.14</ele>
        <time>2014-06-12T16:37:53Z</time>
      </trkpt>
      <trkpt lat="25.03451082855463" lon="-80.348985409364104">
        <ele>-0.82</ele>
        <time>2014-06-12T16:38:03Z</time>
      </trkpt>
      <trkpt lat="25.034502949565649" lon="-80.348976608365774">
        <ele>-0.82</ele>
        <time>2014-06-12T16:38:13Z</time>
      </trkpt>
      <trkpt lat="25.03449808806181" lon="-80.348960934206843">
        <ele>-0.82</ele>
        <time>2014-06-12T16:38:24Z</time>
      </trkpt>
      <trkpt lat="25.034492975100875" lon="-80.348960934206843">
        <ele>-0.34</ele>
        <time>2014-06-12T16:38:34Z</time>
      </trkpt>
      <trkpt lat="25.0344951543957" lon="-80.348960682749748">
        <ele>-0.82</ele>
        <time>2014-06-12T16:38:44Z</time>
      </trkpt>
      <trkpt lat="25.034494232386351" lon="-80.348951546475291">
        <ele>-0.82</ele>
        <time>2014-06-12T16:38:53Z</time>
      </trkpt>
      <trkpt lat="25.034496998414397" lon="-80.34895003773272">
        <ele>-0.82</ele>
        <time>2014-06-12T16:39:03Z</time>
      </trkpt>
      <trkpt lat="25.034500770270824" lon="-80.34894023090601">
        <ele>-0.82</ele>
        <time>2014-06-12T16:39:12Z</time>
      </trkpt>
      <trkpt lat="25.034503452479839" lon="-80.348938638344407">
        <ele>-0.82</ele>
        <time>2014-06-12T16:39:20Z</time>
      </trkpt>
      <trkpt lat="25.034507308155298" lon="-80.348949702456594">
        <ele>-0.82</ele>
        <time>2014-06-12T16:39:28Z</time>
      </trkpt>
      <trkpt lat="25.034492220729589" lon="-80.348944002762437">
        <ele>-0.82</ele>
        <time>2014-06-12T16:39:37Z</time>
      </trkpt>
      <trkpt lat="25.034476211294532" lon="-80.348925730213523">
        <ele>0.14</ele>
        <time>2014-06-12T16:39:46Z</time>
      </trkpt>
      <trkpt lat="25.034456849098206" lon="-80.34891240298748">
        <ele>-0.34</ele>
        <time>2014-06-12T16:39:55Z</time>
      </trkpt>
      <trkpt lat="25.034434972330928" lon="-80.348897818475962">
        <ele>-0.34</ele>
        <time>2014-06-12T16:40:03Z</time>
      </trkpt>
      <trkpt lat="25.034416113048792" lon="-80.348887173458934">
        <ele>-0.34</ele>
        <time>2014-06-12T16:40:10Z</time>
      </trkpt>
      <trkpt lat="25.034399852156639" lon="-80.348875774070621">
        <ele>-0.34</ele>
        <time>2014-06-12T16:40:20Z</time>
      </trkpt>
      <trkpt lat="25.034373700618744" lon="-80.348867559805512">
        <ele>-0.34</ele>
        <time>2014-06-12T16:40:30Z</time>
      </trkpt>
      <trkpt lat="25.034355595707893" lon="-80.348858004435897">
        <ele>-0.82</ele>
        <time>2014-06-12T16:40:38Z</time>
      </trkpt>
      <trkpt lat="25.034330952912569" lon="-80.348862782120705">
        <ele>-0.82</ele>
        <time>2014-06-12T16:40:48Z</time>
      </trkpt>
      <trkpt lat="25.034301448613405" lon="-80.348847107961774">
        <ele>-0.82</ele>
        <time>2014-06-12T16:40:57Z</time>
      </trkpt>
      <trkpt lat="25.034282421693206" lon="-80.348837301135063">
        <ele>-0.34</ele>
        <time>2014-06-12T16:41:05Z</time>
      </trkpt>
      <trkpt lat="25.03425283357501" lon="-80.348833613097668">
        <ele>0.14</ele>
        <time>2014-06-12T16:41:16Z</time>
      </trkpt>
      <trkpt lat="25.034230118617415" lon="-80.348836882039905">
        <ele>1.1</ele>
        <time>2014-06-12T16:41:24Z</time>
      </trkpt>
      <trkpt lat="25.034202458336949" lon="-80.348841659724712">
        <ele>1.58</ele>
        <time>2014-06-12T16:41:31Z</time>
      </trkpt>
      <trkpt lat="25.034173373132944" lon="-80.348850712180138">
        <ele>1.58</ele>
        <time>2014-06-12T16:41:41Z</time>
      </trkpt>
      <trkpt lat="25.034155771136284" lon="-80.348861776292324">
        <ele>1.1</ele>
        <time>2014-06-12T16:41:49Z</time>
      </trkpt>
      <trkpt lat="25.034148311242461" lon="-80.348876025527716">
        <ele>1.1</ele>
        <time>2014-06-12T16:41:57Z</time>
      </trkpt>
      <trkpt lat="25.034114280715585" lon="-80.34889480099082">
        <ele>1.1</ele>
        <time>2014-06-12T16:42:06Z</time>
      </trkpt>
      <trkpt lat="25.034102378413081" lon="-80.348903434351087">
        <ele>1.1</ele>
        <time>2014-06-12T16:42:12Z</time>
      </trkpt>
      <trkpt lat="25.034073628485203" lon="-80.348917348310351">
        <ele>1.1</ele>
        <time>2014-06-12T16:42:22Z</time>
      </trkpt>
      <trkpt lat="25.034080753102899" lon="-80.348945846781135">
        <ele>-0.34</ele>
        <time>2014-06-12T16:42:31Z</time>
      </trkpt>
      <trkpt lat="25.034061307087541" lon="-80.348944589495659">
        <ele>-0.82</ele>
        <time>2014-06-12T16:42:41Z</time>
      </trkpt>
      <trkpt lat="25.034052925184369" lon="-80.348948193714023">
        <ele>-1.3</ele>
        <time>2014-06-12T16:42:50Z</time>
      </trkpt>
      <trkpt lat="25.034058960154653" lon="-80.348930926993489">
        <ele>-1.3</ele>
        <time>2014-06-12T16:42:59Z</time>
      </trkpt>
      <trkpt lat="25.034068264067173" lon="-80.348915169015527">
        <ele>-1.79</ele>
        <time>2014-06-12T16:43:09Z</time>
      </trkpt>
      <trkpt lat="25.034080250188708" lon="-80.348919862881303">
        <ele>-1.3</ele>
        <time>2014-06-12T16:43:20Z</time>
      </trkpt>
      <trkpt lat="25.034080250188708" lon="-80.348920784890652">
        <ele>-1.3</ele>
        <time>2014-06-12T16:43:30Z</time>
      </trkpt>
      <trkpt lat="25.034078741446137" lon="-80.348917348310351">
        <ele>-1.3</ele>
        <time>2014-06-12T16:43:39Z</time>
      </trkpt>
      <trkpt lat="25.034074047580361" lon="-80.348923048004508">
        <ele>-0.82</ele>
        <time>2014-06-12T16:43:47Z</time>
      </trkpt>
      <trkpt lat="25.03406616859138" lon="-80.348941907286644">
        <ele>-0.34</ele>
        <time>2014-06-12T16:43:55Z</time>
      </trkpt>
      <trkpt lat="25.034045046195388" lon="-80.348955569788814">
        <ele>0.14</ele>
        <time>2014-06-12T16:44:03Z</time>
      </trkpt>
      <trkpt lat="25.034028366208076" lon="-80.348967891186476">
        <ele>0.14</ele>
        <time>2014-06-12T16:44:15Z</time>
      </trkpt>
      <trkpt lat="25.034015038982034" lon="-80.348985157907009">
        <ele>-0.34</ele>
        <time>2014-06-12T16:44:24Z</time>
      </trkpt>
      <trkpt lat="25.033996598795056" lon="-80.349004352465272">
        <ele>-0.34</ele>
        <time>2014-06-12T16:44:31Z</time>
      </trkpt>
      <trkpt lat="25.033989809453487" lon="-80.349032431840897">
        <ele>-1.3</ele>
        <time>2014-06-12T16:44:42Z</time>
      </trkpt>
      <trkpt lat="25.033992910757661" lon="-80.34905900247395">
        <ele>-0.34</ele>
        <time>2014-06-12T16:44:49Z</time>
      </trkpt>
      <trkpt lat="25.034010680392385" lon="-80.349100828170776">
        <ele>-0.34</ele>
        <time>2014-06-12T16:45:00Z</time>
      </trkpt>
      <trkpt lat="25.034022582694888" lon="-80.349135613068938">
        <ele>0.14</ele>
        <time>2014-06-12T16:45:10Z</time>
      </trkpt>
      <trkpt lat="25.034038424491882" lon="-80.349180288612843">
        <ele>-0.82</ele>
        <time>2014-06-12T16:45:22Z</time>
      </trkpt>
      <trkpt lat="25.034043956547976" lon="-80.349193280562758">
        <ele>-1.3</ele>
        <time>2014-06-12T16:45:34Z</time>
      </trkpt>
      <trkpt lat="25.034046471118927" lon="-80.349210631102324">
        <ele>-1.3</ele>
        <time>2014-06-12T16:45:43Z</time>
      </trkpt>
      <trkpt lat="25.034049991518259" lon="-80.349236112087965">
        <ele>-0.82</ele>
        <time>2014-06-12T16:45:51Z</time>
      </trkpt>
      <trkpt lat="25.034055020660162" lon="-80.349242733791471">
        <ele>-0.82</ele>
        <time>2014-06-12T16:45:59Z</time>
      </trkpt>
      <trkpt lat="25.034090224653482" lon="-80.349253881722689">
        <ele>-0.82</ele>
        <time>2014-06-12T16:46:07Z</time>
      </trkpt>
      <trkpt lat="25.034063318744302" lon="-80.349283721297979">
        <ele>-0.34</ele>
        <time>2014-06-12T16:46:16Z</time>
      </trkpt>
      <trkpt lat="25.034069269895554" lon="-80.349332252517343">
        <ele>0.14</ele>
        <time>2014-06-12T16:46:26Z</time>
      </trkpt>
      <trkpt lat="25.03406809642911" lon="-80.349380197003484">
        <ele>0.14</ele>
        <time>2014-06-12T16:46:37Z</time>
      </trkpt>
      <trkpt lat="25.03406273201108" lon="-80.349407522007823">
        <ele>0.14</ele>
        <time>2014-06-12T16:46:46Z</time>
      </trkpt>
      <trkpt lat="25.034030796959996" lon="-80.349417328834534">
        <ele>0.14</ele>
        <time>2014-06-12T16:46:54Z</time>
      </trkpt>
      <trkpt lat="25.033993916586041" lon="-80.349431661888957">
        <ele>0.14</ele>
        <time>2014-06-12T16:47:03Z</time>
      </trkpt>
      <trkpt lat="25.033979332074523" lon="-80.349432667717338">
        <ele>0.14</ele>
        <time>2014-06-12T16:47:13Z</time>
      </trkpt>
      <trkpt lat="25.033969357609749" lon="-80.349425207823515">
        <ele>0.14</ele>
        <time>2014-06-12T16:47:23Z</time>
      </trkpt>
      <trkpt lat="25.033962819725275" lon="-80.34943618811667">
        <ele>0.62</ele>
        <time>2014-06-12T16:47:30Z</time>
      </trkpt>
      <trkpt lat="25.033949073404074" lon="-80.349445827305317">
        <ele>0.14</ele>
        <time>2014-06-12T16:47:41Z</time>
      </trkpt>
      <trkpt lat="25.033944630995393" lon="-80.349447252228856">
        <ele>0.14</ele>
        <time>2014-06-12T16:47:48Z</time>
      </trkpt>
      <trkpt lat="25.033930549398065" lon="-80.349468877539039">
        <ele>0.14</ele>
        <time>2014-06-12T16:47:57Z</time>
      </trkpt>
      <trkpt lat="25.033924011513591" lon="-80.349478516727686">
        <ele>-0.34</ele>
        <time>2014-06-12T16:48:08Z</time>
      </trkpt>
      <trkpt lat="25.033924095332623" lon="-80.349482204765081">
        <ele>0.14</ele>
        <time>2014-06-12T16:48:18Z</time>
      </trkpt>
      <trkpt lat="25.033928789198399" lon="-80.349470637738705">
        <ele>-0.34</ele>
        <time>2014-06-12T16:48:28Z</time>
      </trkpt>
      <trkpt lat="25.033937087282538" lon="-80.349467620253563">
        <ele>0.14</ele>
        <time>2014-06-12T16:48:37Z</time>
      </trkpt>
      <trkpt lat="25.033945636823773" lon="-80.349496873095632">
        <ele>0.62</ele>
        <time>2014-06-12T16:48:46Z</time>
      </trkpt>
      <trkpt lat="25.033966172486544" lon="-80.349513133987784">
        <ele>1.1</ele>
        <time>2014-06-12T16:48:53Z</time>
      </trkpt>
      <trkpt lat="25.03399676643312" lon="-80.349531155079603">
        <ele>1.1</ele>
        <time>2014-06-12T16:49:01Z</time>
      </trkpt>
      <trkpt lat="25.034034317359328" lon="-80.349532077088952">
        <ele>0.62</ele>
        <time>2014-06-12T16:49:09Z</time>
      </trkpt>
      <trkpt lat="25.034055104479194" lon="-80.349545907229185">
        <ele>1.1</ele>
        <time>2014-06-12T16:49:17Z</time>
      </trkpt>
      <trkpt lat="25.03406030125916" lon="-80.349541045725346">
        <ele>1.1</ele>
        <time>2014-06-12T16:49:27Z</time>
      </trkpt>
      <trkpt lat="25.034073125571012" lon="-80.349538195878267">
        <ele>0.62</ele>
        <time>2014-06-12T16:49:37Z</time>
      </trkpt>
      <trkpt lat="25.034087039530277" lon="-80.349522270262241">
        <ele>0.62</ele>
        <time>2014-06-12T16:49:47Z</time>
      </trkpt>
      <trkpt lat="25.034104725345969" lon="-80.349501734599471">
        <ele>0.14</ele>
        <time>2014-06-12T16:49:55Z</time>
      </trkpt>
      <trkpt lat="25.034126853570342" lon="-80.349467284977436">
        <ele>0.14</ele>
        <time>2014-06-12T16:50:04Z</time>
      </trkpt>
      <trkpt lat="25.034158201888204" lon="-80.349430656060576">
        <ele>-0.34</ele>
        <time>2014-06-12T16:50:13Z</time>
      </trkpt>
      <trkpt lat="25.034179575741291" lon="-80.34940249286592">
        <ele>-0.34</ele>
        <time>2014-06-12T16:50:20Z</time>
      </trkpt>
      <trkpt lat="25.0342205632478" lon="-80.349364606663585">
        <ele>-0.34</ele>
        <time>2014-06-12T16:50:29Z</time>
      </trkpt>
      <trkpt lat="25.034249648451805" lon="-80.349325546994805">
        <ele>0.14</ele>
        <time>2014-06-12T16:50:38Z</time>
      </trkpt>
      <trkpt lat="25.034278146922588" lon="-80.349296377971768">
        <ele>-0.34</ele>
        <time>2014-06-12T16:50:47Z</time>
      </trkpt>
      <trkpt lat="25.034301364794374" lon="-80.349277853965759">
        <ele>-0.34</ele>
        <time>2014-06-12T16:50:55Z</time>
      </trkpt>
      <trkpt lat="25.034328438341618" lon="-80.349263269454241">
        <ele>0.14</ele>
        <time>2014-06-12T16:51:02Z</time>
      </trkpt>
      <trkpt lat="25.034338412806392" lon="-80.349238123744726">
        <ele>0.14</ele>
        <time>2014-06-12T16:51:10Z</time>
      </trkpt>
      <trkpt lat="25.034363642334938" lon="-80.349216749891639">
        <ele>0.14</ele>
        <time>2014-06-12T16:51:18Z</time>
      </trkpt>
      <trkpt lat="25.034405300393701" lon="-80.349202668294311">
        <ele>0.14</ele>
        <time>2014-06-12T16:51:28Z</time>
      </trkpt>
      <trkpt lat="25.034447629004717" lon="-80.3491894248873">
        <ele>0.14</ele>
        <time>2014-06-12T16:51:36Z</time>
      </trkpt>
      <trkpt lat="25.034471098333597" lon="-80.349171822890639">
        <ele>0.62</ele>
        <time>2014-06-12T16:51:44Z</time>
      </trkpt>
      <trkpt lat="25.034489873796701" lon="-80.349165704101324">
        <ele>0.62</ele>
        <time>2014-06-12T16:51:53Z</time>
      </trkpt>
      <trkpt lat="25.034504290670156" lon="-80.349157406017184">
        <ele>0.62</ele>
        <time>2014-06-12T16:52:01Z</time>
      </trkpt>
      <trkpt lat="25.034540919587016" lon="-80.349159417673945">
        <ele>0.62</ele>
        <time>2014-06-12T16:52:10Z</time>
      </trkpt>
      <trkpt lat="25.034582829102874" lon="-80.349161261692643">
        <ele>-0.34</ele>
        <time>2014-06-12T16:52:20Z</time>
      </trkpt>
      <trkpt lat="25.034634042531252" lon="-80.349147180095315">
        <ele>0.14</ele>
        <time>2014-06-12T16:52:32Z</time>
      </trkpt>
      <trkpt lat="25.034669833257794" lon="-80.349136618897319">
        <ele>0.14</ele>
        <time>2014-06-12T16:52:40Z</time>
      </trkpt>
      <trkpt lat="25.034716269001365" lon="-80.349129661917686">
        <ele>0.14</ele>
        <time>2014-06-12T16:52:51Z</time>
      </trkpt>
      <trkpt lat="25.034748539328575" lon="-80.34912102855742">
        <ele>0.14</ele>
        <time>2014-06-12T16:52:58Z</time>
      </trkpt>
      <trkpt lat="25.034786928445101" lon="-80.349111305549741">
        <ele>-0.34</ele>
        <time>2014-06-12T16:53:06Z</time>
      </trkpt>
      <trkpt lat="25.03483428619802" lon="-80.34909856505692">
        <ele>-0.34</ele>
        <time>2014-06-12T16:53:16Z</time>
      </trkpt>
      <trkpt lat="25.034863371402025" lon="-80.349082639440894">
        <ele>0.14</ele>
        <time>2014-06-12T16:53:22Z</time>
      </trkpt>
      <trkpt lat="25.034913662821054" lon="-80.34905900247395">
        <ele>0.62</ele>
        <time>2014-06-12T16:53:34Z</time>
      </trkpt>
      <trkpt lat="25.034949369728565" lon="-80.349044501781464">
        <ele>0.62</ele>
        <time>2014-06-12T16:53:43Z</time>
      </trkpt>
      <trkpt lat="25.03498868085444" lon="-80.349021619185805">
        <ele>-0.34</ele>
        <time>2014-06-12T16:53:52Z</time>
      </trkpt>
      <trkpt lat="25.035024723038077" lon="-80.349007537588477">
        <ele>0.14</ele>
        <time>2014-06-12T16:54:00Z</time>
      </trkpt>
      <trkpt lat="25.035046935081482" lon="-80.348995635285974">
        <ele>0.14</ele>
        <time>2014-06-12T16:54:08Z</time>
      </trkpt>
      <trkpt lat="25.035071661695838" lon="-80.348978955298662">
        <ele>0.62</ele>
        <time>2014-06-12T16:54:16Z</time>
      </trkpt>
      <trkpt lat="25.035110218450427" lon="-80.348960431292653">
        <ele>0.14</ele>
        <time>2014-06-12T16:54:25Z</time>
      </trkpt>
      <trkpt lat="25.035125222057104" lon="-80.348953139036894">
        <ele>-0.34</ele>
        <time>2014-06-12T16:54:35Z</time>
      </trkpt>
      <trkpt lat="25.035127568989992" lon="-80.348954815417528">
        <ele>0.62</ele>
        <time>2014-06-12T16:54:44Z</time>
      </trkpt>
      <trkpt lat="25.035134358331561" lon="-80.34894903190434">
        <ele>0.62</ele>
        <time>2014-06-12T16:54:53Z</time>
      </trkpt>
      <trkpt lat="25.03515774384141" lon="-80.348950121551752">
        <ele>0.62</ele>
        <time>2014-06-12T16:55:06Z</time>
      </trkpt>
      <trkpt lat="25.035175681114197" lon="-80.348940901458263">
        <ele>0.14</ele>
        <time>2014-06-12T16:55:20Z</time>
      </trkpt>
      <trkpt lat="25.035164197906852" lon="-80.34894953481853">
        <ele>0.62</ele>
        <time>2014-06-12T16:55:30Z</time>
      </trkpt>
      <trkpt lat="25.035137040540576" lon="-80.348967891186476">
        <ele>0.62</ele>
        <time>2014-06-12T16:55:39Z</time>
      </trkpt>
      <trkpt lat="25.035120109096169" lon="-80.348977027460933">
        <ele>0.62</ele>
        <time>2014-06-12T16:55:45Z</time>
      </trkpt>
      <trkpt lat="25.03510938026011" lon="-80.348968813195825">
        <ele>1.1</ele>
        <time>2014-06-12T16:55:52Z</time>
      </trkpt>
      <trkpt lat="25.035082139074802" lon="-80.348972920328379">
        <ele>1.1</ele>
        <time>2014-06-12T16:56:01Z</time>
      </trkpt>
      <trkpt lat="25.035051042214036" lon="-80.348973758518696">
        <ele>0.62</ele>
        <time>2014-06-12T16:56:08Z</time>
      </trkpt>
      <trkpt lat="25.03501852042973" lon="-80.349007286131382">
        <ele>0.62</ele>
        <time>2014-06-12T16:56:18Z</time>
      </trkpt>
      <trkpt lat="25.034987004473805" lon="-80.349046932533383">
        <ele>0.62</ele>
        <time>2014-06-12T16:56:28Z</time>
      </trkpt>
      <trkpt lat="25.034943334758282" lon="-80.349084232002497">
        <ele>0.62</ele>
        <time>2014-06-12T16:56:41Z</time>
      </trkpt>
      <trkpt lat="25.034894552081823" lon="-80.349101163446903">
        <ele>1.1</ele>
        <time>2014-06-12T16:56:51Z</time>
      </trkpt>
      <trkpt lat="25.034842835739255" lon="-80.349123040214181">
        <ele>1.1</ele>
        <time>2014-06-12T16:57:02Z</time>
      </trkpt>
      <trkpt lat="25.034794388338923" lon="-80.349141396582127">
        <ele>0.62</ele>
        <time>2014-06-12T16:57:12Z</time>
      </trkpt>
      <trkpt lat="25.034742839634418" lon="-80.349153969436884">
        <ele>1.58</ele>
        <time>2014-06-12T16:57:23Z</time>
      </trkpt>
      <trkpt lat="25.034705372527242" lon="-80.34916989505291">
        <ele>1.58</ele>
        <time>2014-06-12T16:57:32Z</time>
      </trkpt>
      <trkpt lat="25.034692632034421" lon="-80.349167129024863">
        <ele>1.1</ele>
        <time>2014-06-12T16:57:41Z</time>
      </trkpt>
      <trkpt lat="25.034680226817727" lon="-80.34915329888463">
        <ele>0.62</ele>
        <time>2014-06-12T16:57:48Z</time>
      </trkpt>
      <trkpt lat="25.034666899591684" lon="-80.349158830940723">
        <ele>0.62</ele>
        <time>2014-06-12T16:57:57Z</time>
      </trkpt>
      <trkpt lat="25.034660864621401" lon="-80.349161177873611">
        <ele>0.62</ele>
        <time>2014-06-12T16:58:07Z</time>
      </trkpt>
      <trkpt lat="25.034644771367311" lon="-80.349176181480289">
        <ele>0.62</ele>
        <time>2014-06-12T16:58:17Z</time>
      </trkpt>
      <trkpt lat="25.034639490768313" lon="-80.349175510928035">
        <ele>0.62</ele>
        <time>2014-06-12T16:58:27Z</time>
      </trkpt>
      <trkpt lat="25.034623313695192" lon="-80.349171822890639">
        <ele>0.14</ele>
        <time>2014-06-12T16:58:36Z</time>
      </trkpt>
      <trkpt lat="25.034611076116562" lon="-80.34918506629765">
        <ele>0.62</ele>
        <time>2014-06-12T16:58:45Z</time>
      </trkpt>
      <trkpt lat="25.034597413614392" lon="-80.349185904487967">
        <ele>0.62</ele>
        <time>2014-06-12T16:58:53Z</time>
      </trkpt>
      <trkpt lat="25.034591378644109" lon="-80.349204009398818">
        <ele>0.14</ele>
        <time>2014-06-12T16:59:01Z</time>
      </trkpt>
      <trkpt lat="25.034583667293191" lon="-80.349217504262924">
        <ele>0.62</ele>
        <time>2014-06-12T16:59:10Z</time>
      </trkpt>
      <trkpt lat="25.034576458856463" lon="-80.349224796518683">
        <ele>0.62</ele>
        <time>2014-06-12T16:59:17Z</time>
      </trkpt>
      <trkpt lat="25.034587858244777" lon="-80.349232088774443">
        <ele>1.1</ele>
        <time>2014-06-12T16:59:24Z</time>
      </trkpt>
      <trkpt lat="25.034609818831086" lon="-80.349266538396478">
        <ele>0.62</ele>
        <time>2014-06-12T16:59:35Z</time>
      </trkpt>
      <trkpt lat="25.034627337008715" lon="-80.349296294152737">
        <ele>1.58</ele>
        <time>2014-06-12T16:59:44Z</time>
      </trkpt>
      <trkpt lat="25.03465348854661" lon="-80.349331665784121">
        <ele>2.06</ele>
        <time>2014-06-12T16:59:54Z</time>
      </trkpt>
      <trkpt lat="25.034670336171985" lon="-80.349355135113001">
        <ele>1.58</ele>
        <time>2014-06-12T17:00:03Z</time>
      </trkpt>
      <trkpt lat="25.034683998674154" lon="-80.349386734887958">
        <ele>1.58</ele>
        <time>2014-06-12T17:00:12Z</time>
      </trkpt>
      <trkpt lat="25.034695398062468" lon="-80.349415400996804">
        <ele>2.06</ele>
        <time>2014-06-12T17:00:21Z</time>
      </trkpt>
      <trkpt lat="25.034718364477158" lon="-80.34944792278111">
        <ele>2.06</ele>
        <time>2014-06-12T17:00:31Z</time>
      </trkpt>
      <trkpt lat="25.034733200445771" lon="-80.349481198936701">
        <ele>2.06</ele>
        <time>2014-06-12T17:00:40Z</time>
      </trkpt>
      <trkpt lat="25.034721717238426" lon="-80.349484467878938">
        <ele>1.1</ele>
        <time>2014-06-12T17:00:47Z</time>
      </trkpt>
      <trkpt lat="25.034727584570646" lon="-80.349503410980105">
        <ele>1.58</ele>
        <time>2014-06-12T17:00:54Z</time>
      </trkpt>
      <trkpt lat="25.034743174910545" lon="-80.349543644115329">
        <ele>2.06</ele>
        <time>2014-06-12T17:01:05Z</time>
      </trkpt>
      <trkpt lat="25.034734793007374" lon="-80.349561581388116">
        <ele>2.06</ele>
        <time>2014-06-12T17:01:14Z</time>
      </trkpt>
      <trkpt lat="25.034731104969978" lon="-80.349565856158733">
        <ele>1.1</ele>
        <time>2014-06-12T17:01:23Z</time>
      </trkpt>
      <trkpt lat="25.034729093313217" lon="-80.349572226405144">
        <ele>1.1</ele>
        <time>2014-06-12T17:01:31Z</time>
      </trkpt>
      <trkpt lat="25.034714173525572" lon="-80.349597623571754">
        <ele>1.1</ele>
        <time>2014-06-12T17:01:40Z</time>
      </trkpt>
      <trkpt lat="25.034681400284171" lon="-80.349618326872587">
        <ele>2.06</ele>
        <time>2014-06-12T17:01:51Z</time>
      </trkpt>
      <trkpt lat="25.034655416384339" lon="-80.349631821736693">
        <ele>2.06</ele>
        <time>2014-06-12T17:01:59Z</time>
      </trkpt>
      <trkpt lat="25.034639239311218" lon="-80.349639449268579">
        <ele>2.54</ele>
        <time>2014-06-12T17:02:08Z</time>
      </trkpt>
      <trkpt lat="25.034609483554959" lon="-80.349656213074923">
        <ele>2.54</ele>
        <time>2014-06-12T17:02:18Z</time>
      </trkpt>
      <trkpt lat="25.034590540453792" lon="-80.349652525037527">
        <ele>2.06</ele>
        <time>2014-06-12T17:02:27Z</time>
      </trkpt>
      <trkpt lat="25.03457386046648" lon="-80.349645568057895">
        <ele>2.06</ele>
        <time>2014-06-12T17:02:36Z</time>
      </trkpt>
      <trkpt lat="25.034558102488518" lon="-80.349640706554055">
        <ele>2.06</ele>
        <time>2014-06-12T17:02:42Z</time>
      </trkpt>
      <trkpt lat="25.034533962607384" lon="-80.349654704332352">
        <ele>2.54</ele>
        <time>2014-06-12T17:02:50Z</time>
      </trkpt>
      <trkpt lat="25.034504206851125" lon="-80.34966534934938">
        <ele>2.54</ele>
        <time>2014-06-12T17:03:00Z</time>
      </trkpt>
      <trkpt lat="25.034487778320909" lon="-80.349664427340031">
        <ele>2.06</ele>
        <time>2014-06-12T17:03:07Z</time>
      </trkpt>
      <trkpt lat="25.034475876018405" lon="-80.349644646048546">
        <ele>2.06</ele>
        <time>2014-06-12T17:03:15Z</time>
      </trkpt>
      <trkpt lat="25.034459447488189" lon="-80.349623020738363">
        <ele>2.54</ele>
        <time>2014-06-12T17:03:21Z</time>
      </trkpt>
      <trkpt lat="25.034432709217072" lon="-80.349594689905643">
        <ele>2.06</ele>
        <time>2014-06-12T17:03:30Z</time>
      </trkpt>
      <trkpt lat="25.034408150240779" lon="-80.349570466205478">
        <ele>2.06</ele>
        <time>2014-06-12T17:03:39Z</time>
      </trkpt>
      <trkpt lat="25.034379819408059" lon="-80.349543392658234">
        <ele>2.06</ele>
        <time>2014-06-12T17:03:47Z</time>
      </trkpt>
      <trkpt lat="25.034361630678177" lon="-80.349506679922342">
        <ele>2.06</ele>
        <time>2014-06-12T17:03:56Z</time>
      </trkpt>
      <trkpt lat="25.034361211583018" lon="-80.349497878924012">
        <ele>2.06</ele>
        <time>2014-06-12T17:03:59Z</time>
      </trkpt>
      <trkpt lat="25.034351237118244" lon="-80.349456472322345">
        <ele>1.1</ele>
        <time>2014-06-12T17:04:07Z</time>
      </trkpt>
      <trkpt lat="25.034329611808062" lon="-80.349423363804817">
        <ele>1.58</ele>
        <time>2014-06-12T17:04:16Z</time>
      </trkpt>
      <trkpt lat="25.034285187721252" lon="-80.349368546158075">
        <ele>1.58</ele>
        <time>2014-06-12T17:04:29Z</time>
      </trkpt>
      <trkpt lat="25.034253755584359" lon="-80.349333006888628">
        <ele>1.1</ele>
        <time>2014-06-12T17:04:39Z</time>
      </trkpt>
      <trkpt lat="25.034239087253809" lon="-80.349313644692302">
        <ele>1.58</ele>
        <time>2014-06-12T17:04:46Z</time>
      </trkpt>
      <trkpt lat="25.034210421144962" lon="-80.349281206727028">
        <ele>2.06</ele>
        <time>2014-06-12T17:04:55Z</time>
      </trkpt>
      <trkpt lat="25.034192567691207" lon="-80.349280452355742">
        <ele>2.54</ele>
        <time>2014-06-12T17:05:04Z</time>
      </trkpt>
      <trkpt lat="25.034191561862826" lon="-80.349278692156076">
        <ele>2.54</ele>
        <time>2014-06-12T17:05:13Z</time>
      </trkpt>
      <trkpt lat="25.034182174131274" lon="-80.349276848137379">
        <ele>2.06</ele>
        <time>2014-06-12T17:05:22Z</time>
      </trkpt>
      <trkpt lat="25.034151244908571" lon="-80.34925052896142">
        <ele>2.06</ele>
        <time>2014-06-12T17:05:32Z</time>
      </trkpt>
      <trkpt lat="25.034148897975683" lon="-80.349240889772773">
        <ele>1.1</ele>
        <time>2014-06-12T17:05:40Z</time>
      </trkpt>
      <trkpt lat="25.034138672053814" lon="-80.349246505647898">
        <ele>2.06</ele>
        <time>2014-06-12T17:05:48Z</time>
      </trkpt>
      <trkpt lat="25.034131798893213" lon="-80.349250445142388">
        <ele>2.06</ele>
        <time>2014-06-12T17:05:55Z</time>
      </trkpt>
      <trkpt lat="25.034123249351978" lon="-80.349262934178114">
        <ele>2.54</ele>
        <time>2014-06-12T17:06:06Z</time>
      </trkpt>
      <trkpt lat="25.03412970341742" lon="-80.34925539046526">
        <ele>2.06</ele>
        <time>2014-06-12T17:06:15Z</time>
      </trkpt>
      <trkpt lat="25.034120315685868" lon="-80.349230747669935">
        <ele>1.58</ele>
        <time>2014-06-12T17:06:22Z</time>
      </trkpt>
      <trkpt lat="25.034111430868506" lon="-80.349193951115012">
        <ele>1.1</ele>
        <time>2014-06-12T17:06:31Z</time>
      </trkpt>
      <trkpt lat="25.034096259623766" lon="-80.34916453063488">
        <ele>1.1</ele>
        <time>2014-06-12T17:06:39Z</time>
      </trkpt>
      <trkpt lat="25.034087710082531" lon="-80.349142570048571">
        <ele>0.62</ele>
        <time>2014-06-12T17:06:46Z</time>
      </trkpt>
      <trkpt lat="25.034065749496222" lon="-80.34910929389298">
        <ele>1.1</ele>
        <time>2014-06-12T17:06:55Z</time>
      </trkpt>
      <trkpt lat="25.034038005396724" lon="-80.349073335528374">
        <ele>0.62</ele>
        <time>2014-06-12T17:07:05Z</time>
      </trkpt>
      <trkpt lat="25.034007159993052" lon="-80.349036874249578">
        <ele>1.1</ele>
        <time>2014-06-12T17:07:16Z</time>
      </trkpt>
      <trkpt lat="25.033994503319263" lon="-80.349022792652249">
        <ele>1.1</ele>
        <time>2014-06-12T17:07:23Z</time>
      </trkpt>
      <trkpt lat="25.033964496105909" lon="-80.348966047167778">
        <ele>0.62</ele>
        <time>2014-06-12T17:07:36Z</time>
      </trkpt>
      <trkpt lat="25.033954018726945" lon="-80.348939727991819">
        <ele>1.1</ele>
        <time>2014-06-12T17:07:44Z</time>
      </trkpt>
      <trkpt lat="25.033951168879867" lon="-80.348911564797163">
        <ele>0.62</ele>
        <time>2014-06-12T17:07:54Z</time>
      </trkpt>
      <trkpt lat="25.033935913816094" lon="-80.348876779899001">
        <ele>0.14</ele>
        <time>2014-06-12T17:08:02Z</time>
      </trkpt>
      <trkpt lat="25.033907499164343" lon="-80.348836127668619">
        <ele>0.62</ele>
        <time>2014-06-12T17:08:13Z</time>
      </trkpt>
      <trkpt lat="25.033889729529619" lon="-80.34880243241787">
        <ele>0.62</ele>
        <time>2014-06-12T17:08:23Z</time>
      </trkpt>
      <trkpt lat="25.033893920481205" lon="-80.348784327507019">
        <ele>1.1</ele>
        <time>2014-06-12T17:08:31Z</time>
      </trkpt>
      <trkpt lat="25.033895429223776" lon="-80.348776783794165">
        <ele>0.14</ele>
        <time>2014-06-12T17:08:40Z</time>
      </trkpt>
      <trkpt lat="25.033900793641806" lon="-80.348768401890993">
        <ele>0.62</ele>
        <time>2014-06-12T17:08:48Z</time>
      </trkpt>
      <trkpt lat="25.033893920481205" lon="-80.348760690540075">
        <ele>0.14</ele>
        <time>2014-06-12T17:08:57Z</time>
      </trkpt>
      <trkpt lat="25.033894926309586" lon="-80.348753146827221">
        <ele>0.14</ele>
        <time>2014-06-12T17:09:06Z</time>
      </trkpt>
      <trkpt lat="25.033904230222106" lon="-80.348749961704016">
        <ele>0.62</ele>
        <time>2014-06-12T17:09:13Z</time>
      </trkpt>
      <trkpt lat="25.033909846097231" lon="-80.348760103806853">
        <ele>0.62</ele>
        <time>2014-06-12T17:09:22Z</time>
      </trkpt>
      <trkpt lat="25.033917808905244" lon="-80.348750799894333">
        <ele>1.1</ele>
        <time>2014-06-12T17:09:31Z</time>
      </trkpt>
      <trkpt lat="25.033932980149984" lon="-80.348733784630895">
        <ele>1.1</ele>
        <time>2014-06-12T17:09:39Z</time>
      </trkpt>
      <trkpt lat="25.033936332911253" lon="-80.34873453900218">
        <ele>1.1</ele>
        <time>2014-06-12T17:09:49Z</time>
      </trkpt>
      <trkpt lat="25.033948151394725" lon="-80.348732275888324">
        <ele>1.1</ele>
        <time>2014-06-12T17:09:59Z</time>
      </trkpt>
      <trkpt lat="25.033951168879867" lon="-80.348733868449926">
        <ele>1.1</ele>
        <time>2014-06-12T17:10:09Z</time>
      </trkpt>
      <trkpt lat="25.033948821946979" lon="-80.348735544830561">
        <ele>1.58</ele>
        <time>2014-06-12T17:10:18Z</time>
      </trkpt>
      <trkpt lat="25.033922167494893" lon="-80.348731437698007">
        <ele>2.06</ele>
        <time>2014-06-12T17:10:27Z</time>
      </trkpt>
      <trkpt lat="25.033909091725945" lon="-80.348735544830561">
        <ele>2.54</ele>
        <time>2014-06-12T17:10:33Z</time>
      </trkpt>
      <trkpt lat="25.033902386203408" lon="-80.348760187625885">
        <ele>1.58</ele>
        <time>2014-06-12T17:10:43Z</time>
      </trkpt>
      <trkpt lat="25.033895680680871" lon="-80.348765384405851">
        <ele>1.1</ele>
        <time>2014-06-12T17:10:51Z</time>
      </trkpt>
      <trkpt lat="25.033890316262841" lon="-80.348758762702346">
        <ele>1.1</ele>
        <time>2014-06-12T17:10:58Z</time>
      </trkpt>
      <trkpt lat="25.033885454759002" lon="-80.348750464618206">
        <ele>1.1</ele>
        <time>2014-06-12T17:11:06Z</time>
      </trkpt>
      <trkpt lat="25.033882269635797" lon="-80.348744010552764">
        <ele>0.62</ele>
        <time>2014-06-12T17:11:13Z</time>
      </trkpt>
      <trkpt lat="25.03387950360775" lon="-80.348738813772798">
        <ele>1.1</ele>
        <time>2014-06-12T17:11:21Z</time>
      </trkpt>
      <trkpt lat="25.033865924924612" lon="-80.3487369697541">
        <ele>1.1</ele>
        <time>2014-06-12T17:11:28Z</time>
      </trkpt>
      <trkpt lat="25.033840443938971" lon="-80.348733197897673">
        <ele>1.1</ele>
        <time>2014-06-12T17:11:36Z</time>
      </trkpt>
      <trkpt lat="25.033818734809756" lon="-80.348732275888324">
        <ele>1.1</ele>
        <time>2014-06-12T17:11:44Z</time>
      </trkpt>
      <trkpt lat="25.033785039559007" lon="-80.348742501810193">
        <ele>1.58</ele>
        <time>2014-06-12T17:11:52Z</time>
      </trkpt>
      <trkpt lat="25.033756205812097" lon="-80.348747279495001">
        <ele>1.58</ele>
        <time>2014-06-12T17:12:02Z</time>
      </trkpt>
      <trkpt lat="25.033731060102582" lon="-80.34874526783824">
        <ele>1.58</ele>
        <time>2014-06-12T17:12:11Z</time>
      </trkpt>
      <trkpt lat="25.033719912171364" lon="-80.348735544830561">
        <ele>0.62</ele>
        <time>2014-06-12T17:12:20Z</time>
      </trkpt>
      <trkpt lat="25.03372167237103" lon="-80.348728923127055">
        <ele>-0.34</ele>
        <time>2014-06-12T17:12:28Z</time>
      </trkpt>
      <trkpt lat="25.033696526661515" lon="-80.348732527345419">
        <ele>0.62</ele>
        <time>2014-06-12T17:12:37Z</time>
      </trkpt>
      <trkpt lat="25.033692419528961" lon="-80.348733868449926">
        <ele>1.58</ele>
        <time>2014-06-12T17:12:44Z</time>
      </trkpt>
      <trkpt lat="25.033673560246825" lon="-80.348753482103348">
        <ele>1.58</ele>
        <time>2014-06-12T17:12:51Z</time>
      </trkpt>
      <trkpt lat="25.033665345981717" lon="-80.348778543993831">
        <ele>1.58</ele>
        <time>2014-06-12T17:13:00Z</time>
      </trkpt>
      <trkpt lat="25.033650593832135" lon="-80.348797487094998">
        <ele>1.58</ele>
        <time>2014-06-12T17:13:09Z</time>
      </trkpt>
      <trkpt lat="25.033648833632469" lon="-80.348826823756099">
        <ele>2.06</ele>
        <time>2014-06-12T17:13:18Z</time>
      </trkpt>
      <trkpt lat="25.033622346818447" lon="-80.348821962252259">
        <ele>2.06</ele>
        <time>2014-06-12T17:13:26Z</time>
      </trkpt>
      <trkpt lat="25.033595189452171" lon="-80.348833696916699">
        <ele>2.06</ele>
        <time>2014-06-12T17:13:33Z</time>
      </trkpt>
      <trkpt lat="25.033585131168365" lon="-80.348840150982141">
        <ele>2.06</ele>
        <time>2014-06-12T17:13:39Z</time>
      </trkpt>
      <trkpt lat="25.033571217209101" lon="-80.348858507350087">
        <ele>1.58</ele>
        <time>2014-06-12T17:13:47Z</time>
      </trkpt>
      <trkpt lat="25.033548418432474" lon="-80.348882395774126">
        <ele>1.58</ele>
        <time>2014-06-12T17:13:56Z</time>
      </trkpt>
      <trkpt lat="25.0335159804672" lon="-80.348901506513357">
        <ele>1.58</ele>
        <time>2014-06-12T17:14:06Z</time>
      </trkpt>
      <trkpt lat="25.033490750938654" lon="-80.348925143480301">
        <ele>2.06</ele>
        <time>2014-06-12T17:14:16Z</time>
      </trkpt>
      <trkpt lat="25.033460659906268" lon="-80.348950624465942">
        <ele>2.54</ele>
        <time>2014-06-12T17:14:27Z</time>
      </trkpt>
      <trkpt lat="25.033453200012445" lon="-80.348965460434556">
        <ele>2.54</ele>
        <time>2014-06-12T17:14:36Z</time>
      </trkpt>
      <trkpt lat="25.033453619107604" lon="-80.348983146250248">
        <ele>2.54</ele>
        <time>2014-06-12T17:14:44Z</time>
      </trkpt>
      <trkpt lat="25.033444315195084" lon="-80.349014746025205">
        <ele>2.54</ele>
        <time>2014-06-12T17:14:54Z</time>
      </trkpt>
      <trkpt lat="25.033428221940994" lon="-80.349010555073619">
        <ele>2.06</ele>
        <time>2014-06-12T17:15:04Z</time>
      </trkpt>
      <trkpt lat="25.033394610509276" lon="-80.349012482911348">
        <ele>1.58</ele>
        <time>2014-06-12T17:15:14Z</time>
      </trkpt>
      <trkpt lat="25.033386563882232" lon="-80.349047770723701">
        <ele>1.58</ele>
        <time>2014-06-12T17:15:23Z</time>
      </trkpt>
      <trkpt lat="25.033372147008777" lon="-80.349076436832547">
        <ele>1.58</ele>
        <time>2014-06-12T17:15:32Z</time>
      </trkpt>
      <trkpt lat="25.033369800075889" lon="-80.349090434610844">
        <ele>2.54</ele>
        <time>2014-06-12T17:15:40Z</time>
      </trkpt>
      <trkpt lat="25.033351527526975" lon="-80.349094374105334">
        <ele>2.54</ele>
        <time>2014-06-12T17:15:50Z</time>
      </trkpt>
      <trkpt lat="25.033327722921968" lon="-80.349119268357754">
        <ele>3.02</ele>
        <time>2014-06-12T17:16:00Z</time>
      </trkpt>
      <trkpt lat="25.033305343240499" lon="-80.349129494279623">
        <ele>1.58</ele>
        <time>2014-06-12T17:16:09Z</time>
      </trkpt>
      <trkpt lat="25.033280784264207" lon="-80.349140726029873">
        <ele>0.62</ele>
        <time>2014-06-12T17:16:18Z</time>
      </trkpt>
      <trkpt lat="25.033253710716963" lon="-80.349158830940723">
        <ele>1.1</ele>
        <time>2014-06-12T17:16:26Z</time>
      </trkpt>
      <trkpt lat="25.033236779272556" lon="-80.349175846204162">
        <ele>0.62</ele>
        <time>2014-06-12T17:16:34Z</time>
      </trkpt>
      <trkpt lat="25.033226553350687" lon="-80.349209122359753">
        <ele>1.1</ele>
        <time>2014-06-12T17:16:44Z</time>
      </trkpt>
      <trkpt lat="25.033213058486581" lon="-80.349225047975779">
        <ele>0.62</ele>
        <time>2014-06-12T17:16:53Z</time>
      </trkpt>
      <trkpt lat="25.033207694068551" lon="-80.349219935014844">
        <ele>0.62</ele>
        <time>2014-06-12T17:17:02Z</time>
      </trkpt>
      <trkpt lat="25.033205011859536" lon="-80.34921046346426">
        <ele>0.62</ele>
        <time>2014-06-12T17:17:09Z</time>
      </trkpt>
      <trkpt lat="25.033206520602107" lon="-80.349201830103993">
        <ele>0.62</ele>
        <time>2014-06-12T17:17:16Z</time>
      </trkpt>
      <trkpt lat="25.03319788724184" lon="-80.349201830103993">
        <ele>0.62</ele>
        <time>2014-06-12T17:17:24Z</time>
      </trkpt>
      <trkpt lat="25.033182967454195" lon="-80.349221862852573">
        <ele>1.1</ele>
        <time>2014-06-12T17:17:31Z</time>
      </trkpt>
      <trkpt lat="25.033177016302943" lon="-80.349238375201821">
        <ele>1.1</ele>
        <time>2014-06-12T17:17:40Z</time>
      </trkpt>
      <trkpt lat="25.033176513388753" lon="-80.349253127351403">
        <ele>1.1</ele>
        <time>2014-06-12T17:17:48Z</time>
      </trkpt>
      <trkpt lat="25.033189924433827" lon="-80.349243991076946">
        <ele>0.14</ele>
        <time>2014-06-12T17:17:56Z</time>
      </trkpt>
      <trkpt lat="25.033188834786415" lon="-80.349236782640219">
        <ele>1.58</ele>
        <time>2014-06-12T17:18:04Z</time>
      </trkpt>
      <trkpt lat="25.033195959404111" lon="-80.34923292696476">
        <ele>2.06</ele>
        <time>2014-06-12T17:18:11Z</time>
      </trkpt>
      <trkpt lat="25.033207023516297" lon="-80.349226556718349">
        <ele>2.54</ele>
        <time>2014-06-12T17:18:22Z</time>
      </trkpt>
      <trkpt lat="25.033217500895262" lon="-80.349237285554409">
        <ele>1.58</ele>
        <time>2014-06-12T17:18:30Z</time>
      </trkpt>
      <trkpt lat="25.033231414854527" lon="-80.349266370758414">
        <ele>2.06</ele>
        <time>2014-06-12T17:18:41Z</time>
      </trkpt>
      <trkpt lat="25.033240970224142" lon="-80.349289504811168">
        <ele>1.58</ele>
        <time>2014-06-12T17:18:52Z</time>
      </trkpt>
      <trkpt lat="25.033239042386413" lon="-80.349285565316677">
        <ele>1.58</ele>
        <time>2014-06-12T17:19:01Z</time>
      </trkpt>
      <trkpt lat="25.033244658261538" lon="-80.349268550053239">
        <ele>2.06</ele>
        <time>2014-06-12T17:19:11Z</time>
      </trkpt>
      <trkpt lat="25.033243400976062" lon="-80.349263101816177">
        <ele>2.06</ele>
        <time>2014-06-12T17:19:19Z</time>
      </trkpt>
      <trkpt lat="25.033236779272556" lon="-80.349274920299649">
        <ele>2.06</ele>
        <time>2014-06-12T17:19:25Z</time>
      </trkpt>
      <trkpt lat="25.033233845606446" lon="-80.349278775975108">
        <ele>2.06</ele>
        <time>2014-06-12T17:19:34Z</time>
      </trkpt>
      <trkpt lat="25.033238120377064" lon="-80.349287241697311">
        <ele>1.58</ele>
        <time>2014-06-12T17:19:43Z</time>
      </trkpt>
      <trkpt lat="25.033255638554692" lon="-80.349271399900317">
        <ele>1.1</ele>
        <time>2014-06-12T17:19:50Z</time>
      </trkpt>
      <trkpt lat="25.033275000751019" lon="-80.349298138171434">
        <ele>1.1</ele>
        <time>2014-06-12T17:20:00Z</time>
      </trkpt>
      <trkpt lat="25.033281957730651" lon="-80.349317584186792">
        <ele>2.06</ele>
        <time>2014-06-12T17:20:06Z</time>
      </trkpt>
      <trkpt lat="25.033281287178397" lon="-80.34935949370265">
        <ele>1.58</ele>
        <time>2014-06-12T17:20:15Z</time>
      </trkpt>
      <trkpt lat="25.033300900831819" lon="-80.349386483430862">
        <ele>1.58</ele>
        <time>2014-06-12T17:20:25Z</time>
      </trkpt>
      <trkpt lat="25.033334009349346" lon="-80.349408695474267">
        <ele>2.06</ele>
        <time>2014-06-12T17:20:34Z</time>
      </trkpt>
      <trkpt lat="25.033361250534654" lon="-80.349423279985785">
        <ele>2.06</ele>
        <time>2014-06-12T17:20:43Z</time>
      </trkpt>
      <trkpt lat="25.033390922471881" lon="-80.349437026306987">
        <ele>1.58</ele>
        <time>2014-06-12T17:20:53Z</time>
      </trkpt>
      <trkpt lat="25.033407183364034" lon="-80.349460663273931">
        <ele>1.58</ele>
        <time>2014-06-12T17:21:03Z</time>
      </trkpt>
      <trkpt lat="25.033424701541662" lon="-80.34947725944221">
        <ele>1.58</ele>
        <time>2014-06-12T17:21:11Z</time>
      </trkpt>
      <trkpt lat="25.033457307145" lon="-80.34948849119246">
        <ele>2.06</ele>
        <time>2014-06-12T17:21:22Z</time>
      </trkpt>
      <trkpt lat="25.033476334065199" lon="-80.349500142037868">
        <ele>2.06</ele>
        <time>2014-06-12T17:21:32Z</time>
      </trkpt>
      <trkpt lat="25.033481698483229" lon="-80.349500980228186">
        <ele>1.58</ele>
        <time>2014-06-12T17:21:40Z</time>
      </trkpt>
      <trkpt lat="25.033484296873212" lon="-80.34952805377543">
        <ele>1.58</ele>
        <time>2014-06-12T17:21:49Z</time>
      </trkpt>
      <trkpt lat="25.033493349328637" lon="-80.349542470648885">
        <ele>1.1</ele>
        <time>2014-06-12T17:21:58Z</time>
      </trkpt>
      <trkpt lat="25.033507598564029" lon="-80.349566359072924">
        <ele>1.58</ele>
        <time>2014-06-12T17:22:09Z</time>
      </trkpt>
      <trkpt lat="25.033515561372042" lon="-80.349573567509651">
        <ele>1.58</ele>
        <time>2014-06-12T17:22:17Z</time>
      </trkpt>
      <trkpt lat="25.033508939668536" lon="-80.349583122879267">
        <ele>1.58</ele>
        <time>2014-06-12T17:22:24Z</time>
      </trkpt>
      <trkpt lat="25.033507598564029" lon="-80.34958278760314">
        <ele>1.58</ele>
        <time>2014-06-12T17:22:34Z</time>
      </trkpt>
      <trkpt lat="25.033505419269204" lon="-80.349583122879267">
        <ele>1.1</ele>
        <time>2014-06-12T17:22:45Z</time>
      </trkpt>
      <trkpt lat="25.033510448411107" lon="-80.349576752632856">
        <ele>0.14</ele>
        <time>2014-06-12T17:23:01Z</time>
      </trkpt>
      <trkpt lat="25.033508017659187" lon="-80.349560910835862">
        <ele>0.62</ele>
        <time>2014-06-12T17:23:11Z</time>
      </trkpt>
      <trkpt lat="25.033533247187734" lon="-80.349546074867249">
        <ele>1.1</ele>
        <time>2014-06-12T17:23:20Z</time>
      </trkpt>
      <trkpt lat="25.033537270501256" lon="-80.349514642730355">
        <ele>1.58</ele>
        <time>2014-06-12T17:23:28Z</time>
      </trkpt>
      <trkpt lat="25.03355311229825" lon="-80.34947382286191">
        <ele>1.58</ele>
        <time>2014-06-12T17:23:36Z</time>
      </trkpt>
      <trkpt lat="25.033567110076547" lon="-80.349444234743714">
        <ele>1.58</ele>
        <time>2014-06-12T17:23:44Z</time>
      </trkpt>
      <trkpt lat="25.033588651567698" lon="-80.349436104297638">
        <ele>1.58</ele>
        <time>2014-06-12T17:23:51Z</time>
      </trkpt>
      <trkpt lat="25.033607762306929" lon="-80.349434344097972">
        <ele>1.58</ele>
        <time>2014-06-12T17:23:59Z</time>
      </trkpt>
      <trkpt lat="25.033634752035141" lon="-80.349434930831194">
        <ele>1.1</ele>
        <time>2014-06-12T17:24:07Z</time>
      </trkpt>
      <trkpt lat="25.033669034019113" lon="-80.349442726001143">
        <ele>1.1</ele>
        <time>2014-06-12T17:24:16Z</time>
      </trkpt>
      <trkpt lat="25.033688731491566" lon="-80.349447587504983">
        <ele>1.58</ele>
        <time>2014-06-12T17:24:23Z</time>
      </trkpt>
      <trkpt lat="25.033712200820446" lon="-80.34946795552969">
        <ele>1.1</ele>
        <time>2014-06-12T17:24:32Z</time>
      </trkpt>
      <trkpt lat="25.033718990162015" lon="-80.349493017420173">
        <ele>1.58</ele>
        <time>2014-06-12T17:24:40Z</time>
      </trkpt>
      <trkpt lat="25.033721001818776" lon="-80.349501818418503">
        <ele>1.58</ele>
        <time>2014-06-12T17:24:51Z</time>
      </trkpt>
      <trkpt lat="25.033728964626789" lon="-80.349521264433861">
        <ele>1.58</ele>
        <time>2014-06-12T17:25:01Z</time>
      </trkpt>
      <trkpt lat="25.033724857494235" lon="-80.349526377394795">
        <ele>1.58</ele>
        <time>2014-06-12T17:25:10Z</time>
      </trkpt>
      <trkpt lat="25.033726366236806" lon="-80.349529562518001">
        <ele>1.58</ele>
        <time>2014-06-12T17:25:18Z</time>
      </trkpt>
      <trkpt lat="25.033730808645487" lon="-80.349529478698969">
        <ele>1.58</ele>
        <time>2014-06-12T17:25:26Z</time>
      </trkpt>
      <trkpt lat="25.033721001818776" lon="-80.349530484527349">
        <ele>1.58</ele>
        <time>2014-06-12T17:25:36Z</time>
      </trkpt>
      <trkpt lat="25.033721337094903" lon="-80.349532747641206">
        <ele>2.06</ele>
        <time>2014-06-12T17:25:46Z</time>
      </trkpt>
      <trkpt lat="25.03371924161911" lon="-80.349541297182441">
        <ele>2.06</ele>
        <time>2014-06-12T17:25:56Z</time>
      </trkpt>
      <trkpt lat="25.033717062324286" lon="-80.349553618580103">
        <ele>1.58</ele>
        <time>2014-06-12T17:26:06Z</time>
      </trkpt>
      <trkpt lat="25.033694431185722" lon="-80.349550433456898">
        <ele>2.06</ele>
        <time>2014-06-12T17:26:15Z</time>
      </trkpt>
      <trkpt lat="25.03368160687387" lon="-80.349554205313325">
        <ele>2.06</ele>
        <time>2014-06-12T17:26:25Z</time>
      </trkpt>
      <trkpt lat="25.033676829189062" lon="-80.349559653550386">
        <ele>2.06</ele>
        <time>2014-06-12T17:26:33Z</time>
      </trkpt>
      <trkpt lat="25.033682025969028" lon="-80.34956325776875">
        <ele>2.06</ele>
        <time>2014-06-12T17:26:41Z</time>
      </trkpt>
      <trkpt lat="25.03368504345417" lon="-80.349570885300636">
        <ele>2.06</ele>
        <time>2014-06-12T17:26:49Z</time>
      </trkpt>
      <trkpt lat="25.033682361245155" lon="-80.349576082080603">
        <ele>1.58</ele>
        <time>2014-06-12T17:26:58Z</time>
      </trkpt>
      <trkpt lat="25.033693090081215" lon="-80.349605083465576">
        <ele>2.06</ele>
        <time>2014-06-12T17:27:11Z</time>
      </trkpt>
      <trkpt lat="25.033692754805088" lon="-80.349614135921001">
        <ele>1.58</ele>
        <time>2014-06-12T17:27:21Z</time>
      </trkpt>
      <trkpt lat="25.033700214698911" lon="-80.349623691290617">
        <ele>1.58</ele>
        <time>2014-06-12T17:27:30Z</time>
      </trkpt>
      <trkpt lat="25.033703316003084" lon="-80.349636180326343">
        <ele>2.06</ele>
        <time>2014-06-12T17:27:40Z</time>
      </trkpt>
      <trkpt lat="25.03371823579073" lon="-80.349636850878596">
        <ele>2.06</ele>
        <time>2014-06-12T17:27:50Z</time>
      </trkpt>
      <trkpt lat="25.033726198598742" lon="-80.349631905555725">
        <ele>1.58</ele>
        <time>2014-06-12T17:27:59Z</time>
      </trkpt>
      <trkpt lat="25.033740866929293" lon="-80.349624697118998">
        <ele>1.58</ele>
        <time>2014-06-12T17:28:07Z</time>
      </trkpt>
      <trkpt lat="25.033744722604752" lon="-80.349607514217496">
        <ele>1.58</ele>
        <time>2014-06-12T17:28:14Z</time>
      </trkpt>
      <trkpt lat="25.033758301287889" lon="-80.349595360457897">
        <ele>1.58</ele>
        <time>2014-06-12T17:28:25Z</time>
      </trkpt>
      <trkpt lat="25.033775568008423" lon="-80.34960919059813">
        <ele>2.06</ele>
        <time>2014-06-12T17:28:36Z</time>
      </trkpt>
      <trkpt lat="25.03377883695066" lon="-80.349624278023839">
        <ele>2.54</ele>
        <time>2014-06-12T17:28:46Z</time>
      </trkpt>
      <trkpt lat="25.033775819465518" lon="-80.349642131477594">
        <ele>2.54</ele>
        <time>2014-06-12T17:28:57Z</time>
      </trkpt>
      <trkpt lat="25.033784285187721" lon="-80.349630312994123">
        <ele>1.1</ele>
        <time>2014-06-12T17:29:08Z</time>
      </trkpt>
      <trkpt lat="25.033778417855501" lon="-80.349643053486943">
        <ele>1.58</ele>
        <time>2014-06-12T17:29:16Z</time>
      </trkpt>
      <trkpt lat="25.033782105892897" lon="-80.349654788151383">
        <ele>2.06</ele>
        <time>2014-06-12T17:29:24Z</time>
      </trkpt>
      <trkpt lat="25.033785458654165" lon="-80.349662331864238">
        <ele>2.06</ele>
        <time>2014-06-12T17:29:33Z</time>
      </trkpt>
      <trkpt lat="25.033813454210758" lon="-80.349658308550715">
        <ele>2.06</ele>
        <time>2014-06-12T17:29:42Z</time>
      </trkpt>
      <trkpt lat="25.033823344856501" lon="-80.349673312157393">
        <ele>1.58</ele>
        <time>2014-06-12T17:29:49Z</time>
      </trkpt>
      <trkpt lat="25.033846898004413" lon="-80.349692925810814">
        <ele>2.54</ele>
        <time>2014-06-12T17:29:58Z</time>
      </trkpt>
      <trkpt lat="25.033876653760672" lon="-80.349704157561064">
        <ele>2.54</ele>
        <time>2014-06-12T17:30:06Z</time>
      </trkpt>
      <trkpt lat="25.033925520256162" lon="-80.349712874740362">
        <ele>2.54</ele>
        <time>2014-06-12T17:30:18Z</time>
      </trkpt>
      <trkpt lat="25.03396064043045" lon="-80.349721927195787">
        <ele>2.54</ele>
        <time>2014-06-12T17:30:29Z</time>
      </trkpt>
      <trkpt lat="25.033977320417762" lon="-80.349728129804134">
        <ele>2.54</ele>
        <time>2014-06-12T17:30:37Z</time>
      </trkpt>
      <trkpt lat="25.034012272953987" lon="-80.349679850041866">
        <ele>2.54</ele>
        <time>2014-06-12T17:30:55Z</time>
      </trkpt>
      <trkpt lat="25.034030880779028" lon="-80.349639197811484">
        <ele>2.54</ele>
        <time>2014-06-12T17:31:03Z</time>
      </trkpt>
      <trkpt lat="25.034054853022099" lon="-80.349598461762071">
        <ele>2.06</ele>
        <time>2014-06-12T17:31:13Z</time>
      </trkpt>
      <trkpt lat="25.034077735617757" lon="-80.349583374336362">
        <ele>2.54</ele>
        <time>2014-06-12T17:31:21Z</time>
      </trkpt>
      <trkpt lat="25.034108581021428" lon="-80.349563676863909">
        <ele>2.54</ele>
        <time>2014-06-12T17:31:29Z</time>
      </trkpt>
      <trkpt lat="25.034133056178689" lon="-80.349554372951388">
        <ele>3.02</ele>
        <time>2014-06-12T17:31:35Z</time>
      </trkpt>
      <trkpt lat="25.034167589619756" lon="-80.34953786060214">
        <ele>2.54</ele>
        <time>2014-06-12T17:31:44Z</time>
      </trkpt>
      <trkpt lat="25.03421519882977" lon="-80.349523024633527">
        <ele>2.54</ele>
        <time>2014-06-12T17:31:55Z</time>
      </trkpt>
      <trkpt lat="25.034243110567331" lon="-80.349517995491624">
        <ele>2.06</ele>
        <time>2014-06-12T17:32:04Z</time>
      </trkpt>
      <trkpt lat="25.034269345924258" lon="-80.349488407373428">
        <ele>3.02</ele>
        <time>2014-06-12T17:32:11Z</time>
      </trkpt>
      <trkpt lat="25.034293904900551" lon="-80.349473655223846">
        <ele>2.54</ele>
        <time>2014-06-12T17:32:18Z</time>
      </trkpt>
      <trkpt lat="25.034335562959313" lon="-80.349452868103981">
        <ele>1.58</ele>
        <time>2014-06-12T17:32:29Z</time>
      </trkpt>
      <trkpt lat="25.034366240724921" lon="-80.349432583898306">
        <ele>2.06</ele>
        <time>2014-06-12T17:32:36Z</time>
      </trkpt>
      <trkpt lat="25.034399097785354" lon="-80.349401906132698">
        <ele>2.06</ele>
        <time>2014-06-12T17:32:44Z</time>
      </trkpt>
      <trkpt lat="25.034436481073499" lon="-80.349349519237876">
        <ele>2.54</ele>
        <time>2014-06-12T17:32:58Z</time>
      </trkpt>
      <trkpt lat="25.034455843269825" lon="-80.349307442083955">
        <ele>2.06</ele>
        <time>2014-06-12T17:33:07Z</time>
      </trkpt>
      <trkpt lat="25.034484341740608" lon="-80.34930283203721">
        <ele>1.1</ele>
        <time>2014-06-12T17:33:16Z</time>
      </trkpt>
      <trkpt lat="25.034507811069489" lon="-80.34927936270833">
        <ele>1.1</ele>
        <time>2014-06-12T17:33:23Z</time>
      </trkpt>
      <trkpt lat="25.034537902101874" lon="-80.349250948056579">
        <ele>1.1</ele>
        <time>2014-06-12T17:33:31Z</time>
      </trkpt>
      <trkpt lat="25.034557431936264" lon="-80.349229909479618">
        <ele>2.06</ele>
        <time>2014-06-12T17:33:40Z</time>
      </trkpt>
      <trkpt lat="25.034577297046781" lon="-80.349220689386129">
        <ele>3.5</ele>
        <time>2014-06-12T17:33:50Z</time>
      </trkpt>
      <trkpt lat="25.034590037539601" lon="-80.34919923171401">
        <ele>3.5</ele>
        <time>2014-06-12T17:33:58Z</time>
      </trkpt>
      <trkpt lat="25.034602610394359" lon="-80.349184814840555">
        <ele>2.54</ele>
        <time>2014-06-12T17:34:06Z</time>
      </trkpt>
      <trkpt lat="25.034614261239767" lon="-80.3491738345474">
        <ele>2.54</ele>
        <time>2014-06-12T17:34:14Z</time>
      </trkpt>
      <trkpt lat="25.034617614001036" lon="-80.349194454029202">
        <ele>2.06</ele>
        <time>2014-06-12T17:34:21Z</time>
      </trkpt>
      <trkpt lat="25.034618033096194" lon="-80.349203171208501">
        <ele>2.06</ele>
        <time>2014-06-12T17:34:32Z</time>
      </trkpt>
      <trkpt lat="25.03461685962975" lon="-80.349197471514344">
        <ele>2.54</ele>
        <time>2014-06-12T17:34:42Z</time>
      </trkpt>
      <trkpt lat="25.034603532403708" lon="-80.349205015227199">
        <ele>2.06</ele>
        <time>2014-06-12T17:34:53Z</time>
      </trkpt>
      <trkpt lat="25.034590288996696" lon="-80.349228400737047">
        <ele>1.58</ele>
        <time>2014-06-12T17:35:01Z</time>
      </trkpt>
      <trkpt lat="25.034565143287182" lon="-80.349249523133039">
        <ele>2.06</ele>
        <time>2014-06-12T17:35:10Z</time>
      </trkpt>
      <trkpt lat="25.03454796038568" lon="-80.349252121523023">
        <ele>1.1</ele>
        <time>2014-06-12T17:35:17Z</time>
      </trkpt>
      <trkpt lat="25.034538069739938" lon="-80.349251199513674">
        <ele>1.58</ele>
        <time>2014-06-12T17:35:26Z</time>
      </trkpt>
      <trkpt lat="25.034519294276834" lon="-80.34926125779748">
        <ele>1.58</ele>
        <time>2014-06-12T17:35:34Z</time>
      </trkpt>
      <trkpt lat="25.034493142738938" lon="-80.34927106462419">
        <ele>1.58</ele>
        <time>2014-06-12T17:35:43Z</time>
      </trkpt>
      <trkpt lat="25.034473445266485" lon="-80.349277099594474">
        <ele>2.06</ele>
        <time>2014-06-12T17:35:52Z</time>
      </trkpt>
      <trkpt lat="25.034453580155969" lon="-80.349289588630199">
        <ele>2.54</ele>
        <time>2014-06-12T17:36:01Z</time>
      </trkpt>
      <trkpt lat="25.034441007301211" lon="-80.349302496761084">
        <ele>2.06</ele>
        <time>2014-06-12T17:36:09Z</time>
      </trkpt>
      <trkpt lat="25.034440672025084" lon="-80.349311213940382">
        <ele>1.58</ele>
        <time>2014-06-12T17:36:17Z</time>
      </trkpt>
      <trkpt lat="25.034432206302881" lon="-80.349338622763753">
        <ele>1.58</ele>
        <time>2014-06-12T17:36:24Z</time>
      </trkpt>
      <trkpt lat="25.034428769722581" lon="-80.349363600835204">
        <ele>2.06</ele>
        <time>2014-06-12T17:36:32Z</time>
      </trkpt>
      <trkpt lat="25.034429607912898" lon="-80.34937952645123">
        <ele>4.94</ele>
        <time>2014-06-12T17:36:42Z</time>
      </trkpt>
      <trkpt lat="25.034443689510226" lon="-80.349416574463248">
        <ele>4.46</ele>
        <time>2014-06-12T17:36:53Z</time>
      </trkpt>
      <trkpt lat="25.034448131918907" lon="-80.34943912178278">
        <ele>2.06</ele>
        <time>2014-06-12T17:37:01Z</time>
      </trkpt>
      <trkpt lat="25.034433463588357" lon="-80.349464351311326">
        <ele>2.06</ele>
        <time>2014-06-12T17:37:10Z</time>
      </trkpt>
      <trkpt lat="25.034412257373333" lon="-80.349477594718337">
        <ele>1.1</ele>
        <time>2014-06-12T17:37:19Z</time>
      </trkpt>
      <trkpt lat="25.034389290958643" lon="-80.34950508736074">
        <ele>2.06</ele>
        <time>2014-06-12T17:37:29Z</time>
      </trkpt>
      <trkpt lat="25.034374371170998" lon="-80.349529478698969">
        <ele>2.06</ele>
        <time>2014-06-12T17:37:36Z</time>
      </trkpt>
      <trkpt lat="25.034360121935606" lon="-80.349550265818834">
        <ele>2.06</ele>
        <time>2014-06-12T17:37:44Z</time>
      </trkpt>
      <trkpt lat="25.0343500636518" lon="-80.349572896957397">
        <ele>2.54</ele>
        <time>2014-06-12T17:37:53Z</time>
      </trkpt>
      <trkpt lat="25.034342352300882" lon="-80.349592510610819">
        <ele>2.54</ele>
        <time>2014-06-12T17:38:01Z</time>
      </trkpt>
      <trkpt lat="25.034328103065491" lon="-80.349610866978765">
        <ele>3.02</ele>
        <time>2014-06-12T17:38:10Z</time>
      </trkpt>
      <trkpt lat="25.034309579059482" lon="-80.349630983546376">
        <ele>2.54</ele>
        <time>2014-06-12T17:38:20Z</time>
      </trkpt>
      <trkpt lat="25.03429583273828" lon="-80.349660152569413">
        <ele>3.02</ele>
        <time>2014-06-12T17:38:30Z</time>
      </trkpt>
      <trkpt lat="25.034281751140952" lon="-80.349674234166741">
        <ele>3.02</ele>
        <time>2014-06-12T17:38:37Z</time>
      </trkpt>
      <trkpt lat="25.034267166629434" lon="-80.349697200581431">
        <ele>3.02</ele>
        <time>2014-06-12T17:38:47Z</time>
      </trkpt>
      <trkpt lat="25.034258030354977" lon="-80.34971572458744">
        <ele>2.54</ele>
        <time>2014-06-12T17:38:54Z</time>
      </trkpt>
      <trkpt lat="25.034249564632773" lon="-80.34973232075572">
        <ele>2.54</ele>
        <time>2014-06-12T17:39:02Z</time>
      </trkpt>
      <trkpt lat="25.034244870766997" lon="-80.349733158946037">
        <ele>2.54</ele>
        <time>2014-06-12T17:39:10Z</time>
      </trkpt>
      <trkpt lat="25.034237746149302" lon="-80.349752604961395">
        <ele>2.54</ele>
        <time>2014-06-12T17:39:19Z</time>
      </trkpt>
      <trkpt lat="25.034238332882524" lon="-80.349755119532347">
        <ele>2.54</ele>
        <time>2014-06-12T17:39:20Z</time>
      </trkpt>
      <trkpt lat="25.034228777512908" lon="-80.349780600517988">
        <ele>2.54</ele>
        <time>2014-06-12T17:39:28Z</time>
      </trkpt>
      <trkpt lat="25.03423179499805" lon="-80.349796023219824">
        <ele>2.06</ele>
        <time>2014-06-12T17:39:36Z</time>
      </trkpt>
      <trkpt lat="25.034235566854477" lon="-80.349806919693947">
        <ele>1.58</ele>
        <time>2014-06-12T17:39:44Z</time>
      </trkpt>
      <trkpt lat="25.034255515784025" lon="-80.34981295466423">
        <ele>1.58</ele>
        <time>2014-06-12T17:39:52Z</time>
      </trkpt>
      <trkpt lat="25.034237243235111" lon="-80.349851092323661">
        <ele>1.1</ele>
        <time>2014-06-12T17:40:03Z</time>
      </trkpt>
      <trkpt lat="25.034223580732942" lon="-80.349874058738351">
        <ele>1.58</ele>
        <time>2014-06-12T17:40:11Z</time>
      </trkpt>
      <trkpt lat="25.034210421144962" lon="-80.349904736503959">
        <ele>1.58</ele>
        <time>2014-06-12T17:40:20Z</time>
      </trkpt>
      <trkpt lat="25.034202123060822" lon="-80.349920159205794">
        <ele>1.58</ele>
        <time>2014-06-12T17:40:27Z</time>
      </trkpt>
      <trkpt lat="25.034184772521257" lon="-80.349950417876244">
        <ele>2.06</ele>
        <time>2014-06-12T17:40:37Z</time>
      </trkpt>
      <trkpt lat="25.034171948209405" lon="-80.349967684596777">
        <ele>2.54</ele>
        <time>2014-06-12T17:40:44Z</time>
      </trkpt>
      <trkpt lat="25.034158956259489" lon="-80.34999031573534">
        <ele>2.54</ele>
        <time>2014-06-12T17:40:52Z</time>
      </trkpt>
      <trkpt lat="25.034148478880525" lon="-80.350010432302952">
        <ele>2.54</ele>
        <time>2014-06-12T17:40:59Z</time>
      </trkpt>
      <trkpt lat="25.034137582406402" lon="-80.350041026249528">
        <ele>2.54</ele>
        <time>2014-06-12T17:41:09Z</time>
      </trkpt>
      <trkpt lat="25.034125344827771" lon="-80.350064411759377">
        <ele>2.54</ele>
        <time>2014-06-12T17:41:17Z</time>
      </trkpt>
      <trkpt lat="25.03412676975131" lon="-80.350078828632832">
        <ele>2.06</ele>
        <time>2014-06-12T17:41:25Z</time>
      </trkpt>
      <trkpt lat="25.034141605719924" lon="-80.350089138373733">
        <ele>2.06</ele>
        <time>2014-06-12T17:41:33Z</time>
      </trkpt>
      <trkpt lat="25.034165410324931" lon="-80.350103387609124">
        <ele>1.58</ele>
        <time>2014-06-12T17:41:42Z</time>
      </trkpt>
      <trkpt lat="25.034183599054813" lon="-80.350120067596436">
        <ele>1.58</ele>
        <time>2014-06-12T17:41:50Z</time>
      </trkpt>
      <trkpt lat="25.034197177737951" lon="-80.350133897736669">
        <ele>1.58</ele>
        <time>2014-06-12T17:41:57Z</time>
      </trkpt>
      <trkpt lat="25.034206062555313" lon="-80.350145548582077">
        <ele>1.1</ele>
        <time>2014-06-12T17:42:04Z</time>
      </trkpt>
      <trkpt lat="25.034215115010738" lon="-80.350133143365383">
        <ele>1.58</ele>
        <time>2014-06-12T17:42:13Z</time>
      </trkpt>
      <trkpt lat="25.034232381731272" lon="-80.350104896351695">
        <ele>2.06</ele>
        <time>2014-06-12T17:42:21Z</time>
      </trkpt>
      <trkpt lat="25.034251157194376" lon="-80.350070362910628">
        <ele>2.06</ele>
        <time>2014-06-12T17:42:30Z</time>
      </trkpt>
      <trkpt lat="25.03426649607718" lon="-80.350050078704953">
        <ele>2.06</ele>
        <time>2014-06-12T17:42:37Z</time>
      </trkpt>
      <trkpt lat="25.034287199378014" lon="-80.350032225251198">
        <ele>2.06</ele>
        <time>2014-06-12T17:42:45Z</time>
      </trkpt>
      <trkpt lat="25.034300191327929" lon="-80.350007163360715">
        <ele>3.02</ele>
        <time>2014-06-12T17:42:51Z</time>
      </trkpt>
      <trkpt lat="25.034320894628763" lon="-80.349987465888262">
        <ele>3.02</ele>
        <time>2014-06-12T17:42:58Z</time>
      </trkpt>
      <trkpt lat="25.034356433898211" lon="-80.349969360977411">
        <ele>3.5</ele>
        <time>2014-06-12T17:43:07Z</time>
      </trkpt>
      <trkpt lat="25.034381747245789" lon="-80.349951507523656">
        <ele>3.02</ele>
        <time>2014-06-12T17:43:14Z</time>
      </trkpt>
      <trkpt lat="25.034406138584018" lon="-80.349927954375744">
        <ele>3.02</ele>
        <time>2014-06-12T17:43:22Z</time>
      </trkpt>
      <trkpt lat="25.034427931532264" lon="-80.349896186962724">
        <ele>2.54</ele>
        <time>2014-06-12T17:43:30Z</time>
      </trkpt>
      <trkpt lat="25.034451317042112" lon="-80.34986425191164">
        <ele>2.54</ele>
        <time>2014-06-12T17:43:38Z</time>
      </trkpt>
      <trkpt lat="25.03446782939136" lon="-80.349838938564062">
        <ele>2.54</ele>
        <time>2014-06-12T17:43:45Z</time>
      </trkpt>
      <trkpt lat="25.034489706158638" lon="-80.349811445921659">
        <ele>2.54</ele>
        <time>2014-06-12T17:43:53Z</time>
      </trkpt>
      <trkpt lat="25.034517617896199" lon="-80.349770206958055">
        <ele>2.54</ele>
        <time>2014-06-12T17:44:04Z</time>
      </trkpt>
      <trkpt lat="25.034531950950623" lon="-80.349742881953716">
        <ele>2.06</ele>
        <time>2014-06-12T17:44:13Z</time>
      </trkpt>
      <trkpt lat="25.034543098881841" lon="-80.349709438160062">
        <ele>2.54</ele>
        <time>2014-06-12T17:44:21Z</time>
      </trkpt>
      <trkpt lat="25.034565478563309" lon="-80.34966342151165">
        <ele>2.06</ele>
        <time>2014-06-12T17:44:33Z</time>
      </trkpt>
      <trkpt lat="25.034593725576997" lon="-80.349642634391785">
        <ele>2.06</ele>
        <time>2014-06-12T17:44:41Z</time>
      </trkpt>
      <trkpt lat="25.034620966762304" lon="-80.349626038223505">
        <ele>2.06</ele>
        <time>2014-06-12T17:44:49Z</time>
      </trkpt>
      <trkpt lat="25.034643430262804" lon="-80.349617404863238">
        <ele>2.06</ele>
        <time>2014-06-12T17:44:56Z</time>
      </trkpt>
      <trkpt lat="25.034661032259464" lon="-80.349598713219166">
        <ele>2.06</ele>
        <time>2014-06-12T17:45:04Z</time>
      </trkpt>
      <trkpt lat="25.034694224596024" lon="-80.349578093737364">
        <ele>2.06</ele>
        <time>2014-06-12T17:45:13Z</time>
      </trkpt>
      <trkpt lat="25.034722303971648" lon="-80.34956275485456">
        <ele>2.06</ele>
        <time>2014-06-12T17:45:19Z</time>
      </trkpt>
      <trkpt lat="25.034748455509543" lon="-80.349529478698969">
        <ele>1.58</ele>
        <time>2014-06-12T17:45:27Z</time>
      </trkpt>
      <trkpt lat="25.034760609269142" lon="-80.349509110674262">
        <ele>2.06</ele>
        <time>2014-06-12T17:45:34Z</time>
      </trkpt>
      <trkpt lat="25.034767230972648" lon="-80.3494933526963">
        <ele>2.06</ele>
        <time>2014-06-12T17:45:42Z</time>
      </trkpt>
      <trkpt lat="25.034771086648107" lon="-80.349475499242544">
        <ele>2.54</ele>
        <time>2014-06-12T17:45:52Z</time>
      </trkpt>
      <trkpt lat="25.034767063334584" lon="-80.349483545869589">
        <ele>2.54</ele>
        <time>2014-06-12T17:46:02Z</time>
      </trkpt>
      <trkpt lat="25.03475658595562" lon="-80.349488407373428">
        <ele>2.06</ele>
        <time>2014-06-12T17:46:10Z</time>
      </trkpt>
      <trkpt lat="25.034757424145937" lon="-80.349491508677602">
        <ele>2.06</ele>
        <time>2014-06-12T17:46:18Z</time>
      </trkpt>
      <trkpt lat="25.034758346155286" lon="-80.349485725164413">
        <ele>2.06</ele>
        <time>2014-06-12T17:46:26Z</time>
      </trkpt>
      <trkpt lat="25.034763291478157" lon="-80.349478181451559">
        <ele>2.06</ele>
        <time>2014-06-12T17:46:35Z</time>
      </trkpt>
      <trkpt lat="25.034762788563967" lon="-80.349477175623178">
        <ele>1.58</ele>
        <time>2014-06-12T17:46:43Z</time>
      </trkpt>
      <trkpt lat="25.03476195037365" lon="-80.349481031298637">
        <ele>1.58</ele>
        <time>2014-06-12T17:46:50Z</time>
      </trkpt>
      <trkpt lat="25.034765554592013" lon="-80.349489413201809">
        <ele>1.58</ele>
        <time>2014-06-12T17:46:57Z</time>
      </trkpt>
      <trkpt lat="25.034770919010043" lon="-80.349513720721006">
        <ele>2.06</ele>
        <time>2014-06-12T17:47:05Z</time>
      </trkpt>
      <trkpt lat="25.034784078598022" lon="-80.349531741812825">
        <ele>2.06</ele>
        <time>2014-06-12T17:47:13Z</time>
      </trkpt>
      <trkpt lat="25.034805787727237" lon="-80.349552612751722">
        <ele>2.54</ele>
        <time>2014-06-12T17:47:21Z</time>
      </trkpt>
      <trkpt lat="25.034821126610041" lon="-80.349572645500302">
        <ele>3.02</ele>
        <time>2014-06-12T17:47:28Z</time>
      </trkpt>
      <trkpt lat="25.034833196550608" lon="-80.34957398660481">
        <ele>3.5</ele>
        <time>2014-06-12T17:47:36Z</time>
      </trkpt>
      <trkpt lat="25.034814504906535" lon="-80.349558815360069">
        <ele>4.94</ele>
        <time>2014-06-12T17:47:45Z</time>
      </trkpt>
      <trkpt lat="25.034858174622059" lon="-80.349586894735694">
        <ele>4.94</ele>
        <time>2014-06-12T17:47:52Z</time>
      </trkpt>
      <trkpt lat="25.034869657829404" lon="-80.349620003253222">
        <ele>4.94</ele>
        <time>2014-06-12T17:48:00Z</time>
      </trkpt>
      <trkpt lat="25.034867478534579" lon="-80.349651770666242">
        <ele>3.98</ele>
        <time>2014-06-12T17:48:09Z</time>
      </trkpt>
      <trkpt lat="25.034872340038419" lon="-80.349679347127676">
        <ele>3.02</ele>
        <time>2014-06-12T17:48:18Z</time>
      </trkpt>
      <trkpt lat="25.034875860437751" lon="-80.349692506715655">
        <ele>3.02</ele>
        <time>2014-06-12T17:48:25Z</time>
      </trkpt>
      <trkpt lat="25.034879213199019" lon="-80.349696362391114">
        <ele>3.02</ele>
        <time>2014-06-12T17:48:33Z</time>
      </trkpt>
      <trkpt lat="25.034869825467467" lon="-80.349711449816823">
        <ele>2.06</ele>
        <time>2014-06-12T17:48:41Z</time>
      </trkpt>
      <trkpt lat="25.034861192107201" lon="-80.349720921367407">
        <ele>2.06</ele>
        <time>2014-06-12T17:48:48Z</time>
      </trkpt>
      <trkpt lat="25.034857420250773" lon="-80.349733494222164">
        <ele>2.54</ele>
        <time>2014-06-12T17:48:54Z</time>
      </trkpt>
      <trkpt lat="25.034844176843762" lon="-80.349746150895953">
        <ele>2.54</ele>
        <time>2014-06-12T17:49:01Z</time>
      </trkpt>
      <trkpt lat="25.034830095246434" lon="-80.349773978814483">
        <ele>3.02</ele>
        <time>2014-06-12T17:49:10Z</time>
      </trkpt>
      <trkpt lat="25.034823725000024" lon="-80.349777415394783">
        <ele>3.02</ele>
        <time>2014-06-12T17:49:17Z</time>
      </trkpt>
      <trkpt lat="25.034825569018722" lon="-80.349795185029507">
        <ele>2.54</ele>
        <time>2014-06-12T17:49:25Z</time>
      </trkpt>
      <trkpt lat="25.034821294248104" lon="-80.349806165322661">
        <ele>2.06</ele>
        <time>2014-06-12T17:49:33Z</time>
      </trkpt>
      <trkpt lat="25.034824898466468" lon="-80.349810188636184">
        <ele>1.58</ele>
        <time>2014-06-12T17:49:40Z</time>
      </trkpt>
      <trkpt lat="25.03482649102807" lon="-80.349816894158721">
        <ele>1.58</ele>
        <time>2014-06-12T17:49:47Z</time>
      </trkpt>
      <trkpt lat="25.03482012078166" lon="-80.349832065403461">
        <ele>0.62</ele>
        <time>2014-06-12T17:49:55Z</time>
      </trkpt>
      <trkpt lat="25.034818695858121" lon="-80.349851511418819">
        <ele>1.1</ele>
        <time>2014-06-12T17:50:03Z</time>
      </trkpt>
      <trkpt lat="25.034809727221727" lon="-80.349865844473243">
        <ele>1.58</ele>
        <time>2014-06-12T17:50:10Z</time>
      </trkpt>
      <trkpt lat="25.034791370853782" lon="-80.349882608279586">
        <ele>1.1</ele>
        <time>2014-06-12T17:50:18Z</time>
      </trkpt>
      <trkpt lat="25.03477762453258" lon="-80.349890654906631">
        <ele>0.62</ele>
        <time>2014-06-12T17:50:25Z</time>
      </trkpt>
      <trkpt lat="25.034755077213049" lon="-80.349921248853207">
        <ele>1.1</ele>
        <time>2014-06-12T17:50:33Z</time>
      </trkpt>
      <trkpt lat="25.034732278436422" lon="-80.349942119792104">
        <ele>2.06</ele>
        <time>2014-06-12T17:50:41Z</time>
      </trkpt>
      <trkpt lat="25.03472582437098" lon="-80.349951256066561">
        <ele>2.06</ele>
        <time>2014-06-12T17:50:48Z</time>
      </trkpt>
      <trkpt lat="25.034711491316557" lon="-80.349965170025826">
        <ele>2.54</ele>
        <time>2014-06-12T17:50:56Z</time>
      </trkpt>
      <trkpt lat="25.03469062037766" lon="-80.349971372634172">
        <ele>2.54</ele>
        <time>2014-06-12T17:51:05Z</time>
      </trkpt>
      <trkpt lat="25.03466865979135" lon="-80.349970534443855">
        <ele>4.46</ele>
        <time>2014-06-12T17:51:14Z</time>
      </trkpt>
      <trkpt lat="25.034676790237427" lon="-80.349958883598447">
        <ele>5.42</ele>
        <time>2014-06-12T17:51:29Z</time>
      </trkpt>
      <trkpt lat="25.034678969532251" lon="-80.349958883598447">
        <ele>4.94</ele>
        <time>2014-06-12T17:51:41Z</time>
      </trkpt>
      <trkpt lat="25.034670922905207" lon="-80.349977826699615">
        <ele>5.42</ele>
        <time>2014-06-12T17:51:53Z</time>
      </trkpt>
      <trkpt lat="25.034675281494856" lon="-80.349984113126993">
        <ele>5.91</ele>
        <time>2014-06-12T17:52:07Z</time>
      </trkpt>
      <trkpt lat="25.03466178663075" lon="-80.349967181682587">
        <ele>3.98</ele>
        <time>2014-06-12T17:52:20Z</time>
      </trkpt>
      <trkpt lat="25.034661032259464" lon="-80.349973300471902">
        <ele>2.54</ele>
        <time>2014-06-12T17:52:31Z</time>
      </trkpt>
      <trkpt lat="25.034644436091185" lon="-80.34999274648726">
        <ele>2.06</ele>
        <time>2014-06-12T17:52:39Z</time>
      </trkpt>
      <trkpt lat="25.034625744447112" lon="-80.350006995722651">
        <ele>2.54</ele>
        <time>2014-06-12T17:52:47Z</time>
      </trkpt>
      <trkpt lat="25.03461392596364" lon="-80.350032979622483">
        <ele>2.54</ele>
        <time>2014-06-12T17:52:55Z</time>
      </trkpt>
      <trkpt lat="25.034603197127581" lon="-80.350071452558041">
        <ele>3.02</ele>
        <time>2014-06-12T17:53:04Z</time>
      </trkpt>
      <trkpt lat="25.034589450806379" lon="-80.350103555247188">
        <ele>2.54</ele>
        <time>2014-06-12T17:53:14Z</time>
      </trkpt>
      <trkpt lat="25.034593306481838" lon="-80.350120738148689">
        <ele>3.02</ele>
        <time>2014-06-12T17:53:22Z</time>
      </trkpt>
      <trkpt lat="25.034589283168316" lon="-80.350136999040842">
        <ele>3.02</ele>
        <time>2014-06-12T17:53:31Z</time>
      </trkpt>
      <trkpt lat="25.034588444977999" lon="-80.350161725655198">
        <ele>2.54</ele>
        <time>2014-06-12T17:53:39Z</time>
      </trkpt>
      <trkpt lat="25.034579643979669" lon="-80.350192906334996">
        <ele>2.54</ele>
        <time>2014-06-12T17:53:49Z</time>
      </trkpt>
      <trkpt lat="25.034583248198032" lon="-80.350216710940003">
        <ele>2.06</ele>
        <time>2014-06-12T17:53:57Z</time>
      </trkpt>
      <trkpt lat="25.034578470513225" lon="-80.350237330421805">
        <ele>1.58</ele>
        <time>2014-06-12T17:54:07Z</time>
      </trkpt>
      <trkpt lat="25.034579643979669" lon="-80.350252836942673">
        <ele>1.58</ele>
        <time>2014-06-12T17:54:17Z</time>
      </trkpt>
      <trkpt lat="25.034614345058799" lon="-80.350245041772723">
        <ele>1.58</ele>
        <time>2014-06-12T17:54:27Z</time>
      </trkpt>
      <trkpt lat="25.034636640921235" lon="-80.350251495838165">
        <ele>1.58</ele>
        <time>2014-06-12T17:54:34Z</time>
      </trkpt>
      <trkpt lat="25.034644855186343" lon="-80.350244538858533">
        <ele>1.1</ele>
        <time>2014-06-12T17:54:43Z</time>
      </trkpt>
      <trkpt lat="25.034647202119231" lon="-80.350255351513624">
        <ele>1.1</ele>
        <time>2014-06-12T17:54:54Z</time>
      </trkpt>
      <trkpt lat="25.034668240696192" lon="-80.350266499444842">
        <ele>1.58</ele>
        <time>2014-06-12T17:55:03Z</time>
      </trkpt>
      <trkpt lat="25.034692045301199" lon="-80.350274378433824">
        <ele>1.58</ele>
        <time>2014-06-12T17:55:11Z</time>
      </trkpt>
      <trkpt lat="25.034721633419394" lon="-80.35027370788157">
        <ele>1.58</ele>
        <time>2014-06-12T17:55:18Z</time>
      </trkpt>
      <trkpt lat="25.03474242053926" lon="-80.35026490688324">
        <ele>1.58</ele>
        <time>2014-06-12T17:55:25Z</time>
      </trkpt>
      <trkpt lat="25.034767314791679" lon="-80.350271109491587">
        <ele>2.06</ele>
        <time>2014-06-12T17:55:32Z</time>
      </trkpt>
      <trkpt lat="25.034786174073815" lon="-80.350271109491587">
        <ele>2.54</ele>
        <time>2014-06-12T17:55:40Z</time>
      </trkpt>
      <trkpt lat="25.034811068326235" lon="-80.35026540979743">
        <ele>2.06</ele>
        <time>2014-06-12T17:55:50Z</time>
      </trkpt>
      <trkpt lat="25.034823976457119" lon="-80.350258452817798">
        <ele>2.06</ele>
        <time>2014-06-12T17:55:58Z</time>
      </trkpt>
      <trkpt lat="25.034835878759623" lon="-80.350255854427814">
        <ele>2.54</ele>
        <time>2014-06-12T17:56:05Z</time>
      </trkpt>
      <trkpt lat="25.034845601767302" lon="-80.350244035944343">
        <ele>3.98</ele>
        <time>2014-06-12T17:56:15Z</time>
      </trkpt>
      <trkpt lat="25.034847529605031" lon="-80.350230876356363">
        <ele>5.42</ele>
        <time>2014-06-12T17:56:30Z</time>
      </trkpt>
      <trkpt lat="25.034844679757953" lon="-80.350234061479568">
        <ele>3.5</ele>
        <time>2014-06-12T17:56:41Z</time>
      </trkpt>
      <trkpt lat="25.034858426079154" lon="-80.350222159177065">
        <ele>3.02</ele>
        <time>2014-06-12T17:56:49Z</time>
      </trkpt>
      <trkpt lat="25.034865969792008" lon="-80.350212436169386">
        <ele>3.02</ele>
        <time>2014-06-12T17:56:59Z</time>
      </trkpt>
      <trkpt lat="25.034864041954279" lon="-80.35021360963583">
        <ele>3.5</ele>
        <time>2014-06-12T17:57:08Z</time>
      </trkpt>
      <trkpt lat="25.034864880144596" lon="-80.350205395370722">
        <ele>2.54</ele>
        <time>2014-06-12T17:57:18Z</time>
      </trkpt>
      <trkpt lat="25.034865969792008" lon="-80.350199528038502">
        <ele>1.58</ele>
        <time>2014-06-12T17:57:29Z</time>
      </trkpt>
      <trkpt lat="25.034873932600021" lon="-80.350197600200772">
        <ele>1.1</ele>
        <time>2014-06-12T17:57:38Z</time>
      </trkpt>
      <trkpt lat="25.034881979227066" lon="-80.350196594372392">
        <ele>1.58</ele>
        <time>2014-06-12T17:57:45Z</time>
      </trkpt>
      <trkpt lat="25.034884661436081" lon="-80.350195504724979">
        <ele>1.1</ele>
        <time>2014-06-12T17:57:53Z</time>
      </trkpt>
      <trkpt lat="25.034890780225396" lon="-80.350201120600104">
        <ele>0.62</ele>
        <time>2014-06-12T17:58:03Z</time>
      </trkpt>
      <trkpt lat="25.034897234290838" lon="-80.35020723938942">
        <ele>1.1</ele>
        <time>2014-06-12T17:58:15Z</time>
      </trkpt>
      <trkpt lat="25.034907124936581" lon="-80.350204054266214">
        <ele>1.1</ele>
        <time>2014-06-12T17:58:25Z</time>
      </trkpt>
      <trkpt lat="25.034924056380987" lon="-80.350186116993427">
        <ele>1.58</ele>
        <time>2014-06-12T17:58:32Z</time>
      </trkpt>
      <trkpt lat="25.034947274252772" lon="-80.350156696513295">
        <ele>1.58</ele>
        <time>2014-06-12T17:58:41Z</time>
      </trkpt>
      <trkpt lat="25.03497208468616" lon="-80.350116966292262">
        <ele>1.58</ele>
        <time>2014-06-12T17:58:50Z</time>
      </trkpt>
      <trkpt lat="25.03499748185277" lon="-80.350079583004117">
        <ele>1.58</ele>
        <time>2014-06-12T17:58:59Z</time>
      </trkpt>
      <trkpt lat="25.035010138526559" lon="-80.35005234181881">
        <ele>1.58</ele>
        <time>2014-06-12T17:59:08Z</time>
      </trkpt>
      <trkpt lat="25.035028243437409" lon="-80.350020742043853">
        <ele>2.06</ele>
        <time>2014-06-12T17:59:15Z</time>
      </trkpt>
      <trkpt lat="25.035039307549596" lon="-80.349986460059881">
        <ele>2.06</ele>
        <time>2014-06-12T17:59:22Z</time>
      </trkpt>
      <trkpt lat="25.035051126033068" lon="-80.349935162812471">
        <ele>1.1</ele>
        <time>2014-06-12T17:59:33Z</time>
      </trkpt>
      <trkpt lat="25.035056741908193" lon="-80.349914878606796">
        <ele>1.1</ele>
        <time>2014-06-12T17:59:39Z</time>
      </trkpt>
      <trkpt lat="25.035076104104519" lon="-80.349911861121655">
        <ele>1.1</ele>
        <time>2014-06-12T17:59:46Z</time>
      </trkpt>
      <trkpt lat="25.035095801576972" lon="-80.349905323237181">
        <ele>0.62</ele>
        <time>2014-06-12T17:59:52Z</time>
      </trkpt>
      <trkpt lat="25.035113822668791" lon="-80.349888391792774">
        <ele>1.1</ele>
        <time>2014-06-12T17:59:59Z</time>
      </trkpt>
      <trkpt lat="25.035142321139574" lon="-80.349864335730672">
        <ele>1.1</ele>
        <time>2014-06-12T18:00:07Z</time>
      </trkpt>
      <trkpt lat="25.035177692770958" lon="-80.349832233041525">
        <ele>0.62</ele>
        <time>2014-06-12T18:00:17Z</time>
      </trkpt>
      <trkpt lat="25.035212142392993" lon="-80.349795185029507">
        <ele>0.62</ele>
        <time>2014-06-12T18:00:27Z</time>
      </trkpt>
      <trkpt lat="25.035245753824711" lon="-80.349764004349709">
        <ele>1.1</ele>
        <time>2014-06-12T18:00:36Z</time>
      </trkpt>
      <trkpt lat="25.035255728289485" lon="-80.349748497828841">
        <ele>1.1</ele>
        <time>2014-06-12T18:00:43Z</time>
      </trkpt>
      <trkpt lat="25.035260338336229" lon="-80.349739864468575">
        <ele>1.1</ele>
        <time>2014-06-12T18:00:50Z</time>
      </trkpt>
      <trkpt lat="25.035270731896162" lon="-80.349731650203466">
        <ele>1.1</ele>
        <time>2014-06-12T18:00:58Z</time>
      </trkpt>
      <trkpt lat="25.035282550379634" lon="-80.349713042378426">
        <ele>0.62</ele>
        <time>2014-06-12T18:01:06Z</time>
      </trkpt>
      <trkpt lat="25.035299984738231" lon="-80.349681442603469">
        <ele>1.1</ele>
        <time>2014-06-12T18:01:14Z</time>
      </trkpt>
      <trkpt lat="25.035307444632053" lon="-80.349697954952717">
        <ele>1.1</ele>
        <time>2014-06-12T18:01:23Z</time>
      </trkpt>
      <trkpt lat="25.035324040800333" lon="-80.3497230168432">
        <ele>0.62</ele>
        <time>2014-06-12T18:01:32Z</time>
      </trkpt>
      <trkpt lat="25.035321107134223" lon="-80.349747994914651">
        <ele>1.1</ele>
        <time>2014-06-12T18:01:40Z</time>
      </trkpt>
      <trkpt lat="25.035323370248079" lon="-80.349768446758389">
        <ele>1.1</ele>
        <time>2014-06-12T18:01:47Z</time>
      </trkpt>
      <trkpt lat="25.035334015265107" lon="-80.349797699600458">
        <ele>1.58</ele>
        <time>2014-06-12T18:01:54Z</time>
      </trkpt>
      <trkpt lat="25.035342732444406" lon="-80.349827287718654">
        <ele>2.06</ele>
        <time>2014-06-12T18:02:04Z</time>
      </trkpt>
      <trkpt lat="25.035350443795323" lon="-80.349830221384764">
        <ele>2.06</ele>
        <time>2014-06-12T18:02:11Z</time>
      </trkpt>
      <trkpt lat="25.035357400774956" lon="-80.349830640479922">
        <ele>2.06</ele>
        <time>2014-06-12T18:02:19Z</time>
      </trkpt>
      <trkpt lat="25.035365698859096" lon="-80.34983491525054">
        <ele>2.06</ele>
        <time>2014-06-12T18:02:29Z</time>
      </trkpt>
      <trkpt lat="25.035376930609345" lon="-80.349839190021157">
        <ele>2.06</ele>
        <time>2014-06-12T18:02:38Z</time>
      </trkpt>
      <trkpt lat="25.035374751314521" lon="-80.349858049303293">
        <ele>1.58</ele>
        <time>2014-06-12T18:02:49Z</time>
      </trkpt>
      <trkpt lat="25.035360669717193" lon="-80.349879171699286">
        <ele>1.1</ele>
        <time>2014-06-12T18:02:58Z</time>
      </trkpt>
      <trkpt lat="25.035344325006008" lon="-80.349907586351037">
        <ele>1.1</ele>
        <time>2014-06-12T18:03:11Z</time>
      </trkpt>
      <trkpt lat="25.035347258672118" lon="-80.349926361814141">
        <ele>1.1</ele>
        <time>2014-06-12T18:03:17Z</time>
      </trkpt>
      <trkpt lat="25.035334769636393" lon="-80.349942287430167">
        <ele>1.1</ele>
        <time>2014-06-12T18:03:25Z</time>
      </trkpt>
      <trkpt lat="25.035318592563272" lon="-80.349951507523656">
        <ele>1.58</ele>
        <time>2014-06-12T18:03:34Z</time>
      </trkpt>
      <trkpt lat="25.035297134891152" lon="-80.349974809214473">
        <ele>2.54</ele>
        <time>2014-06-12T18:03:45Z</time>
      </trkpt>
      <trkpt lat="25.035279784351587" lon="-80.349998530000448">
        <ele>2.06</ele>
        <time>2014-06-12T18:03:54Z</time>
      </trkpt>
      <trkpt lat="25.035266205668449" lon="-80.350028285756707">
        <ele>2.06</ele>
        <time>2014-06-12T18:04:04Z</time>
      </trkpt>
      <trkpt lat="25.035248519852757" lon="-80.35005871206522">
        <ele>2.06</ele>
        <time>2014-06-12T18:04:13Z</time>
      </trkpt>
      <trkpt lat="25.03523200750351" lon="-80.350071033462882">
        <ele>2.06</ele>
        <time>2014-06-12T18:04:21Z</time>
      </trkpt>
      <trkpt lat="25.035230917856097" lon="-80.350069105625153">
        <ele>2.06</ele>
        <time>2014-06-12T18:04:31Z</time>
      </trkpt>
      <trkpt lat="25.035228319466114" lon="-80.350073296576738">
        <ele>2.06</ele>
        <time>2014-06-12T18:04:40Z</time>
      </trkpt>
      <trkpt lat="25.035220943391323" lon="-80.350093077868223">
        <ele>2.54</ele>
        <time>2014-06-12T18:04:47Z</time>
      </trkpt>
      <trkpt lat="25.035214824602008" lon="-80.350113362073898">
        <ele>1.58</ele>
        <time>2014-06-12T18:04:54Z</time>
      </trkpt>
      <trkpt lat="25.035193115472794" lon="-80.350154684856534">
        <ele>1.58</ele>
        <time>2014-06-12T18:05:02Z</time>
      </trkpt>
      <trkpt lat="25.035280203446746" lon="-80.350173376500607">
        <ele>1.58</ele>
        <time>2014-06-12T18:05:12Z</time>
      </trkpt>
      <trkpt lat="25.035148859024048" lon="-80.35011587664485">
        <ele>0.62</ele>
        <time>2014-06-12T18:05:23Z</time>
      </trkpt>
      <trkpt lat="25.03510108217597" lon="-80.350114284083247">
        <ele>0.62</ele>
        <time>2014-06-12T18:05:31Z</time>
      </trkpt>
      <trkpt lat="25.035071829333901" lon="-80.350115709006786">
        <ele>0.14</ele>
        <time>2014-06-12T18:05:40Z</time>
      </trkpt>
      <trkpt lat="25.035067470744252" lon="-80.35011637955904">
        <ele>-0.34</ele>
        <time>2014-06-12T18:05:50Z</time>
      </trkpt>
      <trkpt lat="25.035020196810365" lon="-80.350204473361373">
        <ele>-1.3</ele>
        <time>2014-06-12T18:06:04Z</time>
      </trkpt>
      <trkpt lat="25.035040816292167" lon="-80.350228613242507">
        <ele>-1.3</ele>
        <time>2014-06-12T18:06:16Z</time>
      </trkpt>
      <trkpt lat="25.035008629783988" lon="-80.350230038166046">
        <ele>-0.82</ele>
        <time>2014-06-12T18:06:24Z</time>
      </trkpt>
      <trkpt lat="25.034985914826393" lon="-80.350225176662207">
        <ele>-0.82</ele>
        <time>2014-06-12T18:06:32Z</time>
      </trkpt>
      <trkpt lat="25.034972419962287" lon="-80.350227188318968">
        <ele>-0.82</ele>
        <time>2014-06-12T18:06:40Z</time>
      </trkpt>
      <trkpt lat="25.034943334758282" lon="-80.350231127813458">
        <ele>-0.82</ele>
        <time>2014-06-12T18:06:50Z</time>
      </trkpt>
      <trkpt lat="25.034933276474476" lon="-80.350247221067548">
        <ele>-0.82</ele>
        <time>2014-06-12T18:06:59Z</time>
      </trkpt>
      <trkpt lat="25.034904275089502" lon="-80.350266667082906">
        <ele>-1.3</ele>
        <time>2014-06-12T18:07:06Z</time>
      </trkpt>
      <trkpt lat="25.034886840730906" lon="-80.350276976823807">
        <ele>-3.23</ele>
        <time>2014-06-12T18:07:14Z</time>
      </trkpt>
      <trkpt lat="25.034862868487835" lon="-80.350267002359033">
        <ele>-4.19</ele>
        <time>2014-06-12T18:07:19Z</time>
      </trkpt>
      <trkpt lat="25.03479665145278" lon="-80.350275216624141">
        <ele>-6.59</ele>
        <time>2014-06-12T18:07:31Z</time>
      </trkpt>
      <trkpt lat="25.034834537655115" lon="-80.350298602133989">
        <ele>-3.71</ele>
        <time>2014-06-12T18:07:40Z</time>
      </trkpt>
      <trkpt lat="25.034821210429072" lon="-80.350313102826476">
        <ele>-1.79</ele>
        <time>2014-06-12T18:07:48Z</time>
      </trkpt>
      <trkpt lat="25.034806625917554" lon="-80.350318048149347">
        <ele>-0.34</ele>
        <time>2014-06-12T18:07:55Z</time>
      </trkpt>
      <trkpt lat="25.03479128703475" lon="-80.350323496386409">
        <ele>-0.82</ele>
        <time>2014-06-12T18:08:03Z</time>
      </trkpt>
      <trkpt lat="25.03479371778667" lon="-80.35033481195569">
        <ele>-0.82</ele>
        <time>2014-06-12T18:08:11Z</time>
      </trkpt>
      <trkpt lat="25.034799249842763" lon="-80.350330537185073">
        <ele>-1.3</ele>
        <time>2014-06-12T18:08:19Z</time>
      </trkpt>
      <trkpt lat="25.034804111346602" lon="-80.350331543013453">
        <ele>-0.82</ele>
        <time>2014-06-12T18:08:27Z</time>
      </trkpt>
      <trkpt lat="25.034812325611711" lon="-80.350330788642168">
        <ele>-0.34</ele>
        <time>2014-06-12T18:08:35Z</time>
      </trkpt>
      <trkpt lat="25.034830681979656" lon="-80.350316958501935">
        <ele>0.14</ele>
        <time>2014-06-12T18:08:44Z</time>
      </trkpt>
      <trkpt lat="25.034861108288169" lon="-80.350313521921635">
        <ele>0.62</ele>
        <time>2014-06-12T18:08:51Z</time>
      </trkpt>
      <trkpt lat="25.034876111894846" lon="-80.350307486951351">
        <ele>0.62</ele>
        <time>2014-06-12T18:08:58Z</time>
      </trkpt>
      <trkpt lat="25.034898407757282" lon="-80.350305140018463">
        <ele>0.14</ele>
        <time>2014-06-12T18:09:04Z</time>
      </trkpt>
      <trkpt lat="25.034906370565295" lon="-80.350302625447512">
        <ele>0.14</ele>
        <time>2014-06-12T18:09:10Z</time>
      </trkpt>
      <trkpt lat="25.034930678084493" lon="-80.3503049723804">
        <ele>0.14</ele>
        <time>2014-06-12T18:09:17Z</time>
      </trkpt>
      <trkpt lat="25.03494618460536" lon="-80.350295333191752">
        <ele>-0.34</ele>
        <time>2014-06-12T18:09:25Z</time>
      </trkpt>
      <trkpt lat="25.03496965393424" lon="-80.350281000137329">
        <ele>-0.34</ele>
        <time>2014-06-12T18:09:34Z</time>
      </trkpt>
      <trkpt lat="25.034986333921552" lon="-80.350265661254525">
        <ele>-0.82</ele>
        <time>2014-06-12T18:09:43Z</time>
      </trkpt>
      <trkpt lat="25.035007204860449" lon="-80.350230038166046">
        <ele>-1.3</ele>
        <time>2014-06-12T18:09:51Z</time>
      </trkpt>
      <trkpt lat="25.035013575106859" lon="-80.350209167227149">
        <ele>-2.27</ele>
        <time>2014-06-12T18:09:57Z</time>
      </trkpt>
      <trkpt lat="25.035028830170631" lon="-80.350205395370722">
        <ele>-2.75</ele>
        <time>2014-06-12T18:10:06Z</time>
      </trkpt>
      <trkpt lat="25.03503754734993" lon="-80.350211262702942">
        <ele>-1.79</ele>
        <time>2014-06-12T18:10:15Z</time>
      </trkpt>
      <trkpt lat="25.035051126033068" lon="-80.350201372057199">
        <ele>-1.3</ele>
        <time>2014-06-12T18:10:23Z</time>
      </trkpt>
      <trkpt lat="25.035056155174971" lon="-80.350199025124311">
        <ele>-0.82</ele>
        <time>2014-06-12T18:10:32Z</time>
      </trkpt>
      <trkpt lat="25.035080714151263" lon="-80.350177232176065">
        <ele>0.14</ele>
        <time>2014-06-12T18:10:46Z</time>
      </trkpt>
      <trkpt lat="25.035111224278808" lon="-80.350131550803781">
        <ele>0.62</ele>
        <time>2014-06-12T18:10:56Z</time>
      </trkpt>
      <trkpt lat="25.03512354567647" lon="-80.350112272426486">
        <ele>0.62</ele>
        <time>2014-06-12T18:11:01Z</time>
      </trkpt>
      <trkpt lat="25.035148272290826" lon="-80.350087378174067">
        <ele>-0.82</ele>
        <time>2014-06-12T18:11:08Z</time>
      </trkpt>
      <trkpt lat="25.035163778811693" lon="-80.350052257999778">
        <ele>-0.34</ele>
        <time>2014-06-12T18:11:16Z</time>
      </trkpt>
      <trkpt lat="25.035179788246751" lon="-80.350020239129663">
        <ele>-0.34</ele>
        <time>2014-06-12T18:11:23Z</time>
      </trkpt>
      <trkpt lat="25.035197390243411" lon="-80.349983023479581">
        <ele>0.14</ele>
        <time>2014-06-12T18:11:31Z</time>
      </trkpt>
      <trkpt lat="25.035209376364946" lon="-80.349947232753038">
        <ele>0.14</ele>
        <time>2014-06-12T18:11:39Z</time>
      </trkpt>
      <trkpt lat="25.035231672227383" lon="-80.349896689876914">
        <ele>0.14</ele>
        <time>2014-06-12T18:11:49Z</time>
      </trkpt>
      <trkpt lat="25.035240557044744" lon="-80.349840866401792">
        <ele>0.62</ele>
        <time>2014-06-12T18:12:00Z</time>
      </trkpt>
      <trkpt lat="25.035244831815362" lon="-80.349790994077921">
        <ele>0.62</ele>
        <time>2014-06-12T18:12:10Z</time>
      </trkpt>
      <trkpt lat="25.035259164869785" lon="-80.349734416231513">
        <ele>0.14</ele>
        <time>2014-06-12T18:12:21Z</time>
      </trkpt>
      <trkpt lat="25.035262685269117" lon="-80.349700637161732">
        <ele>0.14</ele>
        <time>2014-06-12T18:12:28Z</time>
      </trkpt>
      <trkpt lat="25.035259667783976" lon="-80.349667528644204">
        <ele>0.62</ele>
        <time>2014-06-12T18:12:36Z</time>
      </trkpt>
      <trkpt lat="25.035237707197666" lon="-80.349646406248212">
        <ele>0.62</ele>
        <time>2014-06-12T18:12:44Z</time>
      </trkpt>
      <trkpt lat="25.035214405506849" lon="-80.349612208083272">
        <ele>0.62</ele>
        <time>2014-06-12T18:12:52Z</time>
      </trkpt>
      <trkpt lat="25.035194624215364" lon="-80.349578680470586">
        <ele>1.1</ele>
        <time>2014-06-12T18:13:00Z</time>
      </trkpt>
      <trkpt lat="25.035181632265449" lon="-80.34955445677042">
        <ele>1.1</ele>
        <time>2014-06-12T18:13:06Z</time>
      </trkpt>
      <trkpt lat="25.035158665850759" lon="-80.349524281919003">
        <ele>1.58</ele>
        <time>2014-06-12T18:13:14Z</time>
      </trkpt>
      <trkpt lat="25.035136369988322" lon="-80.34949041903019">
        <ele>1.1</ele>
        <time>2014-06-12T18:13:24Z</time>
      </trkpt>
      <trkpt lat="25.035127401351929" lon="-80.349453706294298">
        <ele>0.62</ele>
        <time>2014-06-12T18:13:33Z</time>
      </trkpt>
      <trkpt lat="25.035104099661112" lon="-80.349427470937371">
        <ele>1.1</ele>
        <time>2014-06-12T18:13:41Z</time>
      </trkpt>
      <trkpt lat="25.035079289227724" lon="-80.349396038800478">
        <ele>1.1</ele>
        <time>2014-06-12T18:13:50Z</time>
      </trkpt>
      <trkpt lat="25.03505514934659" lon="-80.349374245852232">
        <ele>1.58</ele>
        <time>2014-06-12T18:13:58Z</time>
      </trkpt>
      <trkpt lat="25.035034529864788" lon="-80.349354380741715">
        <ele>1.58</ele>
        <time>2014-06-12T18:14:05Z</time>
      </trkpt>
      <trkpt lat="25.035000750795007" lon="-80.349320769309998">
        <ele>2.06</ele>
        <time>2014-06-12T18:14:15Z</time>
      </trkpt>
      <trkpt lat="25.034974347800016" lon="-80.349294953048229">
        <ele>1.58</ele>
        <time>2014-06-12T18:14:23Z</time>
      </trkpt>
      <trkpt lat="25.034957081079483" lon="-80.349265532568097">
        <ele>0.62</ele>
        <time>2014-06-12T18:14:31Z</time>
      </trkpt>
      <trkpt lat="25.034933360293508" lon="-80.349239883944392">
        <ele>0.62</ele>
        <time>2014-06-12T18:14:40Z</time>
      </trkpt>
      <trkpt lat="25.034908382222056" lon="-80.349217085167766">
        <ele>0.62</ele>
        <time>2014-06-12T18:14:49Z</time>
      </trkpt>
      <trkpt lat="25.034867562353611" lon="-80.349193951115012">
        <ele>1.1</ele>
        <time>2014-06-12T18:14:58Z</time>
      </trkpt>
      <trkpt lat="25.034836549311876" lon="-80.349171739071608">
        <ele>-0.34</ele>
        <time>2014-06-12T18:15:06Z</time>
      </trkpt>
      <trkpt lat="25.03479765728116" lon="-80.349150449037552">
        <ele>-0.82</ele>
        <time>2014-06-12T18:15:15Z</time>
      </trkpt>
      <trkpt lat="25.034777289256454" lon="-80.349136870354414">
        <ele>-0.34</ele>
        <time>2014-06-12T18:15:22Z</time>
      </trkpt>
      <trkpt lat="25.034755412489176" lon="-80.349126057699323">
        <ele>-0.34</ele>
        <time>2014-06-12T18:15:31Z</time>
      </trkpt>
      <trkpt lat="25.034725572913885" lon="-80.34911910071969">
        <ele>-0.34</ele>
        <time>2014-06-12T18:15:41Z</time>
      </trkpt>
      <trkpt lat="25.034696739166975" lon="-80.349104180932045">
        <ele>-0.34</ele>
        <time>2014-06-12T18:15:50Z</time>
      </trkpt>
      <trkpt lat="25.034678801894188" lon="-80.349092949181795">
        <ele>-0.82</ele>
        <time>2014-06-12T18:15:57Z</time>
      </trkpt>
      <trkpt lat="25.034660361707211" lon="-80.349086076021194">
        <ele>-0.82</ele>
        <time>2014-06-12T18:16:06Z</time>
      </trkpt>
      <trkpt lat="25.034644016996026" lon="-80.349086662754416">
        <ele>-0.34</ele>
        <time>2014-06-12T18:16:13Z</time>
      </trkpt>
      <trkpt lat="25.034634880721569" lon="-80.349096553400159">
        <ele>0.14</ele>
        <time>2014-06-12T18:16:20Z</time>
      </trkpt>
      <trkpt lat="25.034621553495526" lon="-80.349105605855584">
        <ele>0.62</ele>
        <time>2014-06-12T18:16:27Z</time>
      </trkpt>
      <trkpt lat="25.034624151885509" lon="-80.349105019122362">
        <ele>1.1</ele>
        <time>2014-06-12T18:16:33Z</time>
      </trkpt>
      <trkpt lat="25.034627420827746" lon="-80.349108707159758">
        <ele>1.1</ele>
        <time>2014-06-12T18:16:44Z</time>
      </trkpt>
      <trkpt lat="25.034612165763974" lon="-80.349109545350075">
        <ele>1.58</ele>
        <time>2014-06-12T18:16:51Z</time>
      </trkpt>
      <trkpt lat="25.034603197127581" lon="-80.349110132083297">
        <ele>3.02</ele>
        <time>2014-06-12T18:17:00Z</time>
      </trkpt>
      <trkpt lat="25.034598922356963" lon="-80.349106695502996">
        <ele>2.54</ele>
        <time>2014-06-12T18:17:06Z</time>
      </trkpt>
      <trkpt lat="25.034595569595695" lon="-80.34910636022687">
        <ele>2.54</ele>
        <time>2014-06-12T18:17:15Z</time>
      </trkpt>
      <trkpt lat="25.03459146246314" lon="-80.349091272801161">
        <ele>2.54</ele>
        <time>2014-06-12T18:17:27Z</time>
      </trkpt>
      <trkpt lat="25.034583751112223" lon="-80.349087500944734">
        <ele>3.02</ele>
        <time>2014-06-12T18:17:43Z</time>
      </trkpt>
      <trkpt lat="25.034578302875161" lon="-80.349087417125702">
        <ele>3.5</ele>
        <time>2014-06-12T18:17:50Z</time>
      </trkpt>
      <trkpt lat="25.034582493826747" lon="-80.349089009687304">
        <ele>3.98</ele>
        <time>2014-06-12T18:18:01Z</time>
      </trkpt>
      <trkpt lat="25.034584840759635" lon="-80.349100073799491">
        <ele>4.94</ele>
        <time>2014-06-12T18:18:11Z</time>
      </trkpt>
      <trkpt lat="25.034589534625411" lon="-80.349108204245567">
        <ele>4.94</ele>
        <time>2014-06-12T18:18:22Z</time>
      </trkpt>
      <trkpt lat="25.034590791910887" lon="-80.349116586148739">
        <ele>4.46</ele>
        <time>2014-06-12T18:18:33Z</time>
      </trkpt>
      <trkpt lat="25.034597329795361" lon="-80.349114155396819">
        <ele>3.02</ele>
        <time>2014-06-12T18:18:41Z</time>
      </trkpt>
      <trkpt lat="25.034608393907547" lon="-80.349120944738388">
        <ele>3.5</ele>
        <time>2014-06-12T18:18:50Z</time>
      </trkpt>
      <trkpt lat="25.03460998646915" lon="-80.349125806242228">
        <ele>3.98</ele>
        <time>2014-06-12T18:18:58Z</time>
      </trkpt>
      <trkpt lat="25.034610740840435" lon="-80.349130248650908">
        <ele>3.98</ele>
        <time>2014-06-12T18:19:06Z</time>
      </trkpt>
      <trkpt lat="25.034607890993357" lon="-80.349127650260925">
        <ele>3.5</ele>
        <time>2014-06-12T18:19:17Z</time>
      </trkpt>
    </trkseg>
  </trk>

  <trk>
    <name>2014-07-01 12:58:23</name>
    <extensions>
      <gpxx:TrackExtension>
        <gpxx:DisplayColor>DarkGray</gpxx:DisplayColor>
      </gpxx:TrackExtension>
    </extensions>
    <trkseg>
      <trkpt lat="25.228171264752746" lon="-80.206354083493352">
        <ele>-0.34</ele>
        <time>2014-07-01T15:17:05Z</time>
      </trkpt>
      <trkpt lat="25.228181574493647" lon="-80.20633882842958">
        <ele>-0.34</ele>
        <time>2014-07-01T15:17:12Z</time>
      </trkpt>
      <trkpt lat="25.228178557008505" lon="-80.206336146220565">
        <ele>-0.34</ele>
        <time>2014-07-01T15:17:20Z</time>
      </trkpt>
      <trkpt lat="25.228194231167436" lon="-80.206327429041266">
        <ele>0.14</ele>
        <time>2014-07-01T15:17:27Z</time>
      </trkpt>
      <trkpt lat="25.228209318593144" lon="-80.20634519867599">
        <ele>0.62</ele>
        <time>2014-07-01T15:17:34Z</time>
      </trkpt>
      <trkpt lat="25.228218538686633" lon="-80.206355340778828">
        <ele>0.62</ele>
        <time>2014-07-01T15:17:39Z</time>
      </trkpt>
      <trkpt lat="25.228237733244896" lon="-80.206368500366807">
        <ele>0.62</ele>
        <time>2014-07-01T15:17:47Z</time>
      </trkpt>
      <trkpt lat="25.228252317756414" lon="-80.20639356225729">
        <ele>0.62</ele>
        <time>2014-07-01T15:17:52Z</time>
      </trkpt>
      <trkpt lat="25.228257179260254" lon="-80.206417953595519">
        <ele>0.62</ele>
        <time>2014-07-01T15:17:59Z</time>
      </trkpt>
      <trkpt lat="25.228241086006165" lon="-80.206458857282996">
        <ele>0.62</ele>
        <time>2014-07-01T15:18:06Z</time>
      </trkpt>
      <trkpt lat="25.228227591142058" lon="-80.20648886449635">
        <ele>1.1</ele>
        <time>2014-07-01T15:18:13Z</time>
      </trkpt>
      <trkpt lat="25.228205379098654" lon="-80.206527505069971">
        <ele>1.1</ele>
        <time>2014-07-01T15:18:21Z</time>
      </trkpt>
      <trkpt lat="25.228187441825867" lon="-80.206586346030235">
        <ele>1.58</ele>
        <time>2014-07-01T15:18:32Z</time>
      </trkpt>
      <trkpt lat="25.228178557008505" lon="-80.206656083464622">
        <ele>1.1</ele>
        <time>2014-07-01T15:18:42Z</time>
      </trkpt>
      <trkpt lat="25.228174198418856" lon="-80.206730933859944">
        <ele>1.1</ele>
        <time>2014-07-01T15:18:51Z</time>
      </trkpt>
      <trkpt lat="25.228170091286302" lon="-80.206814669072628">
        <ele>0.62</ele>
        <time>2014-07-01T15:19:02Z</time>
      </trkpt>
      <trkpt lat="25.22815827280283" lon="-80.206889100372791">
        <ele>-0.82</ele>
        <time>2014-07-01T15:19:14Z</time>
      </trkpt>
      <trkpt lat="25.228158691897988" lon="-80.206910390406847">
        <ele>1.1</ele>
        <time>2014-07-01T15:19:22Z</time>
      </trkpt>
      <trkpt lat="25.228156177327037" lon="-80.206951797008514">
        <ele>2.54</ele>
        <time>2014-07-01T15:19:30Z</time>
      </trkpt>
      <trkpt lat="25.228139162063599" lon="-80.206995718181133">
        <ele>3.02</ele>
        <time>2014-07-01T15:19:38Z</time>
      </trkpt>
      <trkpt lat="25.228106640279293" lon="-80.20706444978714">
        <ele>2.06</ele>
        <time>2014-07-01T15:19:49Z</time>
      </trkpt>
      <trkpt lat="25.228101694956422" lon="-80.207093534991145">
        <ele>1.58</ele>
        <time>2014-07-01T15:19:56Z</time>
      </trkpt>
      <trkpt lat="25.228095073252916" lon="-80.207126392051578">
        <ele>0.62</ele>
        <time>2014-07-01T15:20:04Z</time>
      </trkpt>
      <trkpt lat="25.228083925321698" lon="-80.207162434235215">
        <ele>0.14</ele>
        <time>2014-07-01T15:20:11Z</time>
      </trkpt>
      <trkpt lat="25.228068837895989" lon="-80.207178443670273">
        <ele>0.14</ele>
        <time>2014-07-01T15:20:17Z</time>
      </trkpt>
      <trkpt lat="25.228073699399829" lon="-80.207175426185131">
        <ele>0.62</ele>
        <time>2014-07-01T15:20:25Z</time>
      </trkpt>
      <trkpt lat="25.228084679692984" lon="-80.20716805011034">
        <ele>1.1</ele>
        <time>2014-07-01T15:20:33Z</time>
      </trkpt>
      <trkpt lat="25.228081326931715" lon="-80.207177354022861">
        <ele>1.1</ele>
        <time>2014-07-01T15:20:41Z</time>
      </trkpt>
      <trkpt lat="25.228057354688644" lon="-80.207197219133377">
        <ele>1.1</ele>
        <time>2014-07-01T15:20:49Z</time>
      </trkpt>
      <trkpt lat="25.228054169565439" lon="-80.207210462540388">
        <ele>1.1</ele>
        <time>2014-07-01T15:20:58Z</time>
      </trkpt>
      <trkpt lat="25.228047044947743" lon="-80.20721591077745">
        <ele>1.1</ele>
        <time>2014-07-01T15:21:07Z</time>
      </trkpt>
      <trkpt lat="25.228030700236559" lon="-80.20723158493638">
        <ele>0.62</ele>
        <time>2014-07-01T15:21:14Z</time>
      </trkpt>
      <trkpt lat="25.228027934208512" lon="-80.207275254651904">
        <ele>0.62</ele>
        <time>2014-07-01T15:21:22Z</time>
      </trkpt>
      <trkpt lat="25.228023743256927" lon="-80.207313476130366">
        <ele>1.1</ele>
        <time>2014-07-01T15:21:30Z</time>
      </trkpt>
      <trkpt lat="25.228021228685975" lon="-80.207361588254571">
        <ele>1.1</ele>
        <time>2014-07-01T15:21:38Z</time>
      </trkpt>
      <trkpt lat="25.228007817640901" lon="-80.20741087384522">
        <ele>1.1</ele>
        <time>2014-07-01T15:21:47Z</time>
      </trkpt>
      <trkpt lat="25.22799851372838" lon="-80.207463009282947">
        <ele>1.58</ele>
        <time>2014-07-01T15:21:55Z</time>
      </trkpt>
      <trkpt lat="25.227984515950084" lon="-80.207506008446217">
        <ele>0.62</ele>
        <time>2014-07-01T15:22:03Z</time>
      </trkpt>
      <trkpt lat="25.227970518171787" lon="-80.207540122792125">
        <ele>0.62</ele>
        <time>2014-07-01T15:22:10Z</time>
      </trkpt>
      <trkpt lat="25.227963728830218" lon="-80.207584965974092">
        <ele>0.14</ele>
        <time>2014-07-01T15:22:17Z</time>
      </trkpt>
      <trkpt lat="25.22795501165092" lon="-80.207630479708314">
        <ele>-0.82</ele>
        <time>2014-07-01T15:22:25Z</time>
      </trkpt>
      <trkpt lat="25.227937828749418" lon="-80.207669204100966">
        <ele>-0.82</ele>
        <time>2014-07-01T15:22:32Z</time>
      </trkpt>
      <trkpt lat="25.227915951982141" lon="-80.207704156637192">
        <ele>-0.34</ele>
        <time>2014-07-01T15:22:39Z</time>
      </trkpt>
      <trkpt lat="25.227896505966783" lon="-80.207756292074919">
        <ele>0.14</ele>
        <time>2014-07-01T15:22:46Z</time>
      </trkpt>
      <trkpt lat="25.227881921455264" lon="-80.207800213247538">
        <ele>0.62</ele>
        <time>2014-07-01T15:22:55Z</time>
      </trkpt>
      <trkpt lat="25.227868929505348" lon="-80.207838183268905">
        <ele>0.62</ele>
        <time>2014-07-01T15:23:02Z</time>
      </trkpt>
      <trkpt lat="25.227860547602177" lon="-80.207873554900289">
        <ele>0.62</ele>
        <time>2014-07-01T15:23:09Z</time>
      </trkpt>
      <trkpt lat="25.227831294760108" lon="-80.207915129140019">
        <ele>1.1</ele>
        <time>2014-07-01T15:23:18Z</time>
      </trkpt>
      <trkpt lat="25.22780011408031" lon="-80.207967348396778">
        <ele>2.06</ele>
        <time>2014-07-01T15:23:30Z</time>
      </trkpt>
      <trkpt lat="25.227775974199176" lon="-80.20805049687624">
        <ele>3.5</ele>
        <time>2014-07-01T15:23:41Z</time>
      </trkpt>
      <trkpt lat="25.227738507091999" lon="-80.20812232978642">
        <ele>4.46</ele>
        <time>2014-07-01T15:23:53Z</time>
      </trkpt>
      <trkpt lat="25.227736327797174" lon="-80.208163065835834">
        <ele>4.46</ele>
        <time>2014-07-01T15:24:04Z</time>
      </trkpt>
      <trkpt lat="25.227735741063952" lon="-80.208152253180742">
        <ele>2.06</ele>
        <time>2014-07-01T15:24:13Z</time>
      </trkpt>
      <trkpt lat="25.227751918137074" lon="-80.208161724731326">
        <ele>1.1</ele>
        <time>2014-07-01T15:24:20Z</time>
      </trkpt>
      <trkpt lat="25.227733897045255" lon="-80.208222744986415">
        <ele>-0.34</ele>
        <time>2014-07-01T15:24:32Z</time>
      </trkpt>
      <trkpt lat="25.227700872346759" lon="-80.208290303125978">
        <ele>-1.79</ele>
        <time>2014-07-01T15:24:44Z</time>
      </trkpt>
      <trkpt lat="25.227690814062953" lon="-80.208331039175391">
        <ele>-0.82</ele>
        <time>2014-07-01T15:24:51Z</time>
      </trkpt>
      <trkpt lat="25.227670278400183" lon="-80.208380660042167">
        <ele>0.62</ele>
        <time>2014-07-01T15:25:00Z</time>
      </trkpt>
      <trkpt lat="25.227649994194508" lon="-80.208426089957356">
        <ele>2.54</ele>
        <time>2014-07-01T15:25:10Z</time>
      </trkpt>
      <trkpt lat="25.227619064971805" lon="-80.208458695560694">
        <ele>2.54</ele>
        <time>2014-07-01T15:25:19Z</time>
      </trkpt>
      <trkpt lat="25.227599618956447" lon="-80.208439752459526">
        <ele>1.58</ele>
        <time>2014-07-01T15:25:26Z</time>
      </trkpt>
      <trkpt lat="25.227592326700687" lon="-80.208408236503601">
        <ele>2.06</ele>
        <time>2014-07-01T15:25:34Z</time>
      </trkpt>
      <trkpt lat="25.227612443268299" lon="-80.208376552909613">
        <ele>2.54</ele>
        <time>2014-07-01T15:25:43Z</time>
      </trkpt>
      <trkpt lat="25.227657537907362" lon="-80.208287118002772">
        <ele>3.02</ele>
        <time>2014-07-01T15:25:57Z</time>
      </trkpt>
      <trkpt lat="25.227693999186158" lon="-80.208213524892926">
        <ele>3.5</ele>
        <time>2014-07-01T15:26:09Z</time>
      </trkpt>
      <trkpt lat="25.227729203179479" lon="-80.208180164918303">
        <ele>1.1</ele>
        <time>2014-07-01T15:26:17Z</time>
      </trkpt>
      <trkpt lat="25.227749655023217" lon="-80.208149570971727">
        <ele>1.1</ele>
        <time>2014-07-01T15:26:23Z</time>
      </trkpt>
      <trkpt lat="25.227770945057273" lon="-80.208101291209459">
        <ele>1.1</ele>
        <time>2014-07-01T15:26:31Z</time>
      </trkpt>
      <trkpt lat="25.227780165150762" lon="-80.208065919578075">
        <ele>1.1</ele>
        <time>2014-07-01T15:26:39Z</time>
      </trkpt>
      <trkpt lat="25.227784523740411" lon="-80.208025854080915">
        <ele>1.1</ele>
        <time>2014-07-01T15:26:49Z</time>
      </trkpt>
      <trkpt lat="25.227778321132064" lon="-80.207989057525992">
        <ele>0.62</ele>
        <time>2014-07-01T15:26:57Z</time>
      </trkpt>
      <trkpt lat="25.227800700813532" lon="-80.207952344790101">
        <ele>0.62</ele>
        <time>2014-07-01T15:27:04Z</time>
      </trkpt>
      <trkpt lat="25.227808747440577" lon="-80.207911189645529">
        <ele>1.58</ele>
        <time>2014-07-01T15:27:11Z</time>
      </trkpt>
      <trkpt lat="25.227815620601177" lon="-80.207880847156048">
        <ele>1.1</ele>
        <time>2014-07-01T15:27:17Z</time>
      </trkpt>
      <trkpt lat="25.227818638086319" lon="-80.207835668697953">
        <ele>1.58</ele>
        <time>2014-07-01T15:27:24Z</time>
      </trkpt>
      <trkpt lat="25.227826097980142" lon="-80.207805996760726">
        <ele>1.58</ele>
        <time>2014-07-01T15:27:30Z</time>
      </trkpt>
      <trkpt lat="25.227833306416869" lon="-80.207773307338357">
        <ele>1.58</ele>
        <time>2014-07-01T15:27:37Z</time>
      </trkpt>
      <trkpt lat="25.227847639471292" lon="-80.207735421136022">
        <ele>1.1</ele>
        <time>2014-07-01T15:27:43Z</time>
      </trkpt>
      <trkpt lat="25.227850824594498" lon="-80.207720585167408">
        <ele>1.1</ele>
        <time>2014-07-01T15:27:45Z</time>
      </trkpt>
      <trkpt lat="25.227869264781475" lon="-80.207674065604806">
        <ele>1.58</ele>
        <time>2014-07-01T15:27:53Z</time>
      </trkpt>
      <trkpt lat="25.227877395227551" lon="-80.207629725337029">
        <ele>1.58</ele>
        <time>2014-07-01T15:28:00Z</time>
      </trkpt>
      <trkpt lat="25.227887872606516" lon="-80.207573398947716">
        <ele>1.1</ele>
        <time>2014-07-01T15:28:09Z</time>
      </trkpt>
      <trkpt lat="25.227889297530055" lon="-80.207528388127685">
        <ele>1.1</ele>
        <time>2014-07-01T15:28:17Z</time>
      </trkpt>
      <trkpt lat="25.227896003052592" lon="-80.207486730068922">
        <ele>0.62</ele>
        <time>2014-07-01T15:28:26Z</time>
      </trkpt>
      <trkpt lat="25.227907821536064" lon="-80.207448089495301">
        <ele>0.62</ele>
        <time>2014-07-01T15:28:33Z</time>
      </trkpt>
      <trkpt lat="25.227914191782475" lon="-80.207404671236873">
        <ele>1.1</ele>
        <time>2014-07-01T15:28:40Z</time>
      </trkpt>
      <trkpt lat="25.227919556200504" lon="-80.207359241321683">
        <ele>1.1</ele>
        <time>2014-07-01T15:28:48Z</time>
      </trkpt>
      <trkpt lat="25.227915784344077" lon="-80.207325294613838">
        <ele>1.58</ele>
        <time>2014-07-01T15:28:54Z</time>
      </trkpt>
      <trkpt lat="25.227916957810521" lon="-80.207278355956078">
        <ele>1.58</ele>
        <time>2014-07-01T15:29:02Z</time>
      </trkpt>
      <trkpt lat="25.227912347763777" lon="-80.207221945747733">
        <ele>2.54</ele>
        <time>2014-07-01T15:29:11Z</time>
      </trkpt>
      <trkpt lat="25.22792031057179" lon="-80.207178108394146">
        <ele>1.58</ele>
        <time>2014-07-01T15:29:20Z</time>
      </trkpt>
      <trkpt lat="25.227924669161439" lon="-80.207129409536719">
        <ele>1.1</ele>
        <time>2014-07-01T15:29:29Z</time>
      </trkpt>
      <trkpt lat="25.227941013872623" lon="-80.207099402323365">
        <ele>1.1</ele>
        <time>2014-07-01T15:29:36Z</time>
      </trkpt>
      <trkpt lat="25.227978648617864" lon="-80.207094708457589">
        <ele>1.1</ele>
        <time>2014-07-01T15:29:43Z</time>
      </trkpt>
      <trkpt lat="25.22802927531302" lon="-80.207101413980126">
        <ele>1.1</ele>
        <time>2014-07-01T15:29:51Z</time>
      </trkpt>
      <trkpt lat="25.228037238121033" lon="-80.207107616588473">
        <ele>0.62</ele>
        <time>2014-07-01T15:29:58Z</time>
      </trkpt>
      <trkpt lat="25.228045787662268" lon="-80.207090266048908">
        <ele>0.62</ele>
        <time>2014-07-01T15:30:06Z</time>
      </trkpt>
      <trkpt lat="25.228045284748077" lon="-80.207081632688642">
        <ele>0.62</ele>
        <time>2014-07-01T15:30:12Z</time>
      </trkpt>
      <trkpt lat="25.22804687730968" lon="-80.207072077319026">
        <ele>0.62</ele>
        <time>2014-07-01T15:30:19Z</time>
      </trkpt>
      <trkpt lat="25.228035394102335" lon="-80.207084063440561">
        <ele>0.14</ele>
        <time>2014-07-01T15:30:28Z</time>
      </trkpt>
      <trkpt lat="25.228031706064939" lon="-80.207083811983466">
        <ele>0.14</ele>
        <time>2014-07-01T15:30:37Z</time>
      </trkpt>
      <trkpt lat="25.228022988885641" lon="-80.207077274098992">
        <ele>0.62</ele>
        <time>2014-07-01T15:30:44Z</time>
      </trkpt>
      <trkpt lat="25.228021899238229" lon="-80.207063863053918">
        <ele>-0.34</ele>
        <time>2014-07-01T15:30:52Z</time>
      </trkpt>
      <trkpt lat="25.228035226464272" lon="-80.207046428695321">
        <ele>-0.82</ele>
        <time>2014-07-01T15:30:59Z</time>
      </trkpt>
      <trkpt lat="25.228031454607844" lon="-80.207023043185472">
        <ele>-0.82</ele>
        <time>2014-07-01T15:31:06Z</time>
      </trkpt>
      <trkpt lat="25.228017289191484" lon="-80.206976104527712">
        <ele>-1.79</ele>
        <time>2014-07-01T15:31:17Z</time>
      </trkpt>
      <trkpt lat="25.228020725771785" lon="-80.206954479217529">
        <ele>-1.79</ele>
        <time>2014-07-01T15:31:21Z</time>
      </trkpt>
      <trkpt lat="25.228005554527044" lon="-80.20691835321486">
        <ele>-0.82</ele>
        <time>2014-07-01T15:31:27Z</time>
      </trkpt>
      <trkpt lat="25.227995747700334" lon="-80.206877449527383">
        <ele>-0.82</ele>
        <time>2014-07-01T15:31:34Z</time>
      </trkpt>
      <trkpt lat="25.227988539263606" lon="-80.206836378201842">
        <ele>-0.34</ele>
        <time>2014-07-01T15:31:42Z</time>
      </trkpt>
      <trkpt lat="25.227992730215192" lon="-80.206795977428555">
        <ele>0.62</ele>
        <time>2014-07-01T15:31:50Z</time>
      </trkpt>
      <trkpt lat="25.227991389110684" lon="-80.206741662696004">
        <ele>1.58</ele>
        <time>2014-07-01T15:31:56Z</time>
      </trkpt>
      <trkpt lat="25.227988203987479" lon="-80.206732442602515">
        <ele>2.54</ele>
        <time>2014-07-01T15:32:02Z</time>
      </trkpt>
      <trkpt lat="25.228001112118363" lon="-80.206699753180146">
        <ele>2.06</ele>
        <time>2014-07-01T15:32:10Z</time>
      </trkpt>
      <trkpt lat="25.228019300848246" lon="-80.206679971888661">
        <ele>1.58</ele>
        <time>2014-07-01T15:32:16Z</time>
      </trkpt>
      <trkpt lat="25.228029862046242" lon="-80.206643845885992">
        <ele>1.58</ele>
        <time>2014-07-01T15:32:23Z</time>
      </trkpt>
      <trkpt lat="25.228024581447244" lon="-80.206606965512037">
        <ele>1.1</ele>
        <time>2014-07-01T15:32:31Z</time>
      </trkpt>
      <trkpt lat="25.228027431294322" lon="-80.206567486748099">
        <ele>1.58</ele>
        <time>2014-07-01T15:32:37Z</time>
      </trkpt>
      <trkpt lat="25.228032628074288" lon="-80.206529600545764">
        <ele>1.58</ele>
        <time>2014-07-01T15:32:44Z</time>
      </trkpt>
      <trkpt lat="25.228036819025874" lon="-80.206491630524397">
        <ele>1.1</ele>
        <time>2014-07-01T15:32:51Z</time>
      </trkpt>
      <trkpt lat="25.228040423244238" lon="-80.206454079598188">
        <ele>1.1</ele>
        <time>2014-07-01T15:32:57Z</time>
      </trkpt>
      <trkpt lat="25.228044195100665" lon="-80.206419797614217">
        <ele>1.1</ele>
        <time>2014-07-01T15:33:04Z</time>
      </trkpt>
      <trkpt lat="25.228040842339396" lon="-80.206393646076322">
        <ele>1.1</ele>
        <time>2014-07-01T15:33:10Z</time>
      </trkpt>
      <trkpt lat="25.228042770177126" lon="-80.206337487325072">
        <ele>1.1</ele>
        <time>2014-07-01T15:33:19Z</time>
      </trkpt>
      <trkpt lat="25.228045200929046" lon="-80.206304211169481">
        <ele>1.58</ele>
        <time>2014-07-01T15:33:25Z</time>
      </trkpt>
      <trkpt lat="25.228045536205173" lon="-80.20625920034945">
        <ele>2.06</ele>
        <time>2014-07-01T15:33:32Z</time>
      </trkpt>
      <trkpt lat="25.228048888966441" lon="-80.206211423501372">
        <ele>1.58</ele>
        <time>2014-07-01T15:33:40Z</time>
      </trkpt>
      <trkpt lat="25.228049727156758" lon="-80.206173118203878">
        <ele>1.1</ele>
        <time>2014-07-01T15:33:47Z</time>
      </trkpt>
      <trkpt lat="25.228048637509346" lon="-80.206145038828254">
        <ele>1.58</ele>
        <time>2014-07-01T15:33:54Z</time>
      </trkpt>
      <trkpt lat="25.228054085746408" lon="-80.206113019958138">
        <ele>1.1</ele>
        <time>2014-07-01T15:34:00Z</time>
      </trkpt>
      <trkpt lat="25.228048805147409" lon="-80.206055603921413">
        <ele>0.14</ele>
        <time>2014-07-01T15:34:10Z</time>
      </trkpt>
      <trkpt lat="25.228044111281633" lon="-80.206011012196541">
        <ele>0.14</ele>
        <time>2014-07-01T15:34:18Z</time>
      </trkpt>
      <trkpt lat="25.228044027462602" lon="-80.205965833738446">
        <ele>0.14</ele>
        <time>2014-07-01T15:34:25Z</time>
      </trkpt>
      <trkpt lat="25.228046625852585" lon="-80.205871537327766">
        <ele>-0.34</ele>
        <time>2014-07-01T15:34:42Z</time>
      </trkpt>
      <trkpt lat="25.228032963350415" lon="-80.205799955874681">
        <ele>-0.34</ele>
        <time>2014-07-01T15:34:55Z</time>
      </trkpt>
      <trkpt lat="25.228002369403839" lon="-80.205744132399559">
        <ele>1.1</ele>
        <time>2014-07-01T15:35:06Z</time>
      </trkpt>
      <trkpt lat="25.227957526221871" lon="-80.205700546503067">
        <ele>1.58</ele>
        <time>2014-07-01T15:35:19Z</time>
      </trkpt>
      <trkpt lat="25.227925088256598" lon="-80.205729464069009">
        <ele>0.62</ele>
        <time>2014-07-01T15:35:32Z</time>
      </trkpt>
      <trkpt lat="25.227927854284644" lon="-80.205810517072678">
        <ele>-0.82</ele>
        <time>2014-07-01T15:35:42Z</time>
      </trkpt>
      <trkpt lat="25.227939337491989" lon="-80.205829041078687">
        <ele>-2.75</ele>
        <time>2014-07-01T15:35:54Z</time>
      </trkpt>
      <trkpt lat="25.227938499301672" lon="-80.205915877595544">
        <ele>-4.19</ele>
        <time>2014-07-01T15:36:07Z</time>
      </trkpt>
      <trkpt lat="25.227945372462273" lon="-80.205932222306728">
        <ele>-3.71</ele>
        <time>2014-07-01T15:36:20Z</time>
      </trkpt>
      <trkpt lat="25.227944618090987" lon="-80.205940688028932">
        <ele>-3.71</ele>
        <time>2014-07-01T15:36:21Z</time>
      </trkpt>
      <trkpt lat="25.227875048294663" lon="-80.20600120536983">
        <ele>-1.79</ele>
        <time>2014-07-01T15:36:29Z</time>
      </trkpt>
      <trkpt lat="25.227832216769457" lon="-80.205956865102053">
        <ele>-0.82</ele>
        <time>2014-07-01T15:36:33Z</time>
      </trkpt>
      <trkpt lat="25.227886280044913" lon="-80.206064991652966">
        <ele>2.54</ele>
        <time>2014-07-01T15:36:42Z</time>
      </trkpt>
      <trkpt lat="25.227926429361105" lon="-80.206194072961807">
        <ele>3.02</ele>
        <time>2014-07-01T15:36:56Z</time>
      </trkpt>
      <trkpt lat="25.227940427139401" lon="-80.20620203576982">
        <ele>5.42</ele>
        <time>2014-07-01T15:37:06Z</time>
      </trkpt>
      <trkpt lat="25.227934224531054" lon="-80.206289710476995">
        <ele>3.5</ele>
        <time>2014-07-01T15:37:17Z</time>
      </trkpt>
      <trkpt lat="25.227927016094327" lon="-80.206355089321733">
        <ele>1.58</ele>
        <time>2014-07-01T15:37:26Z</time>
      </trkpt>
      <trkpt lat="25.22792617790401" lon="-80.206386940553784">
        <ele>1.58</ele>
        <time>2014-07-01T15:37:33Z</time>
      </trkpt>
      <trkpt lat="25.227911761030555" lon="-80.206415187567472">
        <ele>1.58</ele>
        <time>2014-07-01T15:37:39Z</time>
      </trkpt>
      <trkpt lat="25.227889632806182" lon="-80.206449972465634">
        <ele>1.58</ele>
        <time>2014-07-01T15:37:46Z</time>
      </trkpt>
      <trkpt lat="25.227872701361775" lon="-80.206480231136084">
        <ele>1.1</ele>
        <time>2014-07-01T15:37:53Z</time>
      </trkpt>
      <trkpt lat="25.227854512631893" lon="-80.206515099853277">
        <ele>1.1</ele>
        <time>2014-07-01T15:38:00Z</time>
      </trkpt>
      <trkpt lat="25.227833138778806" lon="-80.206558182835579">
        <ele>1.1</ele>
        <time>2014-07-01T15:38:09Z</time>
      </trkpt>
      <trkpt lat="25.227821236476302" lon="-80.206577377393842">
        <ele>2.06</ele>
        <time>2014-07-01T15:38:15Z</time>
      </trkpt>
      <trkpt lat="25.227802712470293" lon="-80.206612749025226">
        <ele>2.54</ele>
        <time>2014-07-01T15:38:22Z</time>
      </trkpt>
      <trkpt lat="25.227790307253599" lon="-80.206645941361785">
        <ele>3.02</ele>
        <time>2014-07-01T15:38:28Z</time>
      </trkpt>
      <trkpt lat="25.227782679721713" lon="-80.206682235002518">
        <ele>2.54</ele>
        <time>2014-07-01T15:38:35Z</time>
      </trkpt>
      <trkpt lat="25.227769101038575" lon="-80.206713750958443">
        <ele>2.54</ele>
        <time>2014-07-01T15:38:42Z</time>
      </trkpt>
      <trkpt lat="25.227757450193167" lon="-80.206733113154769">
        <ele>2.06</ele>
        <time>2014-07-01T15:38:48Z</time>
      </trkpt>
      <trkpt lat="25.227745212614536" lon="-80.206774435937405">
        <ele>2.06</ele>
        <time>2014-07-01T15:38:57Z</time>
      </trkpt>
      <trkpt lat="25.227724676951766" lon="-80.206810897216201">
        <ele>1.58</ele>
        <time>2014-07-01T15:39:05Z</time>
      </trkpt>
      <trkpt lat="25.227698022499681" lon="-80.20683478564024">
        <ele>2.06</ele>
        <time>2014-07-01T15:39:12Z</time>
      </trkpt>
      <trkpt lat="25.227680336683989" lon="-80.206854483112693">
        <ele>2.06</ele>
        <time>2014-07-01T15:39:17Z</time>
      </trkpt>
      <trkpt lat="25.227661561220884" lon="-80.206888765096664">
        <ele>1.58</ele>
        <time>2014-07-01T15:39:24Z</time>
      </trkpt>
      <trkpt lat="25.227658124640584" lon="-80.206902008503675">
        <ele>2.06</ele>
        <time>2014-07-01T15:39:27Z</time>
      </trkpt>
      <trkpt lat="25.227640522643924" lon="-80.20694718696177">
        <ele>1.58</ele>
        <time>2014-07-01T15:39:35Z</time>
      </trkpt>
      <trkpt lat="25.227627530694008" lon="-80.206979960203171">
        <ele>1.58</ele>
        <time>2014-07-01T15:39:41Z</time>
      </trkpt>
      <trkpt lat="25.227609258145094" lon="-80.207015164196491">
        <ele>1.58</ele>
        <time>2014-07-01T15:39:50Z</time>
      </trkpt>
      <trkpt lat="25.227604899555445" lon="-80.207051793113351">
        <ele>2.06</ele>
        <time>2014-07-01T15:39:58Z</time>
      </trkpt>
      <trkpt lat="25.227592829614878" lon="-80.207084566354752">
        <ele>2.06</ele>
        <time>2014-07-01T15:40:06Z</time>
      </trkpt>
      <trkpt lat="25.227588890120387" lon="-80.207120859995484">
        <ele>1.58</ele>
        <time>2014-07-01T15:40:12Z</time>
      </trkpt>
      <trkpt lat="25.227587297558784" lon="-80.207162350416183">
        <ele>1.58</ele>
        <time>2014-07-01T15:40:18Z</time>
      </trkpt>
      <trkpt lat="25.227574557065964" lon="-80.207184897735715">
        <ele>2.06</ele>
        <time>2014-07-01T15:40:25Z</time>
      </trkpt>
      <trkpt lat="25.227551339194179" lon="-80.207219598814845">
        <ele>2.54</ele>
        <time>2014-07-01T15:40:34Z</time>
      </trkpt>
      <trkpt lat="25.22753868252039" lon="-80.207245498895645">
        <ele>2.54</ele>
        <time>2014-07-01T15:40:41Z</time>
      </trkpt>
      <trkpt lat="25.227518985047936" lon="-80.207272237166762">
        <ele>2.54</ele>
        <time>2014-07-01T15:40:48Z</time>
      </trkpt>
      <trkpt lat="25.227513117715716" lon="-80.207295203581452">
        <ele>2.06</ele>
        <time>2014-07-01T15:40:54Z</time>
      </trkpt>
      <trkpt lat="25.227507501840591" lon="-80.207304675132036">
        <ele>1.58</ele>
        <time>2014-07-01T15:41:00Z</time>
      </trkpt>
      <trkpt lat="25.227491408586502" lon="-80.207288078963757">
        <ele>1.1</ele>
        <time>2014-07-01T15:41:08Z</time>
      </trkpt>
      <trkpt lat="25.227486295625567" lon="-80.207284474745393">
        <ele>1.1</ele>
        <time>2014-07-01T15:41:15Z</time>
      </trkpt>
      <trkpt lat="25.227487301453948" lon="-80.207287995144725">
        <ele>1.1</ele>
        <time>2014-07-01T15:41:21Z</time>
      </trkpt>
      <trkpt lat="25.227490151301026" lon="-80.20729411393404">
        <ele>1.58</ele>
        <time>2014-07-01T15:41:29Z</time>
      </trkpt>
      <trkpt lat="25.22749425843358" lon="-80.207308195531368">
        <ele>1.58</ele>
        <time>2014-07-01T15:41:37Z</time>
      </trkpt>
      <trkpt lat="25.227486798539758" lon="-80.207309201359749">
        <ele>1.58</ele>
        <time>2014-07-01T15:41:43Z</time>
      </trkpt>
      <trkpt lat="25.227486630901694" lon="-80.207321438938379">
        <ele>2.54</ele>
        <time>2014-07-01T15:41:50Z</time>
      </trkpt>
      <trkpt lat="25.227493504062295" lon="-80.207331078127027">
        <ele>2.54</ele>
        <time>2014-07-01T15:41:57Z</time>
      </trkpt>
      <trkpt lat="25.227528372779489" lon="-80.207345662638545">
        <ele>3.5</ele>
        <time>2014-07-01T15:42:04Z</time>
      </trkpt>
      <trkpt lat="25.227526780217886" lon="-80.207377932965755">
        <ele>3.02</ele>
        <time>2014-07-01T15:42:10Z</time>
      </trkpt>
      <trkpt lat="25.227524265646935" lon="-80.207383967936039">
        <ele>2.54</ele>
        <time>2014-07-01T15:42:18Z</time>
      </trkpt>
      <trkpt lat="25.227533653378487" lon="-80.207373155280948">
        <ele>1.58</ele>
        <time>2014-07-01T15:42:26Z</time>
      </trkpt>
      <trkpt lat="25.227551758289337" lon="-80.207391595467925">
        <ele>1.58</ele>
        <time>2014-07-01T15:42:35Z</time>
      </trkpt>
      <trkpt lat="25.227562068030238" lon="-80.207391930744052">
        <ele>1.58</ele>
        <time>2014-07-01T15:42:43Z</time>
      </trkpt>
      <trkpt lat="25.227558631449938" lon="-80.207384051755071">
        <ele>1.58</ele>
        <time>2014-07-01T15:42:50Z</time>
      </trkpt>
      <trkpt lat="25.22753725759685" lon="-80.207388997077942">
        <ele>2.06</ele>
        <time>2014-07-01T15:42:57Z</time>
      </trkpt>
      <trkpt lat="25.227514794096351" lon="-80.20740794017911">
        <ele>2.06</ele>
        <time>2014-07-01T15:43:05Z</time>
      </trkpt>
      <trkpt lat="25.227510519325733" lon="-80.207418082281947">
        <ele>1.58</ele>
        <time>2014-07-01T15:43:12Z</time>
      </trkpt>
      <trkpt lat="25.227507837116718" lon="-80.207433085888624">
        <ele>1.58</ele>
        <time>2014-07-01T15:43:18Z</time>
      </trkpt>
      <trkpt lat="25.227490486577153" lon="-80.207470133900642">
        <ele>2.06</ele>
        <time>2014-07-01T15:43:27Z</time>
      </trkpt>
      <trkpt lat="25.227478081360459" lon="-80.207512713968754">
        <ele>2.06</ele>
        <time>2014-07-01T15:43:36Z</time>
      </trkpt>
      <trkpt lat="25.227455114945769" lon="-80.207557138055563">
        <ele>1.1</ele>
        <time>2014-07-01T15:43:45Z</time>
      </trkpt>
      <trkpt lat="25.227440111339092" lon="-80.207588905468583">
        <ele>1.1</ele>
        <time>2014-07-01T15:43:51Z</time>
      </trkpt>
      <trkpt lat="25.227435752749443" lon="-80.207605082541704">
        <ele>1.1</ele>
        <time>2014-07-01T15:43:56Z</time>
      </trkpt>
      <trkpt lat="25.227411948144436" lon="-80.207640286535025">
        <ele>1.1</ele>
        <time>2014-07-01T15:44:04Z</time>
      </trkpt>
      <trkpt lat="25.227389819920063" lon="-80.207678424194455">
        <ele>0.62</ele>
        <time>2014-07-01T15:44:13Z</time>
      </trkpt>
      <trkpt lat="25.227371463552117" lon="-80.20771773532033">
        <ele>0.62</ele>
        <time>2014-07-01T15:44:21Z</time>
      </trkpt>
      <trkpt lat="25.227345312014222" lon="-80.207757381722331">
        <ele>1.58</ele>
        <time>2014-07-01T15:44:29Z</time>
      </trkpt>
      <trkpt lat="25.227334164083004" lon="-80.207785628736019">
        <ele>2.06</ele>
        <time>2014-07-01T15:44:36Z</time>
      </trkpt>
      <trkpt lat="25.227316142991185" lon="-80.207810355350375">
        <ele>2.06</ele>
        <time>2014-07-01T15:44:42Z</time>
      </trkpt>
      <trkpt lat="25.227294350042939" lon="-80.207816055044532">
        <ele>2.54</ele>
        <time>2014-07-01T15:44:48Z</time>
      </trkpt>
      <trkpt lat="25.227282280102372" lon="-80.207812953740358">
        <ele>3.02</ele>
        <time>2014-07-01T15:44:50Z</time>
      </trkpt>
      <trkpt lat="25.227252943441272" lon="-80.20783013664186">
        <ele>3.5</ele>
        <time>2014-07-01T15:44:57Z</time>
      </trkpt>
      <trkpt lat="25.227254536002874" lon="-80.207786886021495">
        <ele>2.54</ele>
        <time>2014-07-01T15:45:03Z</time>
      </trkpt>
      <trkpt lat="25.227263337001204" lon="-80.207751430571079">
        <ele>3.02</ele>
        <time>2014-07-01T15:45:11Z</time>
      </trkpt>
      <trkpt lat="25.227290159091353" lon="-80.207716645672917">
        <ele>2.54</ele>
        <time>2014-07-01T15:45:18Z</time>
      </trkpt>
      <trkpt lat="25.227317987009883" lon="-80.207671048119664">
        <ele>2.06</ele>
        <time>2014-07-01T15:45:27Z</time>
      </trkpt>
      <trkpt lat="25.227343803271651" lon="-80.207623522728682">
        <ele>2.06</ele>
        <time>2014-07-01T15:45:36Z</time>
      </trkpt>
      <trkpt lat="25.227360818535089" lon="-80.20759217441082">
        <ele>2.54</ele>
        <time>2014-07-01T15:45:43Z</time>
      </trkpt>
      <trkpt lat="25.227382779121399" lon="-80.207558227702975">
        <ele>2.06</ele>
        <time>2014-07-01T15:45:51Z</time>
      </trkpt>
      <trkpt lat="25.227390825748444" lon="-80.207521766424179">
        <ele>1.58</ele>
        <time>2014-07-01T15:45:57Z</time>
      </trkpt>
      <trkpt lat="25.227411277592182" lon="-80.207484802231193">
        <ele>1.58</ele>
        <time>2014-07-01T15:46:04Z</time>
      </trkpt>
      <trkpt lat="25.22742485627532" lon="-80.207455130293965">
        <ele>1.1</ele>
        <time>2014-07-01T15:46:10Z</time>
      </trkpt>
      <trkpt lat="25.227444637566805" lon="-80.207428308203816">
        <ele>1.58</ele>
        <time>2014-07-01T15:46:17Z</time>
      </trkpt>
      <trkpt lat="25.227456204593182" lon="-80.207396876066923">
        <ele>1.58</ele>
        <time>2014-07-01T15:46:23Z</time>
      </trkpt>
      <trkpt lat="25.227463999763131" lon="-80.207348931580782">
        <ele>1.58</ele>
        <time>2014-07-01T15:46:30Z</time>
      </trkpt>
      <trkpt lat="25.227484116330743" lon="-80.207309368997812">
        <ele>2.06</ele>
        <time>2014-07-01T15:46:37Z</time>
      </trkpt>
      <trkpt lat="25.227512363344431" lon="-80.207261508330703">
        <ele>2.06</ele>
        <time>2014-07-01T15:46:47Z</time>
      </trkpt>
      <trkpt lat="25.22751864977181" lon="-80.207243319600821">
        <ele>2.06</ele>
        <time>2014-07-01T15:46:50Z</time>
      </trkpt>
      <trkpt lat="25.227537089958787" lon="-80.207199063152075">
        <ele>1.58</ele>
        <time>2014-07-01T15:46:57Z</time>
      </trkpt>
      <trkpt lat="25.227557793259621" lon="-80.207159332931042">
        <ele>1.58</ele>
        <time>2014-07-01T15:47:06Z</time>
      </trkpt>
      <trkpt lat="25.22756609134376" lon="-80.207128403708339">
        <ele>2.06</ele>
        <time>2014-07-01T15:47:12Z</time>
      </trkpt>
      <trkpt lat="25.227589141577482" lon="-80.207078028470278">
        <ele>2.54</ele>
        <time>2014-07-01T15:47:22Z</time>
      </trkpt>
      <trkpt lat="25.227594589814544" lon="-80.207045087590814">
        <ele>2.06</ele>
        <time>2014-07-01T15:47:28Z</time>
      </trkpt>
      <trkpt lat="25.227599618956447" lon="-80.207025054842234">
        <ele>1.58</ele>
        <time>2014-07-01T15:47:32Z</time>
      </trkpt>
      <trkpt lat="25.227615209296346" lon="-80.206986917182803">
        <ele>1.1</ele>
        <time>2014-07-01T15:47:38Z</time>
      </trkpt>
      <trkpt lat="25.227616634219885" lon="-80.206948025152087">
        <ele>0.62</ele>
        <time>2014-07-01T15:47:45Z</time>
      </trkpt>
      <trkpt lat="25.227625938132405" lon="-80.206908797845244">
        <ele>0.62</ele>
        <time>2014-07-01T15:47:50Z</time>
      </trkpt>
      <trkpt lat="25.227625519037247" lon="-80.206888262182474">
        <ele>0.14</ele>
        <time>2014-07-01T15:47:54Z</time>
      </trkpt>
      <trkpt lat="25.227622166275978" lon="-80.206845263019204">
        <ele>0.14</ele>
        <time>2014-07-01T15:48:01Z</time>
      </trkpt>
      <trkpt lat="25.227618729695678" lon="-80.206813495606184">
        <ele>-0.34</ele>
        <time>2014-07-01T15:48:07Z</time>
      </trkpt>
      <trkpt lat="25.22762568667531" lon="-80.206773178651929">
        <ele>-0.34</ele>
        <time>2014-07-01T15:48:15Z</time>
      </trkpt>
      <trkpt lat="25.22763691842556" lon="-80.206732526421547">
        <ele>0.14</ele>
        <time>2014-07-01T15:48:22Z</time>
      </trkpt>
      <trkpt lat="25.227638762444258" lon="-80.206708889454603">
        <ele>0.62</ele>
        <time>2014-07-01T15:48:27Z</time>
      </trkpt>
      <trkpt lat="25.227648904547095" lon="-80.206675948575139">
        <ele>0.62</ele>
        <time>2014-07-01T15:48:34Z</time>
      </trkpt>
      <trkpt lat="25.227635912597179" lon="-80.20665792748332">
        <ele>1.1</ele>
        <time>2014-07-01T15:48:41Z</time>
      </trkpt>
      <trkpt lat="25.227617472410202" lon="-80.206638649106026">
        <ele>1.1</ele>
        <time>2014-07-01T15:48:48Z</time>
      </trkpt>
      <trkpt lat="25.227607749402523" lon="-80.206635296344757">
        <ele>1.1</ele>
        <time>2014-07-01T15:48:56Z</time>
      </trkpt>
      <trkpt lat="25.227594841271639" lon="-80.206651473417878">
        <ele>1.1</ele>
        <time>2014-07-01T15:49:03Z</time>
      </trkpt>
      <trkpt lat="25.227586627006531" lon="-80.20666329190135">
        <ele>0.62</ele>
        <time>2014-07-01T15:49:10Z</time>
      </trkpt>
      <trkpt lat="25.227583022788167" lon="-80.206665303558111">
        <ele>0.62</ele>
        <time>2014-07-01T15:49:12Z</time>
      </trkpt>
      <trkpt lat="25.22755921818316" lon="-80.206695897504687">
        <ele>0.62</ele>
        <time>2014-07-01T15:49:19Z</time>
      </trkpt>
      <trkpt lat="25.227540861815214" lon="-80.206732274964452">
        <ele>0.62</ele>
        <time>2014-07-01T15:49:27Z</time>
      </trkpt>
      <trkpt lat="25.227517476305366" lon="-80.206757253035903">
        <ele>1.1</ele>
        <time>2014-07-01T15:49:35Z</time>
      </trkpt>
      <trkpt lat="25.22750842384994" lon="-80.20675758831203">
        <ele>0.62</ele>
        <time>2014-07-01T15:49:39Z</time>
      </trkpt>
      <trkpt lat="25.227488223463297" lon="-80.206794217228889">
        <ele>0.62</ele>
        <time>2014-07-01T15:49:48Z</time>
      </trkpt>
      <trkpt lat="25.22747321985662" lon="-80.206823805347085">
        <ele>0.62</ele>
        <time>2014-07-01T15:49:54Z</time>
      </trkpt>
      <trkpt lat="25.227452768012881" lon="-80.206865882501006">
        <ele>1.58</ele>
        <time>2014-07-01T15:50:03Z</time>
      </trkpt>
      <trkpt lat="25.227433489635587" lon="-80.206898991018534">
        <ele>1.1</ele>
        <time>2014-07-01T15:50:11Z</time>
      </trkpt>
      <trkpt lat="25.227425107732415" lon="-80.206913910806179">
        <ele>1.1</ele>
        <time>2014-07-01T15:50:18Z</time>
      </trkpt>
      <trkpt lat="25.227415217086673" lon="-80.206940062344074">
        <ele>1.58</ele>
        <time>2014-07-01T15:50:24Z</time>
      </trkpt>
      <trkpt lat="25.227392166852951" lon="-80.206975853070617">
        <ele>2.06</ele>
        <time>2014-07-01T15:50:33Z</time>
      </trkpt>
      <trkpt lat="25.22737942636013" lon="-80.207005860283971">
        <ele>2.06</ele>
        <time>2014-07-01T15:50:40Z</time>
      </trkpt>
      <trkpt lat="25.22736769169569" lon="-80.207032933831215">
        <ele>2.06</ele>
        <time>2014-07-01T15:50:47Z</time>
      </trkpt>
      <trkpt lat="25.22735889069736" lon="-80.207056067883968">
        <ele>2.06</ele>
        <time>2014-07-01T15:50:54Z</time>
      </trkpt>
      <trkpt lat="25.2273412887007" lon="-80.207097977399826">
        <ele>1.58</ele>
        <time>2014-07-01T15:51:03Z</time>
      </trkpt>
      <trkpt lat="25.227325865998864" lon="-80.207131672650576">
        <ele>1.1</ele>
        <time>2014-07-01T15:51:11Z</time>
      </trkpt>
      <trkpt lat="25.227301893755794" lon="-80.207171905785799">
        <ele>1.1</ele>
        <time>2014-07-01T15:51:20Z</time>
      </trkpt>
      <trkpt lat="25.22728756070137" lon="-80.207197051495314">
        <ele>1.1</ele>
        <time>2014-07-01T15:51:28Z</time>
      </trkpt>
      <trkpt lat="25.227274736389518" lon="-80.207224041223526">
        <ele>1.1</ele>
        <time>2014-07-01T15:51:36Z</time>
      </trkpt>
      <trkpt lat="25.227254871279001" lon="-80.207272237166762">
        <ele>1.58</ele>
        <time>2014-07-01T15:51:46Z</time>
      </trkpt>
      <trkpt lat="25.2272411249578" lon="-80.207308949902654">
        <ele>2.06</ele>
        <time>2014-07-01T15:51:54Z</time>
      </trkpt>
      <trkpt lat="25.227231318131089" lon="-80.207336358726025">
        <ele>2.06</ele>
        <time>2014-07-01T15:52:02Z</time>
      </trkpt>
      <trkpt lat="25.22721815854311" lon="-80.207345997914672">
        <ele>2.06</ele>
        <time>2014-07-01T15:52:10Z</time>
      </trkpt>
      <trkpt lat="25.227217068895698" lon="-80.207368042320013">
        <ele>1.58</ele>
        <time>2014-07-01T15:52:17Z</time>
      </trkpt>
      <trkpt lat="25.227213045582175" lon="-80.207397546619177">
        <ele>1.1</ele>
        <time>2014-07-01T15:52:25Z</time>
      </trkpt>
      <trkpt lat="25.227202400565147" lon="-80.207424536347389">
        <ele>0.62</ele>
        <time>2014-07-01T15:52:31Z</time>
      </trkpt>
      <trkpt lat="25.227199047803879" lon="-80.207449849694967">
        <ele>0.14</ele>
        <time>2014-07-01T15:52:38Z</time>
      </trkpt>
      <trkpt lat="25.227196030318737" lon="-80.207473738119006">
        <ele>0.14</ele>
        <time>2014-07-01T15:52:44Z</time>
      </trkpt>
      <trkpt lat="25.227185469120741" lon="-80.207495950162411">
        <ele>1.1</ele>
        <time>2014-07-01T15:52:50Z</time>
      </trkpt>
      <trkpt lat="25.227173650637269" lon="-80.207514055073261">
        <ele>1.1</ele>
        <time>2014-07-01T15:52:56Z</time>
      </trkpt>
      <trkpt lat="25.227154288440943" lon="-80.207538614049554">
        <ele>1.1</ele>
        <time>2014-07-01T15:53:03Z</time>
      </trkpt>
      <trkpt lat="25.227147499099374" lon="-80.207567363977432">
        <ele>1.1</ele>
        <time>2014-07-01T15:53:10Z</time>
      </trkpt>
      <trkpt lat="25.22712872363627" lon="-80.20760633982718">
        <ele>1.1</ele>
        <time>2014-07-01T15:53:18Z</time>
      </trkpt>
      <trkpt lat="25.227111876010895" lon="-80.207623858004808">
        <ele>1.58</ele>
        <time>2014-07-01T15:53:25Z</time>
      </trkpt>
      <trkpt lat="25.227074744179845" lon="-80.20762586966157">
        <ele>1.58</ele>
        <time>2014-07-01T15:53:34Z</time>
      </trkpt>
      <trkpt lat="25.227072983980179" lon="-80.207603657618165">
        <ele>1.1</ele>
        <time>2014-07-01T15:53:40Z</time>
      </trkpt>
      <trkpt lat="25.227086143568158" lon="-80.20757700316608">
        <ele>1.58</ele>
        <time>2014-07-01T15:53:47Z</time>
      </trkpt>
      <trkpt lat="25.227104835212231" lon="-80.207542637363076">
        <ele>2.06</ele>
        <time>2014-07-01T15:53:56Z</time>
      </trkpt>
      <trkpt lat="25.227117240428925" lon="-80.207502152770758">
        <ele>2.54</ele>
        <time>2014-07-01T15:54:03Z</time>
      </trkpt>
      <trkpt lat="25.227123275399208" lon="-80.207478348165751">
        <ele>2.54</ele>
        <time>2014-07-01T15:54:09Z</time>
      </trkpt>
      <trkpt lat="25.227138195186853" lon="-80.207442305982113">
        <ele>2.54</ele>
        <time>2014-07-01T15:54:16Z</time>
      </trkpt>
      <trkpt lat="25.227152528241277" lon="-80.207413556054235">
        <ele>1.58</ele>
        <time>2014-07-01T15:54:23Z</time>
      </trkpt>
      <trkpt lat="25.227159066125751" lon="-80.207376424223185">
        <ele>2.06</ele>
        <time>2014-07-01T15:54:30Z</time>
      </trkpt>
      <trkpt lat="25.227172141894698" lon="-80.207330994307995">
        <ele>2.06</ele>
        <time>2014-07-01T15:54:38Z</time>
      </trkpt>
      <trkpt lat="25.227177338674664" lon="-80.207304004579782">
        <ele>1.58</ele>
        <time>2014-07-01T15:54:45Z</time>
      </trkpt>
      <trkpt lat="25.227186139672995" lon="-80.207259831950068">
        <ele>1.58</ele>
        <time>2014-07-01T15:54:54Z</time>
      </trkpt>
      <trkpt lat="25.227204915136099" lon="-80.207225466147065">
        <ele>2.06</ele>
        <time>2014-07-01T15:55:01Z</time>
      </trkpt>
      <trkpt lat="25.227223187685013" lon="-80.207194956019521">
        <ele>2.06</ele>
        <time>2014-07-01T15:55:08Z</time>
      </trkpt>
      <trkpt lat="25.227235425263643" lon="-80.20716511644423">
        <ele>2.06</ele>
        <time>2014-07-01T15:55:15Z</time>
      </trkpt>
      <trkpt lat="25.227250009775162" lon="-80.2071338519454">
        <ele>2.06</ele>
        <time>2014-07-01T15:55:22Z</time>
      </trkpt>
      <trkpt lat="25.227259397506714" lon="-80.207092361524701">
        <ele>2.06</ele>
        <time>2014-07-01T15:55:30Z</time>
      </trkpt>
      <trkpt lat="25.227274736389518" lon="-80.207060510292649">
        <ele>2.06</ele>
        <time>2014-07-01T15:55:37Z</time>
      </trkpt>
      <trkpt lat="25.227285297587514" lon="-80.207036370411515">
        <ele>1.58</ele>
        <time>2014-07-01T15:55:44Z</time>
      </trkpt>
      <trkpt lat="25.227299043908715" lon="-80.206999825313687">
        <ele>2.06</ele>
        <time>2014-07-01T15:55:52Z</time>
      </trkpt>
      <trkpt lat="25.227319076657295" lon="-80.206960430368781">
        <ele>1.58</ele>
        <time>2014-07-01T15:56:00Z</time>
      </trkpt>
      <trkpt lat="25.227334247902036" lon="-80.206924807280302">
        <ele>1.58</ele>
        <time>2014-07-01T15:56:07Z</time>
      </trkpt>
      <trkpt lat="25.227346485480666" lon="-80.206887340173125">
        <ele>1.58</ele>
        <time>2014-07-01T15:56:15Z</time>
      </trkpt>
      <trkpt lat="25.227350676432252" lon="-80.206836294382811">
        <ele>1.58</ele>
        <time>2014-07-01T15:56:24Z</time>
      </trkpt>
      <trkpt lat="25.227352688089013" lon="-80.206800336018205">
        <ele>1.58</ele>
        <time>2014-07-01T15:56:31Z</time>
      </trkpt>
      <trkpt lat="25.227363836020231" lon="-80.206764629110694">
        <ele>1.58</ele>
        <time>2014-07-01T15:56:38Z</time>
      </trkpt>
      <trkpt lat="25.227368697524071" lon="-80.206727748736739">
        <ele>1.58</ele>
        <time>2014-07-01T15:56:45Z</time>
      </trkpt>
      <trkpt lat="25.227377749979496" lon="-80.206690281629562">
        <ele>1.58</ele>
        <time>2014-07-01T15:56:53Z</time>
      </trkpt>
      <trkpt lat="25.227372720837593" lon="-80.206649880856276">
        <ele>1.58</ele>
        <time>2014-07-01T15:57:00Z</time>
      </trkpt>
      <trkpt lat="25.227370876818895" lon="-80.206611324101686">
        <ele>2.06</ele>
        <time>2014-07-01T15:57:07Z</time>
      </trkpt>
      <trkpt lat="25.227352855727077" lon="-80.206572851166129">
        <ele>1.1</ele>
        <time>2014-07-01T15:57:16Z</time>
      </trkpt>
      <trkpt lat="25.227337013930082" lon="-80.206548376008868">
        <ele>1.58</ele>
        <time>2014-07-01T15:57:23Z</time>
      </trkpt>
      <trkpt lat="25.227324608713388" lon="-80.206546951085329">
        <ele>2.06</ele>
        <time>2014-07-01T15:57:30Z</time>
      </trkpt>
      <trkpt lat="25.227303821593523" lon="-80.206562289968133">
        <ele>1.58</ele>
        <time>2014-07-01T15:57:39Z</time>
      </trkpt>
      <trkpt lat="25.227285297587514" lon="-80.206597745418549">
        <ele>2.06</ele>
        <time>2014-07-01T15:57:47Z</time>
      </trkpt>
      <trkpt lat="25.227271467447281" lon="-80.206618113443255">
        <ele>2.54</ele>
        <time>2014-07-01T15:57:53Z</time>
      </trkpt>
      <trkpt lat="25.227256212383509" lon="-80.206651892513037">
        <ele>2.54</ele>
        <time>2014-07-01T15:58:00Z</time>
      </trkpt>
      <trkpt lat="25.227253613993526" lon="-80.206687180325389">
        <ele>3.02</ele>
        <time>2014-07-01T15:58:07Z</time>
      </trkpt>
      <trkpt lat="25.227232994511724" lon="-80.206714002415538">
        <ele>3.02</ele>
        <time>2014-07-01T15:58:14Z</time>
      </trkpt>
      <trkpt lat="25.227205082774162" lon="-80.206749625504017">
        <ele>3.02</ele>
        <time>2014-07-01T15:58:22Z</time>
      </trkpt>
      <trkpt lat="25.227187899872661" lon="-80.206782147288322">
        <ele>2.54</ele>
        <time>2014-07-01T15:58:29Z</time>
      </trkpt>
      <trkpt lat="25.22717465646565" lon="-80.206808382645249">
        <ele>2.54</ele>
        <time>2014-07-01T15:58:39Z</time>
      </trkpt>
      <trkpt lat="25.227165855467319" lon="-80.206830259412527">
        <ele>2.06</ele>
        <time>2014-07-01T15:58:49Z</time>
      </trkpt>
      <trkpt lat="25.227156551554799" lon="-80.206846101209521">
        <ele>2.06</ele>
        <time>2014-07-01T15:58:56Z</time>
      </trkpt>
      <trkpt lat="25.227149175480008" lon="-80.20684995688498">
        <ele>1.58</ele>
        <time>2014-07-01T15:59:04Z</time>
      </trkpt>
      <trkpt lat="25.227145068347454" lon="-80.206846268847585">
        <ele>1.58</ele>
        <time>2014-07-01T15:59:12Z</time>
      </trkpt>
      <trkpt lat="25.227144565433264" lon="-80.206842832267284">
        <ele>1.58</ele>
        <time>2014-07-01T15:59:21Z</time>
      </trkpt>
      <trkpt lat="25.227149007841945" lon="-80.206840736791492">
        <ele>1.58</ele>
        <time>2014-07-01T15:59:28Z</time>
      </trkpt>
      <trkpt lat="25.227148169651628" lon="-80.206841910257936">
        <ele>2.06</ele>
        <time>2014-07-01T15:59:35Z</time>
      </trkpt>
      <trkpt lat="25.227143727242947" lon="-80.206839060410857">
        <ele>2.06</ele>
        <time>2014-07-01T15:59:41Z</time>
      </trkpt>
      <trkpt lat="25.227141045033932" lon="-80.20684015005827">
        <ele>2.06</ele>
        <time>2014-07-01T15:59:48Z</time>
      </trkpt>
      <trkpt lat="25.22714045830071" lon="-80.206852052360773">
        <ele>2.06</ele>
        <time>2014-07-01T15:59:57Z</time>
      </trkpt>
      <trkpt lat="25.227144649252295" lon="-80.206849118694663">
        <ele>2.06</ele>
        <time>2014-07-01T16:00:05Z</time>
      </trkpt>
      <trkpt lat="25.227147834375501" lon="-80.206849034875631">
        <ele>1.58</ele>
        <time>2014-07-01T16:00:13Z</time>
      </trkpt>
      <trkpt lat="25.22714582271874" lon="-80.206858338788152">
        <ele>1.58</ele>
        <time>2014-07-01T16:00:21Z</time>
      </trkpt>
      <trkpt lat="25.227141883224249" lon="-80.206855740398169">
        <ele>2.06</ele>
        <time>2014-07-01T16:00:28Z</time>
      </trkpt>
      <trkpt lat="25.227134758606553" lon="-80.206849537789822">
        <ele>2.54</ele>
        <time>2014-07-01T16:00:34Z</time>
      </trkpt>
      <trkpt lat="25.22713509388268" lon="-80.206840233877301">
        <ele>2.54</ele>
        <time>2014-07-01T16:00:42Z</time>
      </trkpt>
      <trkpt lat="25.227135261520743" lon="-80.206829002127051">
        <ele>1.58</ele>
        <time>2014-07-01T16:00:50Z</time>
      </trkpt>
      <trkpt lat="25.22713216021657" lon="-80.206828163936734">
        <ele>2.54</ele>
        <time>2014-07-01T16:00:58Z</time>
      </trkpt>
      <trkpt lat="25.227129645645618" lon="-80.206834618002176">
        <ele>2.54</ele>
        <time>2014-07-01T16:01:05Z</time>
      </trkpt>
      <trkpt lat="25.227133920416236" lon="-80.206859176978469">
        <ele>2.06</ele>
        <time>2014-07-01T16:01:18Z</time>
      </trkpt>
      <trkpt lat="25.227131238207221" lon="-80.206864876672626">
        <ele>2.06</ele>
        <time>2014-07-01T16:01:26Z</time>
      </trkpt>
      <trkpt lat="25.227123610675335" lon="-80.20688951946795">
        <ele>2.06</ele>
        <time>2014-07-01T16:01:33Z</time>
      </trkpt>
      <trkpt lat="25.227105254307389" lon="-80.206925310194492">
        <ele>2.54</ele>
        <time>2014-07-01T16:01:40Z</time>
      </trkpt>
      <trkpt lat="25.22707155905664" lon="-80.206963531672955">
        <ele>3.02</ele>
        <time>2014-07-01T16:01:49Z</time>
      </trkpt>
      <trkpt lat="25.227036690339446" lon="-80.206996472552419">
        <ele>3.02</ele>
        <time>2014-07-01T16:01:58Z</time>
      </trkpt>
      <trkpt lat="25.227016992866993" lon="-80.207019103690982">
        <ele>2.54</ele>
        <time>2014-07-01T16:02:05Z</time>
      </trkpt>
      <trkpt lat="25.226999474689364" lon="-80.207050871104002">
        <ele>2.54</ele>
        <time>2014-07-01T16:02:12Z</time>
      </trkpt>
      <trkpt lat="25.226970808580518" lon="-80.207081129774451">
        <ele>2.06</ele>
        <time>2014-07-01T16:02:20Z</time>
      </trkpt>
      <trkpt lat="25.226965025067329" lon="-80.207089176401496">
        <ele>1.58</ele>
        <time>2014-07-01T16:02:25Z</time>
      </trkpt>
      <trkpt lat="25.2269630972296" lon="-80.20711918361485">
        <ele>1.58</ele>
        <time>2014-07-01T16:02:32Z</time>
      </trkpt>
      <trkpt lat="25.226954380050302" lon="-80.207149274647236">
        <ele>1.58</ele>
        <time>2014-07-01T16:02:39Z</time>
      </trkpt>
      <trkpt lat="25.226947003975511" lon="-80.207188753411174">
        <ele>1.58</ele>
        <time>2014-07-01T16:02:45Z</time>
      </trkpt>
      <trkpt lat="25.22693426348269" lon="-80.207227310165763">
        <ele>2.06</ele>
        <time>2014-07-01T16:02:53Z</time>
      </trkpt>
      <trkpt lat="25.226928060874343" lon="-80.207256730645895">
        <ele>2.06</ele>
        <time>2014-07-01T16:03:00Z</time>
      </trkpt>
      <trkpt lat="25.226922864094377" lon="-80.207287324592471">
        <ele>2.06</ele>
        <time>2014-07-01T16:03:07Z</time>
      </trkpt>
      <trkpt lat="25.226910877972841" lon="-80.207320768386126">
        <ele>2.54</ele>
        <time>2014-07-01T16:03:14Z</time>
      </trkpt>
      <trkpt lat="25.226904507726431" lon="-80.207351529970765">
        <ele>3.02</ele>
        <time>2014-07-01T16:03:21Z</time>
      </trkpt>
      <trkpt lat="25.226888917386532" lon="-80.207379357889295">
        <ele>3.02</ele>
        <time>2014-07-01T16:03:28Z</time>
      </trkpt>
      <trkpt lat="25.226857317611575" lon="-80.207389248535037">
        <ele>3.5</ele>
        <time>2014-07-01T16:03:35Z</time>
      </trkpt>
      <trkpt lat="25.226829573512077" lon="-80.207365695387125">
        <ele>3.5</ele>
        <time>2014-07-01T16:03:43Z</time>
      </trkpt>
      <trkpt lat="25.226834435015917" lon="-80.207352703437209">
        <ele>3.02</ele>
        <time>2014-07-01T16:03:46Z</time>
      </trkpt>
      <trkpt lat="25.226852707564831" lon="-80.207315571606159">
        <ele>2.54</ele>
        <time>2014-07-01T16:03:53Z</time>
      </trkpt>
      <trkpt lat="25.226877182722092" lon="-80.207277266308665">
        <ele>3.02</ele>
        <time>2014-07-01T16:04:02Z</time>
      </trkpt>
      <trkpt lat="25.22689713165164" lon="-80.207234937697649">
        <ele>3.02</ele>
        <time>2014-07-01T16:04:09Z</time>
      </trkpt>
      <trkpt lat="25.226909117773175" lon="-80.207209875807166">
        <ele>2.54</ele>
        <time>2014-07-01T16:04:15Z</time>
      </trkpt>
      <trkpt lat="25.226928982883692" lon="-80.207169475033879">
        <ele>2.54</ele>
        <time>2014-07-01T16:04:23Z</time>
      </trkpt>
      <trkpt lat="25.226956224068999" lon="-80.207134187221527">
        <ele>2.54</ele>
        <time>2014-07-01T16:04:30Z</time>
      </trkpt>
      <trkpt lat="25.226972317323089" lon="-80.20710401237011">
        <ele>2.54</ele>
        <time>2014-07-01T16:04:36Z</time>
      </trkpt>
      <trkpt lat="25.226997463032603" lon="-80.207062689587474">
        <ele>2.06</ele>
        <time>2014-07-01T16:04:45Z</time>
      </trkpt>
      <trkpt lat="25.227011879906058" lon="-80.207032347097993">
        <ele>2.06</ele>
        <time>2014-07-01T16:04:51Z</time>
      </trkpt>
      <trkpt lat="25.22702906280756" lon="-80.206992030143738">
        <ele>2.06</ele>
        <time>2014-07-01T16:04:59Z</time>
      </trkpt>
      <trkpt lat="25.227053370326757" lon="-80.206960178911686">
        <ele>2.54</ele>
        <time>2014-07-01T16:05:06Z</time>
      </trkpt>
      <trkpt lat="25.227069044485688" lon="-80.206922460347414">
        <ele>2.54</ele>
        <time>2014-07-01T16:05:14Z</time>
      </trkpt>
      <trkpt lat="25.227079186588526" lon="-80.206890357658267">
        <ele>3.02</ele>
        <time>2014-07-01T16:05:20Z</time>
      </trkpt>
      <trkpt lat="25.227092765271664" lon="-80.20683579146862">
        <ele>3.02</ele>
        <time>2014-07-01T16:05:28Z</time>
      </trkpt>
      <trkpt lat="25.227105924859643" lon="-80.206787511706352">
        <ele>2.54</ele>
        <time>2014-07-01T16:05:37Z</time>
      </trkpt>
      <trkpt lat="25.227118749171495" lon="-80.206743003800511">
        <ele>2.06</ele>
        <time>2014-07-01T16:05:45Z</time>
      </trkpt>
      <trkpt lat="25.227141715586185" lon="-80.206707715988159">
        <ele>2.54</ele>
        <time>2014-07-01T16:05:52Z</time>
      </trkpt>
      <trkpt lat="25.227166190743446" lon="-80.206673098728061">
        <ele>2.06</ele>
        <time>2014-07-01T16:05:59Z</time>
      </trkpt>
      <trkpt lat="25.227185133844614" lon="-80.206642085686326">
        <ele>2.06</ele>
        <time>2014-07-01T16:06:06Z</time>
      </trkpt>
      <trkpt lat="25.227203574031591" lon="-80.20660562440753">
        <ele>2.54</ele>
        <time>2014-07-01T16:06:13Z</time>
      </trkpt>
      <trkpt lat="25.227223020046949" lon="-80.206562876701355">
        <ele>2.06</ele>
        <time>2014-07-01T16:06:21Z</time>
      </trkpt>
      <trkpt lat="25.227228133007884" lon="-80.206524236127734">
        <ele>2.06</ele>
        <time>2014-07-01T16:06:28Z</time>
      </trkpt>
      <trkpt lat="25.227241460233927" lon="-80.206492636352777">
        <ele>2.06</ele>
        <time>2014-07-01T16:06:35Z</time>
      </trkpt>
      <trkpt lat="25.227258056402206" lon="-80.206457180902362">
        <ele>2.06</ele>
        <time>2014-07-01T16:06:42Z</time>
      </trkpt>
      <trkpt lat="25.227271718904376" lon="-80.206418791785836">
        <ele>2.54</ele>
        <time>2014-07-01T16:06:49Z</time>
      </trkpt>
      <trkpt lat="25.227283453568816" lon="-80.206381911411881">
        <ele>2.54</ele>
        <time>2014-07-01T16:06:56Z</time>
      </trkpt>
      <trkpt lat="25.227282531559467" lon="-80.206342013552785">
        <ele>3.02</ele>
        <time>2014-07-01T16:07:03Z</time>
      </trkpt>
      <trkpt lat="25.227286722511053" lon="-80.206301277503371">
        <ele>2.54</ele>
        <time>2014-07-01T16:07:11Z</time>
      </trkpt>
      <trkpt lat="25.227288231253624" lon="-80.206257356330752">
        <ele>2.54</ele>
        <time>2014-07-01T16:07:18Z</time>
      </trkpt>
      <trkpt lat="25.227288315072656" lon="-80.206224583089352">
        <ele>3.02</ele>
        <time>2014-07-01T16:07:24Z</time>
      </trkpt>
      <trkpt lat="25.227291248738766" lon="-80.206191390752792">
        <ele>2.54</ele>
        <time>2014-07-01T16:07:31Z</time>
      </trkpt>
      <trkpt lat="25.227254452183843" lon="-80.206182589754462">
        <ele>2.54</ele>
        <time>2014-07-01T16:07:37Z</time>
      </trkpt>
      <trkpt lat="25.227224696427584" lon="-80.206185104325414">
        <ele>2.06</ele>
        <time>2014-07-01T16:07:45Z</time>
      </trkpt>
      <trkpt lat="25.227209609001875" lon="-80.206194492056966">
        <ele>2.54</ele>
        <time>2014-07-01T16:07:51Z</time>
      </trkpt>
      <trkpt lat="25.227177003398538" lon="-80.206215530633926">
        <ele>3.02</ele>
        <time>2014-07-01T16:07:59Z</time>
      </trkpt>
      <trkpt lat="25.227152779698372" lon="-80.206237575039268">
        <ele>3.02</ele>
        <time>2014-07-01T16:08:05Z</time>
      </trkpt>
      <trkpt lat="25.227129478007555" lon="-80.206265151500702">
        <ele>3.02</ele>
        <time>2014-07-01T16:08:12Z</time>
      </trkpt>
      <trkpt lat="25.227108104154468" lon="-80.20628560334444">
        <ele>3.5</ele>
        <time>2014-07-01T16:08:19Z</time>
      </trkpt>
      <trkpt lat="25.227081868797541" lon="-80.206333380192518">
        <ele>3.02</ele>
        <time>2014-07-01T16:08:27Z</time>
      </trkpt>
      <trkpt lat="25.227056387811899" lon="-80.206366991624236">
        <ele>2.54</ele>
        <time>2014-07-01T16:08:35Z</time>
      </trkpt>
      <trkpt lat="25.22703149355948" lon="-80.20640479400754">
        <ele>2.06</ele>
        <time>2014-07-01T16:08:46Z</time>
      </trkpt>
      <trkpt lat="25.227026464417577" lon="-80.206431616097689">
        <ele>2.54</ele>
        <time>2014-07-01T16:08:52Z</time>
      </trkpt>
      <trkpt lat="25.227007940411568" lon="-80.206459695473313">
        <ele>3.02</ele>
        <time>2014-07-01T16:08:59Z</time>
      </trkpt>
      <trkpt lat="25.227002492174506" lon="-80.206461707130075">
        <ele>2.54</ele>
        <time>2014-07-01T16:09:04Z</time>
      </trkpt>
      <trkpt lat="25.22699436172843" lon="-80.206458438187838">
        <ele>3.02</ele>
        <time>2014-07-01T16:09:13Z</time>
      </trkpt>
      <trkpt lat="25.226992350071669" lon="-80.206451900303364">
        <ele>2.54</ele>
        <time>2014-07-01T16:09:21Z</time>
      </trkpt>
      <trkpt lat="25.227006766945124" lon="-80.206471094861627">
        <ele>3.02</ele>
        <time>2014-07-01T16:09:27Z</time>
      </trkpt>
      <trkpt lat="25.226995032280684" lon="-80.206506969407201">
        <ele>3.02</ele>
        <time>2014-07-01T16:09:35Z</time>
      </trkpt>
      <trkpt lat="25.226984554901719" lon="-80.20651669241488">
        <ele>2.54</ele>
        <time>2014-07-01T16:09:42Z</time>
      </trkpt>
      <trkpt lat="25.226985812187195" lon="-80.206524571403861">
        <ele>2.06</ele>
        <time>2014-07-01T16:09:48Z</time>
      </trkpt>
      <trkpt lat="25.226989164948463" lon="-80.206537479534745">
        <ele>2.54</ele>
        <time>2014-07-01T16:09:55Z</time>
      </trkpt>
      <trkpt lat="25.22697826847434" lon="-80.206574108451605">
        <ele>3.02</ele>
        <time>2014-07-01T16:10:04Z</time>
      </trkpt>
      <trkpt lat="25.226975083351135" lon="-80.206581903621554">
        <ele>3.02</ele>
        <time>2014-07-01T16:10:06Z</time>
      </trkpt>
      <trkpt lat="25.226968042552471" lon="-80.206618616357446">
        <ele>3.02</ele>
        <time>2014-07-01T16:10:12Z</time>
      </trkpt>
      <trkpt lat="25.226959073916078" lon="-80.206655077636242">
        <ele>2.54</ele>
        <time>2014-07-01T16:10:20Z</time>
      </trkpt>
      <trkpt lat="25.226954212412238" lon="-80.206672931089997">
        <ele>2.54</ele>
        <time>2014-07-01T16:10:26Z</time>
      </trkpt>
      <trkpt lat="25.226941388100386" lon="-80.206701345741749">
        <ele>3.02</ele>
        <time>2014-07-01T16:10:32Z</time>
      </trkpt>
      <trkpt lat="25.226925043389201" lon="-80.206730430945754">
        <ele>3.02</ele>
        <time>2014-07-01T16:10:39Z</time>
      </trkpt>
      <trkpt lat="25.226914146915078" lon="-80.20675272680819">
        <ele>2.54</ele>
        <time>2014-07-01T16:10:46Z</time>
      </trkpt>
      <trkpt lat="25.22690056823194" lon="-80.206794384866953">
        <ele>2.54</ele>
        <time>2014-07-01T16:10:55Z</time>
      </trkpt>
      <trkpt lat="25.226898556575179" lon="-80.206824643537402">
        <ele>3.02</ele>
        <time>2014-07-01T16:11:01Z</time>
      </trkpt>
      <trkpt lat="25.226890845224261" lon="-80.206852806732059">
        <ele>3.02</ele>
        <time>2014-07-01T16:11:08Z</time>
      </trkpt>
      <trkpt lat="25.226881038397551" lon="-80.206893878057599">
        <ele>3.02</ele>
        <time>2014-07-01T16:11:16Z</time>
      </trkpt>
      <trkpt lat="25.226864023134112" lon="-80.206931261345744">
        <ele>3.02</ele>
        <time>2014-07-01T16:11:25Z</time>
      </trkpt>
      <trkpt lat="25.22685706615448" lon="-80.206947270780802">
        <ele>3.5</ele>
        <time>2014-07-01T16:11:30Z</time>
      </trkpt>
      <trkpt lat="25.22684533149004" lon="-80.206973506137729">
        <ele>3.5</ele>
        <time>2014-07-01T16:11:36Z</time>
      </trkpt>
      <trkpt lat="25.226833848282695" lon="-80.206995969638228">
        <ele>3.5</ele>
        <time>2014-07-01T16:11:43Z</time>
      </trkpt>
      <trkpt lat="25.226831249892712" lon="-80.207018936052918">
        <ele>3.5</ele>
        <time>2014-07-01T16:11:49Z</time>
      </trkpt>
      <trkpt lat="25.226813312619925" lon="-80.207047434523702">
        <ele>3.5</ele>
        <time>2014-07-01T16:11:55Z</time>
      </trkpt>
      <trkpt lat="25.226808618754148" lon="-80.207089511677623">
        <ele>3.02</ele>
        <time>2014-07-01T16:12:02Z</time>
      </trkpt>
      <trkpt lat="25.226795375347137" lon="-80.207102419808507">
        <ele>2.54</ele>
        <time>2014-07-01T16:12:08Z</time>
      </trkpt>
      <trkpt lat="25.226783640682697" lon="-80.207130331546068">
        <ele>2.54</ele>
        <time>2014-07-01T16:12:14Z</time>
      </trkpt>
      <trkpt lat="25.226767882704735" lon="-80.207166289910674">
        <ele>2.06</ele>
        <time>2014-07-01T16:12:22Z</time>
      </trkpt>
      <trkpt lat="25.226754304021597" lon="-80.207177773118019">
        <ele>1.58</ele>
        <time>2014-07-01T16:12:30Z</time>
      </trkpt>
      <trkpt lat="25.226738462224603" lon="-80.207164948806167">
        <ele>2.06</ele>
        <time>2014-07-01T16:12:37Z</time>
      </trkpt>
      <trkpt lat="25.226718261837959" lon="-80.207156566902995">
        <ele>2.06</ele>
        <time>2014-07-01T16:12:43Z</time>
      </trkpt>
      <trkpt lat="25.226695965975523" lon="-80.207138294354081">
        <ele>2.06</ele>
        <time>2014-07-01T16:12:49Z</time>
      </trkpt>
      <trkpt lat="25.226674508303404" lon="-80.20711675286293">
        <ele>2.06</ele>
        <time>2014-07-01T16:12:57Z</time>
      </trkpt>
      <trkpt lat="25.226692110300064" lon="-80.207070484757423">
        <ele>2.06</ele>
        <time>2014-07-01T16:13:05Z</time>
      </trkpt>
      <trkpt lat="25.226695043966174" lon="-80.207054475322366">
        <ele>2.06</ele>
        <time>2014-07-01T16:13:08Z</time>
      </trkpt>
      <trkpt lat="25.226708957925439" lon="-80.207012984901667">
        <ele>2.06</ele>
        <time>2014-07-01T16:13:14Z</time>
      </trkpt>
      <trkpt lat="25.226730247959495" lon="-80.206978200003505">
        <ele>2.06</ele>
        <time>2014-07-01T16:13:21Z</time>
      </trkpt>
      <trkpt lat="25.226745335385203" lon="-80.206952802836895">
        <ele>2.54</ele>
        <time>2014-07-01T16:13:28Z</time>
      </trkpt>
      <trkpt lat="25.226762518286705" lon="-80.20692958496511">
        <ele>2.54</ele>
        <time>2014-07-01T16:13:36Z</time>
      </trkpt>
      <trkpt lat="25.226783892139792" lon="-80.206905445083976">
        <ele>2.54</ele>
        <time>2014-07-01T16:13:42Z</time>
      </trkpt>
      <trkpt lat="25.22680920548737" lon="-80.20686118863523">
        <ele>2.06</ele>
        <time>2014-07-01T16:13:51Z</time>
      </trkpt>
      <trkpt lat="25.226830495521426" lon="-80.206830007955432">
        <ele>2.06</ele>
        <time>2014-07-01T16:13:58Z</time>
      </trkpt>
      <trkpt lat="25.226844912394881" lon="-80.206797234714031">
        <ele>2.06</ele>
        <time>2014-07-01T16:14:04Z</time>
      </trkpt>
      <trkpt lat="25.226865531876683" lon="-80.206763707101345">
        <ele>1.58</ele>
        <time>2014-07-01T16:14:11Z</time>
      </trkpt>
      <trkpt lat="25.226888749748468" lon="-80.206732861697674">
        <ele>2.06</ele>
        <time>2014-07-01T16:14:18Z</time>
      </trkpt>
      <trkpt lat="25.226913392543793" lon="-80.206680223345757">
        <ele>2.06</ele>
        <time>2014-07-01T16:14:26Z</time>
      </trkpt>
      <trkpt lat="25.226943651214242" lon="-80.206638984382153">
        <ele>2.54</ele>
        <time>2014-07-01T16:14:37Z</time>
      </trkpt>
      <trkpt lat="25.226958151906729" lon="-80.206622304394841">
        <ele>2.06</ele>
        <time>2014-07-01T16:14:42Z</time>
      </trkpt>
      <trkpt lat="25.226985476911068" lon="-80.206597158685327">
        <ele>2.54</ele>
        <time>2014-07-01T16:14:49Z</time>
      </trkpt>
      <trkpt lat="25.227008024230599" lon="-80.206563211977482">
        <ele>2.06</ele>
        <time>2014-07-01T16:14:55Z</time>
      </trkpt>
      <trkpt lat="25.227026045322418" lon="-80.206499844789505">
        <ele>2.06</ele>
        <time>2014-07-01T16:15:04Z</time>
      </trkpt>
      <trkpt lat="25.227030068635941" lon="-80.20646053366363">
        <ele>1.58</ele>
        <time>2014-07-01T16:15:12Z</time>
      </trkpt>
      <trkpt lat="25.227033337578177" lon="-80.206430610269308">
        <ele>1.58</ele>
        <time>2014-07-01T16:15:18Z</time>
      </trkpt>
      <trkpt lat="25.227047502994537" lon="-80.206383923068643">
        <ele>1.58</ele>
        <time>2014-07-01T16:15:25Z</time>
      </trkpt>
      <trkpt lat="25.227042641490698" lon="-80.206364477053285">
        <ele>1.1</ele>
        <time>2014-07-01T16:15:30Z</time>
      </trkpt>
      <trkpt lat="25.227033169940114" lon="-80.206292225047946">
        <ele>1.1</ele>
        <time>2014-07-01T16:15:40Z</time>
      </trkpt>
      <trkpt lat="25.227037277072668" lon="-80.206263642758131">
        <ele>1.58</ele>
        <time>2014-07-01T16:15:47Z</time>
      </trkpt>
      <trkpt lat="25.227039121091366" lon="-80.206231959164143">
        <ele>1.58</ele>
        <time>2014-07-01T16:15:54Z</time>
      </trkpt>
      <trkpt lat="25.227041468024254" lon="-80.206193067133427">
        <ele>2.06</ele>
        <time>2014-07-01T16:16:00Z</time>
      </trkpt>
      <trkpt lat="25.227032667025924" lon="-80.206162808462977">
        <ele>1.58</ele>
        <time>2014-07-01T16:16:06Z</time>
      </trkpt>
      <trkpt lat="25.227032667025924" lon="-80.206141015514731">
        <ele>1.58</ele>
        <time>2014-07-01T16:16:13Z</time>
      </trkpt>
      <trkpt lat="25.227022189646959" lon="-80.206122659146786">
        <ele>2.06</ele>
        <time>2014-07-01T16:16:20Z</time>
      </trkpt>
      <trkpt lat="25.227006180211902" lon="-80.206116121262312">
        <ele>2.06</ele>
        <time>2014-07-01T16:16:26Z</time>
      </trkpt>
      <trkpt lat="25.226982291787863" lon="-80.206107404083014">
        <ele>2.06</ele>
        <time>2014-07-01T16:16:32Z</time>
      </trkpt>
      <trkpt lat="25.226966869086027" lon="-80.206089885905385">
        <ele>2.06</ele>
        <time>2014-07-01T16:16:41Z</time>
      </trkpt>
      <trkpt lat="25.226967120543122" lon="-80.206107487902045">
        <ele>2.06</ele>
        <time>2014-07-01T16:16:53Z</time>
      </trkpt>
      <trkpt lat="25.226944573223591" lon="-80.206113439053297">
        <ele>2.06</ele>
        <time>2014-07-01T16:17:04Z</time>
      </trkpt>
      <trkpt lat="25.226935604587197" lon="-80.206111259758472">
        <ele>2.54</ele>
        <time>2014-07-01T16:17:16Z</time>
      </trkpt>
      <trkpt lat="25.226895790547132" lon="-80.206102542579174">
        <ele>2.54</ele>
        <time>2014-07-01T16:17:29Z</time>
      </trkpt>
      <trkpt lat="25.226882798597217" lon="-80.206104554235935">
        <ele>2.54</ele>
        <time>2014-07-01T16:17:42Z</time>
      </trkpt>
      <trkpt lat="25.226882295683026" lon="-80.206077648326755">
        <ele>3.5</ele>
        <time>2014-07-01T16:17:55Z</time>
      </trkpt>
      <trkpt lat="25.226886654272676" lon="-80.206061219796538">
        <ele>3.5</ele>
        <time>2014-07-01T16:18:05Z</time>
      </trkpt>
      <trkpt lat="25.226881876587868" lon="-80.206056777387857">
        <ele>3.02</ele>
        <time>2014-07-01T16:18:20Z</time>
      </trkpt>
      <trkpt lat="25.22688782773912" lon="-80.206037918105721">
        <ele>3.5</ele>
        <time>2014-07-01T16:18:34Z</time>
      </trkpt>
      <trkpt lat="25.226905765011907" lon="-80.206047557294369">
        <ele>3.5</ele>
        <time>2014-07-01T16:18:48Z</time>
      </trkpt>
      <trkpt lat="25.226900232955813" lon="-80.206054765731096">
        <ele>3.5</ele>
        <time>2014-07-01T16:19:00Z</time>
      </trkpt>
      <trkpt lat="25.226908279582858" lon="-80.206102123484015">
        <ele>3.5</ele>
        <time>2014-07-01T16:19:12Z</time>
      </trkpt>
      <trkpt lat="25.226915907114744" lon="-80.206140344962478">
        <ele>3.5</ele>
        <time>2014-07-01T16:19:25Z</time>
      </trkpt>
      <trkpt lat="25.226905681192875" lon="-80.206197425723076">
        <ele>3.98</ele>
        <time>2014-07-01T16:19:35Z</time>
      </trkpt>
      <trkpt lat="25.226867124438286" lon="-80.206247298046947">
        <ele>3.02</ele>
        <time>2014-07-01T16:19:47Z</time>
      </trkpt>
      <trkpt lat="25.226846002042294" lon="-80.206275712698698">
        <ele>1.58</ele>
        <time>2014-07-01T16:19:56Z</time>
      </trkpt>
      <trkpt lat="25.226850612089038" lon="-80.206309910863638">
        <ele>0.62</ele>
        <time>2014-07-01T16:20:01Z</time>
      </trkpt>
      <trkpt lat="25.226844577118754" lon="-80.206355173140764">
        <ele>-0.34</ele>
        <time>2014-07-01T16:20:09Z</time>
      </trkpt>
      <trkpt lat="25.226838123053312" lon="-80.206404291093349">
        <ele>-0.82</ele>
        <time>2014-07-01T16:20:18Z</time>
      </trkpt>
      <trkpt lat="25.226834854111075" lon="-80.206455253064632">
        <ele>-0.82</ele>
        <time>2014-07-01T16:20:26Z</time>
      </trkpt>
      <trkpt lat="25.226838123053312" lon="-80.206491211429238">
        <ele>0.62</ele>
        <time>2014-07-01T16:20:34Z</time>
      </trkpt>
      <trkpt lat="25.226838290691376" lon="-80.206524906679988">
        <ele>1.1</ele>
        <time>2014-07-01T16:20:41Z</time>
      </trkpt>
      <trkpt lat="25.226831501349807" lon="-80.206550220027566">
        <ele>1.58</ele>
        <time>2014-07-01T16:20:47Z</time>
      </trkpt>
      <trkpt lat="25.226820940151811" lon="-80.20659388974309">
        <ele>1.1</ele>
        <time>2014-07-01T16:20:53Z</time>
      </trkpt>
      <trkpt lat="25.226811468601227" lon="-80.206622136756778">
        <ele>1.1</ele>
        <time>2014-07-01T16:20:59Z</time>
      </trkpt>
      <trkpt lat="25.22681063041091" lon="-80.206654239445925">
        <ele>1.58</ele>
        <time>2014-07-01T16:21:06Z</time>
      </trkpt>
      <trkpt lat="25.226812306791544" lon="-80.206695729866624">
        <ele>1.58</ele>
        <time>2014-07-01T16:21:13Z</time>
      </trkpt>
      <trkpt lat="25.226810295134783" lon="-80.206738477572799">
        <ele>2.06</ele>
        <time>2014-07-01T16:21:21Z</time>
      </trkpt>
      <trkpt lat="25.226782970130444" lon="-80.206774938851595">
        <ele>2.54</ele>
        <time>2014-07-01T16:21:28Z</time>
      </trkpt>
      <trkpt lat="25.226770061999559" lon="-80.206786170601845">
        <ele>2.54</ele>
        <time>2014-07-01T16:21:34Z</time>
      </trkpt>
      <trkpt lat="25.226764446124434" lon="-80.206818357110023">
        <ele>2.06</ele>
        <time>2014-07-01T16:21:39Z</time>
      </trkpt>
      <trkpt lat="25.226761093363166" lon="-80.206859847530723">
        <ele>1.58</ele>
        <time>2014-07-01T16:21:45Z</time>
      </trkpt>
      <trkpt lat="25.226755142211914" lon="-80.206907372921705">
        <ele>2.06</ele>
        <time>2014-07-01T16:21:54Z</time>
      </trkpt>
      <trkpt lat="25.226749610155821" lon="-80.206960011273623">
        <ele>1.58</ele>
        <time>2014-07-01T16:22:03Z</time>
      </trkpt>
      <trkpt lat="25.22673737257719" lon="-80.206997562199831">
        <ele>2.06</ele>
        <time>2014-07-01T16:22:11Z</time>
      </trkpt>
      <trkpt lat="25.226732008159161" lon="-80.207042824476957">
        <ele>2.06</ele>
        <time>2014-07-01T16:22:18Z</time>
      </trkpt>
      <trkpt lat="25.226726224645972" lon="-80.207057911902666">
        <ele>1.58</ele>
        <time>2014-07-01T16:22:24Z</time>
      </trkpt>
      <trkpt lat="25.226713651791215" lon="-80.207105604931712">
        <ele>0.62</ele>
        <time>2014-07-01T16:22:31Z</time>
      </trkpt>
      <trkpt lat="25.226711975410581" lon="-80.207111807540059">
        <ele>-0.82</ele>
        <time>2014-07-01T16:22:36Z</time>
      </trkpt>
      <trkpt lat="25.226699989289045" lon="-80.207147598266602">
        <ele>-1.3</ele>
        <time>2014-07-01T16:22:42Z</time>
      </trkpt>
      <trkpt lat="25.226688254624605" lon="-80.207195291295648">
        <ele>0.14</ele>
        <time>2014-07-01T16:22:49Z</time>
      </trkpt>
      <trkpt lat="25.226681213825941" lon="-80.207241475582123">
        <ele>0.62</ele>
        <time>2014-07-01T16:22:57Z</time>
      </trkpt>
      <trkpt lat="25.226678866893053" lon="-80.207289671525359">
        <ele>1.1</ele>
        <time>2014-07-01T16:23:05Z</time>
      </trkpt>
      <trkpt lat="25.226678783074021" lon="-80.207332000136375">
        <ele>0.62</ele>
        <time>2014-07-01T16:23:11Z</time>
      </trkpt>
      <trkpt lat="25.226674508303404" lon="-80.207355469465256">
        <ele>0.62</ele>
        <time>2014-07-01T16:23:17Z</time>
      </trkpt>
      <trkpt lat="25.226673753932118" lon="-80.207401486113667">
        <ele>0.14</ele>
        <time>2014-07-01T16:23:24Z</time>
      </trkpt>
      <trkpt lat="25.226668976247311" lon="-80.2074309065938">
        <ele>0.14</ele>
        <time>2014-07-01T16:23:30Z</time>
      </trkpt>
      <trkpt lat="25.226681465283036" lon="-80.207468876615167">
        <ele>0.62</ele>
        <time>2014-07-01T16:23:37Z</time>
      </trkpt>
      <trkpt lat="25.226686745882034" lon="-80.207518329843879">
        <ele>0.62</ele>
        <time>2014-07-01T16:23:45Z</time>
      </trkpt>
      <trkpt lat="25.226681046187878" lon="-80.207553617656231">
        <ele>1.58</ele>
        <time>2014-07-01T16:23:52Z</time>
      </trkpt>
      <trkpt lat="25.226670652627945" lon="-80.207596533000469">
        <ele>1.58</ele>
        <time>2014-07-01T16:23:59Z</time>
      </trkpt>
      <trkpt lat="25.22666503675282" lon="-80.207631066441536">
        <ele>1.58</ele>
        <time>2014-07-01T16:24:05Z</time>
      </trkpt>
      <trkpt lat="25.226673418655992" lon="-80.207659564912319">
        <ele>1.1</ele>
        <time>2014-07-01T16:24:12Z</time>
      </trkpt>
      <trkpt lat="25.226668054237962" lon="-80.207660738378763">
        <ele>1.58</ele>
        <time>2014-07-01T16:24:19Z</time>
      </trkpt>
      <trkpt lat="25.226659001782537" lon="-80.207684123888612">
        <ele>1.1</ele>
        <time>2014-07-01T16:24:25Z</time>
      </trkpt>
      <trkpt lat="25.226649362593889" lon="-80.207725111395121">
        <ele>0.62</ele>
        <time>2014-07-01T16:24:33Z</time>
      </trkpt>
      <trkpt lat="25.226640645414591" lon="-80.207763332873583">
        <ele>1.1</ele>
        <time>2014-07-01T16:24:40Z</time>
      </trkpt>
      <trkpt lat="25.226631173864007" lon="-80.207781102508307">
        <ele>1.58</ele>
        <time>2014-07-01T16:24:46Z</time>
      </trkpt>
      <trkpt lat="25.226609045639634" lon="-80.207811696454883">
        <ele>1.58</ele>
        <time>2014-07-01T16:24:53Z</time>
      </trkpt>
      <trkpt lat="25.22660493850708" lon="-80.20781840197742">
        <ele>1.58</ele>
        <time>2014-07-01T16:24:54Z</time>
      </trkpt>
      <trkpt lat="25.226589180529118" lon="-80.207872297614813">
        <ele>2.06</ele>
        <time>2014-07-01T16:25:02Z</time>
      </trkpt>
      <trkpt lat="25.22657074034214" lon="-80.20790683105588">
        <ele>2.54</ele>
        <time>2014-07-01T16:25:10Z</time>
      </trkpt>
      <trkpt lat="25.226537631824613" lon="-80.207938347011805">
        <ele>2.54</ele>
        <time>2014-07-01T16:25:18Z</time>
      </trkpt>
      <trkpt lat="25.226507624611259" lon="-80.207970030605793">
        <ele>1.58</ele>
        <time>2014-07-01T16:25:27Z</time>
      </trkpt>
      <trkpt lat="25.226487256586552" lon="-80.208027446642518">
        <ele>1.58</ele>
        <time>2014-07-01T16:25:35Z</time>
      </trkpt>
      <trkpt lat="25.22646714001894" lon="-80.208043539896607">
        <ele>1.58</ele>
        <time>2014-07-01T16:25:40Z</time>
      </trkpt>
      <trkpt lat="25.226438641548157" lon="-80.208075139671564">
        <ele>1.1</ele>
        <time>2014-07-01T16:25:49Z</time>
      </trkpt>
      <trkpt lat="25.22642414085567" lon="-80.208101458847523">
        <ele>1.1</ele>
        <time>2014-07-01T16:25:56Z</time>
      </trkpt>
      <trkpt lat="25.226411819458008" lon="-80.208131549879909">
        <ele>0.62</ele>
        <time>2014-07-01T16:26:03Z</time>
      </trkpt>
      <trkpt lat="25.226396396756172" lon="-80.208146553486586">
        <ele>0.62</ele>
        <time>2014-07-01T16:26:09Z</time>
      </trkpt>
      <trkpt lat="25.226383907720447" lon="-80.208171783015132">
        <ele>0.14</ele>
        <time>2014-07-01T16:26:16Z</time>
      </trkpt>
      <trkpt lat="25.226362952962518" lon="-80.20820589736104">
        <ele>0.14</ele>
        <time>2014-07-01T16:26:23Z</time>
      </trkpt>
      <trkpt lat="25.226348200812936" lon="-80.20822936668992">
        <ele>1.1</ele>
        <time>2014-07-01T16:26:29Z</time>
      </trkpt>
      <trkpt lat="25.226345350965858" lon="-80.208248225972056">
        <ele>1.58</ele>
        <time>2014-07-01T16:26:34Z</time>
      </trkpt>
      <trkpt lat="25.226353900507092" lon="-80.208261553198099">
        <ele>1.58</ele>
        <time>2014-07-01T16:26:41Z</time>
      </trkpt>
      <trkpt lat="25.226348116993904" lon="-80.208285106346011">
        <ele>2.06</ele>
        <time>2014-07-01T16:26:47Z</time>
      </trkpt>
      <trkpt lat="25.2263293415308" lon="-80.208325004205108">
        <ele>2.06</ele>
        <time>2014-07-01T16:26:56Z</time>
      </trkpt>
      <trkpt lat="25.226312074810266" lon="-80.208362555131316">
        <ele>1.58</ele>
        <time>2014-07-01T16:27:04Z</time>
      </trkpt>
      <trkpt lat="25.226291287690401" lon="-80.20835978910327">
        <ele>1.58</ele>
        <time>2014-07-01T16:27:10Z</time>
      </trkpt>
      <trkpt lat="25.226287767291069" lon="-80.208397591486573">
        <ele>1.1</ele>
        <time>2014-07-01T16:27:17Z</time>
      </trkpt>
      <trkpt lat="25.226273853331804" lon="-80.208428604528308">
        <ele>2.06</ele>
        <time>2014-07-01T16:27:24Z</time>
      </trkpt>
      <trkpt lat="25.226252814754844" lon="-80.208449643105268">
        <ele>2.06</ele>
        <time>2014-07-01T16:27:33Z</time>
      </trkpt>
      <trkpt lat="25.22623554803431" lon="-80.208478476852179">
        <ele>1.58</ele>
        <time>2014-07-01T16:27:40Z</time>
      </trkpt>
      <trkpt lat="25.226225992664695" lon="-80.208515441045165">
        <ele>2.06</ele>
        <time>2014-07-01T16:27:48Z</time>
      </trkpt>
      <trkpt lat="25.226207803934813" lon="-80.208543017506599">
        <ele>2.06</ele>
        <time>2014-07-01T16:27:54Z</time>
      </trkpt>
      <trkpt lat="25.226196320727468" lon="-80.208577970042825">
        <ele>2.06</ele>
        <time>2014-07-01T16:28:02Z</time>
      </trkpt>
      <trkpt lat="25.226187603548169" lon="-80.208583418279886">
        <ele>1.58</ele>
        <time>2014-07-01T16:28:07Z</time>
      </trkpt>
      <trkpt lat="25.226181233301759" lon="-80.208612335845828">
        <ele>1.58</ele>
        <time>2014-07-01T16:28:15Z</time>
      </trkpt>
      <trkpt lat="25.226177964359522" lon="-80.208624824881554">
        <ele>2.06</ele>
        <time>2014-07-01T16:28:20Z</time>
      </trkpt>
      <trkpt lat="25.226170085370541" lon="-80.208651395514607">
        <ele>1.58</ele>
        <time>2014-07-01T16:28:26Z</time>
      </trkpt>
      <trkpt lat="25.226145526394248" lon="-80.208683917298913">
        <ele>1.58</ele>
        <time>2014-07-01T16:28:35Z</time>
      </trkpt>
      <trkpt lat="25.226134294643998" lon="-80.208699591457844">
        <ele>1.58</ele>
        <time>2014-07-01T16:28:41Z</time>
      </trkpt>
      <trkpt lat="25.226120967417955" lon="-80.208720630034804">
        <ele>1.58</ele>
        <time>2014-07-01T16:28:47Z</time>
      </trkpt>
      <trkpt lat="25.226101186126471" lon="-80.208731023594737">
        <ele>1.58</ele>
        <time>2014-07-01T16:28:52Z</time>
      </trkpt>
      <trkpt lat="25.226090373471379" lon="-80.208759605884552">
        <ele>1.58</ele>
        <time>2014-07-01T16:28:59Z</time>
      </trkpt>
      <trkpt lat="25.226067071780562" lon="-80.208756756037474">
        <ele>1.58</ele>
        <time>2014-07-01T16:29:06Z</time>
      </trkpt>
      <trkpt lat="25.2260219771415" lon="-80.208741500973701">
        <ele>1.58</ele>
        <time>2014-07-01T16:29:15Z</time>
      </trkpt>
      <trkpt lat="25.226033125072718" lon="-80.208712415769696">
        <ele>2.54</ele>
        <time>2014-07-01T16:29:21Z</time>
      </trkpt>
      <trkpt lat="25.226061288267374" lon="-80.208668410778046">
        <ele>3.02</ele>
        <time>2014-07-01T16:29:29Z</time>
      </trkpt>
      <trkpt lat="25.226084757596254" lon="-80.208638152107596">
        <ele>2.54</ele>
        <time>2014-07-01T16:29:36Z</time>
      </trkpt>
      <trkpt lat="25.226113926619291" lon="-80.2085948176682">
        <ele>2.54</ele>
        <time>2014-07-01T16:29:45Z</time>
      </trkpt>
      <trkpt lat="25.226134713739157" lon="-80.208565397188067">
        <ele>2.06</ele>
        <time>2014-07-01T16:29:51Z</time>
      </trkpt>
      <trkpt lat="25.226154495030642" lon="-80.208522733300924">
        <ele>2.06</ele>
        <time>2014-07-01T16:29:59Z</time>
      </trkpt>
      <trkpt lat="25.226170588284731" lon="-80.208476968109608">
        <ele>2.06</ele>
        <time>2014-07-01T16:30:07Z</time>
      </trkpt>
      <trkpt lat="25.226189531385899" lon="-80.208435310050845">
        <ele>1.58</ele>
        <time>2014-07-01T16:30:14Z</time>
      </trkpt>
      <trkpt lat="25.226204954087734" lon="-80.20839842967689">
        <ele>1.1</ele>
        <time>2014-07-01T16:30:20Z</time>
      </trkpt>
      <trkpt lat="25.226228591054678" lon="-80.208336487412453">
        <ele>1.1</ele>
        <time>2014-07-01T16:30:30Z</time>
      </trkpt>
      <trkpt lat="25.226240241900086" lon="-80.208299271762371">
        <ele>1.1</ele>
        <time>2014-07-01T16:30:37Z</time>
      </trkpt>
      <trkpt lat="25.22626974619925" lon="-80.208264486864209">
        <ele>1.58</ele>
        <time>2014-07-01T16:30:45Z</time>
      </trkpt>
      <trkpt lat="25.226296652108431" lon="-80.20822542719543">
        <ele>2.54</ele>
        <time>2014-07-01T16:30:53Z</time>
      </trkpt>
      <trkpt lat="25.22631567902863" lon="-80.208194833248854">
        <ele>3.02</ele>
        <time>2014-07-01T16:31:00Z</time>
      </trkpt>
      <trkpt lat="25.226346272975206" lon="-80.208155103027821">
        <ele>2.06</ele>
        <time>2014-07-01T16:31:10Z</time>
      </trkpt>
      <trkpt lat="25.22636890411377" lon="-80.208119815215468">
        <ele>2.06</ele>
        <time>2014-07-01T16:31:17Z</time>
      </trkpt>
      <trkpt lat="25.226398827508092" lon="-80.20809886045754">
        <ele>2.06</ele>
        <time>2014-07-01T16:31:25Z</time>
      </trkpt>
      <trkpt lat="25.226423135027289" lon="-80.208044797182083">
        <ele>2.54</ele>
        <time>2014-07-01T16:31:35Z</time>
      </trkpt>
      <trkpt lat="25.226440820842981" lon="-80.207978077232838">
        <ele>3.02</ele>
        <time>2014-07-01T16:31:48Z</time>
      </trkpt>
      <trkpt lat="25.226430678740144" lon="-80.207935748621821">
        <ele>2.54</ele>
        <time>2014-07-01T16:31:58Z</time>
      </trkpt>
      <trkpt lat="25.226438138633966" lon="-80.207896269857883">
        <ele>1.58</ele>
        <time>2014-07-01T16:32:09Z</time>
      </trkpt>
      <trkpt lat="25.22644417360425" lon="-80.207890653982759">
        <ele>0.62</ele>
        <time>2014-07-01T16:32:17Z</time>
      </trkpt>
      <trkpt lat="25.226442245766521" lon="-80.207889815792441">
        <ele>0.62</ele>
        <time>2014-07-01T16:32:23Z</time>
      </trkpt>
      <trkpt lat="25.226422632113099" lon="-80.207877913489938">
        <ele>1.1</ele>
        <time>2014-07-01T16:32:29Z</time>
      </trkpt>
      <trkpt lat="25.226403353735805" lon="-80.207854947075248">
        <ele>1.1</ele>
        <time>2014-07-01T16:32:36Z</time>
      </trkpt>
      <trkpt lat="25.226391367614269" lon="-80.207858886569738">
        <ele>1.1</ele>
        <time>2014-07-01T16:32:43Z</time>
      </trkpt>
      <trkpt lat="25.226365383714437" lon="-80.207873303443193">
        <ele>1.1</ele>
        <time>2014-07-01T16:32:50Z</time>
      </trkpt>
      <trkpt lat="25.226327665150166" lon="-80.207904651761055">
        <ele>0.62</ele>
        <time>2014-07-01T16:32:58Z</time>
      </trkpt>
      <trkpt lat="25.22630293853581" lon="-80.207928288727999">
        <ele>0.62</ele>
        <time>2014-07-01T16:33:05Z</time>
      </trkpt>
      <trkpt lat="25.226284498348832" lon="-80.207954607903957">
        <ele>1.1</ele>
        <time>2014-07-01T16:33:11Z</time>
      </trkpt>
      <trkpt lat="25.226256754249334" lon="-80.20797279663384">
        <ele>1.1</ele>
        <time>2014-07-01T16:33:18Z</time>
      </trkpt>
      <trkpt lat="25.226246528327465" lon="-80.20800163038075">
        <ele>0.62</ele>
        <time>2014-07-01T16:33:24Z</time>
      </trkpt>
      <trkpt lat="25.226233620196581" lon="-80.208029374480247">
        <ele>1.1</ele>
        <time>2014-07-01T16:33:31Z</time>
      </trkpt>
      <trkpt lat="25.226221047341824" lon="-80.208041947335005">
        <ele>1.1</ele>
        <time>2014-07-01T16:33:36Z</time>
      </trkpt>
      <trkpt lat="25.226197997108102" lon="-80.208072373643517">
        <ele>1.1</ele>
        <time>2014-07-01T16:33:44Z</time>
      </trkpt>
      <trkpt lat="25.226187687367201" lon="-80.208097686991096">
        <ele>0.62</ele>
        <time>2014-07-01T16:33:50Z</time>
      </trkpt>
      <trkpt lat="25.226180478930473" lon="-80.208127107471228">
        <ele>0.14</ele>
        <time>2014-07-01T16:33:56Z</time>
      </trkpt>
      <trkpt lat="25.226159356534481" lon="-80.208135657012463">
        <ele>0.14</ele>
        <time>2014-07-01T16:34:05Z</time>
      </trkpt>
      <trkpt lat="25.226139659062028" lon="-80.208169352263212">
        <ele>0.62</ele>
        <time>2014-07-01T16:34:14Z</time>
      </trkpt>
      <trkpt lat="25.22612608037889" lon="-80.208202628418803">
        <ele>0.62</ele>
        <time>2014-07-01T16:34:22Z</time>
      </trkpt>
      <trkpt lat="25.226113423705101" lon="-80.208235234022141">
        <ele>0.14</ele>
        <time>2014-07-01T16:34:29Z</time>
      </trkpt>
      <trkpt lat="25.226093977689743" lon="-80.208264654502273">
        <ele>0.14</ele>
        <time>2014-07-01T16:34:38Z</time>
      </trkpt>
      <trkpt lat="25.22608308121562" lon="-80.208279825747013">
        <ele>0.62</ele>
        <time>2014-07-01T16:34:45Z</time>
      </trkpt>
      <trkpt lat="25.226060785353184" lon="-80.208320980891585">
        <ele>0.14</ele>
        <time>2014-07-01T16:34:54Z</time>
      </trkpt>
      <trkpt lat="25.226055504754186" lon="-80.208335313946009">
        <ele>0.14</ele>
        <time>2014-07-01T16:34:59Z</time>
      </trkpt>
      <trkpt lat="25.226046200841665" lon="-80.208344031125307">
        <ele>0.14</ele>
        <time>2014-07-01T16:35:06Z</time>
      </trkpt>
      <trkpt lat="25.226032286882401" lon="-80.208364650607109">
        <ele>0.14</ele>
        <time>2014-07-01T16:35:13Z</time>
      </trkpt>
      <trkpt lat="25.226022312417626" lon="-80.208405470475554">
        <ele>0.14</ele>
        <time>2014-07-01T16:35:21Z</time>
      </trkpt>
      <trkpt lat="25.226007476449013" lon="-80.208444613963366">
        <ele>0.14</ele>
        <time>2014-07-01T16:35:29Z</time>
      </trkpt>
      <trkpt lat="25.226007057353854" lon="-80.208474956452847">
        <ele>0.62</ele>
        <time>2014-07-01T16:35:36Z</time>
      </trkpt>
      <trkpt lat="25.225987443700433" lon="-80.208520889282227">
        <ele>-0.34</ele>
        <time>2014-07-01T16:35:45Z</time>
      </trkpt>
      <trkpt lat="25.225975206121802" lon="-80.20854695700109">
        <ele>-0.82</ele>
        <time>2014-07-01T16:35:52Z</time>
      </trkpt>
      <trkpt lat="25.225961795076728" lon="-80.208570258691907">
        <ele>-1.3</ele>
        <time>2014-07-01T16:35:58Z</time>
      </trkpt>
      <trkpt lat="25.225941678509116" lon="-80.208585513755679">
        <ele>-0.82</ele>
        <time>2014-07-01T16:36:04Z</time>
      </trkpt>
      <trkpt lat="25.225920807570219" lon="-80.208606468513608">
        <ele>0.14</ele>
        <time>2014-07-01T16:36:11Z</time>
      </trkpt>
      <trkpt lat="25.225870683789253" lon="-80.208590626716614">
        <ele>0.62</ele>
        <time>2014-07-01T16:36:18Z</time>
      </trkpt>
      <trkpt lat="25.22585291415453" lon="-80.208557099103928">
        <ele>0.14</ele>
        <time>2014-07-01T16:36:26Z</time>
      </trkpt>
      <trkpt lat="25.225866241380572" lon="-80.208523822948337">
        <ele>0.14</ele>
        <time>2014-07-01T16:36:31Z</time>
      </trkpt>
      <trkpt lat="25.225880909711123" lon="-80.20848878659308">
        <ele>-0.34</ele>
        <time>2014-07-01T16:36:37Z</time>
      </trkpt>
      <trkpt lat="25.2258993498981" lon="-80.208461126312613">
        <ele>-0.34</ele>
        <time>2014-07-01T16:36:43Z</time>
      </trkpt>
      <trkpt lat="25.225913766771555" lon="-80.20843162201345">
        <ele>-0.34</ele>
        <time>2014-07-01T16:36:49Z</time>
      </trkpt>
      <trkpt lat="25.225926255807281" lon="-80.208388119935989">
        <ele>-0.34</ele>
        <time>2014-07-01T16:36:56Z</time>
      </trkpt>
      <trkpt lat="25.225940253585577" lon="-80.208355095237494">
        <ele>0.14</ele>
        <time>2014-07-01T16:37:03Z</time>
      </trkpt>
      <trkpt lat="25.225962046533823" lon="-80.208313940092921">
        <ele>0.62</ele>
        <time>2014-07-01T16:37:11Z</time>
      </trkpt>
      <trkpt lat="25.225971266627312" lon="-80.20828016102314">
        <ele>-0.34</ele>
        <time>2014-07-01T16:37:19Z</time>
      </trkpt>
      <trkpt lat="25.225982582196593" lon="-80.208240011706948">
        <ele>-1.3</ele>
        <time>2014-07-01T16:37:26Z</time>
      </trkpt>
      <trkpt lat="25.225987946614623" lon="-80.208179326727986">
        <ele>-0.82</ele>
        <time>2014-07-01T16:37:33Z</time>
      </trkpt>
      <trkpt lat="25.226003620773554" lon="-80.208165245130658">
        <ele>-0.34</ele>
        <time>2014-07-01T16:37:38Z</time>
      </trkpt>
      <trkpt lat="25.226017786189914" lon="-80.208134818822145">
        <ele>-0.34</ele>
        <time>2014-07-01T16:37:44Z</time>
      </trkpt>
      <trkpt lat="25.226030359044671" lon="-80.208104811608791">
        <ele>-0.34</ele>
        <time>2014-07-01T16:37:50Z</time>
      </trkpt>
      <trkpt lat="25.22603371180594" lon="-80.208056448027492">
        <ele>0.14</ele>
        <time>2014-07-01T16:37:57Z</time>
      </trkpt>
      <trkpt lat="25.226039243862033" lon="-80.20803683437407">
        <ele>0.14</ele>
        <time>2014-07-01T16:38:02Z</time>
      </trkpt>
      <trkpt lat="25.226040668785572" lon="-80.208009257912636">
        <ele>0.62</ele>
        <time>2014-07-01T16:38:08Z</time>
      </trkpt>
      <trkpt lat="25.226050727069378" lon="-80.207968270406127">
        <ele>0.14</ele>
        <time>2014-07-01T16:38:14Z</time>
      </trkpt>
      <trkpt lat="25.226066149771214" lon="-80.207930468022823">
        <ele>-0.34</ele>
        <time>2014-07-01T16:38:20Z</time>
      </trkpt>
      <trkpt lat="25.226084422320127" lon="-80.207882104441524">
        <ele>-0.82</ele>
        <time>2014-07-01T16:38:27Z</time>
      </trkpt>
      <trkpt lat="25.226095402613282" lon="-80.207839608192444">
        <ele>-0.34</ele>
        <time>2014-07-01T16:38:35Z</time>
      </trkpt>
      <trkpt lat="25.226105377078056" lon="-80.207800967618823">
        <ele>-0.34</ele>
        <time>2014-07-01T16:38:41Z</time>
      </trkpt>
      <trkpt lat="25.226104287430644" lon="-80.207758974283934">
        <ele>0.14</ele>
        <time>2014-07-01T16:38:48Z</time>
      </trkpt>
      <trkpt lat="25.226095989346504" lon="-80.207742294296622">
        <ele>0.14</ele>
        <time>2014-07-01T16:38:53Z</time>
      </trkpt>
      <trkpt lat="25.226083919405937" lon="-80.207717986777425">
        <ele>0.62</ele>
        <time>2014-07-01T16:38:58Z</time>
      </trkpt>
      <trkpt lat="25.22605081088841" lon="-80.207708431407809">
        <ele>0.14</ele>
        <time>2014-07-01T16:39:04Z</time>
      </trkpt>
      <trkpt lat="25.226033292710781" lon="-80.207706419751048">
        <ele>0.14</ele>
        <time>2014-07-01T16:39:10Z</time>
      </trkpt>
      <trkpt lat="25.226008901372552" lon="-80.207745730876923">
        <ele>0.14</ele>
        <time>2014-07-01T16:39:18Z</time>
      </trkpt>
      <trkpt lat="25.225998591631651" lon="-80.207765763625503">
        <ele>0.62</ele>
        <time>2014-07-01T16:39:23Z</time>
      </trkpt>
      <trkpt lat="25.225981827825308" lon="-80.207792669534683">
        <ele>1.1</ele>
        <time>2014-07-01T16:39:30Z</time>
      </trkpt>
      <trkpt lat="25.225976295769215" lon="-80.207823095843196">
        <ele>1.1</ele>
        <time>2014-07-01T16:39:38Z</time>
      </trkpt>
      <trkpt lat="25.225972775369883" lon="-80.207858802750707">
        <ele>1.1</ele>
        <time>2014-07-01T16:39:47Z</time>
      </trkpt>
      <trkpt lat="25.225958274677396" lon="-80.207911944016814">
        <ele>1.1</ele>
        <time>2014-07-01T16:39:58Z</time>
      </trkpt>
      <trkpt lat="25.225935392081738" lon="-80.207921583205462">
        <ele>1.1</ele>
        <time>2014-07-01T16:40:04Z</time>
      </trkpt>
      <trkpt lat="25.225915526971221" lon="-80.207957960665226">
        <ele>1.58</ele>
        <time>2014-07-01T16:40:10Z</time>
      </trkpt>
      <trkpt lat="25.225902702659369" lon="-80.207983106374741">
        <ele>1.1</ele>
        <time>2014-07-01T16:40:17Z</time>
      </trkpt>
      <trkpt lat="25.225889375433326" lon="-80.208004815503955">
        <ele>1.1</ele>
        <time>2014-07-01T16:40:24Z</time>
      </trkpt>
      <trkpt lat="25.225861631333828" lon="-80.208031050860882">
        <ele>0.62</ele>
        <time>2014-07-01T16:40:32Z</time>
      </trkpt>
      <trkpt lat="25.225841095671058" lon="-80.20804856903851">
        <ele>-0.34</ele>
        <time>2014-07-01T16:40:39Z</time>
      </trkpt>
      <trkpt lat="25.225823242217302" lon="-80.208074804395437">
        <ele>0.14</ele>
        <time>2014-07-01T16:40:46Z</time>
      </trkpt>
      <trkpt lat="25.225794995203614" lon="-80.208114199340343">
        <ele>0.14</ele>
        <time>2014-07-01T16:40:55Z</time>
      </trkpt>
      <trkpt lat="25.225777393206954" lon="-80.208136076107621">
        <ele>0.14</ele>
        <time>2014-07-01T16:41:01Z</time>
      </trkpt>
      <trkpt lat="25.225758533924818" lon="-80.208152923732996">
        <ele>1.1</ele>
        <time>2014-07-01T16:41:07Z</time>
      </trkpt>
      <trkpt lat="25.225743362680078" lon="-80.208179075270891">
        <ele>1.58</ele>
        <time>2014-07-01T16:41:16Z</time>
      </trkpt>
      <trkpt lat="25.22573271766305" lon="-80.208207573741674">
        <ele>1.1</ele>
        <time>2014-07-01T16:41:22Z</time>
      </trkpt>
      <trkpt lat="25.225725257769227" lon="-80.208225594833493">
        <ele>1.1</ele>
        <time>2014-07-01T16:41:27Z</time>
      </trkpt>
      <trkpt lat="25.225712517276406" lon="-80.208253674209118">
        <ele>1.1</ele>
        <time>2014-07-01T16:41:34Z</time>
      </trkpt>
      <trkpt lat="25.22570732049644" lon="-80.208282005041838">
        <ele>1.1</ele>
        <time>2014-07-01T16:41:41Z</time>
      </trkpt>
      <trkpt lat="25.225696759298444" lon="-80.208301451057196">
        <ele>1.58</ele>
        <time>2014-07-01T16:41:46Z</time>
      </trkpt>
      <trkpt lat="25.225678654387593" lon="-80.208324249833822">
        <ele>1.1</ele>
        <time>2014-07-01T16:41:52Z</time>
      </trkpt>
      <trkpt lat="25.225681671872735" lon="-80.208329195156693">
        <ele>0.14</ele>
        <time>2014-07-01T16:41:59Z</time>
      </trkpt>
      <trkpt lat="25.225662561133504" lon="-80.208351910114288">
        <ele>0.14</ele>
        <time>2014-07-01T16:42:06Z</time>
      </trkpt>
      <trkpt lat="25.225636828690767" lon="-80.208374792709947">
        <ele>-0.34</ele>
        <time>2014-07-01T16:42:13Z</time>
      </trkpt>
      <trkpt lat="25.225628195330501" lon="-80.208401866257191">
        <ele>-0.34</ele>
        <time>2014-07-01T16:42:20Z</time>
      </trkpt>
      <trkpt lat="25.225604474544525" lon="-80.208422569558024">
        <ele>-2.75</ele>
        <time>2014-07-01T16:42:26Z</time>
      </trkpt>
      <trkpt lat="25.225617634132504" lon="-80.208444446325302">
        <ele>-1.79</ele>
        <time>2014-07-01T16:42:33Z</time>
      </trkpt>
      <trkpt lat="25.225604558363557" lon="-80.208473363891244">
        <ele>-1.3</ele>
        <time>2014-07-01T16:42:40Z</time>
      </trkpt>
      <trkpt lat="25.225597601383924" lon="-80.208501946181059">
        <ele>-0.82</ele>
        <time>2014-07-01T16:42:48Z</time>
      </trkpt>
      <trkpt lat="25.225577233359218" lon="-80.208519296720624">
        <ele>-1.3</ele>
        <time>2014-07-01T16:42:54Z</time>
      </trkpt>
      <trkpt lat="25.22557052783668" lon="-80.208552489057183">
        <ele>-1.79</ele>
        <time>2014-07-01T16:43:00Z</time>
      </trkpt>
      <trkpt lat="25.225563403218985" lon="-80.208570845425129">
        <ele>-1.3</ele>
        <time>2014-07-01T16:43:06Z</time>
      </trkpt>
      <trkpt lat="25.225526606664062" lon="-80.208586016669869">
        <ele>-0.34</ele>
        <time>2014-07-01T16:43:14Z</time>
      </trkpt>
      <trkpt lat="25.22550456225872" lon="-80.208582412451506">
        <ele>0.14</ele>
        <time>2014-07-01T16:43:20Z</time>
      </trkpt>
      <trkpt lat="25.225503137335181" lon="-80.208575036376715">
        <ele>0.14</ele>
        <time>2014-07-01T16:43:21Z</time>
      </trkpt>
      <trkpt lat="25.225515374913812" lon="-80.208581993356347">
        <ele>1.1</ele>
        <time>2014-07-01T16:43:28Z</time>
      </trkpt>
      <trkpt lat="25.225497270002961" lon="-80.208578892052174">
        <ele>1.1</ele>
        <time>2014-07-01T16:43:32Z</time>
      </trkpt>
      <trkpt lat="25.225483188405633" lon="-80.208545112982392">
        <ele>0.62</ele>
        <time>2014-07-01T16:43:40Z</time>
      </trkpt>
      <trkpt lat="25.22548888809979" lon="-80.208490965887904">
        <ele>-0.34</ele>
        <time>2014-07-01T16:43:54Z</time>
      </trkpt>
      <trkpt lat="25.225496012717485" lon="-80.208379067480564">
        <ele>-0.82</ele>
        <time>2014-07-01T16:44:05Z</time>
      </trkpt>
      <trkpt lat="25.225507747381926" lon="-80.208334727212787">
        <ele>-0.82</ele>
        <time>2014-07-01T16:44:12Z</time>
      </trkpt>
      <trkpt lat="25.225517051294446" lon="-80.208305055275559">
        <ele>-0.82</ele>
        <time>2014-07-01T16:44:16Z</time>
      </trkpt>
      <trkpt lat="25.225518811494112" lon="-80.208276221528649">
        <ele>-1.3</ele>
        <time>2014-07-01T16:44:21Z</time>
      </trkpt>
      <trkpt lat="25.225525014102459" lon="-80.208234479650855">
        <ele>-1.3</ele>
        <time>2014-07-01T16:44:27Z</time>
      </trkpt>
      <trkpt lat="25.22553876042366" lon="-80.208179159089923">
        <ele>-1.3</ele>
        <time>2014-07-01T16:44:36Z</time>
      </trkpt>
      <trkpt lat="25.225550327450037" lon="-80.208135740831494">
        <ele>-1.3</ele>
        <time>2014-07-01T16:44:44Z</time>
      </trkpt>
      <trkpt lat="25.225569438189268" lon="-80.208091819658875">
        <ele>-1.3</ele>
        <time>2014-07-01T16:44:52Z</time>
      </trkpt>
      <trkpt lat="25.225591398775578" lon="-80.20805393345654">
        <ele>-0.82</ele>
        <time>2014-07-01T16:45:00Z</time>
      </trkpt>
      <trkpt lat="25.225605228915811" lon="-80.208021327853203">
        <ele>-0.82</ele>
        <time>2014-07-01T16:45:07Z</time>
      </trkpt>
      <trkpt lat="25.225627524778247" lon="-80.207966174930334">
        <ele>-0.34</ele>
        <time>2014-07-01T16:45:17Z</time>
      </trkpt>
      <trkpt lat="25.225650491192937" lon="-80.207929294556379">
        <ele>-0.34</ele>
        <time>2014-07-01T16:45:25Z</time>
      </trkpt>
      <trkpt lat="25.225673289969563" lon="-80.207904567942023">
        <ele>-0.34</ele>
        <time>2014-07-01T16:45:31Z</time>
      </trkpt>
      <trkpt lat="25.225683264434338" lon="-80.207881350070238">
        <ele>-0.34</ele>
        <time>2014-07-01T16:45:36Z</time>
      </trkpt>
      <trkpt lat="25.225702794268727" lon="-80.207851845771074">
        <ele>-0.34</ele>
        <time>2014-07-01T16:45:43Z</time>
      </trkpt>
      <trkpt lat="25.225719641894102" lon="-80.207812283188105">
        <ele>-0.34</ele>
        <time>2014-07-01T16:45:50Z</time>
      </trkpt>
      <trkpt lat="25.225735986605287" lon="-80.207776492461562">
        <ele>-0.34</ele>
        <time>2014-07-01T16:45:57Z</time>
      </trkpt>
      <trkpt lat="25.225739004090428" lon="-80.207749838009477">
        <ele>0.14</ele>
        <time>2014-07-01T16:46:03Z</time>
      </trkpt>
      <trkpt lat="25.225739171728492" lon="-80.207731733098626">
        <ele>0.14</ele>
        <time>2014-07-01T16:46:09Z</time>
      </trkpt>
      <trkpt lat="25.22573858499527" lon="-80.207670712843537">
        <ele>0.14</ele>
        <time>2014-07-01T16:46:19Z</time>
      </trkpt>
      <trkpt lat="25.22577915340662" lon="-80.207632994279265">
        <ele>-0.34</ele>
        <time>2014-07-01T16:46:27Z</time>
      </trkpt>
      <trkpt lat="25.225799856707454" lon="-80.207585887983441">
        <ele>-0.34</ele>
        <time>2014-07-01T16:46:34Z</time>
      </trkpt>
      <trkpt lat="25.225820392370224" lon="-80.207548588514328">
        <ele>-0.34</ele>
        <time>2014-07-01T16:46:41Z</time>
      </trkpt>
      <trkpt lat="25.225841430947185" lon="-80.207507181912661">
        <ele>-0.34</ele>
        <time>2014-07-01T16:46:49Z</time>
      </trkpt>
      <trkpt lat="25.22585978731513" lon="-80.207479186356068">
        <ele>-0.34</ele>
        <time>2014-07-01T16:46:55Z</time>
      </trkpt>
      <trkpt lat="25.225887112319469" lon="-80.207441635429859">
        <ele>0.14</ele>
        <time>2014-07-01T16:47:02Z</time>
      </trkpt>
      <trkpt lat="25.225904462859035" lon="-80.207408191636205">
        <ele>-0.82</ele>
        <time>2014-07-01T16:47:09Z</time>
      </trkpt>
      <trkpt lat="25.225917957723141" lon="-80.207366952672601">
        <ele>-0.82</ele>
        <time>2014-07-01T16:47:17Z</time>
      </trkpt>
      <trkpt lat="25.225922064855695" lon="-80.207322696223855">
        <ele>-1.79</ele>
        <time>2014-07-01T16:47:25Z</time>
      </trkpt>
      <trkpt lat="25.225887782871723" lon="-80.207318086177111">
        <ele>-1.3</ele>
        <time>2014-07-01T16:47:34Z</time>
      </trkpt>
      <trkpt lat="25.22584268823266" lon="-80.20731464959681">
        <ele>-1.79</ele>
        <time>2014-07-01T16:47:43Z</time>
      </trkpt>
      <trkpt lat="25.22582994773984" lon="-80.20734834484756">
        <ele>-2.27</ele>
        <time>2014-07-01T16:47:51Z</time>
      </trkpt>
      <trkpt lat="25.22581092081964" lon="-80.207370556890965">
        <ele>-2.75</ele>
        <time>2014-07-01T16:47:59Z</time>
      </trkpt>
      <trkpt lat="25.225810669362545" lon="-80.207374328747392">
        <ele>-2.75</ele>
        <time>2014-07-01T16:48:05Z</time>
      </trkpt>
      <trkpt lat="25.225793989375234" lon="-80.20740358158946">
        <ele>-2.75</ele>
        <time>2014-07-01T16:48:13Z</time>
      </trkpt>
      <trkpt lat="25.225781165063381" lon="-80.20744850859046">
        <ele>-2.27</ele>
        <time>2014-07-01T16:48:22Z</time>
      </trkpt>
      <trkpt lat="25.225780326873064" lon="-80.207472313195467">
        <ele>-2.27</ele>
        <time>2014-07-01T16:48:34Z</time>
      </trkpt>
      <trkpt lat="25.225765574723482" lon="-80.207498632371426">
        <ele>-1.79</ele>
        <time>2014-07-01T16:48:40Z</time>
      </trkpt>
      <trkpt lat="25.225745039060712" lon="-80.207534674555063">
        <ele>-2.75</ele>
        <time>2014-07-01T16:48:48Z</time>
      </trkpt>
      <trkpt lat="25.225738333538175" lon="-80.207555377855897">
        <ele>-3.71</ele>
        <time>2014-07-01T16:48:54Z</time>
      </trkpt>
      <trkpt lat="25.225726347416639" lon="-80.207575326785445">
        <ele>-3.23</ele>
        <time>2014-07-01T16:49:01Z</time>
      </trkpt>
      <trkpt lat="25.225721066817641" lon="-80.207611033692956">
        <ele>-2.75</ele>
        <time>2014-07-01T16:49:08Z</time>
      </trkpt>
      <trkpt lat="25.225713858380914" lon="-80.207639448344707">
        <ele>-1.79</ele>
        <time>2014-07-01T16:49:16Z</time>
      </trkpt>
      <trkpt lat="25.225704135373235" lon="-80.207615559920669">
        <ele>-1.3</ele>
        <time>2014-07-01T16:49:26Z</time>
      </trkpt>
      <trkpt lat="25.225708577781916" lon="-80.207597287371755">
        <ele>-1.3</ele>
        <time>2014-07-01T16:49:33Z</time>
      </trkpt>
      <trkpt lat="25.225686114281416" lon="-80.207609944045544">
        <ele>-1.79</ele>
        <time>2014-07-01T16:49:40Z</time>
      </trkpt>
      <trkpt lat="25.225657531991601" lon="-80.207644980400801">
        <ele>-2.75</ele>
        <time>2014-07-01T16:49:48Z</time>
      </trkpt>
      <trkpt lat="25.225639762356877" lon="-80.207689655944705">
        <ele>-3.23</ele>
        <time>2014-07-01T16:49:57Z</time>
      </trkpt>
      <trkpt lat="25.225619561970234" lon="-80.20772167481482">
        <ele>-2.27</ele>
        <time>2014-07-01T16:50:05Z</time>
      </trkpt>
      <trkpt lat="25.22561009041965" lon="-80.207767440006137">
        <ele>-1.79</ele>
        <time>2014-07-01T16:50:13Z</time>
      </trkpt>
      <trkpt lat="25.225610928609967" lon="-80.207796609029174">
        <ele>-1.79</ele>
        <time>2014-07-01T16:50:19Z</time>
      </trkpt>
      <trkpt lat="25.225607575848699" lon="-80.207831310108304">
        <ele>-0.34</ele>
        <time>2014-07-01T16:50:26Z</time>
      </trkpt>
      <trkpt lat="25.225601540878415" lon="-80.207849582657218">
        <ele>0.62</ele>
        <time>2014-07-01T16:50:32Z</time>
      </trkpt>
      <trkpt lat="25.225594164803624" lon="-80.207950500771403">
        <ele>3.02</ele>
        <time>2014-07-01T16:50:46Z</time>
      </trkpt>
      <trkpt lat="25.225583519786596" lon="-80.208049910143018">
        <ele>3.02</ele>
        <time>2014-07-01T16:50:59Z</time>
      </trkpt>
      <trkpt lat="25.225535072386265" lon="-80.207950165495276">
        <ele>-0.34</ele>
        <time>2014-07-01T16:51:06Z</time>
      </trkpt>
      <trkpt lat="25.225536916404963" lon="-80.207951758056879">
        <ele>-0.34</ele>
        <time>2014-07-01T16:51:09Z</time>
      </trkpt>
      <trkpt lat="25.225554518401623" lon="-80.207965839654207">
        <ele>-0.34</ele>
        <time>2014-07-01T16:51:15Z</time>
      </trkpt>
      <trkpt lat="25.225541107356548" lon="-80.207960810512304">
        <ele>-0.82</ele>
        <time>2014-07-01T16:51:22Z</time>
      </trkpt>
      <trkpt lat="25.225515710189939" lon="-80.207968940958381">
        <ele>-0.34</ele>
        <time>2014-07-01T16:51:32Z</time>
      </trkpt>
      <trkpt lat="25.225492743775249" lon="-80.208006659522653">
        <ele>0.14</ele>
        <time>2014-07-01T16:51:48Z</time>
      </trkpt>
      <trkpt lat="25.225466089323163" lon="-80.208076061680913">
        <ele>-0.34</ele>
        <time>2014-07-01T16:52:00Z</time>
      </trkpt>
      <trkpt lat="25.225442787632346" lon="-80.208100033923984">
        <ele>-0.82</ele>
        <time>2014-07-01T16:52:07Z</time>
      </trkpt>
      <trkpt lat="25.225429460406303" lon="-80.208132807165384">
        <ele>-0.82</ele>
        <time>2014-07-01T16:52:14Z</time>
      </trkpt>
      <trkpt lat="25.225425437092781" lon="-80.208167927339673">
        <ele>-0.34</ele>
        <time>2014-07-01T16:52:22Z</time>
      </trkpt>
      <trkpt lat="25.225405571982265" lon="-80.208201454952359">
        <ele>-0.82</ele>
        <time>2014-07-01T16:52:29Z</time>
      </trkpt>
      <trkpt lat="25.225396351888776" lon="-80.208226516842842">
        <ele>-1.3</ele>
        <time>2014-07-01T16:52:35Z</time>
      </trkpt>
      <trkpt lat="25.2253950946033" lon="-80.208279909566045">
        <ele>-1.3</ele>
        <time>2014-07-01T16:52:43Z</time>
      </trkpt>
      <trkpt lat="25.225389562547207" lon="-80.2083202265203">
        <ele>-1.3</ele>
        <time>2014-07-01T16:52:51Z</time>
      </trkpt>
      <trkpt lat="25.225385539233685" lon="-80.208333972841501">
        <ele>-1.3</ele>
        <time>2014-07-01T16:52:56Z</time>
      </trkpt>
      <trkpt lat="25.2253726311028" lon="-80.208358280360699">
        <ele>-1.3</ele>
        <time>2014-07-01T16:53:03Z</time>
      </trkpt>
      <trkpt lat="25.225345138460398" lon="-80.208368841558695">
        <ele>-1.3</ele>
        <time>2014-07-01T16:53:10Z</time>
      </trkpt>
      <trkpt lat="25.225341534242034" lon="-80.208395076915622">
        <ele>-0.82</ele>
        <time>2014-07-01T16:53:16Z</time>
      </trkpt>
      <trkpt lat="25.225318064913154" lon="-80.208436148241162">
        <ele>-0.82</ele>
        <time>2014-07-01T16:53:23Z</time>
      </trkpt>
      <trkpt lat="25.225301887840033" lon="-80.208464562892914">
        <ele>-0.82</ele>
        <time>2014-07-01T16:53:30Z</time>
      </trkpt>
      <trkpt lat="25.225292416289449" lon="-80.208490630611777">
        <ele>-1.79</ele>
        <time>2014-07-01T16:53:36Z</time>
      </trkpt>
      <trkpt lat="25.225283866748214" lon="-80.208494402468204">
        <ele>-2.27</ele>
        <time>2014-07-01T16:53:43Z</time>
      </trkpt>
      <trkpt lat="25.225269366055727" lon="-80.208563050255179">
        <ele>-2.75</ele>
        <time>2014-07-01T16:53:52Z</time>
      </trkpt>
      <trkpt lat="25.225261654704809" lon="-80.208592722192407">
        <ele>-3.23</ele>
        <time>2014-07-01T16:53:58Z</time>
      </trkpt>
      <trkpt lat="25.225245729088783" lon="-80.208625579252839">
        <ele>-3.23</ele>
        <time>2014-07-01T16:54:05Z</time>
      </trkpt>
      <trkpt lat="25.22522309795022" lon="-80.208644270896912">
        <ele>-3.23</ele>
        <time>2014-07-01T16:54:12Z</time>
      </trkpt>
      <trkpt lat="25.22517423145473" lon="-80.208654329180717">
        <ele>-3.23</ele>
        <time>2014-07-01T16:54:20Z</time>
      </trkpt>
      <trkpt lat="25.225157970562577" lon="-80.208611916750669">
        <ele>-3.23</ele>
        <time>2014-07-01T16:54:28Z</time>
      </trkpt>
      <trkpt lat="25.225153947249055" lon="-80.208562044426799">
        <ele>-2.75</ele>
        <time>2014-07-01T16:54:35Z</time>
      </trkpt>
      <trkpt lat="25.225163670256734" lon="-80.208518290892243">
        <ele>-1.79</ele>
        <time>2014-07-01T16:54:42Z</time>
      </trkpt>
      <trkpt lat="25.225172219797969" lon="-80.208461964502931">
        <ele>-1.79</ele>
        <time>2014-07-01T16:54:51Z</time>
      </trkpt>
      <trkpt lat="25.225199712440372" lon="-80.208425922319293">
        <ele>-1.79</ele>
        <time>2014-07-01T16:55:00Z</time>
      </trkpt>
      <trkpt lat="25.225241286680102" lon="-80.208348305895925">
        <ele>-1.3</ele>
        <time>2014-07-01T16:55:12Z</time>
      </trkpt>
      <trkpt lat="25.225262744352221" lon="-80.208330955356359">
        <ele>-0.34</ele>
        <time>2014-07-01T16:55:22Z</time>
      </trkpt>
      <trkpt lat="25.225245729088783" lon="-80.208219476044178">
        <ele>-1.3</ele>
        <time>2014-07-01T16:55:32Z</time>
      </trkpt>
      <trkpt lat="25.225281100720167" lon="-80.208142111077905">
        <ele>-0.82</ele>
        <time>2014-07-01T16:55:45Z</time>
      </trkpt>
      <trkpt lat="25.225297948345542" lon="-80.20807446911931">
        <ele>0.14</ele>
        <time>2014-07-01T16:55:52Z</time>
      </trkpt>
      <trkpt lat="25.225325524806976" lon="-80.208006408065557">
        <ele>0.14</ele>
        <time>2014-07-01T16:56:03Z</time>
      </trkpt>
      <trkpt lat="25.225319741293788" lon="-80.20801143720746">
        <ele>-1.3</ele>
        <time>2014-07-01T16:56:12Z</time>
      </trkpt>
      <trkpt lat="25.22531496360898" lon="-80.208010012283921">
        <ele>-1.3</ele>
        <time>2014-07-01T16:56:19Z</time>
      </trkpt>
      <trkpt lat="25.22531253285706" lon="-80.207999367266893">
        <ele>-1.3</ele>
        <time>2014-07-01T16:56:29Z</time>
      </trkpt>
      <trkpt lat="25.225305408239365" lon="-80.207997942343354">
        <ele>-1.3</ele>
        <time>2014-07-01T16:56:37Z</time>
      </trkpt>
      <trkpt lat="25.225310353562236" lon="-80.207997355610132">
        <ele>-2.27</ele>
        <time>2014-07-01T16:56:45Z</time>
      </trkpt>
      <trkpt lat="25.225308677181602" lon="-80.207996433600783">
        <ele>-1.79</ele>
        <time>2014-07-01T16:56:52Z</time>
      </trkpt>
      <trkpt lat="25.225324099883437" lon="-80.207997858524323">
        <ele>-2.75</ele>
        <time>2014-07-01T16:57:01Z</time>
      </trkpt>
      <trkpt lat="25.225327368825674" lon="-80.207994002848864">
        <ele>-1.79</ele>
        <time>2014-07-01T16:57:08Z</time>
      </trkpt>
      <trkpt lat="25.225331224501133" lon="-80.207993583753705">
        <ele>-1.79</ele>
        <time>2014-07-01T16:57:09Z</time>
      </trkpt>
      <trkpt lat="25.225338768213987" lon="-80.208006491884589">
        <ele>-4.19</ele>
        <time>2014-07-01T16:57:15Z</time>
      </trkpt>
      <trkpt lat="25.225380342453718" lon="-80.207997355610132">
        <ele>-8.029999999999999</ele>
        <time>2014-07-01T16:57:26Z</time>
      </trkpt>
      <trkpt lat="25.22539266385138" lon="-80.207975395023823">
        <ele>-8.51</ele>
        <time>2014-07-01T16:57:33Z</time>
      </trkpt>
      <trkpt lat="25.225410014390945" lon="-80.207953434437513">
        <ele>-8.029999999999999</ele>
        <time>2014-07-01T16:57:40Z</time>
      </trkpt>
      <trkpt lat="25.225424179807305" lon="-80.207920661196113">
        <ele>-5.63</ele>
        <time>2014-07-01T16:57:48Z</time>
      </trkpt>
      <trkpt lat="25.225427197292447" lon="-80.20791026763618">
        <ele>-4.67</ele>
        <time>2014-07-01T16:57:53Z</time>
      </trkpt>
      <trkpt lat="25.22544982843101" lon="-80.207886882126331">
        <ele>-3.71</ele>
        <time>2014-07-01T16:58:00Z</time>
      </trkpt>
    </trkseg>
  </trk>

  <trk>
    <name>2014-07-01 14:17:25</name>
    <extensions>
      <gpxx:TrackExtension>
        <gpxx:DisplayColor>DarkGray</gpxx:DisplayColor>
      </gpxx:TrackExtension>
    </extensions>
    <trkseg>
      <trkpt lat="25.22536332719028" lon="-80.207912530750036">
        <ele>2.06</ele>
        <time>2014-07-01T17:13:34Z</time>
      </trkpt>
      <trkpt lat="25.22540339268744" lon="-80.207945806905627">
        <ele>1.1</ele>
        <time>2014-07-01T17:13:40Z</time>
      </trkpt>
      <trkpt lat="25.225410601124167" lon="-80.20794446580112">
        <ele>1.1</ele>
        <time>2014-07-01T17:13:42Z</time>
      </trkpt>
      <trkpt lat="25.225393082946539" lon="-80.208087209612131">
        <ele>7.35</ele>
        <time>2014-07-01T17:13:52Z</time>
      </trkpt>
      <trkpt lat="25.225427700206637" lon="-80.207974473014474">
        <ele>6.39</ele>
        <time>2014-07-01T17:13:57Z</time>
      </trkpt>
      <trkpt lat="25.225452594459057" lon="-80.20798210054636">
        <ele>3.5</ele>
        <time>2014-07-01T17:14:06Z</time>
      </trkpt>
      <trkpt lat="25.225475057959557" lon="-80.207988889887929">
        <ele>2.06</ele>
        <time>2014-07-01T17:14:14Z</time>
      </trkpt>
      <trkpt lat="25.225493917241693" lon="-80.207987381145358">
        <ele>1.1</ele>
        <time>2014-07-01T17:14:20Z</time>
      </trkpt>
      <trkpt lat="25.225538592785597" lon="-80.207974892109632">
        <ele>1.1</ele>
        <time>2014-07-01T17:14:26Z</time>
      </trkpt>
      <trkpt lat="25.225594667717814" lon="-80.207946561276913">
        <ele>1.58</ele>
        <time>2014-07-01T17:14:35Z</time>
      </trkpt>
      <trkpt lat="25.225604055449367" lon="-80.207943879067898">
        <ele>1.1</ele>
        <time>2014-07-01T17:14:36Z</time>
      </trkpt>
      <trkpt lat="25.225650575011969" lon="-80.20790490321815">
        <ele>0.14</ele>
        <time>2014-07-01T17:14:44Z</time>
      </trkpt>
      <trkpt lat="25.225681336596608" lon="-80.207899454981089">
        <ele>-0.34</ele>
        <time>2014-07-01T17:14:52Z</time>
      </trkpt>
      <trkpt lat="25.225703548640013" lon="-80.207911441102624">
        <ele>-0.34</ele>
        <time>2014-07-01T17:15:00Z</time>
      </trkpt>
      <trkpt lat="25.22573271766305" lon="-80.207931976765394">
        <ele>0.14</ele>
        <time>2014-07-01T17:15:09Z</time>
      </trkpt>
      <trkpt lat="25.225728945806623" lon="-80.207949662581086">
        <ele>-1.3</ele>
        <time>2014-07-01T17:15:19Z</time>
      </trkpt>
      <trkpt lat="25.225731125101447" lon="-80.20795276388526">
        <ele>-0.82</ele>
        <time>2014-07-01T17:15:26Z</time>
      </trkpt>
      <trkpt lat="25.225733136758208" lon="-80.20795620046556">
        <ele>-0.82</ele>
        <time>2014-07-01T17:15:32Z</time>
      </trkpt>
      <trkpt lat="25.225730622187257" lon="-80.207986375316978">
        <ele>-0.34</ele>
        <time>2014-07-01T17:15:39Z</time>
      </trkpt>
      <trkpt lat="25.225748475641012" lon="-80.208070278167725">
        <ele>-0.82</ele>
        <time>2014-07-01T17:15:51Z</time>
      </trkpt>
      <trkpt lat="25.225767586380243" lon="-80.20808033645153">
        <ele>-1.79</ele>
        <time>2014-07-01T17:15:58Z</time>
      </trkpt>
      <trkpt lat="25.225771190598607" lon="-80.208087544888258">
        <ele>-1.79</ele>
        <time>2014-07-01T17:16:01Z</time>
      </trkpt>
      <trkpt lat="25.225793235003948" lon="-80.208114199340343">
        <ele>-1.3</ele>
        <time>2014-07-01T17:16:08Z</time>
      </trkpt>
      <trkpt lat="25.225803963840008" lon="-80.208156192675233">
        <ele>-1.3</ele>
        <time>2014-07-01T17:16:15Z</time>
      </trkpt>
      <trkpt lat="25.225812345743179" lon="-80.2081941626966">
        <ele>-1.3</ele>
        <time>2014-07-01T17:16:21Z</time>
      </trkpt>
      <trkpt lat="25.225823577493429" lon="-80.208229031413794">
        <ele>-1.3</ele>
        <time>2014-07-01T17:16:27Z</time>
      </trkpt>
      <trkpt lat="25.225827265530825" lon="-80.208264654502273">
        <ele>-0.82</ele>
        <time>2014-07-01T17:16:32Z</time>
      </trkpt>
      <trkpt lat="25.225823158398271" lon="-80.208314443007112">
        <ele>-0.82</ele>
        <time>2014-07-01T17:16:39Z</time>
      </trkpt>
      <trkpt lat="25.225829696282744" lon="-80.208350401371717">
        <ele>-0.82</ele>
        <time>2014-07-01T17:16:46Z</time>
      </trkpt>
      <trkpt lat="25.225814189761877" lon="-80.208445955067873">
        <ele>-0.82</ele>
        <time>2014-07-01T17:16:58Z</time>
      </trkpt>
      <trkpt lat="25.225815363228321" lon="-80.208526756614447">
        <ele>-0.34</ele>
        <time>2014-07-01T17:17:13Z</time>
      </trkpt>
      <trkpt lat="25.225849058479071" lon="-80.208560116589069">
        <ele>-0.34</ele>
        <time>2014-07-01T17:17:25Z</time>
      </trkpt>
      <trkpt lat="25.225864313542843" lon="-80.208659609779716">
        <ele>1.1</ele>
        <time>2014-07-01T17:17:36Z</time>
      </trkpt>
      <trkpt lat="25.225872863084078" lon="-80.208674781024456">
        <ele>1.58</ele>
        <time>2014-07-01T17:17:45Z</time>
      </trkpt>
      <trkpt lat="25.225884346291423" lon="-80.208723479881883">
        <ele>2.06</ele>
        <time>2014-07-01T17:17:51Z</time>
      </trkpt>
      <trkpt lat="25.225945618003607" lon="-80.208819452673197">
        <ele>0.14</ele>
        <time>2014-07-01T17:18:05Z</time>
      </trkpt>
      <trkpt lat="25.225968332961202" lon="-80.208861362189054">
        <ele>2.54</ele>
        <time>2014-07-01T17:18:16Z</time>
      </trkpt>
      <trkpt lat="25.226007308810949" lon="-80.208953898400068">
        <ele>3.5</ele>
        <time>2014-07-01T17:18:28Z</time>
      </trkpt>
      <trkpt lat="25.226031113415956" lon="-80.209026234224439">
        <ele>1.1</ele>
        <time>2014-07-01T17:18:37Z</time>
      </trkpt>
      <trkpt lat="25.226052571088076" lon="-80.209095468744636">
        <ele>0.62</ele>
        <time>2014-07-01T17:18:46Z</time>
      </trkpt>
      <trkpt lat="25.226075202226639" lon="-80.209191776812077">
        <ele>0.62</ele>
        <time>2014-07-01T17:18:59Z</time>
      </trkpt>
      <trkpt lat="25.226136054843664" lon="-80.209314320236444">
        <ele>0.62</ele>
        <time>2014-07-01T17:19:14Z</time>
      </trkpt>
      <trkpt lat="25.226159272715449" lon="-80.20940400660038">
        <ele>0.14</ele>
        <time>2014-07-01T17:19:25Z</time>
      </trkpt>
      <trkpt lat="25.226166984066367" lon="-80.209450107067823">
        <ele>-0.34</ele>
        <time>2014-07-01T17:19:36Z</time>
      </trkpt>
      <trkpt lat="25.226127840578556" lon="-80.209531495347619">
        <ele>-0.34</ele>
        <time>2014-07-01T17:19:49Z</time>
      </trkpt>
      <trkpt lat="25.226113172248006" lon="-80.209573740139604">
        <ele>-0.34</ele>
        <time>2014-07-01T17:19:56Z</time>
      </trkpt>
      <trkpt lat="25.226101186126471" lon="-80.209581032395363">
        <ele>-0.34</ele>
        <time>2014-07-01T17:19:58Z</time>
      </trkpt>
      <trkpt lat="25.226067071780562" lon="-80.209620762616396">
        <ele>-0.34</ele>
        <time>2014-07-01T17:20:05Z</time>
      </trkpt>
      <trkpt lat="25.226029772311449" lon="-80.209606261923909">
        <ele>-0.34</ele>
        <time>2014-07-01T17:20:11Z</time>
      </trkpt>
      <trkpt lat="25.225999765098095" lon="-80.209556808695197">
        <ele>0.14</ele>
        <time>2014-07-01T17:20:18Z</time>
      </trkpt>
      <trkpt lat="25.225993394851685" lon="-80.209536524489522">
        <ele>0.14</ele>
        <time>2014-07-01T17:20:25Z</time>
      </trkpt>
      <trkpt lat="25.225992137566209" lon="-80.209529902786016">
        <ele>-0.34</ele>
        <time>2014-07-01T17:20:31Z</time>
      </trkpt>
      <trkpt lat="25.225994568318129" lon="-80.209521101787686">
        <ele>-0.34</ele>
        <time>2014-07-01T17:20:38Z</time>
      </trkpt>
      <trkpt lat="25.22597998380661" lon="-80.209496542811394">
        <ele>-0.82</ele>
        <time>2014-07-01T17:20:45Z</time>
      </trkpt>
      <trkpt lat="25.225965064018965" lon="-80.209457064047456">
        <ele>-0.82</ele>
        <time>2014-07-01T17:20:51Z</time>
      </trkpt>
      <trkpt lat="25.225942013785243" lon="-80.20939763635397">
        <ele>-1.3</ele>
        <time>2014-07-01T17:20:59Z</time>
      </trkpt>
      <trkpt lat="25.225932709872723" lon="-80.209355559200048">
        <ele>-1.79</ele>
        <time>2014-07-01T17:21:06Z</time>
      </trkpt>
      <trkpt lat="25.225919215008616" lon="-80.209319265559316">
        <ele>-0.82</ele>
        <time>2014-07-01T17:21:11Z</time>
      </trkpt>
      <trkpt lat="25.225909156724811" lon="-80.20924718119204">
        <ele>-0.34</ele>
        <time>2014-07-01T17:21:20Z</time>
      </trkpt>
      <trkpt lat="25.225906390696764" lon="-80.209198985248804">
        <ele>-0.34</ele>
        <time>2014-07-01T17:21:26Z</time>
      </trkpt>
      <trkpt lat="25.225883759558201" lon="-80.209148190915585">
        <ele>-0.34</ele>
        <time>2014-07-01T17:21:34Z</time>
      </trkpt>
      <trkpt lat="25.225840928032994" lon="-80.209102258086205">
        <ele>-0.82</ele>
        <time>2014-07-01T17:21:42Z</time>
      </trkpt>
      <trkpt lat="25.225803963840008" lon="-80.209066132083535">
        <ele>-0.82</ele>
        <time>2014-07-01T17:21:49Z</time>
      </trkpt>
      <trkpt lat="25.225776638835669" lon="-80.209027072414756">
        <ele>-1.3</ele>
        <time>2014-07-01T17:21:56Z</time>
      </trkpt>
      <trkpt lat="25.225761216133833" lon="-80.209008632227778">
        <ele>-1.79</ele>
        <time>2014-07-01T17:22:03Z</time>
      </trkpt>
      <trkpt lat="25.225748894736171" lon="-80.20898918621242">
        <ele>-1.79</ele>
        <time>2014-07-01T17:22:09Z</time>
      </trkpt>
      <trkpt lat="25.225724000483751" lon="-80.208944259211421">
        <ele>-1.79</ele>
        <time>2014-07-01T17:22:20Z</time>
      </trkpt>
      <trkpt lat="25.2256731223315" lon="-80.208855830132961">
        <ele>-1.79</ele>
        <time>2014-07-01T17:22:32Z</time>
      </trkpt>
      <trkpt lat="25.225655687972903" lon="-80.208819787949324">
        <ele>-1.79</ele>
        <time>2014-07-01T17:22:39Z</time>
      </trkpt>
      <trkpt lat="25.225608330219984" lon="-80.208768993616104">
        <ele>-1.79</ele>
        <time>2014-07-01T17:22:49Z</time>
      </trkpt>
      <trkpt lat="25.225565833970904" lon="-80.208732029423118">
        <ele>-1.79</ele>
        <time>2014-07-01T17:22:57Z</time>
      </trkpt>
      <trkpt lat="25.225544208660722" lon="-80.208703866228461">
        <ele>-1.79</ele>
        <time>2014-07-01T17:23:02Z</time>
      </trkpt>
      <trkpt lat="25.225508837029338" lon="-80.208676876500249">
        <ele>-1.3</ele>
        <time>2014-07-01T17:23:09Z</time>
      </trkpt>
      <trkpt lat="25.225456450134516" lon="-80.20866371691227">
        <ele>-1.3</ele>
        <time>2014-07-01T17:23:17Z</time>
      </trkpt>
      <trkpt lat="25.225411355495453" lon="-80.208657598122954">
        <ele>-1.3</ele>
        <time>2014-07-01T17:23:25Z</time>
      </trkpt>
      <trkpt lat="25.225357627496123" lon="-80.208654999732971">
        <ele>-0.82</ele>
        <time>2014-07-01T17:23:33Z</time>
      </trkpt>
      <trkpt lat="25.225320663303137" lon="-80.208680313080549">
        <ele>-1.3</ele>
        <time>2014-07-01T17:23:41Z</time>
      </trkpt>
      <trkpt lat="25.225318400189281" lon="-80.208719037473202">
        <ele>-2.27</ele>
        <time>2014-07-01T17:23:47Z</time>
      </trkpt>
      <trkpt lat="25.225322004407644" lon="-80.208767568692565">
        <ele>-1.79</ele>
        <time>2014-07-01T17:23:54Z</time>
      </trkpt>
      <trkpt lat="25.225323513150215" lon="-80.2087795548141">
        <ele>-1.3</ele>
        <time>2014-07-01T17:24:00Z</time>
      </trkpt>
      <trkpt lat="25.225324016064405" lon="-80.208794893696904">
        <ele>-0.82</ele>
        <time>2014-07-01T17:24:06Z</time>
      </trkpt>
      <trkpt lat="25.225335583090782" lon="-80.208816099911928">
        <ele>-0.82</ele>
        <time>2014-07-01T17:24:13Z</time>
      </trkpt>
      <trkpt lat="25.225352765992284" lon="-80.208835462108254">
        <ele>-0.82</ele>
        <time>2014-07-01T17:24:17Z</time>
      </trkpt>
      <trkpt lat="25.225372547283769" lon="-80.208886004984379">
        <ele>-1.3</ele>
        <time>2014-07-01T17:24:24Z</time>
      </trkpt>
      <trkpt lat="25.225394172593951" lon="-80.208937553688884">
        <ele>-0.34</ele>
        <time>2014-07-01T17:24:30Z</time>
      </trkpt>
      <trkpt lat="25.225413115695119" lon="-80.208987258374691">
        <ele>-0.34</ele>
        <time>2014-07-01T17:24:37Z</time>
      </trkpt>
      <trkpt lat="25.225420659407973" lon="-80.20902631804347">
        <ele>-0.34</ele>
        <time>2014-07-01T17:24:44Z</time>
      </trkpt>
      <trkpt lat="25.225426694378257" lon="-80.209058420732617">
        <ele>-0.34</ele>
        <time>2014-07-01T17:24:49Z</time>
      </trkpt>
      <trkpt lat="25.22543172352016" lon="-80.209071328863502">
        <ele>0.14</ele>
        <time>2014-07-01T17:24:56Z</time>
      </trkpt>
      <trkpt lat="25.225425353273749" lon="-80.209086081013083">
        <ele>0.14</ele>
        <time>2014-07-01T17:25:04Z</time>
      </trkpt>
      <trkpt lat="25.225427616387606" lon="-80.209083314985037">
        <ele>-0.34</ele>
        <time>2014-07-01T17:25:14Z</time>
      </trkpt>
      <trkpt lat="25.225432477891445" lon="-80.209075100719929">
        <ele>-0.34</ele>
        <time>2014-07-01T17:25:23Z</time>
      </trkpt>
      <trkpt lat="25.225431388244033" lon="-80.209073927253485">
        <ele>-0.82</ele>
        <time>2014-07-01T17:25:29Z</time>
      </trkpt>
      <trkpt lat="25.225433651357889" lon="-80.209068227559328">
        <ele>-0.34</ele>
        <time>2014-07-01T17:25:36Z</time>
      </trkpt>
      <trkpt lat="25.225440356880426" lon="-80.20906931720674">
        <ele>-0.34</ele>
        <time>2014-07-01T17:25:43Z</time>
      </trkpt>
      <trkpt lat="25.22544295527041" lon="-80.209071412682533">
        <ele>-0.34</ele>
        <time>2014-07-01T17:25:50Z</time>
      </trkpt>
      <trkpt lat="25.225449660792947" lon="-80.209104269742966">
        <ele>-0.34</ele>
        <time>2014-07-01T17:25:55Z</time>
      </trkpt>
      <trkpt lat="25.225451504811645" lon="-80.209156153723598">
        <ele>-0.82</ele>
        <time>2014-07-01T17:26:03Z</time>
      </trkpt>
      <trkpt lat="25.225461395457387" lon="-80.209206026047468">
        <ele>-1.3</ele>
        <time>2014-07-01T17:26:09Z</time>
      </trkpt>
      <trkpt lat="25.225494252517819" lon="-80.209226058796048">
        <ele>-1.79</ele>
        <time>2014-07-01T17:26:18Z</time>
      </trkpt>
      <trkpt lat="25.22559349425137" lon="-80.209320271387696">
        <ele>-4.19</ele>
        <time>2014-07-01T17:26:34Z</time>
      </trkpt>
      <trkpt lat="25.225663231685758" lon="-80.209446335211396">
        <ele>-5.15</ele>
        <time>2014-07-01T17:26:49Z</time>
      </trkpt>
      <trkpt lat="25.225700614973903" lon="-80.209528729319572">
        <ele>-6.11</ele>
        <time>2014-07-01T17:27:02Z</time>
      </trkpt>
      <trkpt lat="25.225717881694436" lon="-80.209562089294195">
        <ele>-6.59</ele>
        <time>2014-07-01T17:27:05Z</time>
      </trkpt>
      <trkpt lat="25.225797928869724" lon="-80.209675496444106">
        <ele>-7.07</ele>
        <time>2014-07-01T17:27:20Z</time>
      </trkpt>
      <trkpt lat="25.225760545581579" lon="-80.209748586639762">
        <ele>-6.11</ele>
        <time>2014-07-01T17:27:30Z</time>
      </trkpt>
      <trkpt lat="25.225749984383583" lon="-80.209854450076818">
        <ele>-3.23</ele>
        <time>2014-07-01T17:27:44Z</time>
      </trkpt>
      <trkpt lat="25.225672535598278" lon="-80.209859814494848">
        <ele>-0.82</ele>
        <time>2014-07-01T17:27:56Z</time>
      </trkpt>
      <trkpt lat="25.225629704073071" lon="-80.209845062345266">
        <ele>-0.82</ele>
        <time>2014-07-01T17:28:04Z</time>
      </trkpt>
      <trkpt lat="25.225607743486762" lon="-80.209841206669807">
        <ele>-1.3</ele>
        <time>2014-07-01T17:28:11Z</time>
      </trkpt>
      <trkpt lat="25.225600618869066" lon="-80.20983693189919">
        <ele>-0.82</ele>
        <time>2014-07-01T17:28:17Z</time>
      </trkpt>
      <trkpt lat="25.225565750151873" lon="-80.209838692098856">
        <ele>-0.82</ele>
        <time>2014-07-01T17:28:24Z</time>
      </trkpt>
      <trkpt lat="25.225553847849369" lon="-80.209831818938255">
        <ele>-0.82</ele>
        <time>2014-07-01T17:28:31Z</time>
      </trkpt>
      <trkpt lat="25.22555242292583" lon="-80.209830645471811">
        <ele>-0.82</ele>
        <time>2014-07-01T17:28:38Z</time>
      </trkpt>
      <trkpt lat="25.225525014102459" lon="-80.20979443565011">
        <ele>-0.82</ele>
        <time>2014-07-01T17:28:45Z</time>
      </trkpt>
      <trkpt lat="25.22547866217792" lon="-80.209745485335588">
        <ele>-0.82</ele>
        <time>2014-07-01T17:28:54Z</time>
      </trkpt>
      <trkpt lat="25.225421246141195" lon="-80.209685722365975">
        <ele>-0.82</ele>
        <time>2014-07-01T17:29:07Z</time>
      </trkpt>
      <trkpt lat="25.225375648587942" lon="-80.209617661312222">
        <ele>-0.34</ele>
        <time>2014-07-01T17:29:19Z</time>
      </trkpt>
      <trkpt lat="25.225322088226676" lon="-80.209586815908551">
        <ele>-0.82</ele>
        <time>2014-07-01T17:29:28Z</time>
      </trkpt>
      <trkpt lat="25.225299540907145" lon="-80.209554880857468">
        <ele>-0.82</ele>
        <time>2014-07-01T17:29:39Z</time>
      </trkpt>
      <trkpt lat="25.225287135690451" lon="-80.209569381549954">
        <ele>-0.82</ele>
        <time>2014-07-01T17:29:51Z</time>
      </trkpt>
      <trkpt lat="25.225298199802637" lon="-80.209555132314563">
        <ele>-1.3</ele>
        <time>2014-07-01T17:30:02Z</time>
      </trkpt>
      <trkpt lat="25.22522259503603" lon="-80.209474414587021">
        <ele>0.14</ele>
        <time>2014-07-01T17:30:14Z</time>
      </trkpt>
      <trkpt lat="25.225187558680773" lon="-80.209428984671831">
        <ele>-0.82</ele>
        <time>2014-07-01T17:30:22Z</time>
      </trkpt>
      <trkpt lat="25.225150343030691" lon="-80.20938347093761">
        <ele>-0.82</ele>
        <time>2014-07-01T17:30:31Z</time>
      </trkpt>
      <trkpt lat="25.225093178451061" lon="-80.209353715181351">
        <ele>0.14</ele>
        <time>2014-07-01T17:30:41Z</time>
      </trkpt>
      <trkpt lat="25.225069038569927" lon="-80.209367629140615">
        <ele>-0.82</ele>
        <time>2014-07-01T17:30:46Z</time>
      </trkpt>
      <trkpt lat="25.225033666938543" lon="-80.209399983286858">
        <ele>-2.75</ele>
        <time>2014-07-01T17:30:53Z</time>
      </trkpt>
      <trkpt lat="25.225024614483118" lon="-80.209406688809395">
        <ele>-1.79</ele>
        <time>2014-07-01T17:30:59Z</time>
      </trkpt>
      <trkpt lat="25.225006006658077" lon="-80.209419345483184">
        <ele>-2.27</ele>
        <time>2014-07-01T17:31:08Z</time>
      </trkpt>
      <trkpt lat="25.224973149597645" lon="-80.209422949701548">
        <ele>-1.79</ele>
        <time>2014-07-01T17:31:17Z</time>
      </trkpt>
      <trkpt lat="25.224973820149899" lon="-80.209402749314904">
        <ele>-1.79</ele>
        <time>2014-07-01T17:31:25Z</time>
      </trkpt>
      <trkpt lat="25.224974909797311" lon="-80.209398306906223">
        <ele>-1.3</ele>
        <time>2014-07-01T17:31:26Z</time>
      </trkpt>
      <trkpt lat="25.22497876547277" lon="-80.209352625533938">
        <ele>-0.82</ele>
        <time>2014-07-01T17:31:34Z</time>
      </trkpt>
      <trkpt lat="25.22499293088913" lon="-80.209318343549967">
        <ele>-0.34</ele>
        <time>2014-07-01T17:31:44Z</time>
      </trkpt>
      <trkpt lat="25.224981950595975" lon="-80.209318595007062">
        <ele>0.62</ele>
        <time>2014-07-01T17:31:51Z</time>
      </trkpt>
      <trkpt lat="25.224981363862753" lon="-80.209328401833773">
        <ele>1.1</ele>
        <time>2014-07-01T17:32:00Z</time>
      </trkpt>
      <trkpt lat="25.224969713017344" lon="-80.209308117628098">
        <ele>0.62</ele>
        <time>2014-07-01T17:32:07Z</time>
      </trkpt>
      <trkpt lat="25.224955715239048" lon="-80.20933317951858">
        <ele>0.62</ele>
        <time>2014-07-01T17:32:14Z</time>
      </trkpt>
      <trkpt lat="25.224945656955242" lon="-80.209346590563655">
        <ele>0.14</ele>
        <time>2014-07-01T17:32:21Z</time>
      </trkpt>
      <trkpt lat="25.224955715239048" lon="-80.209335191175342">
        <ele>0.14</ele>
        <time>2014-07-01T17:32:31Z</time>
      </trkpt>
      <trkpt lat="25.224956972524524" lon="-80.209332844242454">
        <ele>0.14</ele>
        <time>2014-07-01T17:32:37Z</time>
      </trkpt>
      <trkpt lat="25.224961079657078" lon="-80.2093356102705">
        <ele>0.14</ele>
        <time>2014-07-01T17:32:45Z</time>
      </trkpt>
      <trkpt lat="25.224968958646059" lon="-80.209341226145625">
        <ele>0.14</ele>
        <time>2014-07-01T17:32:53Z</time>
      </trkpt>
      <trkpt lat="25.224980693310499" lon="-80.209343321621418">
        <ele>0.62</ele>
        <time>2014-07-01T17:33:00Z</time>
      </trkpt>
      <trkpt lat="25.224989242851734" lon="-80.209340220317245">
        <ele>1.1</ele>
        <time>2014-07-01T17:33:06Z</time>
      </trkpt>
      <trkpt lat="25.224994858726859" lon="-80.209337119013071">
        <ele>0.62</ele>
        <time>2014-07-01T17:33:14Z</time>
      </trkpt>
      <trkpt lat="25.225000306963921" lon="-80.209365449845791">
        <ele>0.14</ele>
        <time>2014-07-01T17:33:21Z</time>
      </trkpt>
      <trkpt lat="25.224992092698812" lon="-80.20942353643477">
        <ele>-0.82</ele>
        <time>2014-07-01T17:33:29Z</time>
      </trkpt>
      <trkpt lat="25.224983459338546" lon="-80.209454549476504">
        <ele>-0.34</ele>
        <time>2014-07-01T17:33:36Z</time>
      </trkpt>
      <trkpt lat="25.224992511793971" lon="-80.209449855610728">
        <ele>-0.34</ele>
        <time>2014-07-01T17:33:45Z</time>
      </trkpt>
      <trkpt lat="25.224994020536542" lon="-80.209443736821413">
        <ele>-0.34</ele>
        <time>2014-07-01T17:33:51Z</time>
      </trkpt>
      <trkpt lat="25.224995110183954" lon="-80.209440132603049">
        <ele>-0.34</ele>
        <time>2014-07-01T17:33:57Z</time>
      </trkpt>
      <trkpt lat="25.225001983344555" lon="-80.209434600546956">
        <ele>-0.34</ele>
        <time>2014-07-01T17:34:05Z</time>
      </trkpt>
      <trkpt lat="25.225017154589295" lon="-80.209433846175671">
        <ele>-0.34</ele>
        <time>2014-07-01T17:34:13Z</time>
      </trkpt>
      <trkpt lat="25.225018579512835" lon="-80.20942940376699">
        <ele>-0.34</ele>
        <time>2014-07-01T17:34:19Z</time>
      </trkpt>
      <trkpt lat="25.225003995001316" lon="-80.209469301626086">
        <ele>-1.3</ele>
        <time>2014-07-01T17:34:26Z</time>
      </trkpt>
      <trkpt lat="25.224993601441383" lon="-80.209494950249791">
        <ele>-1.3</ele>
        <time>2014-07-01T17:34:32Z</time>
      </trkpt>
      <trkpt lat="25.224995696917176" lon="-80.209494363516569">
        <ele>-0.82</ele>
        <time>2014-07-01T17:34:39Z</time>
      </trkpt>
      <trkpt lat="25.225002067163587" lon="-80.209483047947288">
        <ele>-0.34</ele>
        <time>2014-07-01T17:34:48Z</time>
      </trkpt>
      <trkpt lat="25.225004581734538" lon="-80.209481790661812">
        <ele>-1.3</ele>
        <time>2014-07-01T17:34:57Z</time>
      </trkpt>
      <trkpt lat="25.225013215094805" lon="-80.209473241120577">
        <ele>-0.34</ele>
        <time>2014-07-01T17:35:04Z</time>
      </trkpt>
      <trkpt lat="25.225020926445723" lon="-80.209463266655803">
        <ele>-0.82</ele>
        <time>2014-07-01T17:35:12Z</time>
      </trkpt>
      <trkpt lat="25.22501983679831" lon="-80.209471229463816">
        <ele>-0.34</ele>
        <time>2014-07-01T17:35:20Z</time>
      </trkpt>
      <trkpt lat="25.225037187337875" lon="-80.209447760134935">
        <ele>0.62</ele>
        <time>2014-07-01T17:35:26Z</time>
      </trkpt>
      <trkpt lat="25.225062752142549" lon="-80.20939813926816">
        <ele>0.14</ele>
        <time>2014-07-01T17:35:33Z</time>
      </trkpt>
      <trkpt lat="25.225069541484118" lon="-80.209375927224755">
        <ele>0.14</ele>
        <time>2014-07-01T17:35:38Z</time>
      </trkpt>
      <trkpt lat="25.225062500685453" lon="-80.20936343818903">
        <ele>0.14</ele>
        <time>2014-07-01T17:35:46Z</time>
      </trkpt>
      <trkpt lat="25.225066691637039" lon="-80.209356062114239">
        <ele>0.14</ele>
        <time>2014-07-01T17:35:55Z</time>
      </trkpt>
      <trkpt lat="25.225046742707491" lon="-80.209321612492204">
        <ele>-0.34</ele>
        <time>2014-07-01T17:36:03Z</time>
      </trkpt>
      <trkpt lat="25.225028051063418" lon="-80.209252210333943">
        <ele>-0.34</ele>
        <time>2014-07-01T17:36:11Z</time>
      </trkpt>
      <trkpt lat="25.225015226751566" lon="-80.209209881722927">
        <ele>-0.82</ele>
        <time>2014-07-01T17:36:17Z</time>
      </trkpt>
      <trkpt lat="25.225006928667426" lon="-80.209145927801728">
        <ele>-1.3</ele>
        <time>2014-07-01T17:36:26Z</time>
      </trkpt>
      <trkpt lat="25.224983543157578" lon="-80.209087254479527">
        <ele>-1.3</ele>
        <time>2014-07-01T17:36:34Z</time>
      </trkpt>
      <trkpt lat="25.224980022758245" lon="-80.209032436832786">
        <ele>-0.82</ele>
        <time>2014-07-01T17:36:43Z</time>
      </trkpt>
      <trkpt lat="25.224980525672436" lon="-80.208982396870852">
        <ele>-1.3</ele>
        <time>2014-07-01T17:36:51Z</time>
      </trkpt>
      <trkpt lat="25.224978178739548" lon="-80.20896915346384">
        <ele>-1.3</ele>
        <time>2014-07-01T17:36:58Z</time>
      </trkpt>
      <trkpt lat="25.224957810714841" lon="-80.208937050774693">
        <ele>-2.27</ele>
        <time>2014-07-01T17:37:04Z</time>
      </trkpt>
      <trkpt lat="25.224945656955242" lon="-80.208855494856834">
        <ele>-2.75</ele>
        <time>2014-07-01T17:37:13Z</time>
      </trkpt>
      <trkpt lat="25.224920595064759" lon="-80.208780979737639">
        <ele>-3.23</ele>
        <time>2014-07-01T17:37:24Z</time>
      </trkpt>
      <trkpt lat="25.224944399669766" lon="-80.208731275051832">
        <ele>-3.23</ele>
        <time>2014-07-01T17:37:35Z</time>
      </trkpt>
      <trkpt lat="25.224945656955242" lon="-80.208732699975371">
        <ele>-2.75</ele>
        <time>2014-07-01T17:37:40Z</time>
      </trkpt>
      <trkpt lat="25.224938448518515" lon="-80.208728173747659">
        <ele>-1.79</ele>
        <time>2014-07-01T17:37:48Z</time>
      </trkpt>
      <trkpt lat="25.224934425204992" lon="-80.208721468225121">
        <ele>-1.3</ele>
        <time>2014-07-01T17:37:55Z</time>
      </trkpt>
      <trkpt lat="25.224938280880451" lon="-80.208717696368694">
        <ele>0.14</ele>
        <time>2014-07-01T17:38:03Z</time>
      </trkpt>
      <trkpt lat="25.224946746602654" lon="-80.20872532390058">
        <ele>-0.34</ele>
        <time>2014-07-01T17:38:12Z</time>
      </trkpt>
      <trkpt lat="25.224955212324858" lon="-80.20872674882412">
        <ele>0.14</ele>
        <time>2014-07-01T17:38:19Z</time>
      </trkpt>
      <trkpt lat="25.224965941160917" lon="-80.208719875663519">
        <ele>-0.34</ele>
        <time>2014-07-01T17:38:28Z</time>
      </trkpt>
      <trkpt lat="25.224973652511835" lon="-80.208728173747659">
        <ele>0.14</ele>
        <time>2014-07-01T17:38:37Z</time>
      </trkpt>
      <trkpt lat="25.224983291700482" lon="-80.208730269223452">
        <ele>0.14</ele>
        <time>2014-07-01T17:38:46Z</time>
      </trkpt>
      <trkpt lat="25.224967366084456" lon="-80.208716355264187">
        <ele>1.1</ele>
        <time>2014-07-01T17:38:56Z</time>
      </trkpt>
      <trkpt lat="25.224965773522854" lon="-80.208710571750998">
        <ele>0.62</ele>
        <time>2014-07-01T17:39:08Z</time>
      </trkpt>
      <trkpt lat="25.224975161254406" lon="-80.208709063008428">
        <ele>0.14</ele>
        <time>2014-07-01T17:39:16Z</time>
      </trkpt>
      <trkpt lat="25.224983626976609" lon="-80.208703866228461">
        <ele>0.62</ele>
        <time>2014-07-01T17:39:22Z</time>
      </trkpt>
      <trkpt lat="25.225003072991967" lon="-80.208684923127294">
        <ele>1.1</ele>
        <time>2014-07-01T17:39:31Z</time>
      </trkpt>
      <trkpt lat="25.22502570413053" lon="-80.208682408556342">
        <ele>0.62</ele>
        <time>2014-07-01T17:39:38Z</time>
      </trkpt>
      <trkpt lat="25.225041043013334" lon="-80.208700764924288">
        <ele>0.62</ele>
        <time>2014-07-01T17:39:47Z</time>
      </trkpt>
      <trkpt lat="25.22504473105073" lon="-80.208700681105256">
        <ele>0.62</ele>
        <time>2014-07-01T17:39:57Z</time>
      </trkpt>
      <trkpt lat="25.225040372461081" lon="-80.208692299202085">
        <ele>0.62</ele>
        <time>2014-07-01T17:40:05Z</time>
      </trkpt>
      <trkpt lat="25.225029895082116" lon="-80.208671428263187">
        <ele>-0.34</ele>
        <time>2014-07-01T17:40:13Z</time>
      </trkpt>
      <trkpt lat="25.225020172074437" lon="-80.208660364151001">
        <ele>-1.3</ele>
        <time>2014-07-01T17:40:21Z</time>
      </trkpt>
      <trkpt lat="25.22501589730382" lon="-80.208646534010768">
        <ele>-2.27</ele>
        <time>2014-07-01T17:40:28Z</time>
      </trkpt>
      <trkpt lat="25.225011873990297" lon="-80.208648126572371">
        <ele>-1.79</ele>
        <time>2014-07-01T17:40:36Z</time>
      </trkpt>
      <trkpt lat="25.225020004436374" lon="-80.208643935620785">
        <ele>-1.79</ele>
        <time>2014-07-01T17:40:45Z</time>
      </trkpt>
      <trkpt lat="25.225018914788961" lon="-80.208631362766027">
        <ele>-1.3</ele>
        <time>2014-07-01T17:40:52Z</time>
      </trkpt>
      <trkpt lat="25.225003072991967" lon="-80.208625495433807">
        <ele>-1.79</ele>
        <time>2014-07-01T17:40:58Z</time>
      </trkpt>
      <trkpt lat="25.225001815706491" lon="-80.208629937842488">
        <ele>-1.79</ele>
        <time>2014-07-01T17:41:07Z</time>
      </trkpt>
      <trkpt lat="25.224998211488128" lon="-80.208641672506928">
        <ele>-1.3</ele>
        <time>2014-07-01T17:41:15Z</time>
      </trkpt>
      <trkpt lat="25.225008437409997" lon="-80.208638906478882">
        <ele>-0.34</ele>
        <time>2014-07-01T17:41:22Z</time>
      </trkpt>
      <trkpt lat="25.225016484037042" lon="-80.208627255633473">
        <ele>-0.34</ele>
        <time>2014-07-01T17:41:29Z</time>
      </trkpt>
      <trkpt lat="25.225024363026023" lon="-80.208629099652171">
        <ele>-0.82</ele>
        <time>2014-07-01T17:41:37Z</time>
      </trkpt>
      <trkpt lat="25.225026626139879" lon="-80.208627004176378">
        <ele>-0.82</ele>
        <time>2014-07-01T17:41:44Z</time>
      </trkpt>
      <trkpt lat="25.225006006658077" lon="-80.208634715527296">
        <ele>-0.34</ele>
        <time>2014-07-01T17:41:51Z</time>
      </trkpt>
      <trkpt lat="25.224979184567928" lon="-80.208594650030136">
        <ele>-0.82</ele>
        <time>2014-07-01T17:42:00Z</time>
      </trkpt>
      <trkpt lat="25.224955463781953" lon="-80.208595236763358">
        <ele>-1.3</ele>
        <time>2014-07-01T17:42:12Z</time>
      </trkpt>
      <trkpt lat="25.22493626922369" lon="-80.208571935072541">
        <ele>0.62</ele>
        <time>2014-07-01T17:42:20Z</time>
      </trkpt>
      <trkpt lat="25.224909028038383" lon="-80.208536731079221">
        <ele>0.62</ele>
        <time>2014-07-01T17:42:25Z</time>
      </trkpt>
      <trkpt lat="25.224873488768935" lon="-80.208485433831811">
        <ele>-0.34</ele>
        <time>2014-07-01T17:42:33Z</time>
      </trkpt>
      <trkpt lat="25.224846247583628" lon="-80.208457354456186">
        <ele>-0.82</ele>
        <time>2014-07-01T17:42:39Z</time>
      </trkpt>
      <trkpt lat="25.224779276177287" lon="-80.208445033058524">
        <ele>-2.75</ele>
        <time>2014-07-01T17:42:52Z</time>
      </trkpt>
      <trkpt lat="25.224725967273116" lon="-80.208470011129975">
        <ele>-4.19</ele>
        <time>2014-07-01T17:42:59Z</time>
      </trkpt>
      <trkpt lat="25.224666455760598" lon="-80.208513345569372">
        <ele>-6.59</ele>
        <time>2014-07-01T17:43:10Z</time>
      </trkpt>
      <trkpt lat="25.224667210131884" lon="-80.208612838760018">
        <ele>-5.63</ele>
        <time>2014-07-01T17:43:32Z</time>
      </trkpt>
      <trkpt lat="25.224780282005668" lon="-80.208878628909588">
        <ele>-5.63</ele>
        <time>2014-07-01T17:44:17Z</time>
      </trkpt>
      <trkpt lat="25.224842140451074" lon="-80.208935709670186">
        <ele>-4.67</ele>
        <time>2014-07-01T17:44:26Z</time>
      </trkpt>
      <trkpt lat="25.224877847358584" lon="-80.208990443497896">
        <ele>-0.34</ele>
        <time>2014-07-01T17:44:35Z</time>
      </trkpt>
      <trkpt lat="25.224904753267765" lon="-80.209022462368011">
        <ele>-0.82</ele>
        <time>2014-07-01T17:44:42Z</time>
      </trkpt>
      <trkpt lat="25.224925875663757" lon="-80.209106951951981">
        <ele>-1.3</ele>
        <time>2014-07-01T17:44:54Z</time>
      </trkpt>
      <trkpt lat="25.224935850128531" lon="-80.20915724337101">
        <ele>-2.27</ele>
        <time>2014-07-01T17:45:07Z</time>
      </trkpt>
      <trkpt lat="25.224943058565259" lon="-80.20916260778904">
        <ele>-2.27</ele>
        <time>2014-07-01T17:45:18Z</time>
      </trkpt>
      <trkpt lat="25.224945908412337" lon="-80.20917484536767">
        <ele>1.1</ele>
        <time>2014-07-01T17:45:30Z</time>
      </trkpt>
      <trkpt lat="25.224952697753906" lon="-80.209176354110241">
        <ele>1.1</ele>
        <time>2014-07-01T17:45:39Z</time>
      </trkpt>
      <trkpt lat="25.224963510408998" lon="-80.209187166765332">
        <ele>1.1</ele>
        <time>2014-07-01T17:45:47Z</time>
      </trkpt>
      <trkpt lat="25.224993769079447" lon="-80.209277104586363">
        <ele>-0.34</ele>
        <time>2014-07-01T17:45:58Z</time>
      </trkpt>
      <trkpt lat="25.224972143769264" lon="-80.209363857284188">
        <ele>-0.82</ele>
        <time>2014-07-01T17:46:08Z</time>
      </trkpt>
      <trkpt lat="25.224943058565259" lon="-80.209374502301216">
        <ele>-1.3</ele>
        <time>2014-07-01T17:46:14Z</time>
      </trkpt>
      <trkpt lat="25.224940208718181" lon="-80.209410125389695">
        <ele>-1.79</ele>
        <time>2014-07-01T17:46:21Z</time>
      </trkpt>
      <trkpt lat="25.224930318072438" lon="-80.20947340875864">
        <ele>-1.79</ele>
        <time>2014-07-01T17:46:30Z</time>
      </trkpt>
      <trkpt lat="25.224933084100485" lon="-80.209521437063813">
        <ele>-1.79</ele>
        <time>2014-07-01T17:46:37Z</time>
      </trkpt>
      <trkpt lat="25.224926546216011" lon="-80.209591677412391">
        <ele>-2.27</ele>
        <time>2014-07-01T17:46:46Z</time>
      </trkpt>
      <trkpt lat="25.224927300587296" lon="-80.209637442603707">
        <ele>-2.75</ele>
        <time>2014-07-01T17:46:53Z</time>
      </trkpt>
      <trkpt lat="25.22492554038763" lon="-80.209703827276826">
        <ele>-2.75</ele>
        <time>2014-07-01T17:47:03Z</time>
      </trkpt>
      <trkpt lat="25.224927635863423" lon="-80.209757387638092">
        <ele>-2.27</ele>
        <time>2014-07-01T17:47:10Z</time>
      </trkpt>
      <trkpt lat="25.224909195676446" lon="-80.209795357659459">
        <ele>-1.3</ele>
        <time>2014-07-01T17:47:20Z</time>
      </trkpt>
      <trkpt lat="25.224897796288133" lon="-80.209814216941595">
        <ele>-1.79</ele>
        <time>2014-07-01T17:47:27Z</time>
      </trkpt>
      <trkpt lat="25.224886983633041" lon="-80.209825783967972">
        <ele>-1.79</ele>
        <time>2014-07-01T17:47:34Z</time>
      </trkpt>
      <trkpt lat="25.224878937005997" lon="-80.209829723462462">
        <ele>-1.3</ele>
        <time>2014-07-01T17:47:42Z</time>
      </trkpt>
      <trkpt lat="25.224880110472441" lon="-80.209826454520226">
        <ele>-2.27</ele>
        <time>2014-07-01T17:47:51Z</time>
      </trkpt>
      <trkpt lat="25.224875248968601" lon="-80.209821257740259">
        <ele>-2.27</ele>
        <time>2014-07-01T17:47:58Z</time>
      </trkpt>
      <trkpt lat="25.224865693598986" lon="-80.209830477833748">
        <ele>-2.27</ele>
        <time>2014-07-01T17:48:07Z</time>
      </trkpt>
      <trkpt lat="25.224858233705163" lon="-80.209838692098856">
        <ele>-2.75</ele>
        <time>2014-07-01T17:48:15Z</time>
      </trkpt>
      <trkpt lat="25.224859910085797" lon="-80.209860233590007">
        <ele>-2.75</ele>
        <time>2014-07-01T17:48:22Z</time>
      </trkpt>
      <trkpt lat="25.224859910085797" lon="-80.209866771474481">
        <ele>-2.27</ele>
        <time>2014-07-01T17:48:30Z</time>
      </trkpt>
      <trkpt lat="25.224868291988969" lon="-80.209862999618053">
        <ele>-2.27</ele>
        <time>2014-07-01T17:48:39Z</time>
      </trkpt>
      <trkpt lat="25.224863179028034" lon="-80.209864340722561">
        <ele>-2.27</ele>
        <time>2014-07-01T17:48:47Z</time>
      </trkpt>
      <trkpt lat="25.224836189299822" lon="-80.209858557209373">
        <ele>-2.27</ele>
        <time>2014-07-01T17:48:55Z</time>
      </trkpt>
      <trkpt lat="25.224825963377953" lon="-80.2098398655653">
        <ele>-2.27</ele>
        <time>2014-07-01T17:49:03Z</time>
      </trkpt>
      <trkpt lat="25.224811546504498" lon="-80.209817318245769">
        <ele>-2.27</ele>
        <time>2014-07-01T17:49:10Z</time>
      </trkpt>
      <trkpt lat="25.224809618666768" lon="-80.209821173921227">
        <ele>-1.79</ele>
        <time>2014-07-01T17:49:20Z</time>
      </trkpt>
      <trkpt lat="25.224813558161259" lon="-80.209837267175317">
        <ele>-0.82</ele>
        <time>2014-07-01T17:49:30Z</time>
      </trkpt>
      <trkpt lat="25.224865861237049" lon="-80.209886720404029">
        <ele>-0.82</ele>
        <time>2014-07-01T17:49:38Z</time>
      </trkpt>
      <trkpt lat="25.224876087158918" lon="-80.209893342107534">
        <ele>-0.34</ele>
        <time>2014-07-01T17:49:44Z</time>
      </trkpt>
      <trkpt lat="25.224908776581287" lon="-80.209898119792342">
        <ele>1.1</ele>
        <time>2014-07-01T17:49:52Z</time>
      </trkpt>
      <trkpt lat="25.224962085485458" lon="-80.209889318794012">
        <ele>1.1</ele>
        <time>2014-07-01T17:50:01Z</time>
      </trkpt>
      <trkpt lat="25.224991086870432" lon="-80.209893845021725">
        <ele>-0.34</ele>
        <time>2014-07-01T17:50:10Z</time>
      </trkpt>
      <trkpt lat="25.224994607269764" lon="-80.209902143105865">
        <ele>-0.82</ele>
        <time>2014-07-01T17:50:20Z</time>
      </trkpt>
      <trkpt lat="25.225001648068428" lon="-80.209911614656448">
        <ele>-1.3</ele>
        <time>2014-07-01T17:50:30Z</time>
      </trkpt>
      <trkpt lat="25.225007515400648" lon="-80.209918906912208">
        <ele>-0.34</ele>
        <time>2014-07-01T17:50:38Z</time>
      </trkpt>
      <trkpt lat="25.225009024143219" lon="-80.209922175854445">
        <ele>0.62</ele>
        <time>2014-07-01T17:50:42Z</time>
      </trkpt>
      <trkpt lat="25.224978178739548" lon="-80.209952183067799">
        <ele>1.58</ele>
        <time>2014-07-01T17:50:50Z</time>
      </trkpt>
      <trkpt lat="25.224981531500816" lon="-80.209966348484159">
        <ele>1.58</ele>
        <time>2014-07-01T17:50:57Z</time>
      </trkpt>
      <trkpt lat="25.22498169913888" lon="-80.209970120340586">
        <ele>2.06</ele>
        <time>2014-07-01T17:51:02Z</time>
      </trkpt>
      <trkpt lat="25.224989326670766" lon="-80.209973137825727">
        <ele>2.06</ele>
        <time>2014-07-01T17:51:04Z</time>
      </trkpt>
      <trkpt lat="25.225016484037042" lon="-80.209884038195014">
        <ele>1.1</ele>
        <time>2014-07-01T17:51:13Z</time>
      </trkpt>
      <trkpt lat="25.225022854283452" lon="-80.209848415106535">
        <ele>0.62</ele>
        <time>2014-07-01T17:51:20Z</time>
      </trkpt>
      <trkpt lat="25.225020172074437" lon="-80.209848079830408">
        <ele>-0.34</ele>
        <time>2014-07-01T17:51:25Z</time>
      </trkpt>
      <trkpt lat="25.225032577291131" lon="-80.20984866656363">
        <ele>-0.34</ele>
        <time>2014-07-01T17:51:33Z</time>
      </trkpt>
      <trkpt lat="25.225052107125521" lon="-80.209854366257787">
        <ele>-0.82</ele>
        <time>2014-07-01T17:51:40Z</time>
      </trkpt>
      <trkpt lat="25.22506233304739" lon="-80.209839446470141">
        <ele>-0.82</ele>
        <time>2014-07-01T17:51:46Z</time>
      </trkpt>
      <trkpt lat="25.225084042176604" lon="-80.209828298538923">
        <ele>0.14</ele>
        <time>2014-07-01T17:51:56Z</time>
      </trkpt>
      <trkpt lat="25.225098375231028" lon="-80.209803739562631">
        <ele>0.14</ele>
        <time>2014-07-01T17:52:04Z</time>
      </trkpt>
      <trkpt lat="25.225112540647388" lon="-80.209833914414048">
        <ele>0.14</ele>
        <time>2014-07-01T17:52:10Z</time>
      </trkpt>
      <trkpt lat="25.225134585052729" lon="-80.209857970476151">
        <ele>-0.82</ele>
        <time>2014-07-01T17:52:19Z</time>
      </trkpt>
      <trkpt lat="25.225133914500475" lon="-80.209867944940925">
        <ele>-1.3</ele>
        <time>2014-07-01T17:52:27Z</time>
      </trkpt>
      <trkpt lat="25.225135339424014" lon="-80.20987406373024">
        <ele>-1.3</ele>
        <time>2014-07-01T17:52:34Z</time>
      </trkpt>
      <trkpt lat="25.225102733820677" lon="-80.209875907748938">
        <ele>0.62</ele>
        <time>2014-07-01T17:52:41Z</time>
      </trkpt>
      <trkpt lat="25.2250652667135" lon="-80.209896359592676">
        <ele>1.58</ele>
        <time>2014-07-01T17:52:50Z</time>
      </trkpt>
      <trkpt lat="25.225074235349894" lon="-80.209910525009036">
        <ele>1.58</ele>
        <time>2014-07-01T17:53:01Z</time>
      </trkpt>
      <trkpt lat="25.225089574232697" lon="-80.209944471716881">
        <ele>2.06</ele>
        <time>2014-07-01T17:53:13Z</time>
      </trkpt>
      <trkpt lat="25.225056298077106" lon="-80.209959726780653">
        <ele>1.1</ele>
        <time>2014-07-01T17:53:22Z</time>
      </trkpt>
      <trkpt lat="25.225057136267424" lon="-80.209967186674476">
        <ele>0.14</ele>
        <time>2014-07-01T17:53:28Z</time>
      </trkpt>
      <trkpt lat="25.224963007494807" lon="-80.210009515285492">
        <ele>-0.34</ele>
        <time>2014-07-01T17:53:55Z</time>
      </trkpt>
      <trkpt lat="25.224989410489798" lon="-80.210024854168296">
        <ele>-0.82</ele>
        <time>2014-07-01T17:54:07Z</time>
      </trkpt>
      <trkpt lat="25.224989745765924" lon="-80.210050670430064">
        <ele>-1.3</ele>
        <time>2014-07-01T17:54:16Z</time>
      </trkpt>
      <trkpt lat="25.225000558421016" lon="-80.210073972120881">
        <ele>-0.82</ele>
        <time>2014-07-01T17:54:24Z</time>
      </trkpt>
      <trkpt lat="25.224987901747227" lon="-80.210079587996006">
        <ele>-0.82</ele>
        <time>2014-07-01T17:54:33Z</time>
      </trkpt>
      <trkpt lat="25.224966192618012" lon="-80.210080342367291">
        <ele>-1.3</ele>
        <time>2014-07-01T17:54:41Z</time>
      </trkpt>
      <trkpt lat="25.224979687482119" lon="-80.210075648501515">
        <ele>-1.79</ele>
        <time>2014-07-01T17:54:52Z</time>
      </trkpt>
      <trkpt lat="25.224993852898479" lon="-80.210089311003685">
        <ele>-1.3</ele>
        <time>2014-07-01T17:55:01Z</time>
      </trkpt>
      <trkpt lat="25.225008521229029" lon="-80.210104733705521">
        <ele>-0.82</ele>
        <time>2014-07-01T17:55:05Z</time>
      </trkpt>
      <trkpt lat="25.225035678595304" lon="-80.210210178047419">
        <ele>0.14</ele>
        <time>2014-07-01T17:55:17Z</time>
      </trkpt>
      <trkpt lat="25.225060908123851" lon="-80.210209507495165">
        <ele>0.14</ele>
        <time>2014-07-01T17:55:24Z</time>
      </trkpt>
      <trkpt lat="25.225065685808659" lon="-80.210227612406015">
        <ele>0.14</ele>
        <time>2014-07-01T17:55:31Z</time>
      </trkpt>
      <trkpt lat="25.225038779899478" lon="-80.21023859269917">
        <ele>0.14</ele>
        <time>2014-07-01T17:55:38Z</time>
      </trkpt>
      <trkpt lat="25.225024027749896" lon="-80.210254685953259">
        <ele>0.62</ele>
        <time>2014-07-01T17:55:41Z</time>
      </trkpt>
      <trkpt lat="25.22498513571918" lon="-80.21028058603406">
        <ele>2.06</ele>
        <time>2014-07-01T17:55:49Z</time>
      </trkpt>
      <trkpt lat="25.224954290315509" lon="-80.210312940180302">
        <ele>1.58</ele>
        <time>2014-07-01T17:55:57Z</time>
      </trkpt>
      <trkpt lat="25.224931659176946" lon="-80.210317047312856">
        <ele>0.62</ele>
        <time>2014-07-01T17:56:04Z</time>
      </trkpt>
      <trkpt lat="25.224915398284793" lon="-80.210291314870119">
        <ele>0.14</ele>
        <time>2014-07-01T17:56:12Z</time>
      </trkpt>
      <trkpt lat="25.224910201504827" lon="-80.210281340405345">
        <ele>-0.34</ele>
        <time>2014-07-01T17:56:18Z</time>
      </trkpt>
      <trkpt lat="25.224885977804661" lon="-80.210270695388317">
        <ele>-0.34</ele>
        <time>2014-07-01T17:56:24Z</time>
      </trkpt>
      <trkpt lat="25.224858233705163" lon="-80.210252087563276">
        <ele>-0.82</ele>
        <time>2014-07-01T17:56:33Z</time>
      </trkpt>
      <trkpt lat="25.224849516525865" lon="-80.210250411182642">
        <ele>-0.82</ele>
        <time>2014-07-01T17:56:40Z</time>
      </trkpt>
      <trkpt lat="25.224853539839387" lon="-80.210268432274461">
        <ele>-0.82</ele>
        <time>2014-07-01T17:56:49Z</time>
      </trkpt>
      <trkpt lat="25.224848762154579" lon="-80.210261810570955">
        <ele>0.14</ele>
        <time>2014-07-01T17:56:59Z</time>
      </trkpt>
      <trkpt lat="25.22485370747745" lon="-80.21025812253356">
        <ele>1.1</ele>
        <time>2014-07-01T17:57:08Z</time>
      </trkpt>
      <trkpt lat="25.224856557324529" lon="-80.210257871076465">
        <ele>-0.34</ele>
        <time>2014-07-01T17:57:16Z</time>
      </trkpt>
      <trkpt lat="25.224857730790973" lon="-80.210236916318536">
        <ele>-0.34</ele>
        <time>2014-07-01T17:57:25Z</time>
      </trkpt>
      <trkpt lat="25.224827555939555" lon="-80.210249992087483">
        <ele>-0.82</ele>
        <time>2014-07-01T17:57:33Z</time>
      </trkpt>
      <trkpt lat="25.224832082167268" lon="-80.210242699831724">
        <ele>-1.3</ele>
        <time>2014-07-01T17:57:41Z</time>
      </trkpt>
      <trkpt lat="25.224838955327868" lon="-80.210208669304848">
        <ele>-0.82</ele>
        <time>2014-07-01T17:57:50Z</time>
      </trkpt>
      <trkpt lat="25.224841386079788" lon="-80.210188804194331">
        <ele>-0.82</ele>
        <time>2014-07-01T17:57:57Z</time>
      </trkpt>
      <trkpt lat="25.224854378029704" lon="-80.21017606370151">
        <ele>-0.34</ele>
        <time>2014-07-01T17:58:05Z</time>
      </trkpt>
      <trkpt lat="25.224851863458753" lon="-80.210167597979307">
        <ele>-0.82</ele>
        <time>2014-07-01T17:58:13Z</time>
      </trkpt>
      <trkpt lat="25.224841386079788" lon="-80.210161646828055">
        <ele>-0.82</ele>
        <time>2014-07-01T17:58:21Z</time>
      </trkpt>
      <trkpt lat="25.22482780739665" lon="-80.210158294066787">
        <ele>-0.82</ele>
        <time>2014-07-01T17:58:29Z</time>
      </trkpt>
      <trkpt lat="25.224842727184296" lon="-80.210159635171294">
        <ele>-0.34</ele>
        <time>2014-07-01T17:58:37Z</time>
      </trkpt>
      <trkpt lat="25.224857898429036" lon="-80.210150498896837">
        <ele>-1.3</ele>
        <time>2014-07-01T17:58:45Z</time>
      </trkpt>
      <trkpt lat="25.224863262847066" lon="-80.210158042609692">
        <ele>-0.82</ele>
        <time>2014-07-01T17:58:52Z</time>
      </trkpt>
      <trkpt lat="25.224876003339887" lon="-80.210162485018373">
        <ele>-0.34</ele>
        <time>2014-07-01T17:59:00Z</time>
      </trkpt>
      <trkpt lat="25.224884888157248" lon="-80.210163658484817">
        <ele>-1.79</ele>
        <time>2014-07-01T17:59:08Z</time>
      </trkpt>
      <trkpt lat="25.224877679720521" lon="-80.210143709555268">
        <ele>-1.79</ele>
        <time>2014-07-01T17:59:14Z</time>
      </trkpt>
      <trkpt lat="25.224870471283793" lon="-80.210136836394668">
        <ele>-1.79</ele>
        <time>2014-07-01T17:59:20Z</time>
      </trkpt>
      <trkpt lat="25.224860496819019" lon="-80.210137674584985">
        <ele>-1.79</ele>
        <time>2014-07-01T17:59:29Z</time>
      </trkpt>
      <trkpt lat="25.224856473505497" lon="-80.210126107558608">
        <ele>-2.27</ele>
        <time>2014-07-01T17:59:37Z</time>
      </trkpt>
      <trkpt lat="25.224858820438385" lon="-80.210115127265453">
        <ele>-1.79</ele>
        <time>2014-07-01T17:59:45Z</time>
      </trkpt>
      <trkpt lat="25.224863681942225" lon="-80.210095681250095">
        <ele>-2.27</ele>
        <time>2014-07-01T17:59:52Z</time>
      </trkpt>
      <trkpt lat="25.224868711084127" lon="-80.210072798654437">
        <ele>-2.27</ele>
        <time>2014-07-01T18:00:01Z</time>
      </trkpt>
      <trkpt lat="25.224860832095146" lon="-80.210056034848094">
        <ele>-2.27</ele>
        <time>2014-07-01T18:00:10Z</time>
      </trkpt>
      <trkpt lat="25.224849935621023" lon="-80.210053017362952">
        <ele>-1.79</ele>
        <time>2014-07-01T18:00:19Z</time>
      </trkpt>
      <trkpt lat="25.22483853623271" lon="-80.210068104788661">
        <ele>-1.79</ele>
        <time>2014-07-01T18:00:27Z</time>
      </trkpt>
      <trkpt lat="25.224824119359255" lon="-80.210085706785321">
        <ele>-1.79</ele>
        <time>2014-07-01T18:00:36Z</time>
      </trkpt>
      <trkpt lat="25.22481213323772" lon="-80.210097944363952">
        <ele>-1.3</ele>
        <time>2014-07-01T18:00:44Z</time>
      </trkpt>
      <trkpt lat="25.224823784083128" lon="-80.210122084245086">
        <ele>-0.82</ele>
        <time>2014-07-01T18:00:53Z</time>
      </trkpt>
      <trkpt lat="25.224833423271775" lon="-80.210129544138908">
        <ele>-0.34</ele>
        <time>2014-07-01T18:01:01Z</time>
      </trkpt>
      <trkpt lat="25.224848426878452" lon="-80.210135914385319">
        <ele>0.62</ele>
        <time>2014-07-01T18:01:13Z</time>
      </trkpt>
      <trkpt lat="25.224829902872443" lon="-80.210179165005684">
        <ele>0.62</ele>
        <time>2014-07-01T18:01:20Z</time>
      </trkpt>
      <trkpt lat="25.224788580089808" lon="-80.210225349292159">
        <ele>1.1</ele>
        <time>2014-07-01T18:01:32Z</time>
      </trkpt>
      <trkpt lat="25.224756980314851" lon="-80.210281172767282">
        <ele>0.62</ele>
        <time>2014-07-01T18:01:46Z</time>
      </trkpt>
      <trkpt lat="25.224754549562931" lon="-80.210276143625379">
        <ele>-0.34</ele>
        <time>2014-07-01T18:01:58Z</time>
      </trkpt>
      <trkpt lat="25.224750358611345" lon="-80.210211602970958">
        <ele>-1.3</ele>
        <time>2014-07-01T18:02:05Z</time>
      </trkpt>
      <trkpt lat="25.224760249257088" lon="-80.210162317380309">
        <ele>-1.79</ele>
        <time>2014-07-01T18:02:15Z</time>
      </trkpt>
      <trkpt lat="25.224763350561261" lon="-80.210155611857772">
        <ele>-0.34</ele>
        <time>2014-07-01T18:02:21Z</time>
      </trkpt>
      <trkpt lat="25.224764943122864" lon="-80.210149493068457">
        <ele>0.14</ele>
        <time>2014-07-01T18:02:28Z</time>
      </trkpt>
      <trkpt lat="25.224756812676787" lon="-80.210141530260444">
        <ele>0.14</ele>
        <time>2014-07-01T18:02:36Z</time>
      </trkpt>
      <trkpt lat="25.224741473793983" lon="-80.210141697898507">
        <ele>-0.34</ele>
        <time>2014-07-01T18:02:43Z</time>
      </trkpt>
      <trkpt lat="25.224743569269776" lon="-80.210143206641078">
        <ele>0.14</ele>
        <time>2014-07-01T18:02:50Z</time>
      </trkpt>
      <trkpt lat="25.224740467965603" lon="-80.210129879415035">
        <ele>0.14</ele>
        <time>2014-07-01T18:03:03Z</time>
      </trkpt>
      <trkpt lat="25.224764104932547" lon="-80.210045725107193">
        <ele>0.14</ele>
        <time>2014-07-01T18:03:19Z</time>
      </trkpt>
      <trkpt lat="25.224780617281795" lon="-80.209963414818048">
        <ele>-0.82</ele>
        <time>2014-07-01T18:03:32Z</time>
      </trkpt>
      <trkpt lat="25.224804589524865" lon="-80.209899796172976">
        <ele>-4.19</ele>
        <time>2014-07-01T18:03:45Z</time>
      </trkpt>
      <trkpt lat="25.224850438535213" lon="-80.209877248853445">
        <ele>-4.19</ele>
        <time>2014-07-01T18:03:59Z</time>
      </trkpt>
      <trkpt lat="25.224849600344896" lon="-80.209843972697854">
        <ele>-2.27</ele>
        <time>2014-07-01T18:04:13Z</time>
      </trkpt>
      <trkpt lat="25.224869297817349" lon="-80.209815725684166">
        <ele>-1.79</ele>
        <time>2014-07-01T18:04:28Z</time>
      </trkpt>
      <trkpt lat="25.224869716912508" lon="-80.209834333509207">
        <ele>-2.27</ele>
        <time>2014-07-01T18:04:36Z</time>
      </trkpt>
      <trkpt lat="25.224882289767265" lon="-80.209823017939925">
        <ele>-1.3</ele>
        <time>2014-07-01T18:04:48Z</time>
      </trkpt>
      <trkpt lat="25.224876506254077" lon="-80.209823520854115">
        <ele>-0.82</ele>
        <time>2014-07-01T18:04:58Z</time>
      </trkpt>
      <trkpt lat="25.224874159321189" lon="-80.209815055131912">
        <ele>-0.34</ele>
        <time>2014-07-01T18:05:12Z</time>
      </trkpt>
      <trkpt lat="25.224880361929536" lon="-80.209823688492179">
        <ele>-0.34</ele>
        <time>2014-07-01T18:05:23Z</time>
      </trkpt>
      <trkpt lat="25.224885474890471" lon="-80.209816982969642">
        <ele>0.14</ele>
        <time>2014-07-01T18:05:34Z</time>
      </trkpt>
      <trkpt lat="25.224875751882792" lon="-80.20983450114727">
        <ele>-0.34</ele>
        <time>2014-07-01T18:05:42Z</time>
      </trkpt>
      <trkpt lat="25.224872147664428" lon="-80.209846487268806">
        <ele>-0.82</ele>
        <time>2014-07-01T18:05:50Z</time>
      </trkpt>
      <trkpt lat="25.224870555102825" lon="-80.209848582744598">
        <ele>-0.82</ele>
        <time>2014-07-01T18:05:59Z</time>
      </trkpt>
      <trkpt lat="25.224880110472441" lon="-80.209868866950274">
        <ele>0.14</ele>
        <time>2014-07-01T18:06:08Z</time>
      </trkpt>
      <trkpt lat="25.224822610616684" lon="-80.20989946089685">
        <ele>1.1</ele>
        <time>2014-07-01T18:06:20Z</time>
      </trkpt>
      <trkpt lat="25.224817916750908" lon="-80.209899377077818">
        <ele>0.62</ele>
        <time>2014-07-01T18:06:31Z</time>
      </trkpt>
      <trkpt lat="25.224796961992979" lon="-80.209892923012376">
        <ele>1.1</ele>
        <time>2014-07-01T18:06:42Z</time>
      </trkpt>
      <trkpt lat="25.224764691665769" lon="-80.20987406373024">
        <ele>2.06</ele>
        <time>2014-07-01T18:06:53Z</time>
      </trkpt>
      <trkpt lat="25.224739378318191" lon="-80.209855204448104">
        <ele>1.58</ele>
        <time>2014-07-01T18:07:04Z</time>
      </trkpt>
      <trkpt lat="25.224716998636723" lon="-80.209811953827739">
        <ele>0.14</ele>
        <time>2014-07-01T18:07:11Z</time>
      </trkpt>
      <trkpt lat="25.224663354456425" lon="-80.209751520305872">
        <ele>-1.3</ele>
        <time>2014-07-01T18:07:22Z</time>
      </trkpt>
      <trkpt lat="25.224637454375625" lon="-80.209713131189346">
        <ele>-1.3</ele>
        <time>2014-07-01T18:07:29Z</time>
      </trkpt>
      <trkpt lat="25.224609207361937" lon="-80.209675328806043">
        <ele>-1.3</ele>
        <time>2014-07-01T18:07:36Z</time>
      </trkpt>
      <trkpt lat="25.224578278139234" lon="-80.209623612463474">
        <ele>-0.34</ele>
        <time>2014-07-01T18:07:47Z</time>
      </trkpt>
      <trkpt lat="25.224543157964945" lon="-80.209588408470154">
        <ele>-1.79</ele>
        <time>2014-07-01T18:07:55Z</time>
      </trkpt>
      <trkpt lat="25.224512899294496" lon="-80.209551025182009">
        <ele>-1.79</ele>
        <time>2014-07-01T18:08:03Z</time>
      </trkpt>
      <trkpt lat="25.224485071375966" lon="-80.209510121494532">
        <ele>-1.79</ele>
        <time>2014-07-01T18:08:11Z</time>
      </trkpt>
      <trkpt lat="25.224441820755601" lon="-80.209446670487523">
        <ele>-2.75</ele>
        <time>2014-07-01T18:08:24Z</time>
      </trkpt>
      <trkpt lat="25.224428242072463" lon="-80.209408868104219">
        <ele>-3.23</ele>
        <time>2014-07-01T18:08:30Z</time>
      </trkpt>
      <trkpt lat="25.224403096362948" lon="-80.209360420703888">
        <ele>-3.23</ele>
        <time>2014-07-01T18:08:39Z</time>
      </trkpt>
      <trkpt lat="25.224378034472466" lon="-80.209321696311235">
        <ele>-3.71</ele>
        <time>2014-07-01T18:08:47Z</time>
      </trkpt>
      <trkpt lat="25.224349787458777" lon="-80.209297556430101">
        <ele>-3.23</ele>
        <time>2014-07-01T18:08:54Z</time>
      </trkpt>
      <trkpt lat="25.224321372807026" lon="-80.209261514246464">
        <ele>-2.27</ele>
        <time>2014-07-01T18:09:02Z</time>
      </trkpt>
      <trkpt lat="25.224290192127228" lon="-80.209222035482526">
        <ele>-1.79</ele>
        <time>2014-07-01T18:09:10Z</time>
      </trkpt>
      <trkpt lat="25.224262364208698" lon="-80.209169983863831">
        <ele>-1.3</ele>
        <time>2014-07-01T18:09:19Z</time>
      </trkpt>
      <trkpt lat="25.224238056689501" lon="-80.209164367988706">
        <ele>-1.3</ele>
        <time>2014-07-01T18:09:28Z</time>
      </trkpt>
      <trkpt lat="25.224202517420053" lon="-80.209185993298888">
        <ele>-0.82</ele>
        <time>2014-07-01T18:09:37Z</time>
      </trkpt>
      <trkpt lat="25.224204109981656" lon="-80.209186915308237">
        <ele>-1.79</ele>
        <time>2014-07-01T18:09:45Z</time>
      </trkpt>
      <trkpt lat="25.224198326468468" lon="-80.209200326353312">
        <ele>-1.79</ele>
        <time>2014-07-01T18:09:51Z</time>
      </trkpt>
      <trkpt lat="25.22419354878366" lon="-80.2092095464468">
        <ele>-0.82</ele>
        <time>2014-07-01T18:09:57Z</time>
      </trkpt>
      <trkpt lat="25.224181981757283" lon="-80.209204768761992">
        <ele>-0.82</ele>
        <time>2014-07-01T18:10:05Z</time>
      </trkpt>
      <trkpt lat="25.224169073626399" lon="-80.209195213392377">
        <ele>-0.82</ele>
        <time>2014-07-01T18:10:13Z</time>
      </trkpt>
      <trkpt lat="25.224161949008703" lon="-80.209187166765332">
        <ele>-1.3</ele>
        <time>2014-07-01T18:10:22Z</time>
      </trkpt>
      <trkpt lat="25.224147867411375" lon="-80.209205271676183">
        <ele>-0.82</ele>
        <time>2014-07-01T18:10:30Z</time>
      </trkpt>
      <trkpt lat="25.224148789420724" lon="-80.209214743226767">
        <ele>-1.3</ele>
        <time>2014-07-01T18:10:39Z</time>
      </trkpt>
      <trkpt lat="25.224148789420724" lon="-80.20922614261508">
        <ele>-0.82</ele>
        <time>2014-07-01T18:10:45Z</time>
      </trkpt>
      <trkpt lat="25.224161529913545" lon="-80.209219437092543">
        <ele>-0.34</ele>
        <time>2014-07-01T18:10:54Z</time>
      </trkpt>
      <trkpt lat="25.224159434437752" lon="-80.209209714084864">
        <ele>-0.34</ele>
        <time>2014-07-01T18:11:02Z</time>
      </trkpt>
      <trkpt lat="25.224163709208369" lon="-80.209198733791709">
        <ele>-0.82</ele>
        <time>2014-07-01T18:11:09Z</time>
      </trkpt>
      <trkpt lat="25.224153818562627" lon="-80.209170319139957">
        <ele>-0.82</ele>
        <time>2014-07-01T18:11:16Z</time>
      </trkpt>
      <trkpt lat="25.224128002300858" lon="-80.209069065749645">
        <ele>-1.3</ele>
        <time>2014-07-01T18:11:28Z</time>
      </trkpt>
      <trkpt lat="25.224119955673814" lon="-80.20901164971292">
        <ele>-1.3</ele>
        <time>2014-07-01T18:11:37Z</time>
      </trkpt>
      <trkpt lat="25.224126325920224" lon="-80.208980301395059">
        <ele>-2.27</ele>
        <time>2014-07-01T18:11:45Z</time>
      </trkpt>
      <trkpt lat="25.224116686731577" lon="-80.2089798822999">
        <ele>-1.79</ele>
        <time>2014-07-01T18:11:53Z</time>
      </trkpt>
      <trkpt lat="25.224127415567636" lon="-80.208964627236128">
        <ele>-0.82</ele>
        <time>2014-07-01T18:11:59Z</time>
      </trkpt>
      <trkpt lat="25.224106712266803" lon="-80.208851639181376">
        <ele>-0.34</ele>
        <time>2014-07-01T18:12:18Z</time>
      </trkpt>
      <trkpt lat="25.224107131361961" lon="-80.20883034914732">
        <ele>-1.3</ele>
        <time>2014-07-01T18:12:25Z</time>
      </trkpt>
      <trkpt lat="25.224106041714549" lon="-80.208820458501577">
        <ele>-1.3</ele>
        <time>2014-07-01T18:12:33Z</time>
      </trkpt>
      <trkpt lat="25.224110400304198" lon="-80.208810148760676">
        <ele>-1.3</ele>
        <time>2014-07-01T18:12:39Z</time>
      </trkpt>
      <trkpt lat="25.224113585427403" lon="-80.208792211487889">
        <ele>-1.3</ele>
        <time>2014-07-01T18:12:47Z</time>
      </trkpt>
      <trkpt lat="25.224097324535251" lon="-80.208745440468192">
        <ele>-1.79</ele>
        <time>2014-07-01T18:12:54Z</time>
      </trkpt>
      <trkpt lat="25.224086176604033" lon="-80.208705291152">
        <ele>-1.79</ele>
        <time>2014-07-01T18:13:01Z</time>
      </trkpt>
      <trkpt lat="25.224097324535251" lon="-80.20868182182312">
        <ele>-2.27</ele>
        <time>2014-07-01T18:13:09Z</time>
      </trkpt>
      <trkpt lat="25.224100761115551" lon="-80.208673775196075">
        <ele>-1.79</ele>
        <time>2014-07-01T18:13:19Z</time>
      </trkpt>
      <trkpt lat="25.224108723923564" lon="-80.208658939227462">
        <ele>-1.79</ele>
        <time>2014-07-01T18:13:30Z</time>
      </trkpt>
      <trkpt lat="25.224125320091844" lon="-80.208649216219783">
        <ele>-0.82</ele>
        <time>2014-07-01T18:13:41Z</time>
      </trkpt>
      <trkpt lat="25.224124900996685" lon="-80.208629351109266">
        <ele>-0.82</ele>
        <time>2014-07-01T18:13:48Z</time>
      </trkpt>
      <trkpt lat="25.224116016179323" lon="-80.208631530404091">
        <ele>-2.27</ele>
        <time>2014-07-01T18:13:55Z</time>
      </trkpt>
      <trkpt lat="25.224100509658456" lon="-80.208596996963024">
        <ele>-3.23</ele>
        <time>2014-07-01T18:14:03Z</time>
      </trkpt>
      <trkpt lat="25.224125487729907" lon="-80.208626082167029">
        <ele>-1.3</ele>
        <time>2014-07-01T18:14:09Z</time>
      </trkpt>
      <trkpt lat="25.22416521795094" lon="-80.208628932014108">
        <ele>0.62</ele>
        <time>2014-07-01T18:14:17Z</time>
      </trkpt>
      <trkpt lat="25.224210899323225" lon="-80.208627255633473">
        <ele>0.62</ele>
        <time>2014-07-01T18:14:25Z</time>
      </trkpt>
      <trkpt lat="25.224271919578314" lon="-80.208583418279886">
        <ele>0.62</ele>
        <time>2014-07-01T18:14:38Z</time>
      </trkpt>
      <trkpt lat="25.224331514909863" lon="-80.208550309762359">
        <ele>0.62</ele>
        <time>2014-07-01T18:14:48Z</time>
      </trkpt>
      <trkpt lat="25.224379543215036" lon="-80.208511417731643">
        <ele>-0.34</ele>
        <time>2014-07-01T18:14:58Z</time>
      </trkpt>
      <trkpt lat="25.224426398053765" lon="-80.20846389234066">
        <ele>-0.82</ele>
        <time>2014-07-01T18:15:08Z</time>
      </trkpt>
    </trkseg>
  </trk>

  <trk>
    <name>2014-07-21 11:16:04</name>
    <extensions>
      <gpxx:TrackExtension>
        <gpxx:DisplayColor>Cyan</gpxx:DisplayColor>
      </gpxx:TrackExtension>
    </extensions>
    <trkseg>
      <trkpt lat="25.111638167873025" lon="-80.303262798115611">
        <ele>1.58</ele>
        <time>2014-07-21T14:53:18Z</time>
      </trkpt>
      <trkpt lat="25.111645460128784" lon="-80.303257182240486">
        <ele>2.06</ele>
        <time>2014-07-21T14:53:25Z</time>
      </trkpt>
      <trkpt lat="25.111658368259668" lon="-80.3032461181283">
        <ele>1.58</ele>
        <time>2014-07-21T14:53:32Z</time>
      </trkpt>
      <trkpt lat="25.111665492877364" lon="-80.303244944661856">
        <ele>2.06</ele>
        <time>2014-07-21T14:53:39Z</time>
      </trkpt>
      <trkpt lat="25.111669767647982" lon="-80.303243435919285">
        <ele>2.06</ele>
        <time>2014-07-21T14:53:45Z</time>
      </trkpt>
      <trkpt lat="25.111668091267347" lon="-80.303243435919285">
        <ele>2.54</ele>
        <time>2014-07-21T14:53:52Z</time>
      </trkpt>
      <trkpt lat="25.111668091267347" lon="-80.303247794508934">
        <ele>2.54</ele>
        <time>2014-07-21T14:53:58Z</time>
      </trkpt>
      <trkpt lat="25.111671863123775" lon="-80.303249806165695">
        <ele>2.54</ele>
        <time>2014-07-21T14:54:05Z</time>
      </trkpt>
      <trkpt lat="25.111676724627614" lon="-80.303252572193742">
        <ele>2.54</ele>
        <time>2014-07-21T14:54:10Z</time>
      </trkpt>
      <trkpt lat="25.111678401008248" lon="-80.303255170583725">
        <ele>2.54</ele>
        <time>2014-07-21T14:54:15Z</time>
      </trkpt>
      <trkpt lat="25.111680161207914" lon="-80.30326028354466">
        <ele>3.5</ele>
        <time>2014-07-21T14:54:20Z</time>
      </trkpt>
      <trkpt lat="25.111673707142472" lon="-80.303255338221788">
        <ele>3.5</ele>
        <time>2014-07-21T14:54:26Z</time>
      </trkpt>
      <trkpt lat="25.111677646636963" lon="-80.30325835570693">
        <ele>3.98</ele>
        <time>2014-07-21T14:54:32Z</time>
      </trkpt>
      <trkpt lat="25.111682005226612" lon="-80.303265480324626">
        <ele>3.5</ele>
        <time>2014-07-21T14:54:39Z</time>
      </trkpt>
      <trkpt lat="25.111687872558832" lon="-80.303276628255844">
        <ele>3.5</ele>
        <time>2014-07-21T14:54:44Z</time>
      </trkpt>
      <trkpt lat="25.111694829538465" lon="-80.303291967138648">
        <ele>3.5</ele>
        <time>2014-07-21T14:54:50Z</time>
      </trkpt>
      <trkpt lat="25.11170195415616" lon="-80.303313508629799">
        <ele>3.02</ele>
        <time>2014-07-21T14:54:57Z</time>
      </trkpt>
      <trkpt lat="25.111707402393222" lon="-80.303324991837144">
        <ele>3.5</ele>
        <time>2014-07-21T14:55:02Z</time>
      </trkpt>
      <trkpt lat="25.11170974932611" lon="-80.30334142036736">
        <ele>3.02</ele>
        <time>2014-07-21T14:55:07Z</time>
      </trkpt>
      <trkpt lat="25.111714694648981" lon="-80.303350640460849">
        <ele>2.54</ele>
        <time>2014-07-21T14:55:13Z</time>
      </trkpt>
      <trkpt lat="25.111712096258998" lon="-80.303371343761683">
        <ele>2.06</ele>
        <time>2014-07-21T14:55:19Z</time>
      </trkpt>
      <trkpt lat="25.111706396564841" lon="-80.303400261327624">
        <ele>2.54</ele>
        <time>2014-07-21T14:55:26Z</time>
      </trkpt>
      <trkpt lat="25.111691644415259" lon="-80.303424652665854">
        <ele>2.54</ele>
        <time>2014-07-21T14:55:32Z</time>
      </trkpt>
      <trkpt lat="25.111689884215593" lon="-80.303447535261512">
        <ele>2.54</ele>
        <time>2014-07-21T14:55:40Z</time>
      </trkpt>
      <trkpt lat="25.111695919185877" lon="-80.303464718163013">
        <ele>3.02</ele>
        <time>2014-07-21T14:55:46Z</time>
      </trkpt>
      <trkpt lat="25.111698936671019" lon="-80.303477207198739">
        <ele>3.02</ele>
        <time>2014-07-21T14:55:50Z</time>
      </trkpt>
      <trkpt lat="25.111709916964173" lon="-80.303514590486884">
        <ele>3.02</ele>
        <time>2014-07-21T14:55:57Z</time>
      </trkpt>
      <trkpt lat="25.111749982461333" lon="-80.303581058979034">
        <ele>2.54</ele>
        <time>2014-07-21T14:56:07Z</time>
      </trkpt>
      <trkpt lat="25.111754424870014" lon="-80.303614921867847">
        <ele>2.06</ele>
        <time>2014-07-21T14:56:19Z</time>
      </trkpt>
      <trkpt lat="25.111784348264337" lon="-80.303669571876526">
        <ele>1.1</ele>
        <time>2014-07-21T14:56:28Z</time>
      </trkpt>
      <trkpt lat="25.111787784844637" lon="-80.303697735071182">
        <ele>1.58</ele>
        <time>2014-07-21T14:56:37Z</time>
      </trkpt>
      <trkpt lat="25.111804381012917" lon="-80.30371324159205">
        <ele>1.58</ele>
        <time>2014-07-21T14:56:43Z</time>
      </trkpt>
      <trkpt lat="25.111822821199894" lon="-80.303738974034786">
        <ele>2.06</ele>
        <time>2014-07-21T14:56:51Z</time>
      </trkpt>
      <trkpt lat="25.111835729330778" lon="-80.303751630708575">
        <ele>1.58</ele>
        <time>2014-07-21T14:56:57Z</time>
      </trkpt>
      <trkpt lat="25.111859869211912" lon="-80.303790271282196">
        <ele>0.62</ele>
        <time>2014-07-21T14:57:08Z</time>
      </trkpt>
      <trkpt lat="25.111856181174517" lon="-80.303819691762328">
        <ele>0.62</ele>
        <time>2014-07-21T14:57:17Z</time>
      </trkpt>
      <trkpt lat="25.111862886697054" lon="-80.30383394099772">
        <ele>0.62</ele>
        <time>2014-07-21T14:57:28Z</time>
      </trkpt>
      <trkpt lat="25.111870681867003" lon="-80.303839724510908">
        <ele>1.1</ele>
        <time>2014-07-21T14:57:36Z</time>
      </trkpt>
      <trkpt lat="25.111872358247638" lon="-80.303845005109906">
        <ele>1.58</ele>
        <time>2014-07-21T14:57:45Z</time>
      </trkpt>
      <trkpt lat="25.111863892525434" lon="-80.303843328729272">
        <ele>1.58</ele>
        <time>2014-07-21T14:57:55Z</time>
      </trkpt>
      <trkpt lat="25.111880488693714" lon="-80.303856572136283">
        <ele>1.58</ele>
        <time>2014-07-21T14:58:05Z</time>
      </trkpt>
      <trkpt lat="25.111883087083697" lon="-80.303878700360656">
        <ele>2.06</ele>
        <time>2014-07-21T14:58:14Z</time>
      </trkpt>
      <trkpt lat="25.111881075426936" lon="-80.303908120840788">
        <ele>2.54</ele>
        <time>2014-07-21T14:58:24Z</time>
      </trkpt>
      <trkpt lat="25.111866658553481" lon="-80.303935864940286">
        <ele>2.06</ele>
        <time>2014-07-21T14:58:31Z</time>
      </trkpt>
      <trkpt lat="25.111843524500728" lon="-80.303927399218082">
        <ele>2.54</ele>
        <time>2014-07-21T14:58:36Z</time>
      </trkpt>
      <trkpt lat="25.111802536994219" lon="-80.303877359256148">
        <ele>3.02</ele>
        <time>2014-07-21T14:58:56Z</time>
      </trkpt>
      <trkpt lat="25.111744282767177" lon="-80.303858583793044">
        <ele>2.06</ele>
        <time>2014-07-21T14:59:04Z</time>
      </trkpt>
      <trkpt lat="25.111692985519767" lon="-80.303802592679858">
        <ele>2.06</ele>
        <time>2014-07-21T14:59:15Z</time>
      </trkpt>
      <trkpt lat="25.111682256683707" lon="-80.30378264375031">
        <ele>1.58</ele>
        <time>2014-07-21T14:59:20Z</time>
      </trkpt>
      <trkpt lat="25.111680328845978" lon="-80.303778033703566">
        <ele>1.58</ele>
        <time>2014-07-21T14:59:25Z</time>
      </trkpt>
      <trkpt lat="25.111679909750819" lon="-80.303762191906571">
        <ele>2.06</ele>
        <time>2014-07-21T14:59:31Z</time>
      </trkpt>
      <trkpt lat="25.11167848482728" lon="-80.303753558546305">
        <ele>2.54</ele>
        <time>2014-07-21T14:59:39Z</time>
      </trkpt>
      <trkpt lat="25.111673455685377" lon="-80.303761437535286">
        <ele>2.54</ele>
        <time>2014-07-21T14:59:45Z</time>
      </trkpt>
      <trkpt lat="25.111664403229952" lon="-80.303747355937958">
        <ele>2.54</ele>
        <time>2014-07-21T14:59:53Z</time>
      </trkpt>
      <trkpt lat="25.111668175086379" lon="-80.30373620800674">
        <ele>2.54</ele>
        <time>2014-07-21T15:00:00Z</time>
      </trkpt>
      <trkpt lat="25.111659206449986" lon="-80.303731430321932">
        <ele>2.06</ele>
        <time>2014-07-21T15:00:06Z</time>
      </trkpt>
      <trkpt lat="25.111641520634294" lon="-80.303716594353318">
        <ele>1.58</ele>
        <time>2014-07-21T15:00:11Z</time>
      </trkpt>
      <trkpt lat="25.111611764878035" lon="-80.303719947114587">
        <ele>2.06</ele>
        <time>2014-07-21T15:00:21Z</time>
      </trkpt>
      <trkpt lat="25.111596593633294" lon="-80.303706619888544">
        <ele>2.06</ele>
        <time>2014-07-21T15:00:29Z</time>
      </trkpt>
      <trkpt lat="25.111576393246651" lon="-80.30365901067853">
        <ele>1.1</ele>
        <time>2014-07-21T15:00:37Z</time>
      </trkpt>
      <trkpt lat="25.11157538741827" lon="-80.303647359833121">
        <ele>1.1</ele>
        <time>2014-07-21T15:00:43Z</time>
      </trkpt>
      <trkpt lat="25.111560048535466" lon="-80.303634032607079">
        <ele>2.06</ele>
        <time>2014-07-21T15:00:50Z</time>
      </trkpt>
      <trkpt lat="25.111555438488722" lon="-80.303594218567014">
        <ele>2.54</ele>
        <time>2014-07-21T15:00:57Z</time>
      </trkpt>
      <trkpt lat="25.111550996080041" lon="-80.303536131978035">
        <ele>2.54</ele>
        <time>2014-07-21T15:01:08Z</time>
      </trkpt>
      <trkpt lat="25.111552840098739" lon="-80.303538395091891">
        <ele>2.06</ele>
        <time>2014-07-21T15:01:19Z</time>
      </trkpt>
      <trkpt lat="25.111544877290726" lon="-80.303436890244484">
        <ele>2.54</ele>
        <time>2014-07-21T15:01:30Z</time>
      </trkpt>
      <trkpt lat="25.11153481900692" lon="-80.303396405652165">
        <ele>2.06</ele>
        <time>2014-07-21T15:01:38Z</time>
      </trkpt>
      <trkpt lat="25.11153724975884" lon="-80.303392130881548">
        <ele>1.58</ele>
        <time>2014-07-21T15:01:44Z</time>
      </trkpt>
      <trkpt lat="25.111536076292396" lon="-80.303372517228127">
        <ele>2.06</ele>
        <time>2014-07-21T15:01:49Z</time>
      </trkpt>
      <trkpt lat="25.111545380204916" lon="-80.303366649895906">
        <ele>2.54</ele>
        <time>2014-07-21T15:01:55Z</time>
      </trkpt>
      <trkpt lat="25.111543452367187" lon="-80.303353322669864">
        <ele>2.54</ele>
        <time>2014-07-21T15:02:02Z</time>
      </trkpt>
      <trkpt lat="25.111538590863347" lon="-80.30333261936903">
        <ele>3.02</ele>
        <time>2014-07-21T15:02:07Z</time>
      </trkpt>
      <trkpt lat="25.111545547842979" lon="-80.303326668217778">
        <ele>2.54</ele>
        <time>2014-07-21T15:02:11Z</time>
      </trkpt>
      <trkpt lat="25.111558455973864" lon="-80.303326081484556">
        <ele>3.02</ele>
        <time>2014-07-21T15:02:17Z</time>
      </trkpt>
      <trkpt lat="25.11156122200191" lon="-80.303314095363021">
        <ele>3.5</ele>
        <time>2014-07-21T15:02:23Z</time>
      </trkpt>
      <trkpt lat="25.111553762108088" lon="-80.303302276879549">
        <ele>3.02</ele>
        <time>2014-07-21T15:02:29Z</time>
      </trkpt>
      <trkpt lat="25.111542362719774" lon="-80.30326665379107">
        <ele>2.54</ele>
        <time>2014-07-21T15:02:37Z</time>
      </trkpt>
      <trkpt lat="25.111531047150493" lon="-80.303259529173374">
        <ele>1.58</ele>
        <time>2014-07-21T15:02:42Z</time>
      </trkpt>
      <trkpt lat="25.111530963331461" lon="-80.303258607164025">
        <ele>1.1</ele>
        <time>2014-07-21T15:02:47Z</time>
      </trkpt>
      <trkpt lat="25.111534986644983" lon="-80.303257685154676">
        <ele>1.1</ele>
        <time>2014-07-21T15:02:52Z</time>
      </trkpt>
      <trkpt lat="25.111535741016269" lon="-80.303257182240486">
        <ele>1.1</ele>
        <time>2014-07-21T15:02:57Z</time>
      </trkpt>
      <trkpt lat="25.111528616398573" lon="-80.30326422303915">
        <ele>1.1</ele>
        <time>2014-07-21T15:03:03Z</time>
      </trkpt>
      <trkpt lat="25.111513948068023" lon="-80.30327788554132">
        <ele>1.1</ele>
        <time>2014-07-21T15:03:09Z</time>
      </trkpt>
      <trkpt lat="25.111487712711096" lon="-80.303292302414775">
        <ele>1.1</ele>
        <time>2014-07-21T15:03:15Z</time>
      </trkpt>
      <trkpt lat="25.111473128199577" lon="-80.303305545821786">
        <ele>0.62</ele>
        <time>2014-07-21T15:03:20Z</time>
      </trkpt>
      <trkpt lat="25.111445970833302" lon="-80.303310323506594">
        <ele>0.62</ele>
        <time>2014-07-21T15:03:28Z</time>
      </trkpt>
      <trkpt lat="25.111445803195238" lon="-80.303312418982387">
        <ele>0.62</ele>
        <time>2014-07-21T15:03:33Z</time>
      </trkpt>
      <trkpt lat="25.111444210633636" lon="-80.303311580792069">
        <ele>1.1</ele>
        <time>2014-07-21T15:03:38Z</time>
      </trkpt>
      <trkpt lat="25.111449239775538" lon="-80.303322644904256">
        <ele>1.58</ele>
        <time>2014-07-21T15:03:44Z</time>
      </trkpt>
      <trkpt lat="25.111453766003251" lon="-80.303329853340983">
        <ele>2.54</ele>
        <time>2014-07-21T15:03:50Z</time>
      </trkpt>
      <trkpt lat="25.111452843993902" lon="-80.303365308791399">
        <ele>3.5</ele>
        <time>2014-07-21T15:03:58Z</time>
      </trkpt>
      <trkpt lat="25.11145418509841" lon="-80.303393807262182">
        <ele>3.98</ele>
        <time>2014-07-21T15:04:04Z</time>
      </trkpt>
      <trkpt lat="25.111457873135805" lon="-80.303399674594402">
        <ele>5.42</ele>
        <time>2014-07-21T15:04:12Z</time>
      </trkpt>
      <trkpt lat="25.11148008517921" lon="-80.303384251892567">
        <ele>3.5</ele>
        <time>2014-07-21T15:04:21Z</time>
      </trkpt>
      <trkpt lat="25.111487880349159" lon="-80.30337804928422">
        <ele>2.54</ele>
        <time>2014-07-21T15:04:30Z</time>
      </trkpt>
      <trkpt lat="25.111498776823282" lon="-80.303380731493235">
        <ele>1.58</ele>
        <time>2014-07-21T15:04:36Z</time>
      </trkpt>
      <trkpt lat="25.111494585871696" lon="-80.303374780341983">
        <ele>2.06</ele>
        <time>2014-07-21T15:04:42Z</time>
      </trkpt>
      <trkpt lat="25.111504979431629" lon="-80.303375450894237">
        <ele>2.54</ele>
        <time>2014-07-21T15:04:49Z</time>
      </trkpt>
      <trkpt lat="25.111516462638974" lon="-80.30337511561811">
        <ele>2.06</ele>
        <time>2014-07-21T15:04:55Z</time>
      </trkpt>
      <trkpt lat="25.111524425446987" lon="-80.303388945758343">
        <ele>2.54</ele>
        <time>2014-07-21T15:05:02Z</time>
      </trkpt>
      <trkpt lat="25.111511768773198" lon="-80.303426245227456">
        <ele>3.02</ele>
        <time>2014-07-21T15:05:09Z</time>
      </trkpt>
      <trkpt lat="25.111503638327122" lon="-80.303458264097571">
        <ele>3.5</ele>
        <time>2014-07-21T15:05:16Z</time>
      </trkpt>
      <trkpt lat="25.111544206738472" lon="-80.303480979055166">
        <ele>4.46</ele>
        <time>2014-07-21T15:05:28Z</time>
      </trkpt>
      <trkpt lat="25.111553594470024" lon="-80.303523810580373">
        <ele>3.98</ele>
        <time>2014-07-21T15:05:40Z</time>
      </trkpt>
      <trkpt lat="25.111600365489721" lon="-80.303509393706918">
        <ele>2.54</ele>
        <time>2014-07-21T15:05:53Z</time>
      </trkpt>
      <trkpt lat="25.11159248650074" lon="-80.303599750623107">
        <ele>1.1</ele>
        <time>2014-07-21T15:06:02Z</time>
      </trkpt>
      <trkpt lat="25.111610842868686" lon="-80.303642079234123">
        <ele>1.1</ele>
        <time>2014-07-21T15:06:10Z</time>
      </trkpt>
      <trkpt lat="25.111623164266348" lon="-80.303669990971684">
        <ele>1.58</ele>
        <time>2014-07-21T15:06:19Z</time>
      </trkpt>
      <trkpt lat="25.11162961833179" lon="-80.303694382309914">
        <ele>2.06</ele>
        <time>2014-07-21T15:06:26Z</time>
      </trkpt>
      <trkpt lat="25.111646801233292" lon="-80.303703853860497">
        <ele>2.06</ele>
        <time>2014-07-21T15:06:33Z</time>
      </trkpt>
      <trkpt lat="25.111649902537465" lon="-80.303710224106908">
        <ele>1.58</ele>
        <time>2014-07-21T15:06:40Z</time>
      </trkpt>
      <trkpt lat="25.111644873395562" lon="-80.303729502484202">
        <ele>2.06</ele>
        <time>2014-07-21T15:06:47Z</time>
      </trkpt>
      <trkpt lat="25.111640598624945" lon="-80.303739225491881">
        <ele>2.06</ele>
        <time>2014-07-21T15:06:52Z</time>
      </trkpt>
      <trkpt lat="25.111618973314762" lon="-80.303762862458825">
        <ele>1.58</ele>
        <time>2014-07-21T15:06:59Z</time>
      </trkpt>
      <trkpt lat="25.111630707979202" lon="-80.303769316524267">
        <ele>1.58</ele>
        <time>2014-07-21T15:07:05Z</time>
      </trkpt>
      <trkpt lat="25.111636323854327" lon="-80.303765963762999">
        <ele>2.06</ele>
        <time>2014-07-21T15:07:13Z</time>
      </trkpt>
      <trkpt lat="25.111645376309752" lon="-80.303776944056153">
        <ele>2.54</ele>
        <time>2014-07-21T15:07:19Z</time>
      </trkpt>
      <trkpt lat="25.111649567261338" lon="-80.303772753104568">
        <ele>2.54</ele>
        <time>2014-07-21T15:07:24Z</time>
      </trkpt>
      <trkpt lat="25.111658032983541" lon="-80.30376847833395">
        <ele>2.06</ele>
        <time>2014-07-21T15:07:30Z</time>
      </trkpt>
      <trkpt lat="25.111658703535795" lon="-80.303784739226103">
        <ele>2.06</ele>
        <time>2014-07-21T15:07:36Z</time>
      </trkpt>
      <trkpt lat="25.111663062125444" lon="-80.303793540224433">
        <ele>2.06</ele>
        <time>2014-07-21T15:07:42Z</time>
      </trkpt>
      <trkpt lat="25.111667839810252" lon="-80.303804185241461">
        <ele>2.06</ele>
        <time>2014-07-21T15:07:47Z</time>
      </trkpt>
      <trkpt lat="25.111672282218933" lon="-80.303820865228772">
        <ele>2.54</ele>
        <time>2014-07-21T15:07:53Z</time>
      </trkpt>
      <trkpt lat="25.111679155379534" lon="-80.303845340386033">
        <ele>3.02</ele>
        <time>2014-07-21T15:08:00Z</time>
      </trkpt>
      <trkpt lat="25.111659374088049" lon="-80.30385497957468">
        <ele>3.02</ele>
        <time>2014-07-21T15:08:07Z</time>
      </trkpt>
      <trkpt lat="25.111642694100738" lon="-80.30386621132493">
        <ele>3.02</ele>
        <time>2014-07-21T15:08:13Z</time>
      </trkpt>
      <trkpt lat="25.111620901152492" lon="-80.303876604884863">
        <ele>3.02</ele>
        <time>2014-07-21T15:08:19Z</time>
      </trkpt>
      <trkpt lat="25.111614279448986" lon="-80.303890937939286">
        <ele>2.54</ele>
        <time>2014-07-21T15:08:25Z</time>
      </trkpt>
      <trkpt lat="25.111593492329121" lon="-80.303906528279185">
        <ele>2.54</ele>
        <time>2014-07-21T15:08:32Z</time>
      </trkpt>
      <trkpt lat="25.111605310812593" lon="-80.303947096690536">
        <ele>3.02</ele>
        <time>2014-07-21T15:08:40Z</time>
      </trkpt>
      <trkpt lat="25.111615704372525" lon="-80.303964782506227">
        <ele>4.94</ele>
        <time>2014-07-21T15:08:51Z</time>
      </trkpt>
      <trkpt lat="25.111605729907751" lon="-80.303970063105226">
        <ele>3.5</ele>
        <time>2014-07-21T15:09:00Z</time>
      </trkpt>
      <trkpt lat="25.111608831211925" lon="-80.303978612646461">
        <ele>3.5</ele>
        <time>2014-07-21T15:09:07Z</time>
      </trkpt>
      <trkpt lat="25.111604053527117" lon="-80.303982300683856">
        <ele>3.5</ele>
        <time>2014-07-21T15:09:12Z</time>
      </trkpt>
      <trkpt lat="25.111596258357167" lon="-80.303973415866494">
        <ele>3.02</ele>
        <time>2014-07-21T15:09:17Z</time>
      </trkpt>
      <trkpt lat="25.111603382974863" lon="-80.303968219086528">
        <ele>4.46</ele>
        <time>2014-07-21T15:09:28Z</time>
      </trkpt>
      <trkpt lat="25.111625092104077" lon="-80.303985821083188">
        <ele>4.94</ele>
        <time>2014-07-21T15:09:42Z</time>
      </trkpt>
      <trkpt lat="25.111568011343479" lon="-80.303894877433777">
        <ele>5.42</ele>
        <time>2014-07-21T15:09:53Z</time>
      </trkpt>
      <trkpt lat="25.111523000523448" lon="-80.303809801116586">
        <ele>4.94</ele>
        <time>2014-07-21T15:10:03Z</time>
      </trkpt>
      <trkpt lat="25.111489472910762" lon="-80.30375137925148">
        <ele>3.5</ele>
        <time>2014-07-21T15:10:12Z</time>
      </trkpt>
      <trkpt lat="25.111455610021949" lon="-80.303708212450147">
        <ele>1.58</ele>
        <time>2014-07-21T15:10:20Z</time>
      </trkpt>
      <trkpt lat="25.111444462090731" lon="-80.303704356774688">
        <ele>1.1</ele>
        <time>2014-07-21T15:10:25Z</time>
      </trkpt>
      <trkpt lat="25.111443540081382" lon="-80.30369957908988">
        <ele>1.1</ele>
        <time>2014-07-21T15:10:26Z</time>
      </trkpt>
      <trkpt lat="25.111439516767859" lon="-80.303656747564673">
        <ele>0.62</ele>
        <time>2014-07-21T15:10:35Z</time>
      </trkpt>
      <trkpt lat="25.111441360786557" lon="-80.303632691502571">
        <ele>1.1</ele>
        <time>2014-07-21T15:10:43Z</time>
      </trkpt>
      <trkpt lat="25.111491065472364" lon="-80.303531270474195">
        <ele>7.35</ele>
        <time>2014-07-21T15:10:58Z</time>
      </trkpt>
      <trkpt lat="25.111382687464356" lon="-80.303563289344311">
        <ele>10.23</ele>
        <time>2014-07-21T15:11:07Z</time>
      </trkpt>
      <trkpt lat="25.111388303339481" lon="-80.303529510274529">
        <ele>11.19</ele>
        <time>2014-07-21T15:11:13Z</time>
      </trkpt>
      <trkpt lat="25.111363912001252" lon="-80.303505286574364">
        <ele>8.789999999999999</ele>
        <time>2014-07-21T15:11:20Z</time>
      </trkpt>
      <trkpt lat="25.111340777948499" lon="-80.30347678810358">
        <ele>7.35</ele>
        <time>2014-07-21T15:11:27Z</time>
      </trkpt>
      <trkpt lat="25.11133499443531" lon="-80.303377965465188">
        <ele>8.310000000000001</ele>
        <time>2014-07-21T15:11:40Z</time>
      </trkpt>
      <trkpt lat="25.111294509842992" lon="-80.303379558026791">
        <ele>7.35</ele>
        <time>2014-07-21T15:12:01Z</time>
      </trkpt>
      <trkpt lat="25.111295599490404" lon="-80.303374612703919">
        <ele>3.02</ele>
        <time>2014-07-21T15:12:10Z</time>
      </trkpt>
      <trkpt lat="25.111302556470037" lon="-80.303375031799078">
        <ele>2.06</ele>
        <time>2014-07-21T15:12:12Z</time>
      </trkpt>
      <trkpt lat="25.111333234235644" lon="-80.303349131718278">
        <ele>1.1</ele>
        <time>2014-07-21T15:12:18Z</time>
      </trkpt>
      <trkpt lat="25.111338598653674" lon="-80.303341336548328">
        <ele>0.14</ele>
        <time>2014-07-21T15:12:26Z</time>
      </trkpt>
      <trkpt lat="25.111344885081053" lon="-80.303336726501584">
        <ele>0.14</ele>
        <time>2014-07-21T15:12:29Z</time>
      </trkpt>
      <trkpt lat="25.111340442672372" lon="-80.303331194445491">
        <ele>0.62</ele>
        <time>2014-07-21T15:12:31Z</time>
      </trkpt>
      <trkpt lat="25.111361900344491" lon="-80.303330942988396">
        <ele>2.06</ele>
        <time>2014-07-21T15:12:38Z</time>
      </trkpt>
      <trkpt lat="25.111366007477045" lon="-80.303326584398746">
        <ele>2.54</ele>
        <time>2014-07-21T15:12:43Z</time>
      </trkpt>
      <trkpt lat="25.111368857324123" lon="-80.30331552028656">
        <ele>2.54</ele>
        <time>2014-07-21T15:12:48Z</time>
      </trkpt>
      <trkpt lat="25.111368605867028" lon="-80.303299343213439">
        <ele>2.54</ele>
        <time>2014-07-21T15:12:55Z</time>
      </trkpt>
      <trkpt lat="25.111376149579883" lon="-80.303297247737646">
        <ele>2.06</ele>
        <time>2014-07-21T15:13:00Z</time>
      </trkpt>
      <trkpt lat="25.111365169286728" lon="-80.303281154483557">
        <ele>2.54</ele>
        <time>2014-07-21T15:13:06Z</time>
      </trkpt>
      <trkpt lat="25.111358128488064" lon="-80.303265480324626">
        <ele>2.06</ele>
        <time>2014-07-21T15:13:12Z</time>
      </trkpt>
      <trkpt lat="25.111364247277379" lon="-80.30323731712997">
        <ele>2.06</ele>
        <time>2014-07-21T15:13:19Z</time>
      </trkpt>
      <trkpt lat="25.111375730484724" lon="-80.303222145885229">
        <ele>1.58</ele>
        <time>2014-07-21T15:13:26Z</time>
      </trkpt>
      <trkpt lat="25.111379250884056" lon="-80.303193312138319">
        <ele>1.1</ele>
        <time>2014-07-21T15:13:30Z</time>
      </trkpt>
      <trkpt lat="25.111389560624957" lon="-80.30312298797071">
        <ele>0.62</ele>
        <time>2014-07-21T15:13:39Z</time>
      </trkpt>
      <trkpt lat="25.11141411960125" lon="-80.303094824776053">
        <ele>0.62</ele>
        <time>2014-07-21T15:13:47Z</time>
      </trkpt>
      <trkpt lat="25.111431637778878" lon="-80.30306238681078">
        <ele>0.14</ele>
        <time>2014-07-21T15:13:58Z</time>
      </trkpt>
      <trkpt lat="25.111463153734803" lon="-80.303087281063199">
        <ele>0.14</ele>
        <time>2014-07-21T15:14:11Z</time>
      </trkpt>
      <trkpt lat="25.111435493454337" lon="-80.303122820332646">
        <ele>1.1</ele>
        <time>2014-07-21T15:14:17Z</time>
      </trkpt>
      <trkpt lat="25.111446306109428" lon="-80.303111672401428">
        <ele>1.58</ele>
        <time>2014-07-21T15:14:21Z</time>
      </trkpt>
      <trkpt lat="25.111482683569193" lon="-80.303095076233149">
        <ele>0.62</ele>
        <time>2014-07-21T15:14:28Z</time>
      </trkpt>
      <trkpt lat="25.11152065359056" lon="-80.303082251921296">
        <ele>0.62</ele>
        <time>2014-07-21T15:14:35Z</time>
      </trkpt>
      <trkpt lat="25.111567173153162" lon="-80.303068002685905">
        <ele>1.58</ele>
        <time>2014-07-21T15:14:42Z</time>
      </trkpt>
      <trkpt lat="25.11161788366735" lon="-80.303047634661198">
        <ele>2.06</ele>
        <time>2014-07-21T15:14:49Z</time>
      </trkpt>
      <trkpt lat="25.111665492877364" lon="-80.30296272598207">
        <ele>2.06</ele>
        <time>2014-07-21T15:14:56Z</time>
      </trkpt>
      <trkpt lat="25.111708324402571" lon="-80.302868345752358">
        <ele>2.06</ele>
        <time>2014-07-21T15:15:03Z</time>
      </trkpt>
      <trkpt lat="25.111743696033955" lon="-80.302766924723983">
        <ele>1.58</ele>
        <time>2014-07-21T15:15:11Z</time>
      </trkpt>
      <trkpt lat="25.111796166747808" lon="-80.302646728232503">
        <ele>1.58</ele>
        <time>2014-07-21T15:15:21Z</time>
      </trkpt>
      <trkpt lat="25.11184268631041" lon="-80.302563831210136">
        <ele>2.06</ele>
        <time>2014-07-21T15:15:28Z</time>
      </trkpt>
      <trkpt lat="25.111874621361494" lon="-80.302505996078253">
        <ele>3.02</ele>
        <time>2014-07-21T15:15:33Z</time>
      </trkpt>
      <trkpt lat="25.11190420947969" lon="-80.302445562556386">
        <ele>3.98</ele>
        <time>2014-07-21T15:15:39Z</time>
      </trkpt>
      <trkpt lat="25.111928852275014" lon="-80.302381021901965">
        <ele>3.98</ele>
        <time>2014-07-21T15:15:45Z</time>
      </trkpt>
      <trkpt lat="25.111841009929776" lon="-80.302296280860901">
        <ele>3.5</ele>
        <time>2014-07-21T15:15:50Z</time>
      </trkpt>
      <trkpt lat="25.111796082928777" lon="-80.302388649433851">
        <ele>3.5</ele>
        <time>2014-07-21T15:15:54Z</time>
      </trkpt>
      <trkpt lat="25.111863221973181" lon="-80.302449082955718">
        <ele>3.5</ele>
        <time>2014-07-21T15:15:57Z</time>
      </trkpt>
      <trkpt lat="25.112081570550799" lon="-80.302484706044197">
        <ele>3.02</ele>
        <time>2014-07-21T15:16:06Z</time>
      </trkpt>
      <trkpt lat="25.112175699323416" lon="-80.302427541464567">
        <ele>3.98</ele>
        <time>2014-07-21T15:16:13Z</time>
      </trkpt>
      <trkpt lat="25.112215764820576" lon="-80.302350176498294">
        <ele>3.98</ele>
        <time>2014-07-21T15:16:20Z</time>
      </trkpt>
      <trkpt lat="25.112225068733096" lon="-80.302257388830185">
        <ele>3.98</ele>
        <time>2014-07-21T15:16:29Z</time>
      </trkpt>
    </trkseg>
  </trk>

  <trk>
    <name>2014-07-21 11:37:58</name>
    <extensions>
      <gpxx:TrackExtension>
        <gpxx:DisplayColor>Cyan</gpxx:DisplayColor>
      </gpxx:TrackExtension>
    </extensions>
    <trkseg>
      <trkpt lat="25.111349076032639" lon="-80.303229186683893">
        <ele>-26.780000000000001</ele>
        <time>2014-07-21T14:53:24Z</time>
      </trkpt>
      <trkpt lat="25.11172634549439" lon="-80.303010335192084">
        <ele>-11.4</ele>
        <time>2014-07-21T14:53:29Z</time>
      </trkpt>
      <trkpt lat="25.111791389063001" lon="-80.303067751228809">
        <ele>-10.44</ele>
        <time>2014-07-21T14:53:37Z</time>
      </trkpt>
      <trkpt lat="25.111795915290713" lon="-80.303066913038492">
        <ele>-15.720000000000001</ele>
        <time>2014-07-21T14:53:39Z</time>
      </trkpt>
      <trkpt lat="25.11188568547368" lon="-80.303132710978389">
        <ele>-30.620000000000001</ele>
        <time>2014-07-21T14:53:43Z</time>
      </trkpt>
      <trkpt lat="25.11197361163795" lon="-80.303202532231808">
        <ele>-31.59</ele>
        <time>2014-07-21T14:53:49Z</time>
      </trkpt>
      <trkpt lat="25.111987022683024" lon="-80.303218457847834">
        <ele>-31.109999999999999</ele>
        <time>2014-07-21T14:53:50Z</time>
      </trkpt>
      <trkpt lat="25.112096825614572" lon="-80.303298756480217">
        <ele>-26.780000000000001</ele>
        <time>2014-07-21T14:53:59Z</time>
      </trkpt>
      <trkpt lat="25.112111074849963" lon="-80.303306467831135">
        <ele>-25.34</ele>
        <time>2014-07-21T14:54:00Z</time>
      </trkpt>
      <trkpt lat="25.112204616889358" lon="-80.303332451730967">
        <ele>-16.690000000000001</ele>
        <time>2014-07-21T14:54:07Z</time>
      </trkpt>
      <trkpt lat="25.112247113138437" lon="-80.30334728769958">
        <ele>-12.84</ele>
        <time>2014-07-21T14:54:10Z</time>
      </trkpt>
      <trkpt lat="25.112278461456299" lon="-80.303351981565356">
        <ele>-9.48</ele>
        <time>2014-07-21T14:54:12Z</time>
      </trkpt>
      <trkpt lat="25.112371919676661" lon="-80.30339565128088">
        <ele>-1.3</ele>
        <time>2014-07-21T14:54:19Z</time>
      </trkpt>
      <trkpt lat="25.11168334633112" lon="-80.3031752910465">
        <ele>3.98</ele>
        <time>2014-07-21T14:53:49Z</time>
      </trkpt>
      <trkpt lat="25.111673874780536" lon="-80.303180571645498">
        <ele>3.02</ele>
        <time>2014-07-21T14:53:55Z</time>
      </trkpt>
      <trkpt lat="25.111670522019267" lon="-80.303182750940323">
        <ele>1.58</ele>
        <time>2014-07-21T14:54:01Z</time>
      </trkpt>
      <trkpt lat="25.111656188964844" lon="-80.303190043196082">
        <ele>-0.34</ele>
        <time>2014-07-21T14:54:07Z</time>
      </trkpt>
      <trkpt lat="25.111657697707415" lon="-80.303181828930974">
        <ele>-1.3</ele>
        <time>2014-07-21T14:54:16Z</time>
      </trkpt>
      <trkpt lat="25.111661637201905" lon="-80.303187780082226">
        <ele>-0.82</ele>
        <time>2014-07-21T14:54:23Z</time>
      </trkpt>
      <trkpt lat="25.111667672172189" lon="-80.303188282996416">
        <ele>-0.82</ele>
        <time>2014-07-21T14:54:31Z</time>
      </trkpt>
      <trkpt lat="25.11166482232511" lon="-80.303213344886899">
        <ele>-0.82</ele>
        <time>2014-07-21T14:54:42Z</time>
      </trkpt>
      <trkpt lat="25.11166725307703" lon="-80.303231785073876">
        <ele>-2.27</ele>
        <time>2014-07-21T14:54:49Z</time>
      </trkpt>
      <trkpt lat="25.111686447635293" lon="-80.303257014602423">
        <ele>-2.75</ele>
        <time>2014-07-21T14:54:55Z</time>
      </trkpt>
      <trkpt lat="25.11170631274581" lon="-80.303299762308598">
        <ele>-2.27</ele>
        <time>2014-07-21T14:55:02Z</time>
      </trkpt>
      <trkpt lat="25.111728440970182" lon="-80.303336558863521">
        <ele>-1.79</ele>
        <time>2014-07-21T14:55:08Z</time>
      </trkpt>
      <trkpt lat="25.111733134835958" lon="-80.303346114233136">
        <ele>-1.79</ele>
        <time>2014-07-21T14:55:10Z</time>
      </trkpt>
      <trkpt lat="25.111745120957494" lon="-80.30338634736836">
        <ele>-1.3</ele>
        <time>2014-07-21T14:55:16Z</time>
      </trkpt>
      <trkpt lat="25.111764064058661" lon="-80.303440075367689">
        <ele>-1.3</ele>
        <time>2014-07-21T14:55:24Z</time>
      </trkpt>
      <trkpt lat="25.111772865056992" lon="-80.303465640172362">
        <ele>-0.82</ele>
        <time>2014-07-21T14:55:28Z</time>
      </trkpt>
      <trkpt lat="25.111786276102066" lon="-80.303518362343311">
        <ele>-1.79</ele>
        <time>2014-07-21T14:55:35Z</time>
      </trkpt>
      <trkpt lat="25.111802788451314" lon="-80.303557086735964">
        <ele>-1.79</ele>
        <time>2014-07-21T14:55:41Z</time>
      </trkpt>
      <trkpt lat="25.111829359084368" lon="-80.303591452538967">
        <ele>-1.79</ele>
        <time>2014-07-21T14:55:48Z</time>
      </trkpt>
      <trkpt lat="25.11187101714313" lon="-80.303616682067513">
        <ele>-1.3</ele>
        <time>2014-07-21T14:55:55Z</time>
      </trkpt>
      <trkpt lat="25.111884344369173" lon="-80.303577035665512">
        <ele>-2.27</ele>
        <time>2014-07-21T14:56:02Z</time>
      </trkpt>
      <trkpt lat="25.1118846796453" lon="-80.303550884127617">
        <ele>-1.79</ele>
        <time>2014-07-21T14:56:07Z</time>
      </trkpt>
      <trkpt lat="25.11188174597919" lon="-80.303508304059505">
        <ele>-2.27</ele>
        <time>2014-07-21T14:56:15Z</time>
      </trkpt>
      <trkpt lat="25.111877890303731" lon="-80.303479135036469">
        <ele>-1.79</ele>
        <time>2014-07-21T14:56:21Z</time>
      </trkpt>
      <trkpt lat="25.111873783171177" lon="-80.303436806425452">
        <ele>-1.79</ele>
        <time>2014-07-21T14:56:28Z</time>
      </trkpt>
      <trkpt lat="25.111867664381862" lon="-80.303394058719277">
        <ele>-1.79</ele>
        <time>2014-07-21T14:56:35Z</time>
      </trkpt>
      <trkpt lat="25.11185827665031" lon="-80.303350053727627">
        <ele>-1.79</ele>
        <time>2014-07-21T14:56:42Z</time>
      </trkpt>
      <trkpt lat="25.111851487308741" lon="-80.303310407325625">
        <ele>-2.27</ele>
        <time>2014-07-21T14:56:49Z</time>
      </trkpt>
      <trkpt lat="25.111842770129442" lon="-80.303261624649167">
        <ele>-3.71</ele>
        <time>2014-07-21T14:56:57Z</time>
      </trkpt>
      <trkpt lat="25.11184168048203" lon="-80.303220637142658">
        <ele>-3.71</ele>
        <time>2014-07-21T14:57:04Z</time>
      </trkpt>
      <trkpt lat="25.111841093748808" lon="-80.303179984912276">
        <ele>-3.23</ele>
        <time>2014-07-21T14:57:12Z</time>
      </trkpt>
      <trkpt lat="25.111842853948474" lon="-80.303150815889239">
        <ele>-3.23</ele>
        <time>2014-07-21T14:57:17Z</time>
      </trkpt>
      <trkpt lat="25.111829442903399" lon="-80.303113097324967">
        <ele>-2.75</ele>
        <time>2014-07-21T14:57:24Z</time>
      </trkpt>
      <trkpt lat="25.111810667440295" lon="-80.303077977150679">
        <ele>-3.23</ele>
        <time>2014-07-21T14:57:31Z</time>
      </trkpt>
      <trkpt lat="25.111795077100396" lon="-80.303024416789412">
        <ele>-4.19</ele>
        <time>2014-07-21T14:57:40Z</time>
      </trkpt>
      <trkpt lat="25.11178208515048" lon="-80.303000696003437">
        <ele>-3.23</ele>
        <time>2014-07-21T14:57:46Z</time>
      </trkpt>
      <trkpt lat="25.111766243353486" lon="-80.302969012409449">
        <ele>-2.75</ele>
        <time>2014-07-21T14:57:52Z</time>
      </trkpt>
      <trkpt lat="25.111785605549812" lon="-80.302947470918298">
        <ele>-2.27</ele>
        <time>2014-07-21T14:57:59Z</time>
      </trkpt>
      <trkpt lat="25.111820893362164" lon="-80.302969347685575">
        <ele>-2.27</ele>
        <time>2014-07-21T14:58:06Z</time>
      </trkpt>
      <trkpt lat="25.111840004101396" lon="-80.30299155972898">
        <ele>-2.27</ele>
        <time>2014-07-21T14:58:13Z</time>
      </trkpt>
      <trkpt lat="25.111857941374183" lon="-80.303028440102935">
        <ele>-2.75</ele>
        <time>2014-07-21T14:58:20Z</time>
      </trkpt>
      <trkpt lat="25.111879482865334" lon="-80.303072277456522">
        <ele>-2.27</ele>
        <time>2014-07-21T14:58:27Z</time>
      </trkpt>
      <trkpt lat="25.111904544755816" lon="-80.303115528076887">
        <ele>-2.75</ele>
        <time>2014-07-21T14:58:34Z</time>
      </trkpt>
      <trkpt lat="25.111937737092376" lon="-80.303103709593415">
        <ele>-2.75</ele>
        <time>2014-07-21T14:58:39Z</time>
      </trkpt>
      <trkpt lat="25.111939078196883" lon="-80.303138326853514">
        <ele>-2.27</ele>
        <time>2014-07-21T14:58:47Z</time>
      </trkpt>
      <trkpt lat="25.111940670758486" lon="-80.303145535290241">
        <ele>-1.79</ele>
        <time>2014-07-21T14:58:53Z</time>
      </trkpt>
      <trkpt lat="25.111944610252976" lon="-80.303152911365032">
        <ele>-1.79</ele>
        <time>2014-07-21T14:58:59Z</time>
      </trkpt>
      <trkpt lat="25.111955087631941" lon="-80.303164646029472">
        <ele>-1.79</ele>
        <time>2014-07-21T14:59:05Z</time>
      </trkpt>
      <trkpt lat="25.111957099288702" lon="-80.303168250247836">
        <ele>-1.3</ele>
        <time>2014-07-21T14:59:13Z</time>
      </trkpt>
      <trkpt lat="25.111967660486698" lon="-80.303172273561358">
        <ele>-0.82</ele>
        <time>2014-07-21T14:59:20Z</time>
      </trkpt>
      <trkpt lat="25.111982831731439" lon="-80.303155174478889">
        <ele>-0.82</ele>
        <time>2014-07-21T14:59:28Z</time>
      </trkpt>
      <trkpt lat="25.111974366009235" lon="-80.303188785910606">
        <ele>-0.34</ele>
        <time>2014-07-21T14:59:36Z</time>
      </trkpt>
      <trkpt lat="25.111972354352474" lon="-80.303195491433144">
        <ele>-0.34</ele>
        <time>2014-07-21T14:59:38Z</time>
      </trkpt>
      <trkpt lat="25.111981490626931" lon="-80.303211668506265">
        <ele>-0.82</ele>
        <time>2014-07-21T14:59:44Z</time>
      </trkpt>
      <trkpt lat="25.111979730427265" lon="-80.303201694041491">
        <ele>-0.82</ele>
        <time>2014-07-21T14:59:50Z</time>
      </trkpt>
      <trkpt lat="25.111980149522424" lon="-80.303201526403427">
        <ele>-1.3</ele>
        <time>2014-07-21T14:59:55Z</time>
      </trkpt>
      <trkpt lat="25.111987190321088" lon="-80.303194904699922">
        <ele>-1.79</ele>
        <time>2014-07-21T15:00:02Z</time>
      </trkpt>
      <trkpt lat="25.111985597759485" lon="-80.30318845063448">
        <ele>-1.79</ele>
        <time>2014-07-21T15:00:08Z</time>
      </trkpt>
      <trkpt lat="25.111988363787532" lon="-80.303209321573377">
        <ele>-2.27</ele>
        <time>2014-07-21T15:00:15Z</time>
      </trkpt>
      <trkpt lat="25.111996997147799" lon="-80.303207561373711">
        <ele>-1.79</ele>
        <time>2014-07-21T15:00:20Z</time>
      </trkpt>
      <trkpt lat="25.11199414730072" lon="-80.303208734840155">
        <ele>-1.79</ele>
        <time>2014-07-21T15:00:27Z</time>
      </trkpt>
      <trkpt lat="25.111980568617582" lon="-80.303220385685563">
        <ele>-2.27</ele>
        <time>2014-07-21T15:00:33Z</time>
      </trkpt>
      <trkpt lat="25.111976126208901" lon="-80.303233293816447">
        <ele>-3.23</ele>
        <time>2014-07-21T15:00:40Z</time>
      </trkpt>
      <trkpt lat="25.112001607194543" lon="-80.303231785073876">
        <ele>-3.71</ele>
        <time>2014-07-21T15:00:48Z</time>
      </trkpt>
      <trkpt lat="25.112000601366162" lon="-80.303222900256515">
        <ele>-4.19</ele>
        <time>2014-07-21T15:00:55Z</time>
      </trkpt>
      <trkpt lat="25.112012755125761" lon="-80.303229438140988">
        <ele>-3.23</ele>
        <time>2014-07-21T15:01:02Z</time>
      </trkpt>
      <trkpt lat="25.112017365172505" lon="-80.30322901904583">
        <ele>-2.75</ele>
        <time>2014-07-21T15:01:07Z</time>
      </trkpt>
      <trkpt lat="25.112017951905727" lon="-80.30322952196002">
        <ele>-2.75</ele>
        <time>2014-07-21T15:01:14Z</time>
      </trkpt>
      <trkpt lat="25.112021556124091" lon="-80.303227342665195">
        <ele>-3.23</ele>
        <time>2014-07-21T15:01:21Z</time>
      </trkpt>
      <trkpt lat="25.112038403749466" lon="-80.303243519738317">
        <ele>-3.71</ele>
        <time>2014-07-21T15:01:29Z</time>
      </trkpt>
      <trkpt lat="25.112042175605893" lon="-80.303257182240486">
        <ele>-3.71</ele>
        <time>2014-07-21T15:01:35Z</time>
      </trkpt>
      <trkpt lat="25.112052988260984" lon="-80.303253326565027">
        <ele>-4.19</ele>
        <time>2014-07-21T15:01:41Z</time>
      </trkpt>
      <trkpt lat="25.112038487568498" lon="-80.303265396505594">
        <ele>-4.67</ele>
        <time>2014-07-21T15:01:49Z</time>
      </trkpt>
      <trkpt lat="25.112025579437613" lon="-80.30326615087688">
        <ele>-4.19</ele>
        <time>2014-07-21T15:01:57Z</time>
      </trkpt>
      <trkpt lat="25.112016694620252" lon="-80.303253578022122">
        <ele>-4.19</ele>
        <time>2014-07-21T15:02:02Z</time>
      </trkpt>
      <trkpt lat="25.112013928592205" lon="-80.303256679326296">
        <ele>-4.19</ele>
        <time>2014-07-21T15:02:08Z</time>
      </trkpt>
      <trkpt lat="25.112014263868332" lon="-80.303275622427464">
        <ele>-3.71</ele>
        <time>2014-07-21T15:02:14Z</time>
      </trkpt>
      <trkpt lat="25.112054664641619" lon="-80.303270341828465">
        <ele>-3.23</ele>
        <time>2014-07-21T15:02:21Z</time>
      </trkpt>
      <trkpt lat="25.112017616629601" lon="-80.303258188068867">
        <ele>-2.27</ele>
        <time>2014-07-21T15:02:33Z</time>
      </trkpt>
      <trkpt lat="25.112020466476679" lon="-80.303267575800419">
        <ele>-2.75</ele>
        <time>2014-07-21T15:02:39Z</time>
      </trkpt>
      <trkpt lat="25.112025327980518" lon="-80.303269252181053">
        <ele>-2.75</ele>
        <time>2014-07-21T15:02:45Z</time>
      </trkpt>
      <trkpt lat="25.112031949684024" lon="-80.303267911076546">
        <ele>-3.23</ele>
        <time>2014-07-21T15:02:53Z</time>
      </trkpt>
      <trkpt lat="25.112020550295711" lon="-80.303281489759684">
        <ele>-3.23</ele>
        <time>2014-07-21T15:03:00Z</time>
      </trkpt>
      <trkpt lat="25.112016024067998" lon="-80.303272772580385">
        <ele>-2.27</ele>
        <time>2014-07-21T15:03:08Z</time>
      </trkpt>
      <trkpt lat="25.112040331587195" lon="-80.303263552486897">
        <ele>-2.27</ele>
        <time>2014-07-21T15:03:18Z</time>
      </trkpt>
      <trkpt lat="25.112029686570168" lon="-80.303262965753675">
        <ele>-2.75</ele>
        <time>2014-07-21T15:03:24Z</time>
      </trkpt>
      <trkpt lat="25.112012503668666" lon="-80.303271180018783">
        <ele>-2.75</ele>
        <time>2014-07-21T15:03:30Z</time>
      </trkpt>
      <trkpt lat="25.111997164785862" lon="-80.303276460617781">
        <ele>-2.75</ele>
        <time>2014-07-21T15:03:35Z</time>
      </trkpt>
      <trkpt lat="25.111977718770504" lon="-80.303287860006094">
        <ele>-2.27</ele>
        <time>2014-07-21T15:03:42Z</time>
      </trkpt>
      <trkpt lat="25.111975539475679" lon="-80.303300181403756">
        <ele>-2.27</ele>
        <time>2014-07-21T15:03:49Z</time>
      </trkpt>
      <trkpt lat="25.111987357959151" lon="-80.303309904411435">
        <ele>-2.75</ele>
        <time>2014-07-21T15:03:55Z</time>
      </trkpt>
      <trkpt lat="25.112003702670336" lon="-80.303308647125959">
        <ele>-3.23</ele>
        <time>2014-07-21T15:04:02Z</time>
      </trkpt>
      <trkpt lat="25.112016443163157" lon="-80.303302695974708">
        <ele>-2.75</ele>
        <time>2014-07-21T15:04:08Z</time>
      </trkpt>
      <trkpt lat="25.112024741247296" lon="-80.303319375962019">
        <ele>-3.23</ele>
        <time>2014-07-21T15:04:14Z</time>
      </trkpt>
      <trkpt lat="25.112026585265994" lon="-80.303333541378379">
        <ele>-3.23</ele>
        <time>2014-07-21T15:04:20Z</time>
      </trkpt>
      <trkpt lat="25.112022645771503" lon="-80.30335022136569">
        <ele>-3.23</ele>
        <time>2014-07-21T15:04:26Z</time>
      </trkpt>
      <trkpt lat="25.112010911107063" lon="-80.303347371518612">
        <ele>-2.75</ele>
        <time>2014-07-21T15:04:33Z</time>
      </trkpt>
      <trkpt lat="25.11200537905097" lon="-80.303352400660515">
        <ele>-2.75</ele>
        <time>2014-07-21T15:04:39Z</time>
      </trkpt>
      <trkpt lat="25.111984424293041" lon="-80.303348796442151">
        <ele>-2.75</ele>
        <time>2014-07-21T15:04:47Z</time>
      </trkpt>
      <trkpt lat="25.111979814246297" lon="-80.303346365690231">
        <ele>-2.75</ele>
        <time>2014-07-21T15:04:54Z</time>
      </trkpt>
      <trkpt lat="25.11197704821825" lon="-80.303349802270532">
        <ele>-3.23</ele>
        <time>2014-07-21T15:05:00Z</time>
      </trkpt>
      <trkpt lat="25.11198190972209" lon="-80.303376372903585">
        <ele>-2.75</ele>
        <time>2014-07-21T15:05:07Z</time>
      </trkpt>
      <trkpt lat="25.112004457041621" lon="-80.303378636017442">
        <ele>-2.75</ele>
        <time>2014-07-21T15:05:12Z</time>
      </trkpt>
      <trkpt lat="25.112017532810569" lon="-80.303358435630798">
        <ele>-2.75</ele>
        <time>2014-07-21T15:05:21Z</time>
      </trkpt>
      <trkpt lat="25.112020717933774" lon="-80.303345527499914">
        <ele>-3.23</ele>
        <time>2014-07-21T15:05:26Z</time>
      </trkpt>
      <trkpt lat="25.112026836723089" lon="-80.303338738158345">
        <ele>-3.23</ele>
        <time>2014-07-21T15:05:31Z</time>
      </trkpt>
      <trkpt lat="25.112028429284692" lon="-80.303361620754004">
        <ele>-3.71</ele>
        <time>2014-07-21T15:05:37Z</time>
      </trkpt>
      <trkpt lat="25.112030021846294" lon="-80.303392382338643">
        <ele>-3.71</ele>
        <time>2014-07-21T15:05:43Z</time>
      </trkpt>
      <trkpt lat="25.112031949684024" lon="-80.303405374288559">
        <ele>-3.23</ele>
        <time>2014-07-21T15:05:52Z</time>
      </trkpt>
      <trkpt lat="25.112041169777513" lon="-80.303433034569025">
        <ele>-3.71</ele>
        <time>2014-07-21T15:06:00Z</time>
      </trkpt>
      <trkpt lat="25.112029770389199" lon="-80.303453067317605">
        <ele>-3.71</ele>
        <time>2014-07-21T15:06:05Z</time>
      </trkpt>
      <trkpt lat="25.112035218626261" lon="-80.303473100066185">
        <ele>-4.19</ele>
        <time>2014-07-21T15:06:11Z</time>
      </trkpt>
      <trkpt lat="25.112047037109733" lon="-80.303494893014431">
        <ele>-3.71</ele>
        <time>2014-07-21T15:06:17Z</time>
      </trkpt>
      <trkpt lat="25.112047204747796" lon="-80.303509142249823">
        <ele>-2.75</ele>
        <time>2014-07-21T15:06:24Z</time>
      </trkpt>
      <trkpt lat="25.11204837821424" lon="-80.303531438112259">
        <ele>-2.27</ele>
        <time>2014-07-21T15:06:29Z</time>
      </trkpt>
      <trkpt lat="25.112042929977179" lon="-80.303641660138965">
        <ele>1.58</ele>
        <time>2014-07-21T15:06:55Z</time>
      </trkpt>
      <trkpt lat="25.112080983817577" lon="-80.303642079234123">
        <ele>2.06</ele>
        <time>2014-07-21T15:07:01Z</time>
      </trkpt>
      <trkpt lat="25.112114259973168" lon="-80.303617855533957">
        <ele>0.62</ele>
        <time>2014-07-21T15:07:07Z</time>
      </trkpt>
      <trkpt lat="25.112117864191532" lon="-80.303594637662172">
        <ele>-0.82</ele>
        <time>2014-07-21T15:07:13Z</time>
      </trkpt>
      <trkpt lat="25.112110236659646" lon="-80.303589440882206">
        <ele>-2.75</ele>
        <time>2014-07-21T15:07:25Z</time>
      </trkpt>
      <trkpt lat="25.112118367105722" lon="-80.303575191646814">
        <ele>-2.27</ele>
        <time>2014-07-21T15:07:31Z</time>
      </trkpt>
      <trkpt lat="25.112124821171165" lon="-80.303550967946649">
        <ele>-2.27</ele>
        <time>2014-07-21T15:07:40Z</time>
      </trkpt>
      <trkpt lat="25.112127000465989" lon="-80.303510231897235">
        <ele>-1.3</ele>
        <time>2014-07-21T15:07:47Z</time>
      </trkpt>
      <trkpt lat="25.112139573320746" lon="-80.303456084802747">
        <ele>-0.34</ele>
        <time>2014-07-21T15:07:55Z</time>
      </trkpt>
      <trkpt lat="25.112144853919744" lon="-80.30341518111527">
        <ele>0.14</ele>
        <time>2014-07-21T15:08:02Z</time>
      </trkpt>
      <trkpt lat="25.112148709595203" lon="-80.30336975120008">
        <ele>0.62</ele>
        <time>2014-07-21T15:08:10Z</time>
      </trkpt>
      <trkpt lat="25.112145524471998" lon="-80.303328428417444">
        <ele>0.62</ele>
        <time>2014-07-21T15:08:17Z</time>
      </trkpt>
      <trkpt lat="25.112146027386189" lon="-80.303294816985726">
        <ele>0.14</ele>
        <time>2014-07-21T15:08:24Z</time>
      </trkpt>
      <trkpt lat="25.112149631604552" lon="-80.303256427869201">
        <ele>0.62</ele>
        <time>2014-07-21T15:08:30Z</time>
      </trkpt>
      <trkpt lat="25.112154996022582" lon="-80.303229102864861">
        <ele>1.1</ele>
        <time>2014-07-21T15:08:35Z</time>
      </trkpt>
      <trkpt lat="25.112152481451631" lon="-80.303186271339655">
        <ele>1.1</ele>
        <time>2014-07-21T15:08:42Z</time>
      </trkpt>
      <trkpt lat="25.112139154225588" lon="-80.303144697099924">
        <ele>0.62</ele>
        <time>2014-07-21T15:08:50Z</time>
      </trkpt>
      <trkpt lat="25.112130269408226" lon="-80.30311812646687">
        <ele>0.62</ele>
        <time>2014-07-21T15:08:56Z</time>
      </trkpt>
      <trkpt lat="25.112126497551799" lon="-80.303075797855854">
        <ele>0.62</ele>
        <time>2014-07-21T15:09:02Z</time>
      </trkpt>
      <trkpt lat="25.11213144287467" lon="-80.303036319091916">
        <ele>1.1</ele>
        <time>2014-07-21T15:09:09Z</time>
      </trkpt>
      <trkpt lat="25.112137896940112" lon="-80.303003126755357">
        <ele>1.1</ele>
        <time>2014-07-21T15:09:16Z</time>
      </trkpt>
      <trkpt lat="25.112137394025922" lon="-80.302945459261537">
        <ele>1.1</ele>
        <time>2014-07-21T15:09:26Z</time>
      </trkpt>
      <trkpt lat="25.112130353227258" lon="-80.302915368229151">
        <ele>1.58</ele>
        <time>2014-07-21T15:09:32Z</time>
      </trkpt>
      <trkpt lat="25.112131526693702" lon="-80.302881840616465">
        <ele>2.06</ele>
        <time>2014-07-21T15:09:39Z</time>
      </trkpt>
      <trkpt lat="25.112153319641948" lon="-80.302886702120304">
        <ele>2.06</ele>
        <time>2014-07-21T15:09:44Z</time>
      </trkpt>
      <trkpt lat="25.112172933295369" lon="-80.302917547523975">
        <ele>1.58</ele>
        <time>2014-07-21T15:09:50Z</time>
      </trkpt>
      <trkpt lat="25.112186428159475" lon="-80.302956271916628">
        <ele>1.1</ele>
        <time>2014-07-21T15:09:58Z</time>
      </trkpt>
      <trkpt lat="25.112175615504384" lon="-80.302986782044172">
        <ele>1.58</ele>
        <time>2014-07-21T15:10:05Z</time>
      </trkpt>
      <trkpt lat="25.112175615504384" lon="-80.303025003522635">
        <ele>1.58</ele>
        <time>2014-07-21T15:10:12Z</time>
      </trkpt>
      <trkpt lat="25.112169831991196" lon="-80.303050819784403">
        <ele>1.1</ele>
        <time>2014-07-21T15:10:18Z</time>
      </trkpt>
      <trkpt lat="25.112158935517073" lon="-80.303071942180395">
        <ele>1.1</ele>
        <time>2014-07-21T15:10:22Z</time>
      </trkpt>
      <trkpt lat="25.112177291885018" lon="-80.303161712363362">
        <ele>2.06</ele>
        <time>2014-07-21T15:10:35Z</time>
      </trkpt>
      <trkpt lat="25.112185506150126" lon="-80.303186355158687">
        <ele>1.58</ele>
        <time>2014-07-21T15:10:42Z</time>
      </trkpt>
      <trkpt lat="25.11220864020288" lon="-80.303241172805429">
        <ele>1.1</ele>
        <time>2014-07-21T15:10:52Z</time>
      </trkpt>
      <trkpt lat="25.112222554162145" lon="-80.303270258009434">
        <ele>1.1</ele>
        <time>2014-07-21T15:10:58Z</time>
      </trkpt>
      <trkpt lat="25.112238060683012" lon="-80.303297247737646">
        <ele>0.62</ele>
        <time>2014-07-21T15:11:04Z</time>
      </trkpt>
      <trkpt lat="25.112250884994864" lon="-80.303327506408095">
        <ele>1.1</ele>
        <time>2014-07-21T15:11:09Z</time>
      </trkpt>
      <trkpt lat="25.112256836146116" lon="-80.303353993222117">
        <ele>1.58</ele>
        <time>2014-07-21T15:11:20Z</time>
      </trkpt>
      <trkpt lat="25.112268486991525" lon="-80.303382407873869">
        <ele>1.1</ele>
        <time>2014-07-21T15:11:25Z</time>
      </trkpt>
      <trkpt lat="25.11228097602725" lon="-80.30340931378305">
        <ele>1.58</ele>
        <time>2014-07-21T15:11:30Z</time>
      </trkpt>
      <trkpt lat="25.112292962148786" lon="-80.303448373451829">
        <ele>1.58</ele>
        <time>2014-07-21T15:11:37Z</time>
      </trkpt>
      <trkpt lat="25.112312575802207" lon="-80.303493551909924">
        <ele>1.58</ele>
        <time>2014-07-21T15:11:45Z</time>
      </trkpt>
      <trkpt lat="25.112334536388516" lon="-80.303537221625447">
        <ele>1.1</ele>
        <time>2014-07-21T15:11:53Z</time>
      </trkpt>
      <trkpt lat="25.112357251346111" lon="-80.303549207746983">
        <ele>1.1</ele>
        <time>2014-07-21T15:12:00Z</time>
      </trkpt>
      <trkpt lat="25.112393377348781" lon="-80.303563792258501">
        <ele>1.1</ele>
        <time>2014-07-21T15:12:07Z</time>
      </trkpt>
      <trkpt lat="25.112402429804206" lon="-80.303548704832792">
        <ele>1.1</ele>
        <time>2014-07-21T15:12:12Z</time>
      </trkpt>
      <trkpt lat="25.112431179732084" lon="-80.303522134199739">
        <ele>0.62</ele>
        <time>2014-07-21T15:12:20Z</time>
      </trkpt>
      <trkpt lat="25.112456493079662" lon="-80.303484247997403">
        <ele>1.1</ele>
        <time>2014-07-21T15:12:27Z</time>
      </trkpt>
      <trkpt lat="25.112459007650614" lon="-80.303440662100911">
        <ele>1.1</ele>
        <time>2014-07-21T15:12:35Z</time>
      </trkpt>
      <trkpt lat="25.112444087862968" lon="-80.303408140316606">
        <ele>1.1</ele>
        <time>2014-07-21T15:12:43Z</time>
      </trkpt>
      <trkpt lat="25.112433191388845" lon="-80.303369499742985">
        <ele>1.58</ele>
        <time>2014-07-21T15:12:51Z</time>
      </trkpt>
      <trkpt lat="25.112411817535758" lon="-80.303337732329965">
        <ele>1.58</ele>
        <time>2014-07-21T15:12:59Z</time>
      </trkpt>
      <trkpt lat="25.112412991002202" lon="-80.303307306021452">
        <ele>2.06</ele>
        <time>2014-07-21T15:13:33Z</time>
      </trkpt>
      <trkpt lat="25.11241584084928" lon="-80.303303869441152">
        <ele>2.54</ele>
        <time>2014-07-21T15:13:41Z</time>
      </trkpt>
      <trkpt lat="25.112416679039598" lon="-80.303309904411435">
        <ele>2.54</ele>
        <time>2014-07-21T15:13:47Z</time>
      </trkpt>
      <trkpt lat="25.11242656968534" lon="-80.303327590227127">
        <ele>2.54</ele>
        <time>2014-07-21T15:13:59Z</time>
      </trkpt>
      <trkpt lat="25.112378038465977" lon="-80.303264474496245">
        <ele>2.06</ele>
        <time>2014-07-21T15:14:16Z</time>
      </trkpt>
      <trkpt lat="25.112351719290018" lon="-80.303241172805429">
        <ele>2.54</ele>
        <time>2014-07-21T15:14:23Z</time>
      </trkpt>
      <trkpt lat="25.112316515296698" lon="-80.303218206390738">
        <ele>3.02</ele>
        <time>2014-07-21T15:14:31Z</time>
      </trkpt>
      <trkpt lat="25.112290782853961" lon="-80.303196413442492">
        <ele>3.5</ele>
        <time>2014-07-21T15:14:39Z</time>
      </trkpt>
      <trkpt lat="25.112271755933762" lon="-80.30317721888423">
        <ele>3.5</ele>
        <time>2014-07-21T15:14:46Z</time>
      </trkpt>
      <trkpt lat="25.112247951328754" lon="-80.303143858909607">
        <ele>3.5</ele>
        <time>2014-07-21T15:14:54Z</time>
      </trkpt>
      <trkpt lat="25.11224870570004" lon="-80.30311225913465">
        <ele>2.06</ele>
        <time>2014-07-21T15:15:01Z</time>
      </trkpt>
      <trkpt lat="25.112227750942111" lon="-80.303088705986738">
        <ele>1.58</ele>
        <time>2014-07-21T15:15:07Z</time>
      </trkpt>
      <trkpt lat="25.112209897488356" lon="-80.303047718480229">
        <ele>1.58</ele>
        <time>2014-07-21T15:15:15Z</time>
      </trkpt>
      <trkpt lat="25.112195564433932" lon="-80.303021231666207">
        <ele>2.06</ele>
        <time>2014-07-21T15:15:22Z</time>
      </trkpt>
      <trkpt lat="25.112180896103382" lon="-80.302990889176726">
        <ele>1.58</ele>
        <time>2014-07-21T15:15:29Z</time>
      </trkpt>
      <trkpt lat="25.112168826162815" lon="-80.302953002974391">
        <ele>2.06</ele>
        <time>2014-07-21T15:15:36Z</time>
      </trkpt>
      <trkpt lat="25.112181818112731" lon="-80.302911680191755">
        <ele>2.06</ele>
        <time>2014-07-21T15:15:45Z</time>
      </trkpt>
      <trkpt lat="25.11219447478652" lon="-80.302876140922308">
        <ele>2.06</ele>
        <time>2014-07-21T15:15:51Z</time>
      </trkpt>
      <trkpt lat="25.112231522798538" lon="-80.302871195599437">
        <ele>2.06</ele>
        <time>2014-07-21T15:15:58Z</time>
      </trkpt>
      <trkpt lat="25.112251220270991" lon="-80.302902041003108">
        <ele>2.06</ele>
        <time>2014-07-21T15:16:04Z</time>
      </trkpt>
      <trkpt lat="25.112265050411224" lon="-80.302930539473891">
        <ele>1.58</ele>
        <time>2014-07-21T15:16:09Z</time>
      </trkpt>
      <trkpt lat="25.112279467284679" lon="-80.302957529202104">
        <ele>1.1</ele>
        <time>2014-07-21T15:16:15Z</time>
      </trkpt>
      <trkpt lat="25.11228826828301" lon="-80.302994409576058">
        <ele>1.58</ele>
        <time>2014-07-21T15:16:21Z</time>
      </trkpt>
      <trkpt lat="25.112298326566815" lon="-80.303033133968711">
        <ele>1.1</ele>
        <time>2014-07-21T15:16:29Z</time>
      </trkpt>
      <trkpt lat="25.112306708469987" lon="-80.303070181980729">
        <ele>0.62</ele>
        <time>2014-07-21T15:16:36Z</time>
      </trkpt>
      <trkpt lat="25.112300589680672" lon="-80.303113767877221">
        <ele>0.14</ele>
        <time>2014-07-21T15:16:51Z</time>
      </trkpt>
      <trkpt lat="25.112311067059636" lon="-80.303169758990407">
        <ele>0.62</ele>
        <time>2014-07-21T15:16:58Z</time>
      </trkpt>
      <trkpt lat="25.112307798117399" lon="-80.303206890821457">
        <ele>1.58</ele>
        <time>2014-07-21T15:17:05Z</time>
      </trkpt>
      <trkpt lat="25.112295476719737" lon="-80.303240837529302">
        <ele>2.54</ele>
        <time>2014-07-21T15:17:12Z</time>
      </trkpt>
      <trkpt lat="25.112288016825914" lon="-80.303269000723958">
        <ele>2.54</ele>
        <time>2014-07-21T15:17:18Z</time>
      </trkpt>
      <trkpt lat="25.112274773418903" lon="-80.30329498462379">
        <ele>3.02</ele>
        <time>2014-07-21T15:17:24Z</time>
      </trkpt>
      <trkpt lat="25.112267397344112" lon="-80.303313340991735">
        <ele>3.02</ele>
        <time>2014-07-21T15:17:29Z</time>
      </trkpt>
      <trkpt lat="25.112252812832594" lon="-80.303323147818446">
        <ele>2.54</ele>
        <time>2014-07-21T15:17:35Z</time>
      </trkpt>
      <trkpt lat="25.112244011834264" lon="-80.303358770906925">
        <ele>2.54</ele>
        <time>2014-07-21T15:17:41Z</time>
      </trkpt>
      <trkpt lat="25.112236551940441" lon="-80.303389364853501">
        <ele>2.54</ele>
        <time>2014-07-21T15:17:47Z</time>
      </trkpt>
      <trkpt lat="25.112235797569156" lon="-80.303388191387057">
        <ele>2.54</ele>
        <time>2014-07-21T15:18:01Z</time>
      </trkpt>
      <trkpt lat="25.112237809225917" lon="-80.303400009870529">
        <ele>2.54</ele>
        <time>2014-07-21T15:18:06Z</time>
      </trkpt>
      <trkpt lat="25.112260608002543" lon="-80.303398333489895">
        <ele>2.54</ele>
        <time>2014-07-21T15:18:12Z</time>
      </trkpt>
      <trkpt lat="25.112293800339103" lon="-80.303429262712598">
        <ele>2.06</ele>
        <time>2014-07-21T15:18:22Z</time>
      </trkpt>
      <trkpt lat="25.112408883869648" lon="-80.303483577445149">
        <ele>0.14</ele>
        <time>2014-07-21T15:18:43Z</time>
      </trkpt>
      <trkpt lat="25.112435538321733" lon="-80.303492126986384">
        <ele>1.1</ele>
        <time>2014-07-21T15:18:52Z</time>
      </trkpt>
      <trkpt lat="25.112486584112048" lon="-80.303475698456168">
        <ele>1.1</ele>
        <time>2014-07-21T15:19:00Z</time>
      </trkpt>
      <trkpt lat="25.112518770620227" lon="-80.303470082581043">
        <ele>0.62</ele>
        <time>2014-07-21T15:19:06Z</time>
      </trkpt>
      <trkpt lat="25.112536791712046" lon="-80.303487600758672">
        <ele>1.58</ele>
        <time>2014-07-21T15:19:11Z</time>
      </trkpt>
      <trkpt lat="25.11255313642323" lon="-80.303485924378037">
        <ele>3.98</ele>
        <time>2014-07-21T15:19:18Z</time>
      </trkpt>
      <trkpt lat="25.112557411193848" lon="-80.303429011255503">
        <ele>3.98</ele>
        <time>2014-07-21T15:19:27Z</time>
      </trkpt>
      <trkpt lat="25.112562775611877" lon="-80.303393807262182">
        <ele>3.98</ele>
        <time>2014-07-21T15:19:34Z</time>
      </trkpt>
      <trkpt lat="25.112562859430909" lon="-80.303384335711598">
        <ele>3.02</ele>
        <time>2014-07-21T15:19:40Z</time>
      </trkpt>
      <trkpt lat="25.112554477527738" lon="-80.303384168073535">
        <ele>2.06</ele>
        <time>2014-07-21T15:19:47Z</time>
      </trkpt>
      <trkpt lat="25.112573001533747" lon="-80.303350640460849">
        <ele>0.62</ele>
        <time>2014-07-21T15:19:56Z</time>
      </trkpt>
      <trkpt lat="25.112566128373146" lon="-80.3033203817904">
        <ele>0.14</ele>
        <time>2014-07-21T15:20:05Z</time>
      </trkpt>
      <trkpt lat="25.112559422850609" lon="-80.303313424810767">
        <ele>1.58</ele>
        <time>2014-07-21T15:20:12Z</time>
      </trkpt>
      <trkpt lat="25.11256436817348" lon="-80.303310742601752">
        <ele>2.06</ele>
        <time>2014-07-21T15:20:19Z</time>
      </trkpt>
      <trkpt lat="25.112572917714715" lon="-80.303313424810767">
        <ele>1.1</ele>
        <time>2014-07-21T15:20:26Z</time>
      </trkpt>
      <trkpt lat="25.112574929371476" lon="-80.303313927724957">
        <ele>1.1</ele>
        <time>2014-07-21T15:20:33Z</time>
      </trkpt>
      <trkpt lat="25.112560680136085" lon="-80.30329741537571">
        <ele>1.58</ele>
        <time>2014-07-21T15:20:40Z</time>
      </trkpt>
      <trkpt lat="25.112539976835251" lon="-80.30327788554132">
        <ele>1.1</ele>
        <time>2014-07-21T15:20:46Z</time>
      </trkpt>
      <trkpt lat="25.112513154745102" lon="-80.303246369585395">
        <ele>1.1</ele>
        <time>2014-07-21T15:20:53Z</time>
      </trkpt>
      <trkpt lat="25.112487506121397" lon="-80.303220385685563">
        <ele>2.06</ele>
        <time>2014-07-21T15:21:01Z</time>
      </trkpt>
      <trkpt lat="25.112467221915722" lon="-80.303198425099254">
        <ele>3.02</ele>
        <time>2014-07-21T15:21:08Z</time>
      </trkpt>
      <trkpt lat="25.11244316585362" lon="-80.303173949941993">
        <ele>3.02</ele>
        <time>2014-07-21T15:21:15Z</time>
      </trkpt>
      <trkpt lat="25.112433945760131" lon="-80.303162718191743">
        <ele>2.54</ele>
        <time>2014-07-21T15:21:20Z</time>
      </trkpt>
      <trkpt lat="25.112425480037928" lon="-80.303156934678555">
        <ele>3.02</ele>
        <time>2014-07-21T15:21:23Z</time>
      </trkpt>
      <trkpt lat="25.112408716231585" lon="-80.303124999627471">
        <ele>3.98</ele>
        <time>2014-07-21T15:21:38Z</time>
      </trkpt>
      <trkpt lat="25.112393461167812" lon="-80.303093651309609">
        <ele>3.98</ele>
        <time>2014-07-21T15:21:44Z</time>
      </trkpt>
      <trkpt lat="25.112386839464307" lon="-80.303076384589076">
        <ele>3.5</ele>
        <time>2014-07-21T15:21:52Z</time>
      </trkpt>
      <trkpt lat="25.11237820610404" lon="-80.303070181980729">
        <ele>3.5</ele>
        <time>2014-07-21T15:21:59Z</time>
      </trkpt>
      <trkpt lat="25.112378792837262" lon="-80.303059536963701">
        <ele>3.02</ele>
        <time>2014-07-21T15:22:07Z</time>
      </trkpt>
      <trkpt lat="25.112385498359799" lon="-80.303042018786073">
        <ele>3.5</ele>
        <time>2014-07-21T15:22:13Z</time>
      </trkpt>
      <trkpt lat="25.112396394833922" lon="-80.303045539185405">
        <ele>3.5</ele>
        <time>2014-07-21T15:22:19Z</time>
      </trkpt>
      <trkpt lat="25.112396478652954" lon="-80.30302919447422">
        <ele>3.02</ele>
        <time>2014-07-21T15:22:27Z</time>
      </trkpt>
      <trkpt lat="25.112395053729415" lon="-80.303014442324638">
        <ele>3.02</ele>
        <time>2014-07-21T15:22:32Z</time>
      </trkpt>
      <trkpt lat="25.112378038465977" lon="-80.302993822842836">
        <ele>2.06</ele>
        <time>2014-07-21T15:22:38Z</time>
      </trkpt>
      <trkpt lat="25.112359179183841" lon="-80.302967168390751">
        <ele>2.06</ele>
        <time>2014-07-21T15:22:44Z</time>
      </trkpt>
      <trkpt lat="25.112322550266981" lon="-80.302929617464542">
        <ele>1.58</ele>
        <time>2014-07-21T15:22:54Z</time>
      </trkpt>
      <trkpt lat="25.112306457012892" lon="-80.302909333258867">
        <ele>2.06</ele>
        <time>2014-07-21T15:23:00Z</time>
      </trkpt>
      <trkpt lat="25.112285083159804" lon="-80.30286842957139">
        <ele>2.06</ele>
        <time>2014-07-21T15:23:07Z</time>
      </trkpt>
      <trkpt lat="25.112270750105381" lon="-80.302846888080239">
        <ele>2.06</ele>
        <time>2014-07-21T15:23:12Z</time>
      </trkpt>
      <trkpt lat="25.112249040976167" lon="-80.30280782841146">
        <ele>3.02</ele>
        <time>2014-07-21T15:23:24Z</time>
      </trkpt>
      <trkpt lat="25.112308887764812" lon="-80.302810594439507">
        <ele>3.5</ele>
        <time>2014-07-21T15:23:31Z</time>
      </trkpt>
      <trkpt lat="25.112326741218567" lon="-80.302829286083579">
        <ele>3.02</ele>
        <time>2014-07-21T15:23:37Z</time>
      </trkpt>
      <trkpt lat="25.112317269667983" lon="-80.30284303240478">
        <ele>2.54</ele>
        <time>2014-07-21T15:23:48Z</time>
      </trkpt>
      <trkpt lat="25.112336045131087" lon="-80.302840350195765">
        <ele>2.54</ele>
        <time>2014-07-21T15:23:55Z</time>
      </trkpt>
      <trkpt lat="25.112351384013891" lon="-80.302855772897601">
        <ele>2.06</ele>
        <time>2014-07-21T15:24:06Z</time>
      </trkpt>
      <trkpt lat="25.112363705411553" lon="-80.302845546975732">
        <ele>2.54</ele>
        <time>2014-07-21T15:24:13Z</time>
      </trkpt>
      <trkpt lat="25.11236160993576" lon="-80.302851414307952">
        <ele>3.02</ele>
        <time>2014-07-21T15:24:19Z</time>
      </trkpt>
      <trkpt lat="25.112361358478665" lon="-80.302884187549353">
        <ele>2.54</ele>
        <time>2014-07-21T15:24:25Z</time>
      </trkpt>
      <trkpt lat="25.112359430640936" lon="-80.302899358794093">
        <ele>2.06</ele>
        <time>2014-07-21T15:24:30Z</time>
      </trkpt>
      <trkpt lat="25.112371165305376" lon="-80.302929533645511">
        <ele>2.54</ele>
        <time>2014-07-21T15:24:36Z</time>
      </trkpt>
      <trkpt lat="25.11238113977015" lon="-80.302977310493588">
        <ele>3.02</ele>
        <time>2014-07-21T15:24:44Z</time>
      </trkpt>
      <trkpt lat="25.112381055951118" lon="-80.303022237494588">
        <ele>3.02</ele>
        <time>2014-07-21T15:24:51Z</time>
      </trkpt>
      <trkpt lat="25.112384492531419" lon="-80.303073953837156">
        <ele>3.5</ele>
        <time>2014-07-21T15:25:00Z</time>
      </trkpt>
      <trkpt lat="25.112386755645275" lon="-80.303067248314619">
        <ele>3.98</ele>
        <time>2014-07-21T15:25:06Z</time>
      </trkpt>
      <trkpt lat="25.112403854727745" lon="-80.303128603845835">
        <ele>4.46</ele>
        <time>2014-07-21T15:25:14Z</time>
      </trkpt>
      <trkpt lat="25.112417014315724" lon="-80.303179398179054">
        <ele>3.98</ele>
        <time>2014-07-21T15:25:20Z</time>
      </trkpt>
      <trkpt lat="25.112417936325073" lon="-80.303217452019453">
        <ele>4.46</ele>
        <time>2014-07-21T15:25:27Z</time>
      </trkpt>
      <trkpt lat="25.112413661554456" lon="-80.30325005762279">
        <ele>3.98</ele>
        <time>2014-07-21T15:25:33Z</time>
      </trkpt>
      <trkpt lat="25.112411817535758" lon="-80.303282663226128">
        <ele>3.98</ele>
        <time>2014-07-21T15:25:39Z</time>
      </trkpt>
      <trkpt lat="25.112415254116058" lon="-80.303310826420784">
        <ele>4.46</ele>
        <time>2014-07-21T15:25:45Z</time>
      </trkpt>
      <trkpt lat="25.112414751201868" lon="-80.303311245515943">
        <ele>4.46</ele>
        <time>2014-07-21T15:25:46Z</time>
      </trkpt>
      <trkpt lat="25.11241240426898" lon="-80.303352903574705">
        <ele>3.98</ele>
        <time>2014-07-21T15:25:53Z</time>
      </trkpt>
      <trkpt lat="25.112401256337762" lon="-80.30339028686285">
        <ele>3.5</ele>
        <time>2014-07-21T15:26:05Z</time>
      </trkpt>
      <trkpt lat="25.112432688474655" lon="-80.303443092852831">
        <ele>3.5</ele>
        <time>2014-07-21T15:26:12Z</time>
      </trkpt>
      <trkpt lat="25.11246470734477" lon="-80.303482990711927">
        <ele>3.98</ele>
        <time>2014-07-21T15:26:20Z</time>
      </trkpt>
      <trkpt lat="25.112497312948108" lon="-80.303525738418102">
        <ele>3.5</ele>
        <time>2014-07-21T15:26:26Z</time>
      </trkpt>
      <trkpt lat="25.112534277141094" lon="-80.303552560508251">
        <ele>3.5</ele>
        <time>2014-07-21T15:26:33Z</time>
      </trkpt>
      <trkpt lat="25.112563613802195" lon="-80.303589357063174">
        <ele>2.54</ele>
        <time>2014-07-21T15:26:41Z</time>
      </trkpt>
      <trkpt lat="25.11260393075645" lon="-80.303624896332622">
        <ele>2.54</ele>
        <time>2014-07-21T15:27:02Z</time>
      </trkpt>
      <trkpt lat="25.112605774775147" lon="-80.303655574098229">
        <ele>1.58</ele>
        <time>2014-07-21T15:27:08Z</time>
      </trkpt>
      <trkpt lat="25.11260686442256" lon="-80.303656160831451">
        <ele>2.06</ele>
        <time>2014-07-21T15:27:15Z</time>
      </trkpt>
      <trkpt lat="25.112611725926399" lon="-80.303649958223104">
        <ele>2.54</ele>
        <time>2014-07-21T15:27:27Z</time>
      </trkpt>
      <trkpt lat="25.112611725926399" lon="-80.30366588383913">
        <ele>2.06</ele>
        <time>2014-07-21T15:27:35Z</time>
      </trkpt>
      <trkpt lat="25.112618263810873" lon="-80.303666722029448">
        <ele>2.06</ele>
        <time>2014-07-21T15:27:42Z</time>
      </trkpt>
      <trkpt lat="25.112620275467634" lon="-80.30369664542377">
        <ele>2.06</ele>
        <time>2014-07-21T15:27:49Z</time>
      </trkpt>
      <trkpt lat="25.112612899392843" lon="-80.303741740062833">
        <ele>2.54</ele>
        <time>2014-07-21T15:27:57Z</time>
      </trkpt>
      <trkpt lat="25.112613569945097" lon="-80.30372011475265">
        <ele>2.06</ele>
        <time>2014-07-21T15:28:04Z</time>
      </trkpt>
      <trkpt lat="25.112625723704696" lon="-80.303752468898892">
        <ele>1.58</ele>
        <time>2014-07-21T15:28:12Z</time>
      </trkpt>
      <trkpt lat="25.112635111436248" lon="-80.303769987076521">
        <ele>2.06</ele>
        <time>2014-07-21T15:28:19Z</time>
      </trkpt>
      <trkpt lat="25.112651791423559" lon="-80.303784068673849">
        <ele>2.54</ele>
        <time>2014-07-21T15:28:26Z</time>
      </trkpt>
      <trkpt lat="25.112637206912041" lon="-80.303808208554983">
        <ele>2.06</ele>
        <time>2014-07-21T15:28:32Z</time>
      </trkpt>
      <trkpt lat="25.11264743283391" lon="-80.303832935169339">
        <ele>2.06</ele>
        <time>2014-07-21T15:28:40Z</time>
      </trkpt>
      <trkpt lat="25.112682385370135" lon="-80.303834192454815">
        <ele>2.54</ele>
        <time>2014-07-21T15:28:47Z</time>
      </trkpt>
      <trkpt lat="25.112704345956445" lon="-80.303804604336619">
        <ele>2.54</ele>
        <time>2014-07-21T15:28:54Z</time>
      </trkpt>
      <trkpt lat="25.112723037600517" lon="-80.303771244361997">
        <ele>2.06</ele>
        <time>2014-07-21T15:29:01Z</time>
      </trkpt>
      <trkpt lat="25.112718930467963" lon="-80.303752301260829">
        <ele>2.54</ele>
        <time>2014-07-21T15:29:08Z</time>
      </trkpt>
      <trkpt lat="25.112697556614876" lon="-80.303730675950646">
        <ele>2.06</ele>
        <time>2014-07-21T15:29:16Z</time>
      </trkpt>
      <trkpt lat="25.112676015123725" lon="-80.303717013448477">
        <ele>1.58</ele>
        <time>2014-07-21T15:29:24Z</time>
      </trkpt>
      <trkpt lat="25.112656401470304" lon="-80.303736543282866">
        <ele>1.1</ele>
        <time>2014-07-21T15:29:30Z</time>
      </trkpt>
      <trkpt lat="25.112690264359117" lon="-80.303700752556324">
        <ele>1.58</ele>
        <time>2014-07-21T15:29:37Z</time>
      </trkpt>
      <trkpt lat="25.112709794193506" lon="-80.303668063133955">
        <ele>1.58</ele>
        <time>2014-07-21T15:29:43Z</time>
      </trkpt>
      <trkpt lat="25.112744579091668" lon="-80.303629925474524">
        <ele>1.1</ele>
        <time>2014-07-21T15:29:52Z</time>
      </trkpt>
      <trkpt lat="25.112803252413869" lon="-80.303595140576363">
        <ele>1.58</ele>
        <time>2014-07-21T15:30:02Z</time>
      </trkpt>
      <trkpt lat="25.112851615995169" lon="-80.303547531366348">
        <ele>1.58</ele>
        <time>2014-07-21T15:30:11Z</time>
      </trkpt>
      <trkpt lat="25.112889083102345" lon="-80.303509812802076">
        <ele>2.06</ele>
        <time>2014-07-21T15:30:21Z</time>
      </trkpt>
      <trkpt lat="25.112922443076968" lon="-80.303494641557336">
        <ele>1.58</ele>
        <time>2014-07-21T15:30:28Z</time>
      </trkpt>
      <trkpt lat="25.112967621535063" lon="-80.303506124764681">
        <ele>2.06</ele>
        <time>2014-07-21T15:30:46Z</time>
      </trkpt>
      <trkpt lat="25.112967118620872" lon="-80.303542921319604">
        <ele>2.54</ele>
        <time>2014-07-21T15:30:52Z</time>
      </trkpt>
      <trkpt lat="25.112944906577468" lon="-80.303588602691889">
        <ele>3.98</ele>
        <time>2014-07-21T15:31:00Z</time>
      </trkpt>
      <trkpt lat="25.112913306802511" lon="-80.303617771714926">
        <ele>3.02</ele>
        <time>2014-07-21T15:31:08Z</time>
      </trkpt>
      <trkpt lat="25.11287902481854" lon="-80.303643587976694">
        <ele>3.02</ele>
        <time>2014-07-21T15:31:16Z</time>
      </trkpt>
      <trkpt lat="25.112848430871964" lon="-80.30366781167686">
        <ele>3.5</ele>
        <time>2014-07-21T15:31:24Z</time>
      </trkpt>
      <trkpt lat="25.112816412001848" lon="-80.303691616281867">
        <ele>3.98</ele>
        <time>2014-07-21T15:31:32Z</time>
      </trkpt>
      <trkpt lat="25.112813478335738" lon="-80.30370737425983">
        <ele>3.5</ele>
        <time>2014-07-21T15:31:38Z</time>
      </trkpt>
      <trkpt lat="25.112841976806521" lon="-80.303730089217424">
        <ele>3.5</ele>
        <time>2014-07-21T15:31:45Z</time>
      </trkpt>
      <trkpt lat="25.112872319296002" lon="-80.303751630708575">
        <ele>2.54</ele>
        <time>2014-07-21T15:31:52Z</time>
      </trkpt>
      <trkpt lat="25.112906768918037" lon="-80.30375087633729">
        <ele>2.06</ele>
        <time>2014-07-21T15:31:59Z</time>
      </trkpt>
      <trkpt lat="25.112921018153429" lon="-80.303739896044135">
        <ele>2.06</ele>
        <time>2014-07-21T15:32:04Z</time>
      </trkpt>
      <trkpt lat="25.112945241853595" lon="-80.30369907617569">
        <ele>2.06</ele>
        <time>2014-07-21T15:32:12Z</time>
      </trkpt>
      <trkpt lat="25.112988241016865" lon="-80.303661273792386">
        <ele>2.06</ele>
        <time>2014-07-21T15:32:22Z</time>
      </trkpt>
      <trkpt lat="25.113036185503006" lon="-80.303645599633455">
        <ele>2.06</ele>
        <time>2014-07-21T15:32:30Z</time>
      </trkpt>
      <trkpt lat="25.113075161352754" lon="-80.303637301549315">
        <ele>2.06</ele>
        <time>2014-07-21T15:32:38Z</time>
      </trkpt>
      <trkpt lat="25.113094607368112" lon="-80.303640738129616">
        <ele>2.54</ele>
        <time>2014-07-21T15:32:43Z</time>
      </trkpt>
      <trkpt lat="25.113109527155757" lon="-80.303675439208746">
        <ele>2.06</ele>
        <time>2014-07-21T15:32:51Z</time>
      </trkpt>
      <trkpt lat="25.113110784441233" lon="-80.303680468350649">
        <ele>2.54</ele>
        <time>2014-07-21T15:32:52Z</time>
      </trkpt>
      <trkpt lat="25.113090584054589" lon="-80.303690610453486">
        <ele>2.06</ele>
        <time>2014-07-21T15:32:58Z</time>
      </trkpt>
      <trkpt lat="25.113090081140399" lon="-80.303688598796725">
        <ele>2.54</ele>
        <time>2014-07-21T15:33:06Z</time>
      </trkpt>
      <trkpt lat="25.113084632903337" lon="-80.303698154166341">
        <ele>1.58</ele>
        <time>2014-07-21T15:33:17Z</time>
      </trkpt>
      <trkpt lat="25.113098127767444" lon="-80.303678959608078">
        <ele>1.58</ele>
        <time>2014-07-21T15:33:25Z</time>
      </trkpt>
      <trkpt lat="25.113101815804839" lon="-80.303682647645473">
        <ele>2.06</ele>
        <time>2014-07-21T15:33:32Z</time>
      </trkpt>
      <trkpt lat="25.113077005371451" lon="-80.30367367900908">
        <ele>1.58</ele>
        <time>2014-07-21T15:33:39Z</time>
      </trkpt>
      <trkpt lat="25.113068288192153" lon="-80.303689353168011">
        <ele>1.58</ele>
        <time>2014-07-21T15:33:45Z</time>
      </trkpt>
      <trkpt lat="25.113075664266944" lon="-80.303684575483203">
        <ele>1.1</ele>
        <time>2014-07-21T15:33:55Z</time>
      </trkpt>
      <trkpt lat="25.113097205758095" lon="-80.303706955164671">
        <ele>1.1</ele>
        <time>2014-07-21T15:34:03Z</time>
      </trkpt>
      <trkpt lat="25.113096199929714" lon="-80.303735537454486">
        <ele>1.58</ele>
        <time>2014-07-21T15:34:09Z</time>
      </trkpt>
      <trkpt lat="25.113099552690983" lon="-80.303736040368676">
        <ele>2.06</ele>
        <time>2014-07-21T15:34:16Z</time>
      </trkpt>
      <trkpt lat="25.113098127767444" lon="-80.303738806396723">
        <ele>1.58</ele>
        <time>2014-07-21T15:34:23Z</time>
      </trkpt>
      <trkpt lat="25.113098714500666" lon="-80.303735285997391">
        <ele>1.58</ele>
        <time>2014-07-21T15:34:29Z</time>
      </trkpt>
      <trkpt lat="25.113105336204171" lon="-80.303737046197057">
        <ele>2.06</ele>
        <time>2014-07-21T15:34:35Z</time>
      </trkpt>
      <trkpt lat="25.113108018413186" lon="-80.303750289604068">
        <ele>1.58</ele>
        <time>2014-07-21T15:34:41Z</time>
      </trkpt>
      <trkpt lat="25.113100474700332" lon="-80.303788427263498">
        <ele>1.58</ele>
        <time>2014-07-21T15:34:48Z</time>
      </trkpt>
      <trkpt lat="25.113099552690983" lon="-80.30379194766283">
        <ele>2.54</ele>
        <time>2014-07-21T15:34:55Z</time>
      </trkpt>
      <trkpt lat="25.113101145252585" lon="-80.303810304030776">
        <ele>3.02</ele>
        <time>2014-07-21T15:35:05Z</time>
      </trkpt>
      <trkpt lat="25.113098882138729" lon="-80.303830923512578">
        <ele>2.54</ele>
        <time>2014-07-21T15:35:11Z</time>
      </trkpt>
      <trkpt lat="25.113119753077626" lon="-80.303814075887203">
        <ele>2.54</ele>
        <time>2014-07-21T15:35:18Z</time>
      </trkpt>
      <trkpt lat="25.113143054768443" lon="-80.303766969591379">
        <ele>2.06</ele>
        <time>2014-07-21T15:35:27Z</time>
      </trkpt>
      <trkpt lat="25.113151520490646" lon="-80.303744338452816">
        <ele>2.06</ele>
        <time>2014-07-21T15:35:34Z</time>
      </trkpt>
      <trkpt lat="25.113152023404837" lon="-80.303770406171679">
        <ele>2.54</ele>
        <time>2014-07-21T15:35:40Z</time>
      </trkpt>
      <trkpt lat="25.113141881301999" lon="-80.303809465840459">
        <ele>2.54</ele>
        <time>2014-07-21T15:35:47Z</time>
      </trkpt>
      <trkpt lat="25.113119836896658" lon="-80.303841400891542">
        <ele>2.54</ele>
        <time>2014-07-21T15:35:54Z</time>
      </trkpt>
      <trkpt lat="25.113107515498996" lon="-80.303862439468503">
        <ele>3.5</ele>
        <time>2014-07-21T15:36:01Z</time>
      </trkpt>
      <trkpt lat="25.113107180222869" lon="-80.303864367306232">
        <ele>4.46</ele>
        <time>2014-07-21T15:36:07Z</time>
      </trkpt>
      <trkpt lat="25.113105000928044" lon="-80.303901834413409">
        <ele>4.46</ele>
        <time>2014-07-21T15:36:15Z</time>
      </trkpt>
      <trkpt lat="25.113115226849914" lon="-80.303925974294543">
        <ele>3.5</ele>
        <time>2014-07-21T15:36:22Z</time>
      </trkpt>
      <trkpt lat="25.113142048940063" lon="-80.303955310955644">
        <ele>3.02</ele>
        <time>2014-07-21T15:36:29Z</time>
      </trkpt>
      <trkpt lat="25.113184629008174" lon="-80.303959082812071">
        <ele>2.54</ele>
        <time>2014-07-21T15:36:37Z</time>
      </trkpt>
      <trkpt lat="25.11322352103889" lon="-80.303971404209733">
        <ele>2.54</ele>
        <time>2014-07-21T15:36:44Z</time>
      </trkpt>
      <trkpt lat="25.113258389756083" lon="-80.303989760577679">
        <ele>2.54</ele>
        <time>2014-07-21T15:36:51Z</time>
      </trkpt>
      <trkpt lat="25.113297533243895" lon="-80.304003423079848">
        <ele>3.5</ele>
        <time>2014-07-21T15:37:08Z</time>
      </trkpt>
      <trkpt lat="25.113296611234546" lon="-80.304003842175007">
        <ele>3.5</ele>
        <time>2014-07-21T15:37:11Z</time>
      </trkpt>
      <trkpt lat="25.113312620669603" lon="-80.303995963186026">
        <ele>2.54</ele>
        <time>2014-07-21T15:37:18Z</time>
      </trkpt>
      <trkpt lat="25.113327037543058" lon="-80.303998310118914">
        <ele>2.54</ele>
        <time>2014-07-21T15:37:26Z</time>
      </trkpt>
      <trkpt lat="25.113326199352741" lon="-80.303994622081518">
        <ele>2.54</ele>
        <time>2014-07-21T15:37:33Z</time>
      </trkpt>
      <trkpt lat="25.113330390304327" lon="-80.303979953750968">
        <ele>2.54</ele>
        <time>2014-07-21T15:37:37Z</time>
      </trkpt>
      <trkpt lat="25.113336592912674" lon="-80.303986240178347">
        <ele>2.54</ele>
        <time>2014-07-21T15:37:45Z</time>
      </trkpt>
      <trkpt lat="25.113343046978116" lon="-80.30397173948586">
        <ele>2.06</ele>
        <time>2014-07-21T15:37:54Z</time>
      </trkpt>
      <trkpt lat="25.113344136625528" lon="-80.303953802213073">
        <ele>1.58</ele>
        <time>2014-07-21T15:38:02Z</time>
      </trkpt>
      <trkpt lat="25.113347908481956" lon="-80.303950784727931">
        <ele>2.54</ele>
        <time>2014-07-21T15:38:11Z</time>
      </trkpt>
      <trkpt lat="25.113358134403825" lon="-80.303957657888532">
        <ele>2.54</ele>
        <time>2014-07-21T15:38:17Z</time>
      </trkpt>
      <trkpt lat="25.113356038928032" lon="-80.303950784727931">
        <ele>2.54</ele>
        <time>2014-07-21T15:38:25Z</time>
      </trkpt>
    </trkseg>
  </trk>

  <trk>
    <name>2014-07-28 10:57:40</name>
    <extensions>
      <gpxx:TrackExtension>
        <gpxx:DisplayColor>Cyan</gpxx:DisplayColor>
      </gpxx:TrackExtension>
    </extensions>
    <trkseg>
      <trkpt lat="25.110440561547875" lon="-80.303457761183381">
        <ele>0.14</ele>
        <time>2014-07-28T14:06:37Z</time>
      </trkpt>
      <trkpt lat="25.110440980643034" lon="-80.303456922993064">
        <ele>0.14</ele>
        <time>2014-07-28T14:06:38Z</time>
      </trkpt>
      <trkpt lat="25.110441567376256" lon="-80.303456336259842">
        <ele>0.14</ele>
        <time>2014-07-28T14:06:39Z</time>
      </trkpt>
      <trkpt lat="25.110442489385605" lon="-80.303454156965017">
        <ele>0.14</ele>
        <time>2014-07-28T14:06:40Z</time>
      </trkpt>
      <trkpt lat="25.110442070290446" lon="-80.303452899679542">
        <ele>0.14</ele>
        <time>2014-07-28T14:06:41Z</time>
      </trkpt>
      <trkpt lat="25.110440729185939" lon="-80.303452396765351">
        <ele>0.14</ele>
        <time>2014-07-28T14:06:42Z</time>
      </trkpt>
      <trkpt lat="25.110441315919161" lon="-80.303451893851161">
        <ele>0.14</ele>
        <time>2014-07-28T14:06:43Z</time>
      </trkpt>
      <trkpt lat="25.110442824661732" lon="-80.303452396765351">
        <ele>0.14</ele>
        <time>2014-07-28T14:06:44Z</time>
      </trkpt>
      <trkpt lat="25.110444165766239" lon="-80.303453151136637">
        <ele>0.14</ele>
        <time>2014-07-28T14:06:45Z</time>
      </trkpt>
      <trkpt lat="25.110444249585271" lon="-80.30345382168889">
        <ele>0.14</ele>
        <time>2014-07-28T14:06:46Z</time>
      </trkpt>
      <trkpt lat="25.110444501042366" lon="-80.303453570231795">
        <ele>0.14</ele>
        <time>2014-07-28T14:06:47Z</time>
      </trkpt>
      <trkpt lat="25.110445506870747" lon="-80.3034533187747">
        <ele>0.14</ele>
        <time>2014-07-28T14:06:48Z</time>
      </trkpt>
      <trkpt lat="25.110446261242032" lon="-80.303451139479876">
        <ele>0.14</ele>
        <time>2014-07-28T14:06:49Z</time>
      </trkpt>
      <trkpt lat="25.11044860817492" lon="-80.303448624908924">
        <ele>0.14</ele>
        <time>2014-07-28T14:06:50Z</time>
      </trkpt>
      <trkpt lat="25.110448775812984" lon="-80.303444182500243">
        <ele>0.62</ele>
        <time>2014-07-28T14:06:51Z</time>
      </trkpt>
      <trkpt lat="25.110450116917491" lon="-80.303443344309926">
        <ele>0.62</ele>
        <time>2014-07-28T14:06:52Z</time>
      </trkpt>
      <trkpt lat="25.110451960936189" lon="-80.303442841395736">
        <ele>0.62</ele>
        <time>2014-07-28T14:06:53Z</time>
      </trkpt>
      <trkpt lat="25.110452631488442" lon="-80.303441332653165">
        <ele>0.62</ele>
        <time>2014-07-28T14:06:54Z</time>
      </trkpt>
      <trkpt lat="25.110452966764569" lon="-80.303439488634467">
        <ele>1.1</ele>
        <time>2014-07-28T14:06:55Z</time>
      </trkpt>
      <trkpt lat="25.110452296212316" lon="-80.303438566625118">
        <ele>1.1</ele>
        <time>2014-07-28T14:06:56Z</time>
      </trkpt>
      <trkpt lat="25.110451625660062" lon="-80.30344502069056">
        <ele>0.62</ele>
        <time>2014-07-28T14:06:57Z</time>
      </trkpt>
      <trkpt lat="25.110455648973584" lon="-80.303445439785719">
        <ele>0.62</ele>
        <time>2014-07-28T14:06:58Z</time>
      </trkpt>
      <trkpt lat="25.110457492992282" lon="-80.303442422300577">
        <ele>0.62</ele>
        <time>2014-07-28T14:06:59Z</time>
      </trkpt>
      <trkpt lat="25.110461432486773" lon="-80.303442589938641">
        <ele>0.62</ele>
        <time>2014-07-28T14:07:00Z</time>
      </trkpt>
      <trkpt lat="25.110463779419661" lon="-80.303441919386387">
        <ele>1.1</ele>
        <time>2014-07-28T14:07:01Z</time>
      </trkpt>
      <trkpt lat="25.1104652043432" lon="-80.303441835567355">
        <ele>1.1</ele>
        <time>2014-07-28T14:07:02Z</time>
      </trkpt>
      <trkpt lat="25.110466126352549" lon="-80.303442506119609">
        <ele>1.1</ele>
        <time>2014-07-28T14:07:03Z</time>
      </trkpt>
      <trkpt lat="25.110467299818993" lon="-80.303442757576704">
        <ele>1.1</ele>
        <time>2014-07-28T14:07:04Z</time>
      </trkpt>
      <trkpt lat="25.110467718914151" lon="-80.303442003205419">
        <ele>1.1</ele>
        <time>2014-07-28T14:07:05Z</time>
      </trkpt>
      <trkpt lat="25.110468305647373" lon="-80.30344108119607">
        <ele>1.58</ele>
        <time>2014-07-28T14:07:06Z</time>
      </trkpt>
      <trkpt lat="25.110469311475754" lon="-80.303440662100911">
        <ele>1.58</ele>
        <time>2014-07-28T14:07:07Z</time>
      </trkpt>
      <trkpt lat="25.110469395294785" lon="-80.303439991548657">
        <ele>1.58</ele>
        <time>2014-07-28T14:07:08Z</time>
      </trkpt>
      <trkpt lat="25.110469060018659" lon="-80.303439740091562">
        <ele>1.58</ele>
        <time>2014-07-28T14:07:09Z</time>
      </trkpt>
      <trkpt lat="25.110469479113817" lon="-80.303439740091562">
        <ele>1.58</ele>
        <time>2014-07-28T14:07:10Z</time>
      </trkpt>
      <trkpt lat="25.110469982028008" lon="-80.303439991548657">
        <ele>1.58</ele>
        <time>2014-07-28T14:07:11Z</time>
      </trkpt>
      <trkpt lat="25.110470904037356" lon="-80.303440075367689">
        <ele>1.58</ele>
        <time>2014-07-28T14:07:12Z</time>
      </trkpt>
      <trkpt lat="25.110472161322832" lon="-80.303440745919943">
        <ele>2.06</ele>
        <time>2014-07-28T14:07:13Z</time>
      </trkpt>
      <trkpt lat="25.110473921522498" lon="-80.303440159186721">
        <ele>2.06</ele>
        <time>2014-07-28T14:07:14Z</time>
      </trkpt>
      <trkpt lat="25.110476687550545" lon="-80.303440410643816">
        <ele>2.06</ele>
        <time>2014-07-28T14:07:15Z</time>
      </trkpt>
      <trkpt lat="25.110478196293116" lon="-80.303438818082213">
        <ele>1.58</ele>
        <time>2014-07-28T14:07:16Z</time>
      </trkpt>
      <trkpt lat="25.110477609559894" lon="-80.30343814752996">
        <ele>1.1</ele>
        <time>2014-07-28T14:07:17Z</time>
      </trkpt>
      <trkpt lat="25.110478699207306" lon="-80.303437728434801">
        <ele>1.1</ele>
        <time>2014-07-28T14:07:18Z</time>
      </trkpt>
      <trkpt lat="25.110479202121496" lon="-80.303438063710928">
        <ele>1.1</ele>
        <time>2014-07-28T14:07:19Z</time>
      </trkpt>
      <trkpt lat="25.110479956492782" lon="-80.303439069539309">
        <ele>1.1</ele>
        <time>2014-07-28T14:07:20Z</time>
      </trkpt>
      <trkpt lat="25.110480459406972" lon="-80.303439656272531">
        <ele>1.1</ele>
        <time>2014-07-28T14:07:21Z</time>
      </trkpt>
      <trkpt lat="25.110481129959226" lon="-80.303440326824784">
        <ele>1.1</ele>
        <time>2014-07-28T14:07:22Z</time>
      </trkpt>
      <trkpt lat="25.110481381416321" lon="-80.303441667929292">
        <ele>0.62</ele>
        <time>2014-07-28T14:07:23Z</time>
      </trkpt>
      <trkpt lat="25.110481129959226" lon="-80.303442925214767">
        <ele>0.62</ele>
        <time>2014-07-28T14:07:24Z</time>
      </trkpt>
      <trkpt lat="25.110480543226004" lon="-80.303442757576704">
        <ele>0.62</ele>
        <time>2014-07-28T14:07:25Z</time>
      </trkpt>
      <trkpt lat="25.110479453578591" lon="-80.303443176671863">
        <ele>0.62</ele>
        <time>2014-07-28T14:07:26Z</time>
      </trkpt>
      <trkpt lat="25.110478363931179" lon="-80.303443679586053">
        <ele>0.62</ele>
        <time>2014-07-28T14:07:27Z</time>
      </trkpt>
      <trkpt lat="25.110477274283767" lon="-80.303444182500243">
        <ele>0.62</ele>
        <time>2014-07-28T14:07:28Z</time>
      </trkpt>
      <trkpt lat="25.110476519912481" lon="-80.303443763405085">
        <ele>0.62</ele>
        <time>2014-07-28T14:07:29Z</time>
      </trkpt>
      <trkpt lat="25.110475681722164" lon="-80.303443092852831">
        <ele>0.62</ele>
        <time>2014-07-28T14:07:30Z</time>
      </trkpt>
      <trkpt lat="25.110476100817323" lon="-80.303442506119609">
        <ele>0.62</ele>
        <time>2014-07-28T14:07:31Z</time>
      </trkpt>
      <trkpt lat="25.110475933179259" lon="-80.303442589938641">
        <ele>0.62</ele>
        <time>2014-07-28T14:07:32Z</time>
      </trkpt>
      <trkpt lat="25.110475514084101" lon="-80.303443009033799">
        <ele>0.62</ele>
        <time>2014-07-28T14:07:33Z</time>
      </trkpt>
      <trkpt lat="25.110476603731513" lon="-80.303443009033799">
        <ele>0.62</ele>
        <time>2014-07-28T14:07:34Z</time>
      </trkpt>
      <trkpt lat="25.110477274283767" lon="-80.303442338481545">
        <ele>0.62</ele>
        <time>2014-07-28T14:07:35Z</time>
      </trkpt>
      <trkpt lat="25.110477525740862" lon="-80.303443428128958">
        <ele>0.62</ele>
        <time>2014-07-28T14:07:36Z</time>
      </trkpt>
      <trkpt lat="25.11047987267375" lon="-80.303448205813766">
        <ele>0.14</ele>
        <time>2014-07-28T14:07:37Z</time>
      </trkpt>
      <trkpt lat="25.110480291768909" lon="-80.303451642394066">
        <ele>0.14</ele>
        <time>2014-07-28T14:07:38Z</time>
      </trkpt>
      <trkpt lat="25.110478028655052" lon="-80.303452229127288">
        <ele>0.62</ele>
        <time>2014-07-28T14:07:39Z</time>
      </trkpt>
      <trkpt lat="25.110484985634685" lon="-80.303448792546988">
        <ele>0.14</ele>
        <time>2014-07-28T14:07:40Z</time>
      </trkpt>
      <trkpt lat="25.110484315082431" lon="-80.303447199985385">
        <ele>0.14</ele>
        <time>2014-07-28T14:07:41Z</time>
      </trkpt>
      <trkpt lat="25.110482219606638" lon="-80.303448457270861">
        <ele>0.14</ele>
        <time>2014-07-28T14:07:42Z</time>
      </trkpt>
      <trkpt lat="25.11048280633986" lon="-80.303447199985385">
        <ele>0.14</ele>
        <time>2014-07-28T14:07:43Z</time>
      </trkpt>
      <trkpt lat="25.110481884330511" lon="-80.303445858880877">
        <ele>0.14</ele>
        <time>2014-07-28T14:07:44Z</time>
      </trkpt>
      <trkpt lat="25.110480878502131" lon="-80.30344451777637">
        <ele>0.14</ele>
        <time>2014-07-28T14:07:45Z</time>
      </trkpt>
      <trkpt lat="25.110480291768909" lon="-80.303444433957338">
        <ele>0.14</ele>
        <time>2014-07-28T14:07:46Z</time>
      </trkpt>
      <trkpt lat="25.11047987267375" lon="-80.303443092852831">
        <ele>0.14</ele>
        <time>2014-07-28T14:07:47Z</time>
      </trkpt>
      <trkpt lat="25.110477609559894" lon="-80.303441751748323">
        <ele>0.14</ele>
        <time>2014-07-28T14:07:48Z</time>
      </trkpt>
      <trkpt lat="25.110478363931179" lon="-80.303442170843482">
        <ele>0.14</ele>
        <time>2014-07-28T14:07:49Z</time>
      </trkpt>
      <trkpt lat="25.11047987267375" lon="-80.303442338481545">
        <ele>-0.34</ele>
        <time>2014-07-28T14:07:50Z</time>
      </trkpt>
      <trkpt lat="25.110478699207306" lon="-80.30343915335834">
        <ele>0.14</ele>
        <time>2014-07-28T14:07:51Z</time>
      </trkpt>
      <trkpt lat="25.110480459406972" lon="-80.303442757576704">
        <ele>0.14</ele>
        <time>2014-07-28T14:07:52Z</time>
      </trkpt>
      <trkpt lat="25.110481632873416" lon="-80.303442506119609">
        <ele>0.14</ele>
        <time>2014-07-28T14:07:53Z</time>
      </trkpt>
      <trkpt lat="25.110482219606638" lon="-80.303441667929292">
        <ele>0.14</ele>
        <time>2014-07-28T14:07:54Z</time>
      </trkpt>
      <trkpt lat="25.110482890158892" lon="-80.303440578281879">
        <ele>0.14</ele>
        <time>2014-07-28T14:07:55Z</time>
      </trkpt>
      <trkpt lat="25.110483979806304" lon="-80.303440243005753">
        <ele>0.62</ele>
        <time>2014-07-28T14:07:56Z</time>
      </trkpt>
      <trkpt lat="25.110485404729843" lon="-80.303439404815435">
        <ele>0.62</ele>
        <time>2014-07-28T14:07:57Z</time>
      </trkpt>
      <trkpt lat="25.110486159101129" lon="-80.303438985720277">
        <ele>0.62</ele>
        <time>2014-07-28T14:07:58Z</time>
      </trkpt>
      <trkpt lat="25.110486075282097" lon="-80.303440243005753">
        <ele>0.62</ele>
        <time>2014-07-28T14:07:59Z</time>
      </trkpt>
      <trkpt lat="25.110486075282097" lon="-80.303441416472197">
        <ele>0.62</ele>
        <time>2014-07-28T14:08:00Z</time>
      </trkpt>
      <trkpt lat="25.11048624292016" lon="-80.303442003205419">
        <ele>0.62</ele>
        <time>2014-07-28T14:08:01Z</time>
      </trkpt>
      <trkpt lat="25.11048624292016" lon="-80.303441751748323">
        <ele>0.62</ele>
        <time>2014-07-28T14:08:02Z</time>
      </trkpt>
      <trkpt lat="25.110485991463065" lon="-80.303441835567355">
        <ele>0.62</ele>
        <time>2014-07-28T14:08:03Z</time>
      </trkpt>
      <trkpt lat="25.110486494377255" lon="-80.303441500291228">
        <ele>0.62</ele>
        <time>2014-07-28T14:08:04Z</time>
      </trkpt>
      <trkpt lat="25.110487164929509" lon="-80.303440829738975">
        <ele>0.62</ele>
        <time>2014-07-28T14:08:05Z</time>
      </trkpt>
      <trkpt lat="25.110487332567573" lon="-80.303440075367689">
        <ele>0.62</ele>
        <time>2014-07-28T14:08:06Z</time>
      </trkpt>
      <trkpt lat="25.110487584024668" lon="-80.303439907729626">
        <ele>1.1</ele>
        <time>2014-07-28T14:08:07Z</time>
      </trkpt>
      <trkpt lat="25.110487835481763" lon="-80.303440243005753">
        <ele>1.1</ele>
        <time>2014-07-28T14:08:08Z</time>
      </trkpt>
      <trkpt lat="25.110487164929509" lon="-80.303439907729626">
        <ele>1.1</ele>
        <time>2014-07-28T14:08:09Z</time>
      </trkpt>
      <trkpt lat="25.110485572367907" lon="-80.303440745919943">
        <ele>1.1</ele>
        <time>2014-07-28T14:08:10Z</time>
      </trkpt>
      <trkpt lat="25.110485069453716" lon="-80.303442673757672">
        <ele>1.1</ele>
        <time>2014-07-28T14:08:11Z</time>
      </trkpt>
      <trkpt lat="25.110484566539526" lon="-80.303444266319275">
        <ele>1.1</ele>
        <time>2014-07-28T14:08:12Z</time>
      </trkpt>
      <trkpt lat="25.110483895987272" lon="-80.303445607423782">
        <ele>1.1</ele>
        <time>2014-07-28T14:08:13Z</time>
      </trkpt>
      <trkpt lat="25.110482890158892" lon="-80.303447116166353">
        <ele>1.1</ele>
        <time>2014-07-28T14:08:14Z</time>
      </trkpt>
      <trkpt lat="25.110480543226004" lon="-80.303448373451829">
        <ele>1.1</ele>
        <time>2014-07-28T14:08:15Z</time>
      </trkpt>
      <trkpt lat="25.110479118302464" lon="-80.303448121994734">
        <ele>0.62</ele>
        <time>2014-07-28T14:08:16Z</time>
      </trkpt>
      <trkpt lat="25.11047936975956" lon="-80.303446864709258">
        <ele>0.62</ele>
        <time>2014-07-28T14:08:17Z</time>
      </trkpt>
      <trkpt lat="25.110480878502131" lon="-80.303445355966687">
        <ele>0.62</ele>
        <time>2014-07-28T14:08:18Z</time>
      </trkpt>
      <trkpt lat="25.110481716692448" lon="-80.303444685414433">
        <ele>1.1</ele>
        <time>2014-07-28T14:08:19Z</time>
      </trkpt>
      <trkpt lat="25.110483560711145" lon="-80.303443931043148">
        <ele>1.1</ele>
        <time>2014-07-28T14:08:20Z</time>
      </trkpt>
      <trkpt lat="25.110485069453716" lon="-80.303442757576704">
        <ele>1.1</ele>
        <time>2014-07-28T14:08:21Z</time>
      </trkpt>
      <trkpt lat="25.110484817996621" lon="-80.303442841395736">
        <ele>0.62</ele>
        <time>2014-07-28T14:08:22Z</time>
      </trkpt>
      <trkpt lat="25.11048523709178" lon="-80.303442673757672">
        <ele>0.62</ele>
        <time>2014-07-28T14:08:23Z</time>
      </trkpt>
      <trkpt lat="25.110484734177589" lon="-80.303444685414433">
        <ele>0.62</ele>
        <time>2014-07-28T14:08:24Z</time>
      </trkpt>
      <trkpt lat="25.110483728349209" lon="-80.30344694852829">
        <ele>0.62</ele>
        <time>2014-07-28T14:08:25Z</time>
      </trkpt>
      <trkpt lat="25.110480794683099" lon="-80.303449463099241">
        <ele>0.62</ele>
        <time>2014-07-28T14:08:26Z</time>
      </trkpt>
      <trkpt lat="25.110478699207306" lon="-80.303450049832463">
        <ele>0.62</ele>
        <time>2014-07-28T14:08:27Z</time>
      </trkpt>
      <trkpt lat="25.110474843531847" lon="-80.303448876366019">
        <ele>0.14</ele>
        <time>2014-07-28T14:08:28Z</time>
      </trkpt>
      <trkpt lat="25.110470736399293" lon="-80.303449630737305">
        <ele>0.62</ele>
        <time>2014-07-28T14:08:29Z</time>
      </trkpt>
      <trkpt lat="25.110465874895453" lon="-80.303453067317605">
        <ele>0.62</ele>
        <time>2014-07-28T14:08:30Z</time>
      </trkpt>
      <trkpt lat="25.11046277359128" lon="-80.303452983498573">
        <ele>0.62</ele>
        <time>2014-07-28T14:08:31Z</time>
      </trkpt>
      <trkpt lat="25.110457073897123" lon="-80.303457258269191">
        <ele>0.62</ele>
        <time>2014-07-28T14:08:32Z</time>
      </trkpt>
      <trkpt lat="25.110455062240362" lon="-80.303458431735635">
        <ele>0.62</ele>
        <time>2014-07-28T14:08:33Z</time>
      </trkpt>
      <trkpt lat="25.110452631488442" lon="-80.303457342088223">
        <ele>0.62</ele>
        <time>2014-07-28T14:08:34Z</time>
      </trkpt>
      <trkpt lat="25.110451122745872" lon="-80.303456671535969">
        <ele>0.62</ele>
        <time>2014-07-28T14:08:35Z</time>
      </trkpt>
      <trkpt lat="25.11044860817492" lon="-80.303456503897905">
        <ele>0.62</ele>
        <time>2014-07-28T14:08:36Z</time>
      </trkpt>
      <trkpt lat="25.110445758327842" lon="-80.30345574952662">
        <ele>0.62</ele>
        <time>2014-07-28T14:08:37Z</time>
      </trkpt>
      <trkpt lat="25.110445087775588" lon="-80.303457006812096">
        <ele>1.1</ele>
        <time>2014-07-28T14:08:38Z</time>
      </trkpt>
      <trkpt lat="25.110443579033017" lon="-80.303457761183381">
        <ele>1.1</ele>
        <time>2014-07-28T14:08:39Z</time>
      </trkpt>
      <trkpt lat="25.110442070290446" lon="-80.303458599373698">
        <ele>1.1</ele>
        <time>2014-07-28T14:08:40Z</time>
      </trkpt>
      <trkpt lat="25.110440980643034" lon="-80.303459437564015">
        <ele>1.1</ele>
        <time>2014-07-28T14:08:41Z</time>
      </trkpt>
      <trkpt lat="25.110438801348209" lon="-80.303459689021111">
        <ele>1.1</ele>
        <time>2014-07-28T14:08:42Z</time>
      </trkpt>
      <trkpt lat="25.110437208786607" lon="-80.303458934649825">
        <ele>1.1</ele>
        <time>2014-07-28T14:08:43Z</time>
      </trkpt>
      <trkpt lat="25.110435700044036" lon="-80.30345868319273">
        <ele>1.1</ele>
        <time>2014-07-28T14:08:44Z</time>
      </trkpt>
      <trkpt lat="25.11043343693018" lon="-80.303459102287889">
        <ele>1.1</ele>
        <time>2014-07-28T14:08:45Z</time>
      </trkpt>
      <trkpt lat="25.110432431101799" lon="-80.30345818027854">
        <ele>1.1</ele>
        <time>2014-07-28T14:08:46Z</time>
      </trkpt>
      <trkpt lat="25.110432682558894" lon="-80.303457006812096">
        <ele>1.1</ele>
        <time>2014-07-28T14:08:47Z</time>
      </trkpt>
      <trkpt lat="25.110433353111148" lon="-80.303456503897905">
        <ele>1.1</ele>
        <time>2014-07-28T14:08:48Z</time>
      </trkpt>
      <trkpt lat="25.110433017835021" lon="-80.303456168621778">
[truncated: 10,273,898 more chars]
