# Supplementary material for: Reef-scale trends in Florida Acropora spp. abundance and the effects of population enhancement
Source: PeerJ. 2016 Sep 29;4:e2523. doi: 10.7717/peerj.2523 (PMC5047146; doi:10.7717/peerj.2523)
Supplement: Supplemental Information 1 [file peerj-04-2523-s001.zip › 2015Tracks.gpx]

<?xml version="1.0" encoding="utf-8"?><gpx creator="Garmin Desktop App" version="1.1" xsi:schemaLocation="http://www.topografix.com/GPX/1/1 http://www.topografix.com/GPX/1/1/gpx.xsd http://www.garmin.com/xmlschemas/WaypointExtension/v1 http://www8.garmin.com/xmlschemas/WaypointExtensionv1.xsd http://www.garmin.com/xmlschemas/TrackPointExtension/v1 http://www.garmin.com/xmlschemas/TrackPointExtensionv1.xsd http://www.garmin.com/xmlschemas/GpxExtensions/v3 http://www8.garmin.com/xmlschemas/GpxExtensionsv3.xsd http://www.garmin.com/xmlschemas/ActivityExtension/v1 http://www8.garmin.com/xmlschemas/ActivityExtensionv1.xsd http://www.garmin.com/xmlschemas/AdventuresExtensions/v1 http://www8.garmin.com/xmlschemas/AdventuresExtensionv1.xsd http://www.garmin.com/xmlschemas/PressureExtension/v1 http://www.garmin.com/xmlschemas/PressureExtensionv1.xsd http://www.garmin.com/xmlschemas/TripExtensions/v1 http://www.garmin.com/xmlschemas/TripExtensionsv1.xsd" xmlns="http://www.topografix.com/GPX/1/1" xmlns:xsi="http://www.w3.org/2001/XMLSchema-instance" xmlns:wptx1="http://www.garmin.com/xmlschemas/WaypointExtension/v1" xmlns:gpxtrx="http://www.garmin.com/xmlschemas/GpxExtensions/v3" xmlns:gpxtpx="http://www.garmin.com/xmlschemas/TrackPointExtension/v1" xmlns:gpxx="http://www.garmin.com/xmlschemas/GpxExtensions/v3" xmlns:trp="http://www.garmin.com/xmlschemas/TripExtensions/v1" xmlns:adv="http://www.garmin.com/xmlschemas/AdventuresExtensions/v1" xmlns:prs="http://www.garmin.com/xmlschemas/PressureExtension/v1">

  <metadata>
    <link href="http://www.garmin.com">
      <text>Garmin International</text>
    </link>
    <time>2015-12-16T22:58:54Z</time>
    <bounds maxlat="25.224623875692487" maxlon="-80.20887435413897" minlat="24.983253898099065" minlon="-80.418730219826102" />
  </metadata>

  <trk>
    <name>2015-06-19 11:34:06</name>
    <extensions>
      <gpxx:TrackExtension>
        <gpxx:DisplayColor>Cyan</gpxx:DisplayColor>
      </gpxx:TrackExtension>
    </extensions>
    <trkseg>
      <trkpt lat="25.112789925187826" lon="-80.302885361015797">
        <ele>0.62</ele>
        <time>2015-06-19T13:36:04Z</time>
      </trkpt>
      <trkpt lat="25.112786991521716" lon="-80.302887624129653">
        <ele>0.62</ele>
        <time>2015-06-19T13:36:05Z</time>
      </trkpt>
      <trkpt lat="25.112781878560781" lon="-80.30289089307189">
        <ele>1.1</ele>
        <time>2015-06-19T13:36:06Z</time>
      </trkpt>
      <trkpt lat="25.112777184695005" lon="-80.302895000204444">
        <ele>0.62</ele>
        <time>2015-06-19T13:36:07Z</time>
      </trkpt>
      <trkpt lat="25.112772658467293" lon="-80.302896089851856">
        <ele>1.1</ele>
        <time>2015-06-19T13:36:08Z</time>
      </trkpt>
      <trkpt lat="25.112769557163119" lon="-80.302898520603776">
        <ele>0.62</ele>
        <time>2015-06-19T13:36:09Z</time>
      </trkpt>
      <trkpt lat="25.112770143896341" lon="-80.302897347137332">
        <ele>1.1</ele>
        <time>2015-06-19T13:36:10Z</time>
      </trkpt>
      <trkpt lat="25.112770143896341" lon="-80.302897850051522">
        <ele>1.1</ele>
        <time>2015-06-19T13:36:11Z</time>
      </trkpt>
      <trkpt lat="25.112764947116375" lon="-80.302901957184076">
        <ele>1.1</ele>
        <time>2015-06-19T13:36:12Z</time>
      </trkpt>
      <trkpt lat="25.112758409231901" lon="-80.302903298288584">
        <ele>1.1</ele>
        <time>2015-06-19T13:36:13Z</time>
      </trkpt>
      <trkpt lat="25.112750194966793" lon="-80.302902711555362">
        <ele>1.1</ele>
        <time>2015-06-19T13:36:14Z</time>
      </trkpt>
      <trkpt lat="25.112743489444256" lon="-80.302899861708283">
        <ele>1.1</ele>
        <time>2015-06-19T13:36:15Z</time>
      </trkpt>
      <trkpt lat="25.112737370654941" lon="-80.302897179499269">
        <ele>1.1</ele>
        <time>2015-06-19T13:36:16Z</time>
      </trkpt>
      <trkpt lat="25.112731168046594" lon="-80.302894245833158">
        <ele>1.58</ele>
        <time>2015-06-19T13:36:17Z</time>
      </trkpt>
      <trkpt lat="25.112724881619215" lon="-80.302890222519636">
        <ele>1.58</ele>
        <time>2015-06-19T13:36:18Z</time>
      </trkpt>
      <trkpt lat="25.112722786143422" lon="-80.302884271368384">
        <ele>1.58</ele>
        <time>2015-06-19T13:36:19Z</time>
      </trkpt>
      <trkpt lat="25.112723037600517" lon="-80.302883433178067">
        <ele>1.58</ele>
        <time>2015-06-19T13:36:20Z</time>
      </trkpt>
      <trkpt lat="25.112721780315042" lon="-80.302885361015797">
        <ele>1.58</ele>
        <time>2015-06-19T13:36:21Z</time>
      </trkpt>
      <trkpt lat="25.112718008458614" lon="-80.30288552865386">
        <ele>1.58</ele>
        <time>2015-06-19T13:36:22Z</time>
      </trkpt>
      <trkpt lat="25.112714404240251" lon="-80.302884941920638">
        <ele>1.58</ele>
        <time>2015-06-19T13:36:23Z</time>
      </trkpt>
      <trkpt lat="25.112712476402521" lon="-80.302885612472892">
        <ele>1.58</ele>
        <time>2015-06-19T13:36:24Z</time>
      </trkpt>
      <trkpt lat="25.112714236602187" lon="-80.302887037396431">
        <ele>1.58</ele>
        <time>2015-06-19T13:36:25Z</time>
      </trkpt>
      <trkpt lat="25.112715996801853" lon="-80.302886785939336">
        <ele>1.58</ele>
        <time>2015-06-19T13:36:26Z</time>
      </trkpt>
      <trkpt lat="25.112714907154441" lon="-80.302885109558702">
        <ele>1.1</ele>
        <time>2015-06-19T13:36:27Z</time>
      </trkpt>
      <trkpt lat="25.112718008458614" lon="-80.302881337702274">
        <ele>1.1</ele>
        <time>2015-06-19T13:36:28Z</time>
      </trkpt>
      <trkpt lat="25.112718343734741" lon="-80.302877565845847">
        <ele>1.1</ele>
        <time>2015-06-19T13:36:29Z</time>
      </trkpt>
      <trkpt lat="25.112718008458614" lon="-80.30287329107523">
        <ele>1.1</ele>
        <time>2015-06-19T13:36:30Z</time>
      </trkpt>
      <trkpt lat="25.112716080620885" lon="-80.302869267761707">
        <ele>1.1</ele>
        <time>2015-06-19T13:36:31Z</time>
      </trkpt>
      <trkpt lat="25.112712057307363" lon="-80.302866166457534">
        <ele>0.62</ele>
        <time>2015-06-19T13:36:32Z</time>
      </trkpt>
      <trkpt lat="25.112706860527396" lon="-80.302864238619804">
        <ele>0.62</ele>
        <time>2015-06-19T13:36:33Z</time>
      </trkpt>
      <trkpt lat="25.112702921032906" lon="-80.302863148972392">
        <ele>0.62</ele>
        <time>2015-06-19T13:36:34Z</time>
      </trkpt>
      <trkpt lat="25.112699400633574" lon="-80.302861053496599">
        <ele>0.62</ele>
        <time>2015-06-19T13:36:35Z</time>
      </trkpt>
      <trkpt lat="25.112696466967463" lon="-80.302856443449855">
        <ele>0.62</ele>
        <time>2015-06-19T13:36:36Z</time>
      </trkpt>
      <trkpt lat="25.112695125862956" lon="-80.30285082757473">
        <ele>0.14</ele>
        <time>2015-06-19T13:36:37Z</time>
      </trkpt>
      <trkpt lat="25.112726557999849" lon="-80.302778240293264">
        <ele>0.62</ele>
        <time>2015-06-19T13:36:45Z</time>
      </trkpt>
      <trkpt lat="25.112690599635243" lon="-80.302828196436167">
        <ele>0.62</ele>
        <time>2015-06-19T13:36:46Z</time>
      </trkpt>
      <trkpt lat="25.112694790586829" lon="-80.302832219749689">
        <ele>0.62</ele>
        <time>2015-06-19T13:36:47Z</time>
      </trkpt>
      <trkpt lat="25.112708620727062" lon="-80.302877901121974">
        <ele>0.14</ele>
        <time>2015-06-19T13:36:48Z</time>
      </trkpt>
      <trkpt lat="25.11270996183157" lon="-80.30288896523416">
        <ele>0.14</ele>
        <time>2015-06-19T13:36:49Z</time>
      </trkpt>
      <trkpt lat="25.11270996183157" lon="-80.302898520603776">
        <ele>0.14</ele>
        <time>2015-06-19T13:36:50Z</time>
      </trkpt>
      <trkpt lat="25.112711554393172" lon="-80.302899945527315">
        <ele>0.14</ele>
        <time>2015-06-19T13:36:51Z</time>
      </trkpt>
      <trkpt lat="25.112711302936077" lon="-80.302903885021806">
        <ele>-0.34</ele>
        <time>2015-06-19T13:36:52Z</time>
      </trkpt>
      <trkpt lat="25.112710632383823" lon="-80.302903717383742">
        <ele>0.14</ele>
        <time>2015-06-19T13:36:53Z</time>
      </trkpt>
      <trkpt lat="25.112712141126394" lon="-80.302902879193425">
        <ele>0.14</ele>
        <time>2015-06-19T13:36:54Z</time>
      </trkpt>
      <trkpt lat="25.112713482230902" lon="-80.30290212482214">
        <ele>0.14</ele>
        <time>2015-06-19T13:36:55Z</time>
      </trkpt>
      <trkpt lat="25.112714488059282" lon="-80.302902543917298">
        <ele>0.14</ele>
        <time>2015-06-19T13:36:56Z</time>
      </trkpt>
      <trkpt lat="25.112717337906361" lon="-80.302903382107615">
        <ele>0.14</ele>
        <time>2015-06-19T13:36:57Z</time>
      </trkpt>
      <trkpt lat="25.112718176096678" lon="-80.30290313065052">
        <ele>0.14</ele>
        <time>2015-06-19T13:36:58Z</time>
      </trkpt>
      <trkpt lat="25.112718259915709" lon="-80.302898604422808">
        <ele>0.14</ele>
        <time>2015-06-19T13:36:59Z</time>
      </trkpt>
      <trkpt lat="25.112720103934407" lon="-80.302901370450854">
        <ele>0.14</ele>
        <time>2015-06-19T13:37:00Z</time>
      </trkpt>
      <trkpt lat="25.112720020115376" lon="-80.302898604422808">
        <ele>0.14</ele>
        <time>2015-06-19T13:37:01Z</time>
      </trkpt>
      <trkpt lat="25.1127187628299" lon="-80.302895335480571">
        <ele>0.14</ele>
        <time>2015-06-19T13:37:02Z</time>
      </trkpt>
      <trkpt lat="25.112719684839249" lon="-80.302896676585078">
        <ele>0.14</ele>
        <time>2015-06-19T13:37:03Z</time>
      </trkpt>
      <trkpt lat="25.112722534686327" lon="-80.302897011861205">
        <ele>0.14</ele>
        <time>2015-06-19T13:37:04Z</time>
      </trkpt>
      <trkpt lat="25.112723037600517" lon="-80.30289432965219">
        <ele>0.14</ele>
        <time>2015-06-19T13:37:05Z</time>
      </trkpt>
      <trkpt lat="25.112724043428898" lon="-80.302895251661539">
        <ele>0.14</ele>
        <time>2015-06-19T13:37:06Z</time>
      </trkpt>
      <trkpt lat="25.112725719809532" lon="-80.302895000204444">
        <ele>0.14</ele>
        <time>2015-06-19T13:37:07Z</time>
      </trkpt>
      <trkpt lat="25.112725552171469" lon="-80.302892820909619">
        <ele>0.14</ele>
        <time>2015-06-19T13:37:08Z</time>
      </trkpt>
      <trkpt lat="25.112723456695676" lon="-80.302889132872224">
        <ele>0.14</ele>
        <time>2015-06-19T13:37:09Z</time>
      </trkpt>
      <trkpt lat="25.112726474180818" lon="-80.302892234176397">
        <ele>0.14</ele>
        <time>2015-06-19T13:37:10Z</time>
      </trkpt>
      <trkpt lat="25.112727899104357" lon="-80.302892401814461">
        <ele>0.14</ele>
        <time>2015-06-19T13:37:11Z</time>
      </trkpt>
      <trkpt lat="25.112727731466293" lon="-80.302892569452524">
        <ele>0.14</ele>
        <time>2015-06-19T13:37:12Z</time>
      </trkpt>
      <trkpt lat="25.112726725637913" lon="-80.302893072366714">
        <ele>0.14</ele>
        <time>2015-06-19T13:37:13Z</time>
      </trkpt>
      <trkpt lat="25.112725216895342" lon="-80.302895000204444">
        <ele>-0.34</ele>
        <time>2015-06-19T13:37:14Z</time>
      </trkpt>
      <trkpt lat="25.112725887447596" lon="-80.3028972633183">
        <ele>-0.34</ele>
        <time>2015-06-19T13:37:15Z</time>
      </trkpt>
      <trkpt lat="25.112722031772137" lon="-80.302897347137332">
        <ele>-0.34</ele>
        <time>2015-06-19T13:37:16Z</time>
      </trkpt>
      <trkpt lat="25.11272169649601" lon="-80.302897430956364">
        <ele>-0.34</ele>
        <time>2015-06-19T13:37:17Z</time>
      </trkpt>
      <trkpt lat="25.112723456695676" lon="-80.302895167842507">
        <ele>-0.34</ele>
        <time>2015-06-19T13:37:18Z</time>
      </trkpt>
      <trkpt lat="25.112723205238581" lon="-80.302896676585078">
        <ele>-0.34</ele>
        <time>2015-06-19T13:37:19Z</time>
      </trkpt>
      <trkpt lat="25.112721947953105" lon="-80.302902208641171">
        <ele>-0.34</ele>
        <time>2015-06-19T13:37:20Z</time>
      </trkpt>
      <trkpt lat="25.112720355391502" lon="-80.302900280803442">
        <ele>-0.34</ele>
        <time>2015-06-19T13:37:21Z</time>
      </trkpt>
      <trkpt lat="25.112721361219883" lon="-80.302899358794093">
        <ele>-0.34</ele>
        <time>2015-06-19T13:37:22Z</time>
      </trkpt>
      <trkpt lat="25.112723289057612" lon="-80.302899610251188">
        <ele>-0.34</ele>
        <time>2015-06-19T13:37:23Z</time>
      </trkpt>
      <trkpt lat="25.112725468352437" lon="-80.302898269146681">
        <ele>-0.34</ele>
        <time>2015-06-19T13:37:24Z</time>
      </trkpt>
      <trkpt lat="25.112728821113706" lon="-80.302899274975061">
        <ele>0.14</ele>
        <time>2015-06-19T13:37:25Z</time>
      </trkpt>
      <trkpt lat="25.11273393407464" lon="-80.302904639393091">
        <ele>0.14</ele>
        <time>2015-06-19T13:37:26Z</time>
      </trkpt>
      <trkpt lat="25.112735778093338" lon="-80.302908662706614">
        <ele>0.62</ele>
        <time>2015-06-19T13:37:27Z</time>
      </trkpt>
      <trkpt lat="25.112734353169799" lon="-80.302914446219802">
        <ele>0.62</ele>
        <time>2015-06-19T13:37:28Z</time>
      </trkpt>
      <trkpt lat="25.112725971266627" lon="-80.302925761789083">
        <ele>1.1</ele>
        <time>2015-06-19T13:37:29Z</time>
      </trkpt>
      <trkpt lat="25.112719349563122" lon="-80.302919140085578">
        <ele>1.58</ele>
        <time>2015-06-19T13:37:30Z</time>
      </trkpt>
      <trkpt lat="25.112712979316711" lon="-80.302918050438166">
        <ele>2.06</ele>
        <time>2015-06-19T13:37:31Z</time>
      </trkpt>
      <trkpt lat="25.112706776708364" lon="-80.302915535867214">
        <ele>2.06</ele>
        <time>2015-06-19T13:37:32Z</time>
      </trkpt>
      <trkpt lat="25.112712727859616" lon="-80.302906818687916">
        <ele>2.54</ele>
        <time>2015-06-19T13:37:36Z</time>
      </trkpt>
      <trkpt lat="25.112722534686327" lon="-80.302905309945345">
        <ele>2.54</ele>
        <time>2015-06-19T13:37:37Z</time>
      </trkpt>
      <trkpt lat="25.112734436988831" lon="-80.302911177277565">
        <ele>2.54</ele>
        <time>2015-06-19T13:37:38Z</time>
      </trkpt>
      <trkpt lat="25.112738208845258" lon="-80.302914530038834">
        <ele>2.54</ele>
        <time>2015-06-19T13:37:39Z</time>
      </trkpt>
      <trkpt lat="25.112739717587829" lon="-80.302915116772056">
        <ele>2.54</ele>
        <time>2015-06-19T13:37:40Z</time>
      </trkpt>
      <trkpt lat="25.112743070349097" lon="-80.302917798981071">
        <ele>2.54</ele>
        <time>2015-06-19T13:37:41Z</time>
      </trkpt>
      <trkpt lat="25.112749524414539" lon="-80.302921654656529">
        <ele>2.06</ele>
        <time>2015-06-19T13:37:42Z</time>
      </trkpt>
      <trkpt lat="25.112753631547093" lon="-80.30292609706521">
        <ele>1.58</ele>
        <time>2015-06-19T13:37:43Z</time>
      </trkpt>
      <trkpt lat="25.112753883004189" lon="-80.302925677970052">
        <ele>1.58</ele>
        <time>2015-06-19T13:37:44Z</time>
      </trkpt>
      <trkpt lat="25.112755224108696" lon="-80.302925677970052">
        <ele>1.1</ele>
        <time>2015-06-19T13:37:45Z</time>
      </trkpt>
      <trkpt lat="25.112755391746759" lon="-80.302926851436496">
        <ele>1.1</ele>
        <time>2015-06-19T13:37:46Z</time>
      </trkpt>
      <trkpt lat="25.112756229937077" lon="-80.302927438169718">
        <ele>1.1</ele>
        <time>2015-06-19T13:37:47Z</time>
      </trkpt>
      <trkpt lat="25.112755978479981" lon="-80.302928443998098">
        <ele>1.1</ele>
        <time>2015-06-19T13:37:48Z</time>
      </trkpt>
      <trkpt lat="25.112755475565791" lon="-80.302931377664208">
        <ele>1.1</ele>
        <time>2015-06-19T13:37:49Z</time>
      </trkpt>
      <trkpt lat="25.112756146118045" lon="-80.302932634949684">
        <ele>0.62</ele>
        <time>2015-06-19T13:37:50Z</time>
      </trkpt>
      <trkpt lat="25.112755307927728" lon="-80.302931377664208">
        <ele>0.62</ele>
        <time>2015-06-19T13:37:51Z</time>
      </trkpt>
      <trkpt lat="25.112754302099347" lon="-80.302931210026145">
        <ele>0.62</ele>
        <time>2015-06-19T13:37:52Z</time>
      </trkpt>
      <trkpt lat="25.112755307927728" lon="-80.302934059873223">
        <ele>0.62</ele>
        <time>2015-06-19T13:37:53Z</time>
      </trkpt>
      <trkpt lat="25.11275690048933" lon="-80.302935568615794">
        <ele>0.14</ele>
        <time>2015-06-19T13:37:54Z</time>
      </trkpt>
      <trkpt lat="25.112756146118045" lon="-80.302937747910619">
        <ele>0.14</ele>
        <time>2015-06-19T13:37:55Z</time>
      </trkpt>
      <trkpt lat="25.112758995965123" lon="-80.302938837558031">
        <ele>0.14</ele>
        <time>2015-06-19T13:37:56Z</time>
      </trkpt>
      <trkpt lat="25.11276570148766" lon="-80.302939424291253">
        <ele>0.14</ele>
        <time>2015-06-19T13:37:57Z</time>
      </trkpt>
      <trkpt lat="25.112760001793504" lon="-80.302950739860535">
        <ele>0.14</ele>
        <time>2015-06-19T13:37:58Z</time>
      </trkpt>
      <trkpt lat="25.112758493050933" lon="-80.302958954125643">
        <ele>0.14</ele>
        <time>2015-06-19T13:37:59Z</time>
      </trkpt>
      <trkpt lat="25.112756732851267" lon="-80.302968258038163">
        <ele>0.14</ele>
        <time>2015-06-19T13:38:00Z</time>
      </trkpt>
      <trkpt lat="25.112754972651601" lon="-80.302977226674557">
        <ele>0.14</ele>
        <time>2015-06-19T13:38:01Z</time>
      </trkpt>
      <trkpt lat="25.112739382311702" lon="-80.30300522223115">
        <ele>0.14</ele>
        <time>2015-06-19T13:38:04Z</time>
      </trkpt>
      <trkpt lat="25.112743992358446" lon="-80.303000528365374">
        <ele>0.14</ele>
        <time>2015-06-19T13:38:05Z</time>
      </trkpt>
      <trkpt lat="25.112744746729732" lon="-80.3029974270612">
        <ele>0.62</ele>
        <time>2015-06-19T13:38:06Z</time>
      </trkpt>
      <trkpt lat="25.112747848033905" lon="-80.30299499630928">
        <ele>0.62</ele>
        <time>2015-06-19T13:38:07Z</time>
      </trkpt>
      <trkpt lat="25.112751368433237" lon="-80.302990553900599">
        <ele>0.62</ele>
        <time>2015-06-19T13:38:08Z</time>
      </trkpt>
      <trkpt lat="25.112754134461284" lon="-80.30298812314868">
        <ele>0.62</ele>
        <time>2015-06-19T13:38:09Z</time>
      </trkpt>
      <trkpt lat="25.112753883004189" lon="-80.302986614406109">
        <ele>0.62</ele>
        <time>2015-06-19T13:38:10Z</time>
      </trkpt>
      <trkpt lat="25.112752038985491" lon="-80.302981920540333">
        <ele>0.62</ele>
        <time>2015-06-19T13:38:11Z</time>
      </trkpt>
      <trkpt lat="25.112751116976142" lon="-80.302976975217462">
        <ele>0.62</ele>
        <time>2015-06-19T13:38:12Z</time>
      </trkpt>
      <trkpt lat="25.112751536071301" lon="-80.3029715269804">
        <ele>0.62</ele>
        <time>2015-06-19T13:38:13Z</time>
      </trkpt>
      <trkpt lat="25.112751452252269" lon="-80.30296616256237">
        <ele>0.62</ele>
        <time>2015-06-19T13:38:14Z</time>
      </trkpt>
      <trkpt lat="25.112752038985491" lon="-80.302963145077229">
        <ele>0.62</ele>
        <time>2015-06-19T13:38:15Z</time>
      </trkpt>
      <trkpt lat="25.11275053024292" lon="-80.302960965782404">
        <ele>1.1</ele>
        <time>2015-06-19T13:38:16Z</time>
      </trkpt>
      <trkpt lat="25.112748770043254" lon="-80.302959876134992">
        <ele>1.1</ele>
        <time>2015-06-19T13:38:17Z</time>
      </trkpt>
      <trkpt lat="25.112748267129064" lon="-80.302960630506277">
        <ele>1.1</ele>
        <time>2015-06-19T13:38:18Z</time>
      </trkpt>
      <trkpt lat="25.112748853862286" lon="-80.302961552515626">
        <ele>1.1</ele>
        <time>2015-06-19T13:38:19Z</time>
      </trkpt>
      <trkpt lat="25.112748099491" lon="-80.302961468696594">
        <ele>1.1</ele>
        <time>2015-06-19T13:38:20Z</time>
      </trkpt>
      <trkpt lat="25.112747345119715" lon="-80.302962390705943">
        <ele>1.1</ele>
        <time>2015-06-19T13:38:21Z</time>
      </trkpt>
      <trkpt lat="25.112747009843588" lon="-80.302965492010117">
        <ele>1.1</ele>
        <time>2015-06-19T13:38:22Z</time>
      </trkpt>
      <trkpt lat="25.112747428938746" lon="-80.302968425676227">
        <ele>1.1</ele>
        <time>2015-06-19T13:38:23Z</time>
      </trkpt>
      <trkpt lat="25.112748518586159" lon="-80.302970102056861">
        <ele>1.1</ele>
        <time>2015-06-19T13:38:24Z</time>
      </trkpt>
      <trkpt lat="25.11275053024292" lon="-80.302973203361034">
        <ele>1.1</ele>
        <time>2015-06-19T13:38:25Z</time>
      </trkpt>
      <trkpt lat="25.112753380089998" lon="-80.302975717931986">
        <ele>1.1</ele>
        <time>2015-06-19T13:38:26Z</time>
      </trkpt>
      <trkpt lat="25.112756565213203" lon="-80.302976723760366">
        <ele>1.1</ele>
        <time>2015-06-19T13:38:27Z</time>
      </trkpt>
      <trkpt lat="25.112759079784155" lon="-80.302977561950684">
        <ele>1.1</ele>
        <time>2015-06-19T13:38:28Z</time>
      </trkpt>
      <trkpt lat="25.11275983415544" lon="-80.302977310493588">
        <ele>1.1</ele>
        <time>2015-06-19T13:38:29Z</time>
      </trkpt>
      <trkpt lat="25.112758744508028" lon="-80.302978316321969">
        <ele>1.1</ele>
        <time>2015-06-19T13:38:30Z</time>
      </trkpt>
      <trkpt lat="25.112758073955774" lon="-80.302979992702603">
        <ele>1.1</ele>
        <time>2015-06-19T13:38:31Z</time>
      </trkpt>
      <trkpt lat="25.112756816670299" lon="-80.302981333807111">
        <ele>1.58</ele>
        <time>2015-06-19T13:38:32Z</time>
      </trkpt>
      <trkpt lat="25.112755307927728" lon="-80.302983764559031">
        <ele>1.58</ele>
        <time>2015-06-19T13:38:33Z</time>
      </trkpt>
      <trkpt lat="25.112757151946425" lon="-80.302986027672887">
        <ele>1.58</ele>
        <time>2015-06-19T13:38:34Z</time>
      </trkpt>
      <trkpt lat="25.112758157774806" lon="-80.302989296615124">
        <ele>1.58</ele>
        <time>2015-06-19T13:38:35Z</time>
      </trkpt>
      <trkpt lat="25.112758660688996" lon="-80.302992817014456">
        <ele>1.58</ele>
        <time>2015-06-19T13:38:36Z</time>
      </trkpt>
      <trkpt lat="25.11275983415544" lon="-80.302996756508946">
        <ele>1.58</ele>
        <time>2015-06-19T13:38:37Z</time>
      </trkpt>
      <trkpt lat="25.112759917974472" lon="-80.303001785650849">
        <ele>1.58</ele>
        <time>2015-06-19T13:38:38Z</time>
      </trkpt>
      <trkpt lat="25.112758493050933" lon="-80.303006898611784">
        <ele>1.58</ele>
        <time>2015-06-19T13:38:39Z</time>
      </trkpt>
      <trkpt lat="25.112757822498679" lon="-80.303012598305941">
        <ele>1.58</ele>
        <time>2015-06-19T13:38:40Z</time>
      </trkpt>
      <trkpt lat="25.112757235765457" lon="-80.303014693781734">
        <ele>2.06</ele>
        <time>2015-06-19T13:38:41Z</time>
      </trkpt>
      <trkpt lat="25.112757571041584" lon="-80.303015699610114">
        <ele>2.06</ele>
        <time>2015-06-19T13:38:42Z</time>
      </trkpt>
      <trkpt lat="25.112758576869965" lon="-80.303016537800431">
        <ele>2.06</ele>
        <time>2015-06-19T13:38:43Z</time>
      </trkpt>
      <trkpt lat="25.112759415060282" lon="-80.303016537800431">
        <ele>2.54</ele>
        <time>2015-06-19T13:38:44Z</time>
      </trkpt>
      <trkpt lat="25.112760169431567" lon="-80.303016034886241">
        <ele>2.54</ele>
        <time>2015-06-19T13:38:45Z</time>
      </trkpt>
      <trkpt lat="25.112760839983821" lon="-80.303017375990748">
        <ele>2.54</ele>
        <time>2015-06-19T13:38:46Z</time>
      </trkpt>
      <trkpt lat="25.11276176199317" lon="-80.303018046543002">
        <ele>2.54</ele>
        <time>2015-06-19T13:38:47Z</time>
      </trkpt>
      <trkpt lat="25.112761929631233" lon="-80.303017543628812">
        <ele>2.54</ele>
        <time>2015-06-19T13:38:48Z</time>
      </trkpt>
      <trkpt lat="25.11276226490736" lon="-80.30301796272397">
        <ele>2.54</ele>
        <time>2015-06-19T13:38:49Z</time>
      </trkpt>
      <trkpt lat="25.112762013450265" lon="-80.303020812571049">
        <ele>2.54</ele>
        <time>2015-06-19T13:38:50Z</time>
      </trkpt>
      <trkpt lat="25.112761929631233" lon="-80.303022656589746">
        <ele>2.54</ele>
        <time>2015-06-19T13:38:51Z</time>
      </trkpt>
      <trkpt lat="25.112764360383153" lon="-80.303024584427476">
        <ele>2.54</ele>
        <time>2015-06-19T13:38:52Z</time>
      </trkpt>
      <trkpt lat="25.112766036763787" lon="-80.303023746237159">
        <ele>3.02</ele>
        <time>2015-06-19T13:38:53Z</time>
      </trkpt>
      <trkpt lat="25.112767545506358" lon="-80.303022237494588">
        <ele>3.02</ele>
        <time>2015-06-19T13:38:54Z</time>
      </trkpt>
      <trkpt lat="25.112769305706024" lon="-80.303020225837827">
        <ele>3.02</ele>
        <time>2015-06-19T13:38:55Z</time>
      </trkpt>
      <trkpt lat="25.112769724801183" lon="-80.303021566942334">
        <ele>3.02</ele>
        <time>2015-06-19T13:38:56Z</time>
      </trkpt>
      <trkpt lat="25.112771317362785" lon="-80.30302383005619">
        <ele>3.02</ele>
        <time>2015-06-19T13:38:57Z</time>
      </trkpt>
      <trkpt lat="25.112773412838578" lon="-80.303027015179396">
        <ele>3.02</ele>
        <time>2015-06-19T13:38:58Z</time>
      </trkpt>
      <trkpt lat="25.112775340676308" lon="-80.303033972159028">
        <ele>3.5</ele>
        <time>2015-06-19T13:38:59Z</time>
      </trkpt>
      <trkpt lat="25.112775340676308" lon="-80.303039168938994">
        <ele>3.5</ele>
        <time>2015-06-19T13:39:00Z</time>
      </trkpt>
      <trkpt lat="25.112773831933737" lon="-80.303040761500597">
        <ele>3.5</ele>
        <time>2015-06-19T13:39:01Z</time>
      </trkpt>
      <trkpt lat="25.112774334847927" lon="-80.303041096776724">
        <ele>3.02</ele>
        <time>2015-06-19T13:39:02Z</time>
      </trkpt>
      <trkpt lat="25.112773329019547" lon="-80.303042018786073">
        <ele>3.02</ele>
        <time>2015-06-19T13:39:03Z</time>
      </trkpt>
      <trkpt lat="25.112774251028895" lon="-80.303043611347675">
        <ele>3.02</ele>
        <time>2015-06-19T13:39:04Z</time>
      </trkpt>
      <trkpt lat="25.112774083390832" lon="-80.303045203909278">
        <ele>3.02</ele>
        <time>2015-06-19T13:39:05Z</time>
      </trkpt>
      <trkpt lat="25.112777939066291" lon="-80.303046209737659">
        <ele>2.54</ele>
        <time>2015-06-19T13:39:06Z</time>
      </trkpt>
      <trkpt lat="25.112773077562451" lon="-80.303045706823468">
        <ele>2.54</ele>
        <time>2015-06-19T13:39:07Z</time>
      </trkpt>
      <trkpt lat="25.112771904096007" lon="-80.303045874461532">
        <ele>2.54</ele>
        <time>2015-06-19T13:39:08Z</time>
      </trkpt>
      <trkpt lat="25.112768802791834" lon="-80.303044868633151">
        <ele>3.02</ele>
        <time>2015-06-19T13:39:09Z</time>
      </trkpt>
      <trkpt lat="25.112767964601517" lon="-80.303046880289912">
        <ele>2.54</ele>
        <time>2015-06-19T13:39:10Z</time>
      </trkpt>
      <trkpt lat="25.112769138067961" lon="-80.303050316870213">
        <ele>2.06</ele>
        <time>2015-06-19T13:39:11Z</time>
      </trkpt>
      <trkpt lat="25.112771987915039" lon="-80.303052077069879">
        <ele>2.06</ele>
        <time>2015-06-19T13:39:12Z</time>
      </trkpt>
      <trkpt lat="25.112773245200515" lon="-80.303053250536323">
        <ele>2.06</ele>
        <time>2015-06-19T13:39:13Z</time>
      </trkpt>
      <trkpt lat="25.112775089219213" lon="-80.303055513650179">
        <ele>2.06</ele>
        <time>2015-06-19T13:39:14Z</time>
      </trkpt>
      <trkpt lat="25.112776765599847" lon="-80.303058698773384">
        <ele>2.06</ele>
        <time>2015-06-19T13:39:15Z</time>
      </trkpt>
      <trkpt lat="25.112776514142752" lon="-80.303061297163367">
        <ele>2.06</ele>
        <time>2015-06-19T13:39:16Z</time>
      </trkpt>
      <trkpt lat="25.112778106704354" lon="-80.303064314648509">
        <ele>2.06</ele>
        <time>2015-06-19T13:39:17Z</time>
      </trkpt>
      <trkpt lat="25.112781459465623" lon="-80.303067164495587">
        <ele>2.06</ele>
        <time>2015-06-19T13:39:18Z</time>
      </trkpt>
      <trkpt lat="25.11278472840786" lon="-80.303070517256856">
        <ele>2.06</ele>
        <time>2015-06-19T13:39:19Z</time>
      </trkpt>
      <trkpt lat="25.112788081169128" lon="-80.30307219363749">
        <ele>2.06</ele>
        <time>2015-06-19T13:39:20Z</time>
      </trkpt>
      <trkpt lat="25.112790511921048" lon="-80.303073618561029">
        <ele>2.06</ele>
        <time>2015-06-19T13:39:21Z</time>
      </trkpt>
      <trkpt lat="25.112789506092668" lon="-80.303077977150679">
        <ele>1.58</ele>
        <time>2015-06-19T13:39:22Z</time>
      </trkpt>
      <trkpt lat="25.112790009006858" lon="-80.303082335740328">
        <ele>1.58</ele>
        <time>2015-06-19T13:39:23Z</time>
      </trkpt>
      <trkpt lat="25.112791685387492" lon="-80.303083676844835">
        <ele>1.1</ele>
        <time>2015-06-19T13:39:24Z</time>
      </trkpt>
      <trkpt lat="25.112792523577809" lon="-80.303086275234818">
        <ele>1.1</ele>
        <time>2015-06-19T13:39:25Z</time>
      </trkpt>
      <trkpt lat="25.112793361768126" lon="-80.303083509206772">
        <ele>1.58</ele>
        <time>2015-06-19T13:39:26Z</time>
      </trkpt>
      <trkpt lat="25.112793697044253" lon="-80.303087113425136">
        <ele>1.58</ele>
        <time>2015-06-19T13:39:27Z</time>
      </trkpt>
      <trkpt lat="25.11279596015811" lon="-80.303090382367373">
        <ele>1.1</ele>
        <time>2015-06-19T13:39:28Z</time>
      </trkpt>
      <trkpt lat="25.112794535234571" lon="-80.303089711815119">
        <ele>1.1</ele>
        <time>2015-06-19T13:39:29Z</time>
      </trkpt>
      <trkpt lat="25.112793697044253" lon="-80.303091388195753">
        <ele>1.1</ele>
        <time>2015-06-19T13:39:30Z</time>
      </trkpt>
      <trkpt lat="25.112800402566791" lon="-80.30308241955936">
        <ele>1.1</ele>
        <time>2015-06-19T13:39:31Z</time>
      </trkpt>
      <trkpt lat="25.112802246585488" lon="-80.30307998880744">
        <ele>1.1</ele>
        <time>2015-06-19T13:39:32Z</time>
      </trkpt>
      <trkpt lat="25.112803503870964" lon="-80.303079737350345">
        <ele>1.58</ele>
        <time>2015-06-19T13:39:33Z</time>
      </trkpt>
      <trkpt lat="25.112803755328059" lon="-80.303085017949343">
        <ele>1.58</ele>
        <time>2015-06-19T13:39:34Z</time>
      </trkpt>
      <trkpt lat="25.112804509699345" lon="-80.303091052919626">
        <ele>1.58</ele>
        <time>2015-06-19T13:39:35Z</time>
      </trkpt>
      <trkpt lat="25.112806856632233" lon="-80.303093567490578">
        <ele>1.58</ele>
        <time>2015-06-19T13:39:36Z</time>
      </trkpt>
      <trkpt lat="25.112808868288994" lon="-80.303097842261195">
        <ele>1.58</ele>
        <time>2015-06-19T13:39:37Z</time>
      </trkpt>
      <trkpt lat="25.112809203565121" lon="-80.303105721250176">
        <ele>2.06</ele>
        <time>2015-06-19T13:39:38Z</time>
      </trkpt>
      <trkpt lat="25.112806772813201" lon="-80.303113013505936">
        <ele>2.06</ele>
        <time>2015-06-19T13:39:39Z</time>
      </trkpt>
      <trkpt lat="25.112806605175138" lon="-80.303116869181395">
        <ele>2.06</ele>
        <time>2015-06-19T13:39:40Z</time>
      </trkpt>
      <trkpt lat="25.112809455022216" lon="-80.30311762355268">
        <ele>2.06</ele>
        <time>2015-06-19T13:39:41Z</time>
      </trkpt>
      <trkpt lat="25.112812221050262" lon="-80.303120221942663">
        <ele>2.06</ele>
        <time>2015-06-19T13:39:42Z</time>
      </trkpt>
      <trkpt lat="25.112815238535404" lon="-80.303125083446503">
        <ele>2.06</ele>
        <time>2015-06-19T13:39:43Z</time>
      </trkpt>
      <trkpt lat="25.112815322354436" lon="-80.303129525855184">
        <ele>2.06</ele>
        <time>2015-06-19T13:39:44Z</time>
      </trkpt>
      <trkpt lat="25.112815489992499" lon="-80.303131118416786">
        <ele>2.06</ele>
        <time>2015-06-19T13:39:45Z</time>
      </trkpt>
      <trkpt lat="25.112815322354436" lon="-80.303134890273213">
        <ele>2.06</ele>
        <time>2015-06-19T13:39:46Z</time>
      </trkpt>
      <trkpt lat="25.112817585468292" lon="-80.303144194185734">
        <ele>2.06</ele>
        <time>2015-06-19T13:39:47Z</time>
      </trkpt>
      <trkpt lat="25.112818172201514" lon="-80.303150899708271">
        <ele>2.06</ele>
        <time>2015-06-19T13:39:48Z</time>
      </trkpt>
      <trkpt lat="25.112818004563451" lon="-80.303153498098254">
        <ele>2.06</ele>
        <time>2015-06-19T13:39:49Z</time>
      </trkpt>
      <trkpt lat="25.112821022048593" lon="-80.303157018497586">
        <ele>2.06</ele>
        <time>2015-06-19T13:39:50Z</time>
      </trkpt>
      <trkpt lat="25.112822530791163" lon="-80.303159868344665">
        <ele>2.06</ele>
        <time>2015-06-19T13:39:51Z</time>
      </trkpt>
      <trkpt lat="25.1128223631531" lon="-80.303162382915616">
        <ele>1.58</ele>
        <time>2015-06-19T13:39:52Z</time>
      </trkpt>
      <trkpt lat="25.112824290990829" lon="-80.303162299096584">
        <ele>1.58</ele>
        <time>2015-06-19T13:39:53Z</time>
      </trkpt>
      <trkpt lat="25.112825213000178" lon="-80.303164981305599">
        <ele>1.58</ele>
        <time>2015-06-19T13:39:54Z</time>
      </trkpt>
      <trkpt lat="25.112826302647591" lon="-80.30316305346787">
        <ele>1.58</ele>
        <time>2015-06-19T13:39:55Z</time>
      </trkpt>
      <trkpt lat="25.112825045362115" lon="-80.303163304924965">
        <ele>1.58</ele>
        <time>2015-06-19T13:39:56Z</time>
      </trkpt>
      <trkpt lat="25.112826302647591" lon="-80.30316305346787">
        <ele>1.1</ele>
        <time>2015-06-19T13:39:57Z</time>
      </trkpt>
      <trkpt lat="25.112828481942415" lon="-80.30316598713398">
        <ele>1.58</ele>
        <time>2015-06-19T13:39:58Z</time>
      </trkpt>
      <trkpt lat="25.112829906865954" lon="-80.303170513361692">
        <ele>1.58</ele>
        <time>2015-06-19T13:39:59Z</time>
      </trkpt>
      <trkpt lat="25.112830912694335" lon="-80.303169088438153">
        <ele>1.58</ele>
        <time>2015-06-19T13:40:00Z</time>
      </trkpt>
      <trkpt lat="25.112831331789494" lon="-80.303171016275883">
        <ele>1.58</ele>
        <time>2015-06-19T13:40:01Z</time>
      </trkpt>
      <trkpt lat="25.112829487770796" lon="-80.3031752910465">
        <ele>1.58</ele>
        <time>2015-06-19T13:40:02Z</time>
      </trkpt>
      <trkpt lat="25.112831331789494" lon="-80.303179565817118">
        <ele>1.58</ele>
        <time>2015-06-19T13:40:03Z</time>
      </trkpt>
      <trkpt lat="25.112834684550762" lon="-80.303180320188403">
        <ele>1.58</ele>
        <time>2015-06-19T13:40:04Z</time>
      </trkpt>
      <trkpt lat="25.112834516912699" lon="-80.303182918578386">
        <ele>1.58</ele>
        <time>2015-06-19T13:40:05Z</time>
      </trkpt>
      <trkpt lat="25.112835690379143" lon="-80.303188282996416">
        <ele>1.58</ele>
        <time>2015-06-19T13:40:06Z</time>
      </trkpt>
      <trkpt lat="25.112837953492999" lon="-80.303195742890239">
        <ele>1.1</ele>
        <time>2015-06-19T13:40:07Z</time>
      </trkpt>
      <trkpt lat="25.112838456407189" lon="-80.303194904699922">
        <ele>1.1</ele>
        <time>2015-06-19T13:40:08Z</time>
      </trkpt>
      <trkpt lat="25.112840384244919" lon="-80.303194485604763">
        <ele>1.1</ele>
        <time>2015-06-19T13:40:09Z</time>
      </trkpt>
      <trkpt lat="25.112839546054602" lon="-80.303199598565698">
        <ele>1.1</ele>
        <time>2015-06-19T13:40:10Z</time>
      </trkpt>
      <trkpt lat="25.112839629873633" lon="-80.303204040974379">
        <ele>1.1</ele>
        <time>2015-06-19T13:40:11Z</time>
      </trkpt>
      <trkpt lat="25.11283895932138" lon="-80.303206304088235">
        <ele>1.1</ele>
        <time>2015-06-19T13:40:12Z</time>
      </trkpt>
      <trkpt lat="25.112838791683316" lon="-80.303204711526632">
        <ele>1.1</ele>
        <time>2015-06-19T13:40:13Z</time>
      </trkpt>
      <trkpt lat="25.112838540226221" lon="-80.303209740668535">
        <ele>1.1</ele>
        <time>2015-06-19T13:40:14Z</time>
      </trkpt>
      <trkpt lat="25.112839378416538" lon="-80.303215272724628">
        <ele>1.1</ele>
        <time>2015-06-19T13:40:15Z</time>
      </trkpt>
      <trkpt lat="25.112841306254268" lon="-80.30321879312396">
        <ele>1.1</ele>
        <time>2015-06-19T13:40:16Z</time>
      </trkpt>
      <trkpt lat="25.112842144444585" lon="-80.303221810609102">
        <ele>1.1</ele>
        <time>2015-06-19T13:40:17Z</time>
      </trkpt>
      <trkpt lat="25.112842982634902" lon="-80.303221810609102">
        <ele>1.1</ele>
        <time>2015-06-19T13:40:18Z</time>
      </trkpt>
      <trkpt lat="25.112844994291663" lon="-80.303226001560688">
        <ele>1.1</ele>
        <time>2015-06-19T13:40:19Z</time>
      </trkpt>
      <trkpt lat="25.112844742834568" lon="-80.303227929398417">
        <ele>0.62</ele>
        <time>2015-06-19T13:40:20Z</time>
      </trkpt>
      <trkpt lat="25.112842479720712" lon="-80.30322901904583">
        <ele>0.62</ele>
        <time>2015-06-19T13:40:21Z</time>
      </trkpt>
      <trkpt lat="25.112842982634902" lon="-80.303231533616781">
        <ele>0.62</ele>
        <time>2015-06-19T13:40:22Z</time>
      </trkpt>
      <trkpt lat="25.112843737006187" lon="-80.303234132006764">
        <ele>0.62</ele>
        <time>2015-06-19T13:40:23Z</time>
      </trkpt>
      <trkpt lat="25.112843150272965" lon="-80.303237484768033">
        <ele>0.62</ele>
        <time>2015-06-19T13:40:24Z</time>
      </trkpt>
      <trkpt lat="25.112843737006187" lon="-80.303241508081555">
        <ele>0.62</ele>
        <time>2015-06-19T13:40:25Z</time>
      </trkpt>
      <trkpt lat="25.112843066453934" lon="-80.303244022652507">
        <ele>0.62</ele>
        <time>2015-06-19T13:40:26Z</time>
      </trkpt>
      <trkpt lat="25.112844156101346" lon="-80.303247543051839">
        <ele>0.62</ele>
        <time>2015-06-19T13:40:27Z</time>
      </trkpt>
      <trkpt lat="25.112843988463283" lon="-80.303250476717949">
        <ele>0.62</ele>
        <time>2015-06-19T13:40:28Z</time>
      </trkpt>
      <trkpt lat="25.1128448266536" lon="-80.303253075107932">
        <ele>1.1</ele>
        <time>2015-06-19T13:40:29Z</time>
      </trkpt>
      <trkpt lat="25.112844742834568" lon="-80.303256427869201">
        <ele>1.1</ele>
        <time>2015-06-19T13:40:30Z</time>
      </trkpt>
      <trkpt lat="25.112844742834568" lon="-80.303256930783391">
        <ele>1.1</ele>
        <time>2015-06-19T13:40:31Z</time>
      </trkpt>
      <trkpt lat="25.112844659015536" lon="-80.303259864449501">
        <ele>0.62</ele>
        <time>2015-06-19T13:40:32Z</time>
      </trkpt>
      <trkpt lat="25.112845581024885" lon="-80.303263971582055">
        <ele>0.62</ele>
        <time>2015-06-19T13:40:33Z</time>
      </trkpt>
      <trkpt lat="25.112846586853266" lon="-80.303266905248165">
        <ele>0.62</ele>
        <time>2015-06-19T13:40:34Z</time>
      </trkpt>
      <trkpt lat="25.112847927957773" lon="-80.30326908454299">
        <ele>0.14</ele>
        <time>2015-06-19T13:40:35Z</time>
      </trkpt>
      <trkpt lat="25.11284876614809" lon="-80.303271766752005">
        <ele>0.14</ele>
        <time>2015-06-19T13:40:36Z</time>
      </trkpt>
      <trkpt lat="25.112847844138741" lon="-80.303273946046829">
        <ele>-0.34</ele>
        <time>2015-06-19T13:40:37Z</time>
      </trkpt>
      <trkpt lat="25.1128482632339" lon="-80.303279729560018">
        <ele>-0.34</ele>
        <time>2015-06-19T13:40:38Z</time>
      </trkpt>
      <trkpt lat="25.112848598510027" lon="-80.303286770358682">
        <ele>-0.34</ele>
        <time>2015-06-19T13:40:39Z</time>
      </trkpt>
      <trkpt lat="25.112851532176137" lon="-80.303285429254174">
        <ele>-0.34</ele>
        <time>2015-06-19T13:40:40Z</time>
      </trkpt>
      <trkpt lat="25.11285312473774" lon="-80.303286770358682">
        <ele>-0.34</ele>
        <time>2015-06-19T13:40:41Z</time>
      </trkpt>
      <trkpt lat="25.112854298204184" lon="-80.303288865834475">
        <ele>-0.34</ele>
        <time>2015-06-19T13:40:42Z</time>
      </trkpt>
      <trkpt lat="25.112853879109025" lon="-80.303296493366361">
        <ele>-0.34</ele>
        <time>2015-06-19T13:40:43Z</time>
      </trkpt>
      <trkpt lat="25.112855136394501" lon="-80.30329205095768">
        <ele>-0.34</ele>
        <time>2015-06-19T13:40:44Z</time>
      </trkpt>
      <trkpt lat="25.112856477499008" lon="-80.303294062614441">
        <ele>-0.34</ele>
        <time>2015-06-19T13:40:45Z</time>
      </trkpt>
      <trkpt lat="25.112857734784484" lon="-80.303299427032471">
        <ele>-0.34</ele>
        <time>2015-06-19T13:40:46Z</time>
      </trkpt>
      <trkpt lat="25.112858405336738" lon="-80.303302360698581">
        <ele>-0.34</ele>
        <time>2015-06-19T13:40:47Z</time>
      </trkpt>
      <trkpt lat="25.112858489155769" lon="-80.303305462002754">
        <ele>-0.34</ele>
        <time>2015-06-19T13:40:48Z</time>
      </trkpt>
      <trkpt lat="25.112858740612864" lon="-80.303307054564357">
        <ele>-0.34</ele>
        <time>2015-06-19T13:40:49Z</time>
      </trkpt>
      <trkpt lat="25.112857483327389" lon="-80.303308814764023">
        <ele>-0.34</ele>
        <time>2015-06-19T13:40:50Z</time>
      </trkpt>
      <trkpt lat="25.11285656131804" lon="-80.303311245515943">
        <ele>-0.34</ele>
        <time>2015-06-19T13:40:51Z</time>
      </trkpt>
      <trkpt lat="25.112857399508357" lon="-80.303313927724957">
        <ele>-0.34</ele>
        <time>2015-06-19T13:40:52Z</time>
      </trkpt>
      <trkpt lat="25.112860165536404" lon="-80.303317867219448">
        <ele>-0.34</ele>
        <time>2015-06-19T13:40:53Z</time>
      </trkpt>
      <trkpt lat="25.112862261012197" lon="-80.303322058171034">
        <ele>0.14</ele>
        <time>2015-06-19T13:40:54Z</time>
      </trkpt>
      <trkpt lat="25.112862009555101" lon="-80.303325243294239">
        <ele>-0.34</ele>
        <time>2015-06-19T13:40:55Z</time>
      </trkpt>
      <trkpt lat="25.112861087545753" lon="-80.303327422589064">
        <ele>-0.34</ele>
        <time>2015-06-19T13:40:56Z</time>
      </trkpt>
      <trkpt lat="25.112860584631562" lon="-80.303330440074205">
        <ele>-0.34</ele>
        <time>2015-06-19T13:40:57Z</time>
      </trkpt>
      <trkpt lat="25.112861339002848" lon="-80.303333625197411">
        <ele>-0.34</ele>
        <time>2015-06-19T13:40:58Z</time>
      </trkpt>
      <trkpt lat="25.112860752269626" lon="-80.303337648510933">
        <ele>-0.34</ele>
        <time>2015-06-19T13:40:59Z</time>
      </trkpt>
      <trkpt lat="25.112861422821879" lon="-80.303338319063187">
        <ele>-0.34</ele>
        <time>2015-06-19T13:41:00Z</time>
      </trkpt>
      <trkpt lat="25.112862177193165" lon="-80.303341588005424">
        <ele>-0.34</ele>
        <time>2015-06-19T13:41:01Z</time>
      </trkpt>
      <trkpt lat="25.112863266840577" lon="-80.303345359861851">
        <ele>-0.82</ele>
        <time>2015-06-19T13:41:02Z</time>
      </trkpt>
      <trkpt lat="25.11286293156445" lon="-80.303347958251834">
        <ele>-0.82</ele>
        <time>2015-06-19T13:41:03Z</time>
      </trkpt>
      <trkpt lat="25.112863769754767" lon="-80.303350389003754">
        <ele>-0.82</ele>
        <time>2015-06-19T13:41:04Z</time>
      </trkpt>
      <trkpt lat="25.112864607945085" lon="-80.30335265211761">
        <ele>-0.82</ele>
        <time>2015-06-19T13:41:05Z</time>
      </trkpt>
      <trkpt lat="25.11286485940218" lon="-80.303354077041149">
        <ele>-0.82</ele>
        <time>2015-06-19T13:41:06Z</time>
      </trkpt>
      <trkpt lat="25.112865278497338" lon="-80.303356759250164">
        <ele>-0.82</ele>
        <time>2015-06-19T13:41:07Z</time>
      </trkpt>
      <trkpt lat="25.112864775583148" lon="-80.303357597440481">
        <ele>-0.82</ele>
        <time>2015-06-19T13:41:08Z</time>
      </trkpt>
      <trkpt lat="25.112864943221211" lon="-80.303357178345323">
        <ele>-0.82</ele>
        <time>2015-06-19T13:41:09Z</time>
      </trkpt>
      <trkpt lat="25.112866703420877" lon="-80.303360531106591">
        <ele>-0.82</ele>
        <time>2015-06-19T13:41:10Z</time>
      </trkpt>
      <trkpt lat="25.112865613773465" lon="-80.303364302963018">
        <ele>-0.82</ele>
        <time>2015-06-19T13:41:11Z</time>
      </trkpt>
      <trkpt lat="25.112865278497338" lon="-80.303367655724287">
        <ele>-0.34</ele>
        <time>2015-06-19T13:41:12Z</time>
      </trkpt>
      <trkpt lat="25.112867541611195" lon="-80.303370505571365">
        <ele>-0.34</ele>
        <time>2015-06-19T13:41:13Z</time>
      </trkpt>
      <trkpt lat="25.112869217991829" lon="-80.303373020142317">
        <ele>-0.82</ele>
        <time>2015-06-19T13:41:14Z</time>
      </trkpt>
      <trkpt lat="25.112867709249258" lon="-80.303373858332634">
        <ele>-0.82</ele>
        <time>2015-06-19T13:41:15Z</time>
      </trkpt>
      <trkpt lat="25.112866284325719" lon="-80.3033756185323">
        <ele>-0.82</ele>
        <time>2015-06-19T13:41:16Z</time>
      </trkpt>
      <trkpt lat="25.11286485940218" lon="-80.303377043455839">
        <ele>-0.82</ele>
        <time>2015-06-19T13:41:17Z</time>
      </trkpt>
      <trkpt lat="25.112864775583148" lon="-80.303377630189061">
        <ele>-0.82</ele>
        <time>2015-06-19T13:41:18Z</time>
      </trkpt>
      <trkpt lat="25.112865697592497" lon="-80.303379977121949">
        <ele>-0.82</ele>
        <time>2015-06-19T13:41:19Z</time>
      </trkpt>
      <trkpt lat="25.112865529954433" lon="-80.303384168073535">
        <ele>-0.34</ele>
        <time>2015-06-19T13:41:20Z</time>
      </trkpt>
      <trkpt lat="25.112865781411529" lon="-80.303387185558677">
        <ele>-0.82</ele>
        <time>2015-06-19T13:41:21Z</time>
      </trkpt>
      <trkpt lat="25.112867122516036" lon="-80.303389113396406">
        <ele>-0.82</ele>
        <time>2015-06-19T13:41:22Z</time>
      </trkpt>
      <trkpt lat="25.112868631258607" lon="-80.303390705958009">
        <ele>-0.82</ele>
        <time>2015-06-19T13:41:23Z</time>
      </trkpt>
      <trkpt lat="25.112869301810861" lon="-80.303391292691231">
        <ele>-0.82</ele>
        <time>2015-06-19T13:41:24Z</time>
      </trkpt>
      <trkpt lat="25.112868547439575" lon="-80.303390957415104">
        <ele>-0.82</ele>
        <time>2015-06-19T13:41:25Z</time>
      </trkpt>
      <trkpt lat="25.112868212163448" lon="-80.303391963243484">
        <ele>-0.34</ele>
        <time>2015-06-19T13:41:26Z</time>
      </trkpt>
      <trkpt lat="25.112869134172797" lon="-80.303393974900246">
        <ele>-0.34</ele>
        <time>2015-06-19T13:41:27Z</time>
      </trkpt>
      <trkpt lat="25.112868379801512" lon="-80.303395483642817">
        <ele>-0.34</ele>
        <time>2015-06-19T13:41:28Z</time>
      </trkpt>
      <trkpt lat="25.112867709249258" lon="-80.303398333489895">
        <ele>-0.34</ele>
        <time>2015-06-19T13:41:29Z</time>
      </trkpt>
      <trkpt lat="25.112869050353765" lon="-80.303399339318275">
        <ele>-0.34</ele>
        <time>2015-06-19T13:41:30Z</time>
      </trkpt>
      <trkpt lat="25.1128707267344" lon="-80.30339858494699">
        <ele>-0.34</ele>
        <time>2015-06-19T13:41:31Z</time>
      </trkpt>
      <trkpt lat="25.112869050353765" lon="-80.303400428965688">
        <ele>-0.34</ele>
        <time>2015-06-19T13:41:32Z</time>
      </trkpt>
      <trkpt lat="25.112868631258607" lon="-80.303406463935971">
        <ele>0.14</ele>
        <time>2015-06-19T13:41:33Z</time>
      </trkpt>
      <trkpt lat="25.11286779306829" lon="-80.30340931378305">
        <ele>-0.34</ele>
        <time>2015-06-19T13:41:34Z</time>
      </trkpt>
      <trkpt lat="25.112867122516036" lon="-80.303409900516272">
        <ele>-0.34</ele>
        <time>2015-06-19T13:41:35Z</time>
      </trkpt>
      <trkpt lat="25.112866787239909" lon="-80.303412498906255">
        <ele>0.14</ele>
        <time>2015-06-19T13:41:36Z</time>
      </trkpt>
      <trkpt lat="25.112867122516036" lon="-80.303417192772031">
        <ele>0.14</ele>
        <time>2015-06-19T13:41:37Z</time>
      </trkpt>
      <trkpt lat="25.112868044525385" lon="-80.303423479199409">
        <ele>-0.34</ele>
        <time>2015-06-19T13:41:38Z</time>
      </trkpt>
      <trkpt lat="25.112868044525385" lon="-80.303427334874868">
        <ele>-0.34</ele>
        <time>2015-06-19T13:41:39Z</time>
      </trkpt>
      <trkpt lat="25.112868966534734" lon="-80.303428927436471">
        <ele>-0.34</ele>
        <time>2015-06-19T13:41:40Z</time>
      </trkpt>
      <trkpt lat="25.112869720906019" lon="-80.303430519998074">
        <ele>-0.34</ele>
        <time>2015-06-19T13:41:41Z</time>
      </trkpt>
      <trkpt lat="25.112870391458273" lon="-80.303433034569025">
        <ele>0.14</ele>
        <time>2015-06-19T13:41:42Z</time>
      </trkpt>
      <trkpt lat="25.11287122964859" lon="-80.303434878587723">
        <ele>0.14</ele>
        <time>2015-06-19T13:41:43Z</time>
      </trkpt>
      <trkpt lat="25.112870056182146" lon="-80.303437309339643">
        <ele>-0.34</ele>
        <time>2015-06-19T13:41:44Z</time>
      </trkpt>
      <trkpt lat="25.112870978191495" lon="-80.303440829738975">
        <ele>-0.34</ele>
        <time>2015-06-19T13:41:45Z</time>
      </trkpt>
      <trkpt lat="25.112870056182146" lon="-80.303443847224116">
        <ele>-0.34</ele>
        <time>2015-06-19T13:41:46Z</time>
      </trkpt>
      <trkpt lat="25.112869301810861" lon="-80.303444266319275">
        <ele>-0.34</ele>
        <time>2015-06-19T13:41:47Z</time>
      </trkpt>
      <trkpt lat="25.112868044525385" lon="-80.303446613252163">
        <ele>-0.82</ele>
        <time>2015-06-19T13:41:48Z</time>
      </trkpt>
      <trkpt lat="25.112869217991829" lon="-80.303450636565685">
        <ele>-0.34</ele>
        <time>2015-06-19T13:41:49Z</time>
      </trkpt>
      <trkpt lat="25.112872319296002" lon="-80.303455833345652">
        <ele>-0.34</ele>
        <time>2015-06-19T13:41:50Z</time>
      </trkpt>
      <trkpt lat="25.112872654572129" lon="-80.303458264097571">
        <ele>-0.82</ele>
        <time>2015-06-19T13:41:51Z</time>
      </trkpt>
      <trkpt lat="25.112873828038573" lon="-80.303459521383047">
        <ele>-0.34</ele>
        <time>2015-06-19T13:41:52Z</time>
      </trkpt>
      <trkpt lat="25.112875420600176" lon="-80.303462455049157">
        <ele>-0.34</ele>
        <time>2015-06-19T13:41:53Z</time>
      </trkpt>
      <trkpt lat="25.112877264618874" lon="-80.303465304896235">
        <ele>-0.34</ele>
        <time>2015-06-19T13:41:54Z</time>
      </trkpt>
      <trkpt lat="25.112877180799842" lon="-80.303465472534299">
        <ele>-0.34</ele>
        <time>2015-06-19T13:41:55Z</time>
      </trkpt>
      <trkpt lat="25.112876007333398" lon="-80.303465640172362">
        <ele>-0.34</ele>
        <time>2015-06-19T13:41:56Z</time>
      </trkpt>
      <trkpt lat="25.112875672057271" lon="-80.303469160571694">
        <ele>-0.34</ele>
        <time>2015-06-19T13:41:57Z</time>
      </trkpt>
      <trkpt lat="25.112877767533064" lon="-80.303470166400075">
        <ele>-0.34</ele>
        <time>2015-06-19T13:41:58Z</time>
      </trkpt>
      <trkpt lat="25.112878102809191" lon="-80.303471088409424">
        <ele>-0.34</ele>
        <time>2015-06-19T13:41:59Z</time>
      </trkpt>
      <trkpt lat="25.112877348437905" lon="-80.303472680971026">
        <ele>-0.34</ele>
        <time>2015-06-19T13:42:00Z</time>
      </trkpt>
      <trkpt lat="25.112877432256937" lon="-80.303474189713597">
        <ele>-0.34</ele>
        <time>2015-06-19T13:42:01Z</time>
      </trkpt>
      <trkpt lat="25.112875923514366" lon="-80.303475530818105">
        <ele>-0.34</ele>
        <time>2015-06-19T13:42:02Z</time>
      </trkpt>
      <trkpt lat="25.112875923514366" lon="-80.303478464484215">
        <ele>-0.34</ele>
        <time>2015-06-19T13:42:03Z</time>
      </trkpt>
      <trkpt lat="25.112876677885652" lon="-80.303483493626118">
        <ele>-0.34</ele>
        <time>2015-06-19T13:42:04Z</time>
      </trkpt>
      <trkpt lat="25.112877432256937" lon="-80.30348215252161">
        <ele>-0.34</ele>
        <time>2015-06-19T13:42:05Z</time>
      </trkpt>
      <trkpt lat="25.112876258790493" lon="-80.303485924378037">
        <ele>-0.82</ele>
        <time>2015-06-19T13:42:06Z</time>
      </trkpt>
      <trkpt lat="25.112874330952764" lon="-80.303484164178371">
        <ele>-0.82</ele>
        <time>2015-06-19T13:42:07Z</time>
      </trkpt>
      <trkpt lat="25.112876007333398" lon="-80.303485672920942">
        <ele>-0.34</ele>
        <time>2015-06-19T13:42:08Z</time>
      </trkpt>
      <trkpt lat="25.112879443913698" lon="-80.303491875529289">
        <ele>-0.34</ele>
        <time>2015-06-19T13:42:09Z</time>
      </trkpt>
      <trkpt lat="25.112877348437905" lon="-80.303491121158004">
        <ele>-0.34</ele>
        <time>2015-06-19T13:42:10Z</time>
      </trkpt>
      <trkpt lat="25.112877013161778" lon="-80.303492043167353">
        <ele>-0.34</ele>
        <time>2015-06-19T13:42:11Z</time>
      </trkpt>
      <trkpt lat="25.112876845523715" lon="-80.303493971005082">
        <ele>-0.34</ele>
        <time>2015-06-19T13:42:12Z</time>
      </trkpt>
      <trkpt lat="25.112877683714032" lon="-80.303495563566685">
        <ele>-0.34</ele>
        <time>2015-06-19T13:42:13Z</time>
      </trkpt>
      <trkpt lat="25.112876929342747" lon="-80.303497323766351">
        <ele>-0.34</ele>
        <time>2015-06-19T13:42:14Z</time>
      </trkpt>
      <trkpt lat="25.112876258790493" lon="-80.303499922156334">
        <ele>-0.34</ele>
        <time>2015-06-19T13:42:15Z</time>
      </trkpt>
      <trkpt lat="25.112875755876303" lon="-80.303503694012761">
        <ele>0.14</ele>
        <time>2015-06-19T13:42:16Z</time>
      </trkpt>
      <trkpt lat="25.11287609115243" lon="-80.303506879135966">
        <ele>0.14</ele>
        <time>2015-06-19T13:42:17Z</time>
      </trkpt>
      <trkpt lat="25.112875085324049" lon="-80.303507633507252">
        <ele>0.14</ele>
        <time>2015-06-19T13:42:18Z</time>
      </trkpt>
      <trkpt lat="25.11287315748632" lon="-80.303507884964347">
        <ele>0.14</ele>
        <time>2015-06-19T13:42:19Z</time>
      </trkpt>
      <trkpt lat="25.112873073667288" lon="-80.30350998044014">
        <ele>0.14</ele>
        <time>2015-06-19T13:42:20Z</time>
      </trkpt>
      <trkpt lat="25.112871900200844" lon="-80.30351291410625">
        <ele>0.14</ele>
        <time>2015-06-19T13:42:21Z</time>
      </trkpt>
      <trkpt lat="25.112871984019876" lon="-80.303514841943979">
        <ele>0.14</ele>
        <time>2015-06-19T13:42:22Z</time>
      </trkpt>
      <trkpt lat="25.112871648743749" lon="-80.303515009582043">
        <ele>0.14</ele>
        <time>2015-06-19T13:42:23Z</time>
      </trkpt>
      <trkpt lat="25.112871984019876" lon="-80.303518529981375">
        <ele>0.14</ele>
        <time>2015-06-19T13:42:24Z</time>
      </trkpt>
      <trkpt lat="25.112872235476971" lon="-80.303523140028119">
        <ele>0.14</ele>
        <time>2015-06-19T13:42:25Z</time>
      </trkpt>
      <trkpt lat="25.112871397286654" lon="-80.303526157513261">
        <ele>0.14</ele>
        <time>2015-06-19T13:42:26Z</time>
      </trkpt>
      <trkpt lat="25.1128707267344" lon="-80.303528336808085">
        <ele>0.14</ele>
        <time>2015-06-19T13:42:27Z</time>
      </trkpt>
      <trkpt lat="25.112870642915368" lon="-80.303531605750322">
        <ele>0.14</ele>
        <time>2015-06-19T13:42:28Z</time>
      </trkpt>
      <trkpt lat="25.112870810553432" lon="-80.303534707054496">
        <ele>0.14</ele>
        <time>2015-06-19T13:42:29Z</time>
      </trkpt>
      <trkpt lat="25.112871397286654" lon="-80.30353638343513">
        <ele>0.14</ele>
        <time>2015-06-19T13:42:30Z</time>
      </trkpt>
      <trkpt lat="25.112872403115034" lon="-80.303538981825113">
        <ele>0.14</ele>
        <time>2015-06-19T13:42:31Z</time>
      </trkpt>
      <trkpt lat="25.112872570753098" lon="-80.30354225076735">
        <ele>0.14</ele>
        <time>2015-06-19T13:42:32Z</time>
      </trkpt>
      <trkpt lat="25.112872738391161" lon="-80.30354468151927">
        <ele>0.14</ele>
        <time>2015-06-19T13:42:33Z</time>
      </trkpt>
      <trkpt lat="25.112872822210193" lon="-80.303543088957667">
        <ele>0.14</ele>
        <time>2015-06-19T13:42:34Z</time>
      </trkpt>
      <trkpt lat="25.112872570753098" lon="-80.303543675690889">
        <ele>0.14</ele>
        <time>2015-06-19T13:42:35Z</time>
      </trkpt>
      <trkpt lat="25.112874833866954" lon="-80.303548285737634">
        <ele>0.62</ele>
        <time>2015-06-19T13:42:36Z</time>
      </trkpt>
      <trkpt lat="25.11287659406662" lon="-80.30355541035533">
        <ele>0.62</ele>
        <time>2015-06-19T13:42:37Z</time>
      </trkpt>
      <trkpt lat="25.112875169143081" lon="-80.303553314879537">
        <ele>0.62</ele>
        <time>2015-06-19T13:42:38Z</time>
      </trkpt>
      <trkpt lat="25.112875839695334" lon="-80.303554404526949">
        <ele>0.62</ele>
        <time>2015-06-19T13:42:39Z</time>
      </trkpt>
      <trkpt lat="25.112876426428556" lon="-80.303557002916932">
        <ele>0.62</ele>
        <time>2015-06-19T13:42:40Z</time>
      </trkpt>
      <trkpt lat="25.112876510247588" lon="-80.303560690954328">
        <ele>0.62</ele>
        <time>2015-06-19T13:42:41Z</time>
      </trkpt>
      <trkpt lat="25.112877851352096" lon="-80.30356127768755">
        <ele>0.62</ele>
        <time>2015-06-19T13:42:42Z</time>
      </trkpt>
      <trkpt lat="25.112878689542413" lon="-80.303560774773359">
        <ele>0.62</ele>
        <time>2015-06-19T13:42:43Z</time>
      </trkpt>
      <trkpt lat="25.112880785018206" lon="-80.303563540801406">
        <ele>0.62</ele>
        <time>2015-06-19T13:42:44Z</time>
      </trkpt>
      <trkpt lat="25.112880198284984" lon="-80.303565301001072">
        <ele>0.14</ele>
        <time>2015-06-19T13:42:45Z</time>
      </trkpt>
      <trkpt lat="25.112877180799842" lon="-80.303566306829453">
        <ele>0.14</ele>
        <time>2015-06-19T13:42:46Z</time>
      </trkpt>
      <trkpt lat="25.112878186628222" lon="-80.30356764793396">
        <ele>0.62</ele>
        <time>2015-06-19T13:42:47Z</time>
      </trkpt>
      <trkpt lat="25.112877516075969" lon="-80.30357058160007">
        <ele>0.62</ele>
        <time>2015-06-19T13:42:48Z</time>
      </trkpt>
      <trkpt lat="25.11287659406662" lon="-80.303572509437799">
        <ele>0.62</ele>
        <time>2015-06-19T13:42:49Z</time>
      </trkpt>
      <trkpt lat="25.112876929342747" lon="-80.30357301235199">
        <ele>0.62</ele>
        <time>2015-06-19T13:42:50Z</time>
      </trkpt>
      <trkpt lat="25.112878605723381" lon="-80.303576868027449">
        <ele>0.62</ele>
        <time>2015-06-19T13:42:51Z</time>
      </trkpt>
      <trkpt lat="25.112879863008857" lon="-80.303578628227115">
        <ele>0.62</ele>
        <time>2015-06-19T13:42:52Z</time>
      </trkpt>
      <trkpt lat="25.112879443913698" lon="-80.303580053150654">
        <ele>0.62</ele>
        <time>2015-06-19T13:42:53Z</time>
      </trkpt>
      <trkpt lat="25.11287952773273" lon="-80.303583489730954">
        <ele>0.62</ele>
        <time>2015-06-19T13:42:54Z</time>
      </trkpt>
      <trkpt lat="25.112879695370793" lon="-80.303586171939969">
        <ele>0.62</ele>
        <time>2015-06-19T13:42:55Z</time>
      </trkpt>
      <trkpt lat="25.112878857180476" lon="-80.303586004301906">
        <ele>0.62</ele>
        <time>2015-06-19T13:42:56Z</time>
      </trkpt>
      <trkpt lat="25.112877851352096" lon="-80.303585501387715">
        <ele>0.62</ele>
        <time>2015-06-19T13:42:57Z</time>
      </trkpt>
      <trkpt lat="25.112878354266286" lon="-80.303590279072523">
        <ele>0.62</ele>
        <time>2015-06-19T13:42:58Z</time>
      </trkpt>
      <trkpt lat="25.112879779189825" lon="-80.303595475852489">
        <ele>0.62</ele>
        <time>2015-06-19T13:42:59Z</time>
      </trkpt>
      <trkpt lat="25.112878605723381" lon="-80.303596397861838">
        <ele>0.62</ele>
        <time>2015-06-19T13:43:00Z</time>
      </trkpt>
      <trkpt lat="25.112880198284984" lon="-80.303599163889885">
        <ele>0.62</ele>
        <time>2015-06-19T13:43:01Z</time>
      </trkpt>
      <trkpt lat="25.112882377579808" lon="-80.303600588813424">
        <ele>0.62</ele>
        <time>2015-06-19T13:43:02Z</time>
      </trkpt>
      <trkpt lat="25.112882545217872" lon="-80.303601510822773">
        <ele>0.14</ele>
        <time>2015-06-19T13:43:03Z</time>
      </trkpt>
      <trkpt lat="25.112883383408189" lon="-80.303605534136295">
        <ele>0.14</ele>
        <time>2015-06-19T13:43:04Z</time>
      </trkpt>
      <trkpt lat="25.112883886322379" lon="-80.303607629612088">
        <ele>0.14</ele>
        <time>2015-06-19T13:43:05Z</time>
      </trkpt>
      <trkpt lat="25.112885646522045" lon="-80.303608383983374">
        <ele>0.14</ele>
        <time>2015-06-19T13:43:06Z</time>
      </trkpt>
      <trkpt lat="25.112885143607855" lon="-80.303609557449818">
        <ele>0.14</ele>
        <time>2015-06-19T13:43:07Z</time>
      </trkpt>
      <trkpt lat="25.112884473055601" lon="-80.303611569106579">
        <ele>0.14</ele>
        <time>2015-06-19T13:43:08Z</time>
      </trkpt>
      <trkpt lat="25.112883802503347" lon="-80.303614838048816">
        <ele>0.14</ele>
        <time>2015-06-19T13:43:09Z</time>
      </trkpt>
      <trkpt lat="25.112884053960443" lon="-80.303617352619767">
        <ele>0.14</ele>
        <time>2015-06-19T13:43:10Z</time>
      </trkpt>
      <trkpt lat="25.112883467227221" lon="-80.303617352619767">
        <ele>0.14</ele>
        <time>2015-06-19T13:43:11Z</time>
      </trkpt>
      <trkpt lat="25.112880282104015" lon="-80.303616682067513">
        <ele>0.14</ele>
        <time>2015-06-19T13:43:12Z</time>
      </trkpt>
      <trkpt lat="25.112879695370793" lon="-80.303617352619767">
        <ele>0.14</ele>
        <time>2015-06-19T13:43:13Z</time>
      </trkpt>
      <trkpt lat="25.112880701199174" lon="-80.303620789200068">
        <ele>0.14</ele>
        <time>2015-06-19T13:43:14Z</time>
      </trkpt>
      <trkpt lat="25.112880617380142" lon="-80.303623974323273">
        <ele>0.14</ele>
        <time>2015-06-19T13:43:15Z</time>
      </trkpt>
      <trkpt lat="25.112880198284984" lon="-80.303623303771019">
        <ele>0.14</ele>
        <time>2015-06-19T13:43:16Z</time>
      </trkpt>
      <trkpt lat="25.112879611551762" lon="-80.303622717037797">
        <ele>0.14</ele>
        <time>2015-06-19T13:43:17Z</time>
      </trkpt>
      <trkpt lat="25.112879695370793" lon="-80.303626237437129">
        <ele>0.14</ele>
        <time>2015-06-19T13:43:18Z</time>
      </trkpt>
      <trkpt lat="25.11287902481854" lon="-80.303629925474524">
        <ele>0.14</ele>
        <time>2015-06-19T13:43:19Z</time>
      </trkpt>
      <trkpt lat="25.112878270447254" lon="-80.303630260750651">
        <ele>-0.34</ele>
        <time>2015-06-19T13:43:20Z</time>
      </trkpt>
      <trkpt lat="25.112877767533064" lon="-80.303632523864508">
        <ele>-0.34</ele>
        <time>2015-06-19T13:43:21Z</time>
      </trkpt>
      <trkpt lat="25.112877516075969" lon="-80.303633362054825">
        <ele>0.14</ele>
        <time>2015-06-19T13:43:22Z</time>
      </trkpt>
      <trkpt lat="25.112878689542413" lon="-80.303637385368347">
        <ele>0.14</ele>
        <time>2015-06-19T13:43:23Z</time>
      </trkpt>
      <trkpt lat="25.112879276275635" lon="-80.303639145568013">
        <ele>0.14</ele>
        <time>2015-06-19T13:43:24Z</time>
      </trkpt>
      <trkpt lat="25.112878186628222" lon="-80.303637804463506">
        <ele>0.14</ele>
        <time>2015-06-19T13:43:25Z</time>
      </trkpt>
      <trkpt lat="25.112878857180476" lon="-80.303639899939299">
        <ele>0.14</ele>
        <time>2015-06-19T13:43:26Z</time>
      </trkpt>
      <trkpt lat="25.112878018990159" lon="-80.303643504157662">
        <ele>0.14</ele>
        <time>2015-06-19T13:43:27Z</time>
      </trkpt>
      <trkpt lat="25.112877013161778" lon="-80.303646018728614">
        <ele>0.14</ele>
        <time>2015-06-19T13:43:28Z</time>
      </trkpt>
      <trkpt lat="25.112875001505017" lon="-80.303646354004741">
        <ele>0.14</ele>
        <time>2015-06-19T13:43:29Z</time>
      </trkpt>
      <trkpt lat="25.112875923514366" lon="-80.303648952394724">
        <ele>0.14</ele>
        <time>2015-06-19T13:43:30Z</time>
      </trkpt>
      <trkpt lat="25.112877516075969" lon="-80.303650125861168">
        <ele>0.14</ele>
        <time>2015-06-19T13:43:31Z</time>
      </trkpt>
      <trkpt lat="25.112878102809191" lon="-80.303653059527278">
        <ele>0.62</ele>
        <time>2015-06-19T13:43:32Z</time>
      </trkpt>
      <trkpt lat="25.112876007333398" lon="-80.303658172488213">
        <ele>0.62</ele>
        <time>2015-06-19T13:43:33Z</time>
      </trkpt>
      <trkpt lat="25.112879108637571" lon="-80.303659848868847">
        <ele>1.1</ele>
        <time>2015-06-19T13:43:34Z</time>
      </trkpt>
      <trkpt lat="25.112880114465952" lon="-80.303660854697227">
        <ele>1.1</ele>
        <time>2015-06-19T13:43:35Z</time>
      </trkpt>
      <trkpt lat="25.112880952656269" lon="-80.303660938516259">
        <ele>1.1</ele>
        <time>2015-06-19T13:43:36Z</time>
      </trkpt>
      <trkpt lat="25.112881204113364" lon="-80.303662782534957">
        <ele>1.1</ele>
        <time>2015-06-19T13:43:37Z</time>
      </trkpt>
      <trkpt lat="25.112881539389491" lon="-80.303668230772018">
        <ele>1.1</ele>
        <time>2015-06-19T13:43:38Z</time>
      </trkpt>
      <trkpt lat="25.112882377579808" lon="-80.303674014285207">
        <ele>1.1</ele>
        <time>2015-06-19T13:43:39Z</time>
      </trkpt>
      <trkpt lat="25.112884975969791" lon="-80.303672589361668">
        <ele>1.1</ele>
        <time>2015-06-19T13:43:40Z</time>
      </trkpt>
      <trkpt lat="25.112887490540743" lon="-80.30367367900908">
        <ele>1.1</ele>
        <time>2015-06-19T13:43:41Z</time>
      </trkpt>
      <trkpt lat="25.112887993454933" lon="-80.303675942122936">
        <ele>1.1</ele>
        <time>2015-06-19T13:43:42Z</time>
      </trkpt>
      <trkpt lat="25.112888664007187" lon="-80.303678456693888">
        <ele>1.1</ele>
        <time>2015-06-19T13:43:43Z</time>
      </trkpt>
      <trkpt lat="25.112888580188155" lon="-80.303681055083871">
        <ele>0.62</ele>
        <time>2015-06-19T13:43:44Z</time>
      </trkpt>
      <trkpt lat="25.112889502197504" lon="-80.303683150559664">
        <ele>0.62</ele>
        <time>2015-06-19T13:43:45Z</time>
      </trkpt>
      <trkpt lat="25.112890424206853" lon="-80.303686587139964">
        <ele>0.62</ele>
        <time>2015-06-19T13:43:46Z</time>
      </trkpt>
      <trkpt lat="25.112891932949424" lon="-80.303690107539296">
        <ele>0.62</ele>
        <time>2015-06-19T13:43:47Z</time>
      </trkpt>
      <trkpt lat="25.112892771139741" lon="-80.303693460300565">
        <ele>0.62</ele>
        <time>2015-06-19T13:43:48Z</time>
      </trkpt>
      <trkpt lat="25.112893441691995" lon="-80.30369421467185">
        <ele>0.62</ele>
        <time>2015-06-19T13:43:49Z</time>
      </trkpt>
      <trkpt lat="25.112892184406519" lon="-80.30369664542377">
        <ele>0.62</ele>
        <time>2015-06-19T13:43:50Z</time>
      </trkpt>
      <trkpt lat="25.112893776968122" lon="-80.303696980699897">
        <ele>0.62</ele>
        <time>2015-06-19T13:43:51Z</time>
      </trkpt>
      <trkpt lat="25.112893860787153" lon="-80.30369957908988">
        <ele>0.62</ele>
        <time>2015-06-19T13:43:52Z</time>
      </trkpt>
      <trkpt lat="25.112892854958773" lon="-80.303704608231783">
        <ele>0.14</ele>
        <time>2015-06-19T13:43:53Z</time>
      </trkpt>
      <trkpt lat="25.112892184406519" lon="-80.30370838008821">
        <ele>0.14</ele>
        <time>2015-06-19T13:43:54Z</time>
      </trkpt>
      <trkpt lat="25.112893022596836" lon="-80.303711062297225">
        <ele>0.14</ele>
        <time>2015-06-19T13:43:55Z</time>
      </trkpt>
      <trkpt lat="25.11289419606328" lon="-80.303708966821432">
        <ele>0.14</ele>
        <time>2015-06-19T13:43:56Z</time>
      </trkpt>
      <trkpt lat="25.112894363701344" lon="-80.303711397573352">
        <ele>0.14</ele>
        <time>2015-06-19T13:43:57Z</time>
      </trkpt>
      <trkpt lat="25.112894279882312" lon="-80.303714415058494">
        <ele>0.14</ele>
        <time>2015-06-19T13:43:58Z</time>
      </trkpt>
      <trkpt lat="25.112893776968122" lon="-80.303715504705906">
        <ele>0.14</ele>
        <time>2015-06-19T13:43:59Z</time>
      </trkpt>
      <trkpt lat="25.112893022596836" lon="-80.303716259077191">
        <ele>0.14</ele>
        <time>2015-06-19T13:44:00Z</time>
      </trkpt>
      <trkpt lat="25.112894363701344" lon="-80.303717600181699">
        <ele>0.14</ele>
        <time>2015-06-19T13:44:01Z</time>
      </trkpt>
      <trkpt lat="25.11289469897747" lon="-80.303719360381365">
        <ele>0.14</ele>
        <time>2015-06-19T13:44:02Z</time>
      </trkpt>
      <trkpt lat="25.112897213548422" lon="-80.303721455857158">
        <ele>0.14</ele>
        <time>2015-06-19T13:44:03Z</time>
      </trkpt>
      <trkpt lat="25.112898554652929" lon="-80.303726652637124">
        <ele>0.14</ele>
        <time>2015-06-19T13:44:04Z</time>
      </trkpt>
      <trkpt lat="25.112898470833898" lon="-80.303730173036456">
        <ele>-0.34</ele>
        <time>2015-06-19T13:44:05Z</time>
      </trkpt>
      <trkpt lat="25.112898135557771" lon="-80.303729921579361">
        <ele>-0.34</ele>
        <time>2015-06-19T13:44:06Z</time>
      </trkpt>
      <trkpt lat="25.112898638471961" lon="-80.30373184941709">
        <ele>0.14</ele>
        <time>2015-06-19T13:44:07Z</time>
      </trkpt>
      <trkpt lat="25.112899225205183" lon="-80.303736040368676">
        <ele>-0.34</ele>
        <time>2015-06-19T13:44:08Z</time>
      </trkpt>
      <trkpt lat="25.112901488319039" lon="-80.303738052025437">
        <ele>-0.34</ele>
        <time>2015-06-19T13:44:09Z</time>
      </trkpt>
      <trkpt lat="25.112902577966452" lon="-80.303735956549644">
        <ele>-0.34</ele>
        <time>2015-06-19T13:44:10Z</time>
      </trkpt>
      <trkpt lat="25.112903835251927" lon="-80.303737046197057">
        <ele>-0.34</ele>
        <time>2015-06-19T13:44:11Z</time>
      </trkpt>
      <trkpt lat="25.112904505804181" lon="-80.303743164986372">
        <ele>-0.34</ele>
        <time>2015-06-19T13:44:12Z</time>
      </trkpt>
      <trkpt lat="25.112904505804181" lon="-80.303746685385704">
        <ele>0.14</ele>
        <time>2015-06-19T13:44:13Z</time>
      </trkpt>
      <trkpt lat="25.112903416156769" lon="-80.303748026490211">
        <ele>0.14</ele>
        <time>2015-06-19T13:44:14Z</time>
      </trkpt>
      <trkpt lat="25.112904086709023" lon="-80.303752468898892">
        <ele>0.14</ele>
        <time>2015-06-19T13:44:15Z</time>
      </trkpt>
      <trkpt lat="25.112905595451593" lon="-80.303757665678859">
        <ele>0.14</ele>
        <time>2015-06-19T13:44:16Z</time>
      </trkpt>
      <trkpt lat="25.112905679270625" lon="-80.30376210808754">
        <ele>0.14</ele>
        <time>2015-06-19T13:44:17Z</time>
      </trkpt>
      <trkpt lat="25.112903667613864" lon="-80.303766969591379">
        <ele>0.14</ele>
        <time>2015-06-19T13:44:18Z</time>
      </trkpt>
      <trkpt lat="25.112903416156769" lon="-80.30377090908587">
        <ele>0.14</ele>
        <time>2015-06-19T13:44:19Z</time>
      </trkpt>
      <trkpt lat="25.112904841080308" lon="-80.303773423656821">
        <ele>0.14</ele>
        <time>2015-06-19T13:44:20Z</time>
      </trkpt>
      <trkpt lat="25.112903835251927" lon="-80.303776692599058">
        <ele>0.14</ele>
        <time>2015-06-19T13:44:21Z</time>
      </trkpt>
      <trkpt lat="25.112903751432896" lon="-80.303781721740961">
        <ele>0.14</ele>
        <time>2015-06-19T13:44:22Z</time>
      </trkpt>
      <trkpt lat="25.112903667613864" lon="-80.303784320130944">
        <ele>-0.34</ele>
        <time>2015-06-19T13:44:23Z</time>
      </trkpt>
      <trkpt lat="25.112904673442245" lon="-80.303784990683198">
        <ele>-0.34</ele>
        <time>2015-06-19T13:44:24Z</time>
      </trkpt>
      <trkpt lat="25.112901907414198" lon="-80.303786667063832">
        <ele>-0.34</ele>
        <time>2015-06-19T13:44:25Z</time>
      </trkpt>
      <trkpt lat="25.112899979576468" lon="-80.303791277110577">
        <ele>-0.34</ele>
        <time>2015-06-19T13:44:26Z</time>
      </trkpt>
      <trkpt lat="25.112898806110024" lon="-80.303793707862496">
        <ele>-0.34</ele>
        <time>2015-06-19T13:44:27Z</time>
      </trkpt>
      <trkpt lat="25.112898387014866" lon="-80.303794043138623">
        <ele>-0.34</ele>
        <time>2015-06-19T13:44:28Z</time>
      </trkpt>
      <trkpt lat="25.112899141386151" lon="-80.30379680916667">
        <ele>-0.34</ele>
        <time>2015-06-19T13:44:29Z</time>
      </trkpt>
      <trkpt lat="25.11290056630969" lon="-80.303795970976353">
        <ele>-0.34</ele>
        <time>2015-06-19T13:44:30Z</time>
      </trkpt>
      <trkpt lat="25.112901069223881" lon="-80.303798988461494">
        <ele>-0.34</ele>
        <time>2015-06-19T13:44:31Z</time>
      </trkpt>
      <trkpt lat="25.112901739776134" lon="-80.303802089765668">
        <ele>-0.34</ele>
        <time>2015-06-19T13:44:32Z</time>
      </trkpt>
      <trkpt lat="25.112901572138071" lon="-80.303804436698556">
        <ele>-0.82</ele>
        <time>2015-06-19T13:44:33Z</time>
      </trkpt>
      <trkpt lat="25.112901069223881" lon="-80.303805693984032">
        <ele>-0.34</ele>
        <time>2015-06-19T13:44:34Z</time>
      </trkpt>
      <trkpt lat="25.112900650128722" lon="-80.303808124735951">
        <ele>-0.34</ele>
        <time>2015-06-19T13:44:35Z</time>
      </trkpt>
      <trkpt lat="25.112900231033564" lon="-80.303811142221093">
        <ele>-0.34</ele>
        <time>2015-06-19T13:44:36Z</time>
      </trkpt>
      <trkpt lat="25.112900817766786" lon="-80.303812734782696">
        <ele>-0.82</ele>
        <time>2015-06-19T13:44:37Z</time>
      </trkpt>
      <trkpt lat="25.112900733947754" lon="-80.30381633900106">
        <ele>-0.82</ele>
        <time>2015-06-19T13:44:38Z</time>
      </trkpt>
      <trkpt lat="25.112900398671627" lon="-80.30382027849555">
        <ele>-0.82</ele>
        <time>2015-06-19T13:44:39Z</time>
      </trkpt>
      <trkpt lat="25.112900733947754" lon="-80.303823631256819">
        <ele>-0.34</ele>
        <time>2015-06-19T13:44:40Z</time>
      </trkpt>
      <trkpt lat="25.1129000633955" lon="-80.303823882713914">
        <ele>-0.34</ele>
        <time>2015-06-19T13:44:41Z</time>
      </trkpt>
      <trkpt lat="25.112899141386151" lon="-80.303824888542295">
        <ele>-0.34</ele>
        <time>2015-06-19T13:44:42Z</time>
      </trkpt>
      <trkpt lat="25.112899392843246" lon="-80.303829833865166">
        <ele>-0.34</ele>
        <time>2015-06-19T13:44:43Z</time>
      </trkpt>
      <trkpt lat="25.112900817766786" lon="-80.303835449740291">
        <ele>-0.34</ele>
        <time>2015-06-19T13:44:44Z</time>
      </trkpt>
      <trkpt lat="25.112900398671627" lon="-80.303832767531276">
        <ele>-0.82</ele>
        <time>2015-06-19T13:44:45Z</time>
      </trkpt>
      <trkpt lat="25.112901739776134" lon="-80.303831929340959">
        <ele>-0.82</ele>
        <time>2015-06-19T13:44:46Z</time>
      </trkpt>
      <trkpt lat="25.112901655957103" lon="-80.303831761702895">
        <ele>-0.82</ele>
        <time>2015-06-19T13:44:47Z</time>
      </trkpt>
      <trkpt lat="25.11290056630969" lon="-80.303835617378354">
        <ele>-0.82</ele>
        <time>2015-06-19T13:44:48Z</time>
      </trkpt>
      <trkpt lat="25.112898806110024" lon="-80.303841233253479">
        <ele>-0.82</ele>
        <time>2015-06-19T13:44:49Z</time>
      </trkpt>
      <trkpt lat="25.112899644300342" lon="-80.303838970139623">
        <ele>-0.34</ele>
        <time>2015-06-19T13:44:50Z</time>
      </trkpt>
      <trkpt lat="25.112899141386151" lon="-80.303838634863496">
        <ele>-0.82</ele>
        <time>2015-06-19T13:44:51Z</time>
      </trkpt>
      <trkpt lat="25.112899728119373" lon="-80.303842155262828">
        <ele>-0.34</ele>
        <time>2015-06-19T13:44:52Z</time>
      </trkpt>
      <trkpt lat="25.112902242690325" lon="-80.303846010938287">
        <ele>-0.34</ele>
        <time>2015-06-19T13:44:53Z</time>
      </trkpt>
      <trkpt lat="25.112904002889991" lon="-80.303847435861826">
        <ele>-0.34</ele>
        <time>2015-06-19T13:44:54Z</time>
      </trkpt>
      <trkpt lat="25.112905763089657" lon="-80.303846765309572">
        <ele>-0.34</ele>
        <time>2015-06-19T13:44:55Z</time>
      </trkpt>
      <trkpt lat="25.112906014546752" lon="-80.30384810641408">
        <ele>-0.34</ele>
        <time>2015-06-19T13:44:56Z</time>
      </trkpt>
      <trkpt lat="25.11290492489934" lon="-80.303853051736951">
        <ele>-0.34</ele>
        <time>2015-06-19T13:44:57Z</time>
      </trkpt>
      <trkpt lat="25.112905092537403" lon="-80.303857661783695">
        <ele>-0.34</ele>
        <time>2015-06-19T13:44:58Z</time>
      </trkpt>
      <trkpt lat="25.112905846908689" lon="-80.303855817764997">
        <ele>-0.34</ele>
        <time>2015-06-19T13:44:59Z</time>
      </trkpt>
      <trkpt lat="25.112908948212862" lon="-80.303857075050473">
        <ele>-0.34</ele>
        <time>2015-06-19T13:45:00Z</time>
      </trkpt>
      <trkpt lat="25.112905763089657" lon="-80.303858080878854">
        <ele>-0.34</ele>
        <time>2015-06-19T13:45:01Z</time>
      </trkpt>
      <trkpt lat="25.112904589623213" lon="-80.303861685097218">
        <ele>-0.34</ele>
        <time>2015-06-19T13:45:02Z</time>
      </trkpt>
      <trkpt lat="25.112905679270625" lon="-80.303864618763328">
        <ele>-0.34</ele>
        <time>2015-06-19T13:45:03Z</time>
      </trkpt>
      <trkpt lat="25.112904086709023" lon="-80.303864283487201">
        <ele>-0.34</ele>
        <time>2015-06-19T13:45:04Z</time>
      </trkpt>
      <trkpt lat="25.112901572138071" lon="-80.303865373134613">
        <ele>-0.34</ele>
        <time>2015-06-19T13:45:05Z</time>
      </trkpt>
      <trkpt lat="25.112900985404849" lon="-80.303868893533945">
        <ele>-0.34</ele>
        <time>2015-06-19T13:45:06Z</time>
      </trkpt>
      <trkpt lat="25.11290249414742" lon="-80.303871911019087">
        <ele>-0.82</ele>
        <time>2015-06-19T13:45:07Z</time>
      </trkpt>
      <trkpt lat="25.112904086709023" lon="-80.30387207865715">
        <ele>-0.82</ele>
        <time>2015-06-19T13:45:08Z</time>
      </trkpt>
      <trkpt lat="25.112901907414198" lon="-80.303873000666499">
        <ele>-0.82</ele>
        <time>2015-06-19T13:45:09Z</time>
      </trkpt>
      <trkpt lat="25.112900398671627" lon="-80.303875766694546">
        <ele>-0.82</ele>
        <time>2015-06-19T13:45:10Z</time>
      </trkpt>
      <trkpt lat="25.112901823595166" lon="-80.303879203274846">
        <ele>-0.82</ele>
        <time>2015-06-19T13:45:11Z</time>
      </trkpt>
      <trkpt lat="25.11290199123323" lon="-80.303880712017417">
        <ele>-0.82</ele>
        <time>2015-06-19T13:45:12Z</time>
      </trkpt>
      <trkpt lat="25.11290299706161" lon="-80.303881801664829">
        <ele>-0.82</ele>
        <time>2015-06-19T13:45:13Z</time>
      </trkpt>
      <trkpt lat="25.112904421985149" lon="-80.30388381332159">
        <ele>-0.82</ele>
        <time>2015-06-19T13:45:14Z</time>
      </trkpt>
      <trkpt lat="25.112905260175467" lon="-80.303883980959654">
        <ele>-1.3</ele>
        <time>2015-06-19T13:45:15Z</time>
      </trkpt>
      <trkpt lat="25.112904421985149" lon="-80.303885824978352">
        <ele>-1.3</ele>
        <time>2015-06-19T13:45:16Z</time>
      </trkpt>
      <trkpt lat="25.112903583794832" lon="-80.303889848291874">
        <ele>-1.3</ele>
        <time>2015-06-19T13:45:17Z</time>
      </trkpt>
      <trkpt lat="25.112903667613864" lon="-80.303891776129603">
        <ele>-1.3</ele>
        <time>2015-06-19T13:45:18Z</time>
      </trkpt>
      <trkpt lat="25.112904421985149" lon="-80.303894290700555">
        <ele>-1.3</ele>
        <time>2015-06-19T13:45:19Z</time>
      </trkpt>
      <trkpt lat="25.112904505804181" lon="-80.303895967081189">
        <ele>-1.3</ele>
        <time>2015-06-19T13:45:20Z</time>
      </trkpt>
      <trkpt lat="25.112904170528054" lon="-80.30389747582376">
        <ele>-1.3</ele>
        <time>2015-06-19T13:45:21Z</time>
      </trkpt>
      <trkpt lat="25.112904589623213" lon="-80.303901415318251">
        <ele>-1.3</ele>
        <time>2015-06-19T13:45:22Z</time>
      </trkpt>
      <trkpt lat="25.112906266003847" lon="-80.303905438631773">
        <ele>-1.3</ele>
        <time>2015-06-19T13:45:23Z</time>
      </trkpt>
      <trkpt lat="25.112907188013196" lon="-80.303908456116915">
        <ele>-1.3</ele>
        <time>2015-06-19T13:45:24Z</time>
      </trkpt>
      <trkpt lat="25.112906685099006" lon="-80.303909629583359">
        <ele>-1.79</ele>
        <time>2015-06-19T13:45:25Z</time>
      </trkpt>
      <trkpt lat="25.112908193841577" lon="-80.303910467773676">
        <ele>-1.79</ele>
        <time>2015-06-19T13:45:26Z</time>
      </trkpt>
      <trkpt lat="25.112909367308021" lon="-80.303914826363325">
        <ele>-1.79</ele>
        <time>2015-06-19T13:45:27Z</time>
      </trkpt>
      <trkpt lat="25.112909618765116" lon="-80.303918849676847">
        <ele>-1.79</ele>
        <time>2015-06-19T13:45:28Z</time>
      </trkpt>
      <trkpt lat="25.112910708412528" lon="-80.303921028971672">
        <ele>-1.79</ele>
        <time>2015-06-19T13:45:29Z</time>
      </trkpt>
      <trkpt lat="25.112911630421877" lon="-80.303925555199385">
        <ele>-1.3</ele>
        <time>2015-06-19T13:45:30Z</time>
      </trkpt>
      <trkpt lat="25.112913474440575" lon="-80.303930332884192">
        <ele>-1.3</ele>
        <time>2015-06-19T13:45:31Z</time>
      </trkpt>
      <trkpt lat="25.112914815545082" lon="-80.303935026749969">
        <ele>-1.3</ele>
        <time>2015-06-19T13:45:32Z</time>
      </trkpt>
      <trkpt lat="25.11291473172605" lon="-80.303938966244459">
        <ele>-1.79</ele>
        <time>2015-06-19T13:45:33Z</time>
      </trkpt>
      <trkpt lat="25.112918000668287" lon="-80.303940307348967">
        <ele>-1.79</ele>
        <time>2015-06-19T13:45:34Z</time>
      </trkpt>
      <trkpt lat="25.112919844686985" lon="-80.303943827748299">
        <ele>-1.79</ele>
        <time>2015-06-19T13:45:35Z</time>
      </trkpt>
      <trkpt lat="25.112922107800841" lon="-80.303947767242789">
        <ele>-1.79</ele>
        <time>2015-06-19T13:45:36Z</time>
      </trkpt>
      <trkpt lat="25.112919257953763" lon="-80.30394877307117">
        <ele>-1.3</ele>
        <time>2015-06-19T13:45:37Z</time>
      </trkpt>
      <trkpt lat="25.11291959322989" lon="-80.303950868546963">
        <ele>-1.3</ele>
        <time>2015-06-19T13:45:38Z</time>
      </trkpt>
      <trkpt lat="25.112920431420207" lon="-80.303954221308231">
        <ele>-1.3</ele>
        <time>2015-06-19T13:45:39Z</time>
      </trkpt>
      <trkpt lat="25.11292009614408" lon="-80.303955562412739">
        <ele>-1.79</ele>
        <time>2015-06-19T13:45:40Z</time>
      </trkpt>
      <trkpt lat="25.112919677048922" lon="-80.303956568241119">
        <ele>-1.3</ele>
        <time>2015-06-19T13:45:41Z</time>
      </trkpt>
      <trkpt lat="25.112920431420207" lon="-80.303960759192705">
        <ele>-1.3</ele>
        <time>2015-06-19T13:45:42Z</time>
      </trkpt>
      <trkpt lat="25.11292059905827" lon="-80.303965788334608">
        <ele>-1.3</ele>
        <time>2015-06-19T13:45:43Z</time>
      </trkpt>
      <trkpt lat="25.112919677048922" lon="-80.303966794162989">
        <ele>-1.3</ele>
        <time>2015-06-19T13:45:44Z</time>
      </trkpt>
      <trkpt lat="25.112919844686985" lon="-80.303971152752638">
        <ele>-1.3</ele>
        <time>2015-06-19T13:45:45Z</time>
      </trkpt>
      <trkpt lat="25.112921604886651" lon="-80.303973332047462">
        <ele>-1.3</ele>
        <time>2015-06-19T13:45:46Z</time>
      </trkpt>
      <trkpt lat="25.112921772524714" lon="-80.303977271541953">
        <ele>-1.3</ele>
        <time>2015-06-19T13:45:47Z</time>
      </trkpt>
      <trkpt lat="25.112921101972461" lon="-80.303982300683856">
        <ele>-1.3</ele>
        <time>2015-06-19T13:45:48Z</time>
      </trkpt>
      <trkpt lat="25.112921604886651" lon="-80.303985150530934">
        <ele>-1.3</ele>
        <time>2015-06-19T13:45:49Z</time>
      </trkpt>
      <trkpt lat="25.112923113629222" lon="-80.303988503292203">
        <ele>-1.3</ele>
        <time>2015-06-19T13:45:50Z</time>
      </trkpt>
      <trkpt lat="25.112924035638571" lon="-80.303998729214072">
        <ele>-1.3</ele>
        <time>2015-06-19T13:45:52Z</time>
      </trkpt>
      <trkpt lat="25.112922443076968" lon="-80.304001998156309">
        <ele>-1.3</ele>
        <time>2015-06-19T13:45:53Z</time>
      </trkpt>
      <trkpt lat="25.112921185791492" lon="-80.304003423079848">
        <ele>-1.3</ele>
        <time>2015-06-19T13:45:54Z</time>
      </trkpt>
      <trkpt lat="25.112921688705683" lon="-80.304008703678846">
        <ele>-1.3</ele>
        <time>2015-06-19T13:45:56Z</time>
      </trkpt>
      <trkpt lat="25.112921437248588" lon="-80.304012475535274">
        <ele>-1.3</ele>
        <time>2015-06-19T13:45:57Z</time>
      </trkpt>
      <trkpt lat="25.112920850515366" lon="-80.304016331210732">
        <ele>-1.3</ele>
        <time>2015-06-19T13:45:58Z</time>
      </trkpt>
      <trkpt lat="25.112921269610524" lon="-80.304019767791033">
        <ele>-1.3</ele>
        <time>2015-06-19T13:45:59Z</time>
      </trkpt>
      <trkpt lat="25.112922275438905" lon="-80.304022282361984">
        <ele>-1.3</ele>
        <time>2015-06-19T13:46:00Z</time>
      </trkpt>
      <trkpt lat="25.112922275438905" lon="-80.304023623466492">
        <ele>-1.3</ele>
        <time>2015-06-19T13:46:01Z</time>
      </trkpt>
      <trkpt lat="25.112921018153429" lon="-80.30402697622776">
        <ele>-1.3</ele>
        <time>2015-06-19T13:46:02Z</time>
      </trkpt>
      <trkpt lat="25.112921940162778" lon="-80.304031167179346">
        <ele>-1.3</ele>
        <time>2015-06-19T13:46:03Z</time>
      </trkpt>
      <trkpt lat="25.112923616543412" lon="-80.304034603759646">
        <ele>-1.3</ele>
        <time>2015-06-19T13:46:04Z</time>
      </trkpt>
      <trkpt lat="25.112923448905349" lon="-80.304032759740949">
        <ele>-1.3</ele>
        <time>2015-06-19T13:46:05Z</time>
      </trkpt>
      <trkpt lat="25.112922694534063" lon="-80.30403577722609">
        <ele>-1.3</ele>
        <time>2015-06-19T13:46:06Z</time>
      </trkpt>
      <trkpt lat="25.112921856343746" lon="-80.304039046168327">
        <ele>-1.3</ele>
        <time>2015-06-19T13:46:07Z</time>
      </trkpt>
      <trkpt lat="25.112921018153429" lon="-80.304042231291533">
        <ele>-1.3</ele>
        <time>2015-06-19T13:46:08Z</time>
      </trkpt>
      <trkpt lat="25.112920934334397" lon="-80.304044745862484">
        <ele>-1.3</ele>
        <time>2015-06-19T13:46:09Z</time>
      </trkpt>
      <trkpt lat="25.112920850515366" lon="-80.304046841338277">
        <ele>-1.3</ele>
        <time>2015-06-19T13:46:10Z</time>
      </trkpt>
      <trkpt lat="25.112919509410858" lon="-80.304050445556641">
        <ele>-1.3</ele>
        <time>2015-06-19T13:46:11Z</time>
      </trkpt>
      <trkpt lat="25.112917581573129" lon="-80.304054971784353">
        <ele>-1.3</ele>
        <time>2015-06-19T13:46:12Z</time>
      </trkpt>
      <trkpt lat="25.112922862172127" lon="-80.304057067260146">
        <ele>-1.3</ele>
        <time>2015-06-19T13:46:13Z</time>
      </trkpt>
      <trkpt lat="25.11292302981019" lon="-80.304058659821749">
        <ele>-1.3</ele>
        <time>2015-06-19T13:46:14Z</time>
      </trkpt>
      <trkpt lat="25.112921772524714" lon="-80.3040611743927">
        <ele>-1.3</ele>
        <time>2015-06-19T13:46:15Z</time>
      </trkpt>
      <trkpt lat="25.112918000668287" lon="-80.304067125543952">
        <ele>-1.3</ele>
        <time>2015-06-19T13:46:16Z</time>
      </trkpt>
      <trkpt lat="25.11291615664959" lon="-80.304071148857474">
        <ele>-1.3</ele>
        <time>2015-06-19T13:46:17Z</time>
      </trkpt>
      <trkpt lat="25.112918335944414" lon="-80.304072825238109">
        <ele>-1.3</ele>
        <time>2015-06-19T13:46:18Z</time>
      </trkpt>
      <trkpt lat="25.112919760867953" lon="-80.304073998704553">
        <ele>-1.79</ele>
        <time>2015-06-19T13:46:19Z</time>
      </trkpt>
      <trkpt lat="25.112919677048922" lon="-80.304076345637441">
        <ele>-1.3</ele>
        <time>2015-06-19T13:46:20Z</time>
      </trkpt>
      <trkpt lat="25.112916911020875" lon="-80.304079279303551">
        <ele>-1.79</ele>
        <time>2015-06-19T13:46:21Z</time>
      </trkpt>
      <trkpt lat="25.112912803888321" lon="-80.304077686741948">
        <ele>-1.79</ele>
        <time>2015-06-19T13:46:22Z</time>
      </trkpt>
      <trkpt lat="25.112909115850925" lon="-80.304078189656138">
        <ele>-1.79</ele>
        <time>2015-06-19T13:46:23Z</time>
      </trkpt>
      <trkpt lat="25.112904421985149" lon="-80.304080788046122">
        <ele>-1.79</ele>
        <time>2015-06-19T13:46:24Z</time>
      </trkpt>
      <trkpt lat="25.112898387014866" lon="-80.304084392264485">
        <ele>-2.27</ele>
        <time>2015-06-19T13:46:25Z</time>
      </trkpt>
      <trkpt lat="25.112893525511026" lon="-80.304086320102215">
        <ele>-2.27</ele>
        <time>2015-06-19T13:46:26Z</time>
      </trkpt>
      <trkpt lat="25.112890843302011" lon="-80.304086906835437">
        <ele>-2.27</ele>
        <time>2015-06-19T13:46:27Z</time>
      </trkpt>
      <trkpt lat="25.112887658178806" lon="-80.304087828844786">
        <ele>-2.27</ele>
        <time>2015-06-19T13:46:28Z</time>
      </trkpt>
      <trkpt lat="25.112883131951094" lon="-80.304088583216071">
        <ele>-2.27</ele>
        <time>2015-06-19T13:46:29Z</time>
      </trkpt>
      <trkpt lat="25.11288195848465" lon="-80.304087409749627">
        <ele>-2.75</ele>
        <time>2015-06-19T13:46:30Z</time>
      </trkpt>
      <trkpt lat="25.112881204113364" lon="-80.304087409749627">
        <ele>-2.75</ele>
        <time>2015-06-19T13:46:31Z</time>
      </trkpt>
      <trkpt lat="25.112878940999508" lon="-80.304087912663817">
        <ele>-2.75</ele>
        <time>2015-06-19T13:46:32Z</time>
      </trkpt>
      <trkpt lat="25.112876510247588" lon="-80.304087828844786">
        <ele>-2.75</ele>
        <time>2015-06-19T13:46:33Z</time>
      </trkpt>
      <trkpt lat="25.11287466622889" lon="-80.304088583216071">
        <ele>-2.75</ele>
        <time>2015-06-19T13:46:34Z</time>
      </trkpt>
      <trkpt lat="25.112871984019876" lon="-80.304090930148959">
        <ele>-2.75</ele>
        <time>2015-06-19T13:46:35Z</time>
      </trkpt>
      <trkpt lat="25.112869720906019" lon="-80.304091768339276">
        <ele>-2.75</ele>
        <time>2015-06-19T13:46:36Z</time>
      </trkpt>
      <trkpt lat="25.112869553267956" lon="-80.304090594872832">
        <ele>-2.75</ele>
        <time>2015-06-19T13:46:37Z</time>
      </trkpt>
      <trkpt lat="25.112868379801512" lon="-80.304089253768325">
        <ele>-2.75</ele>
        <time>2015-06-19T13:46:38Z</time>
      </trkpt>
      <trkpt lat="25.112866368144751" lon="-80.304089253768325">
        <ele>-2.27</ele>
        <time>2015-06-19T13:46:39Z</time>
      </trkpt>
      <trkpt lat="25.112862680107355" lon="-80.304092522710562">
        <ele>-2.27</ele>
        <time>2015-06-19T13:46:40Z</time>
      </trkpt>
      <trkpt lat="25.112860165536404" lon="-80.304087409749627">
        <ele>-2.27</ele>
        <time>2015-06-19T13:46:41Z</time>
      </trkpt>
      <trkpt lat="25.112857986241579" lon="-80.30409000813961">
        <ele>-2.75</ele>
        <time>2015-06-19T13:46:42Z</time>
      </trkpt>
      <trkpt lat="25.112858489155769" lon="-80.304092774167657">
        <ele>-2.75</ele>
        <time>2015-06-19T13:46:43Z</time>
      </trkpt>
      <trkpt lat="25.112855974584818" lon="-80.304090930148959">
        <ele>-2.75</ele>
        <time>2015-06-19T13:46:44Z</time>
      </trkpt>
      <trkpt lat="25.112854884937406" lon="-80.304091181606054">
        <ele>-2.27</ele>
        <time>2015-06-19T13:46:45Z</time>
      </trkpt>
      <trkpt lat="25.11285312473774" lon="-80.304094450548291">
        <ele>-2.27</ele>
        <time>2015-06-19T13:46:46Z</time>
      </trkpt>
      <trkpt lat="25.11285119690001" lon="-80.304098138585687">
        <ele>-2.27</ele>
        <time>2015-06-19T13:46:47Z</time>
      </trkpt>
      <trkpt lat="25.112847341224551" lon="-80.304097384214401">
        <ele>-2.27</ele>
        <time>2015-06-19T13:46:48Z</time>
      </trkpt>
      <trkpt lat="25.112842982634902" lon="-80.304097635671496">
        <ele>-2.27</ele>
        <time>2015-06-19T13:46:49Z</time>
      </trkpt>
      <trkpt lat="25.112840048968792" lon="-80.304098725318909">
        <ele>-1.79</ele>
        <time>2015-06-19T13:46:50Z</time>
      </trkpt>
      <trkpt lat="25.112838624045253" lon="-80.304098054766655">
        <ele>-1.79</ele>
        <time>2015-06-19T13:46:51Z</time>
      </trkpt>
      <trkpt lat="25.112837115302682" lon="-80.304097970947623">
        <ele>-1.79</ele>
        <time>2015-06-19T13:46:52Z</time>
      </trkpt>
      <trkpt lat="25.112837366759777" lon="-80.304096797481179">
        <ele>-1.79</ele>
        <time>2015-06-19T13:46:53Z</time>
      </trkpt>
      <trkpt lat="25.112837702035904" lon="-80.304096546024084">
        <ele>-2.27</ele>
        <time>2015-06-19T13:46:54Z</time>
      </trkpt>
      <trkpt lat="25.112836612388492" lon="-80.304096462205052">
        <ele>-1.79</ele>
        <time>2015-06-19T13:46:55Z</time>
      </trkpt>
      <trkpt lat="25.112836193293333" lon="-80.304094785824418">
        <ele>-1.79</ele>
        <time>2015-06-19T13:46:56Z</time>
      </trkpt>
      <trkpt lat="25.112836277112365" lon="-80.304093863815069">
        <ele>-1.79</ele>
        <time>2015-06-19T13:46:57Z</time>
      </trkpt>
      <trkpt lat="25.112834768369794" lon="-80.304094534367323">
        <ele>-1.79</ele>
        <time>2015-06-19T13:46:58Z</time>
      </trkpt>
      <trkpt lat="25.112828398123384" lon="-80.304094450548291">
        <ele>-1.79</ele>
        <time>2015-06-19T13:46:59Z</time>
      </trkpt>
      <trkpt lat="25.112821022048593" lon="-80.304094366729259">
        <ele>-1.79</ele>
        <time>2015-06-19T13:47:00Z</time>
      </trkpt>
      <trkpt lat="25.112814484164119" lon="-80.304092019796371">
        <ele>-1.79</ele>
        <time>2015-06-19T13:47:01Z</time>
      </trkpt>
      <trkpt lat="25.112809203565121" lon="-80.304092857986689">
        <ele>-1.79</ele>
        <time>2015-06-19T13:47:02Z</time>
      </trkpt>
      <trkpt lat="25.112806437537074" lon="-80.304094785824418">
        <ele>-2.27</ele>
        <time>2015-06-19T13:47:03Z</time>
      </trkpt>
      <trkpt lat="25.112804006785154" lon="-80.304097551852465">
        <ele>-1.79</ele>
        <time>2015-06-19T13:47:04Z</time>
      </trkpt>
      <trkpt lat="25.112799564376473" lon="-80.304099479690194">
        <ele>-2.27</ele>
        <time>2015-06-19T13:47:05Z</time>
      </trkpt>
      <trkpt lat="25.112797552719712" lon="-80.304095288738608">
        <ele>-2.27</ele>
        <time>2015-06-19T13:47:06Z</time>
      </trkpt>
      <trkpt lat="25.112794367596507" lon="-80.304096881300211">
        <ele>-2.27</ele>
        <time>2015-06-19T13:47:07Z</time>
      </trkpt>
      <trkpt lat="25.112792104482651" lon="-80.304096126928926">
        <ele>-1.79</ele>
        <time>2015-06-19T13:47:08Z</time>
      </trkpt>
      <trkpt lat="25.112790511921048" lon="-80.304095707833767">
        <ele>-1.79</ele>
        <time>2015-06-19T13:47:09Z</time>
      </trkpt>
      <trkpt lat="25.112790009006858" lon="-80.304094534367323">
        <ele>-1.79</ele>
        <time>2015-06-19T13:47:10Z</time>
      </trkpt>
      <trkpt lat="25.112790344282985" lon="-80.304093360900879">
        <ele>-1.79</ele>
        <time>2015-06-19T13:47:11Z</time>
      </trkpt>
      <trkpt lat="25.11279160156846" lon="-80.304093193262815">
        <ele>-1.79</ele>
        <time>2015-06-19T13:47:12Z</time>
      </trkpt>
      <trkpt lat="25.112790763378143" lon="-80.304093360900879">
        <ele>-1.79</ele>
        <time>2015-06-19T13:47:13Z</time>
      </trkpt>
      <trkpt lat="25.112790176644921" lon="-80.304091097787023">
        <ele>-1.79</ele>
        <time>2015-06-19T13:47:14Z</time>
      </trkpt>
      <trkpt lat="25.112790344282985" lon="-80.304088247939944">
        <ele>-1.79</ele>
        <time>2015-06-19T13:47:15Z</time>
      </trkpt>
      <trkpt lat="25.112788081169128" lon="-80.304086487740278">
        <ele>-1.79</ele>
        <time>2015-06-19T13:47:16Z</time>
      </trkpt>
      <trkpt lat="25.112785985693336" lon="-80.304086906835437">
        <ele>-1.79</ele>
        <time>2015-06-19T13:47:17Z</time>
      </trkpt>
      <trkpt lat="25.112786237150431" lon="-80.304084392264485">
        <ele>-1.79</ele>
        <time>2015-06-19T13:47:18Z</time>
      </trkpt>
      <trkpt lat="25.112787913531065" lon="-80.304082632064819">
        <ele>-1.79</ele>
        <time>2015-06-19T13:47:19Z</time>
      </trkpt>
      <trkpt lat="25.11278866790235" lon="-80.304081039503217">
        <ele>-1.79</ele>
        <time>2015-06-19T13:47:20Z</time>
      </trkpt>
      <trkpt lat="25.112788584083319" lon="-80.304082045331597">
        <ele>-1.3</ele>
        <time>2015-06-19T13:47:21Z</time>
      </trkpt>
      <trkpt lat="25.112786740064621" lon="-80.304084056988358">
        <ele>-1.3</ele>
        <time>2015-06-19T13:47:22Z</time>
      </trkpt>
      <trkpt lat="25.112785818055272" lon="-80.304082883521914">
        <ele>-1.3</ele>
        <time>2015-06-19T13:47:23Z</time>
      </trkpt>
      <trkpt lat="25.112782465294003" lon="-80.304082129150629">
        <ele>-1.3</ele>
        <time>2015-06-19T13:47:24Z</time>
      </trkpt>
      <trkpt lat="25.112777939066291" lon="-80.304079279303551">
        <ele>-1.3</ele>
        <time>2015-06-19T13:47:25Z</time>
      </trkpt>
      <trkpt lat="25.112776095047593" lon="-80.304075591266155">
        <ele>-1.3</ele>
        <time>2015-06-19T13:47:26Z</time>
      </trkpt>
      <trkpt lat="25.112775592133403" lon="-80.304070226848125">
        <ele>-1.3</ele>
        <time>2015-06-19T13:47:27Z</time>
      </trkpt>
      <trkpt lat="25.112773748114705" lon="-80.304064694792032">
        <ele>-1.3</ele>
        <time>2015-06-19T13:47:28Z</time>
      </trkpt>
      <trkpt lat="25.112774251028895" lon="-80.304061761125922">
        <ele>-1.3</ele>
        <time>2015-06-19T13:47:29Z</time>
      </trkpt>
      <trkpt lat="25.112774921581149" lon="-80.304058576002717">
        <ele>-1.3</ele>
        <time>2015-06-19T13:47:30Z</time>
      </trkpt>
      <trkpt lat="25.11277349665761" lon="-80.304056312888861">
        <ele>-1.3</ele>
        <time>2015-06-19T13:47:31Z</time>
      </trkpt>
      <trkpt lat="25.112772323191166" lon="-80.304054217413068">
        <ele>-1.3</ele>
        <time>2015-06-19T13:47:32Z</time>
      </trkpt>
      <trkpt lat="25.11277156881988" lon="-80.304051283746958">
        <ele>-1.79</ele>
        <time>2015-06-19T13:47:33Z</time>
      </trkpt>
      <trkpt lat="25.112770814448595" lon="-80.304046757519245">
        <ele>-1.79</ele>
        <time>2015-06-19T13:47:34Z</time>
      </trkpt>
      <trkpt lat="25.112770982086658" lon="-80.30404306948185">
        <ele>-1.79</ele>
        <time>2015-06-19T13:47:35Z</time>
      </trkpt>
      <trkpt lat="25.112771987915039" lon="-80.30403820797801">
        <ele>-1.79</ele>
        <time>2015-06-19T13:47:36Z</time>
      </trkpt>
      <trkpt lat="25.11277299374342" lon="-80.304025886580348">
        <ele>-1.79</ele>
        <time>2015-06-19T13:47:37Z</time>
      </trkpt>
      <trkpt lat="25.112774753943086" lon="-80.30402060598135">
        <ele>-1.79</ele>
        <time>2015-06-19T13:47:38Z</time>
      </trkpt>
      <trkpt lat="25.112777184695005" lon="-80.304013397544622">
        <ele>-2.27</ele>
        <time>2015-06-19T13:47:39Z</time>
      </trkpt>
      <trkpt lat="25.112778609618545" lon="-80.304003842175007">
        <ele>-1.79</ele>
        <time>2015-06-19T13:47:40Z</time>
      </trkpt>
      <trkpt lat="25.112776514142752" lon="-80.303993113338947">
        <ele>-1.79</ele>
        <time>2015-06-19T13:47:41Z</time>
      </trkpt>
      <trkpt lat="25.112774083390832" lon="-80.303984563797712">
        <ele>-1.79</ele>
        <time>2015-06-19T13:47:42Z</time>
      </trkpt>
      <trkpt lat="25.112778441980481" lon="-80.30399571172893">
        <ele>-1.79</ele>
        <time>2015-06-19T13:47:43Z</time>
      </trkpt>
      <trkpt lat="25.112780872732401" lon="-80.30399227514863">
        <ele>-1.79</ele>
        <time>2015-06-19T13:47:44Z</time>
      </trkpt>
      <trkpt lat="25.11278229765594" lon="-80.303988251835108">
        <ele>-2.27</ele>
        <time>2015-06-19T13:47:45Z</time>
      </trkpt>
      <trkpt lat="25.112782130017877" lon="-80.303985318168998">
        <ele>-2.27</ele>
        <time>2015-06-19T13:47:46Z</time>
      </trkpt>
      <trkpt lat="25.112781878560781" lon="-80.303981881588697">
        <ele>-2.27</ele>
        <time>2015-06-19T13:47:47Z</time>
      </trkpt>
      <trkpt lat="25.112782046198845" lon="-80.303978696465492">
        <ele>-2.27</ele>
        <time>2015-06-19T13:47:48Z</time>
      </trkpt>
      <trkpt lat="25.112781543284655" lon="-80.30397710390389">
        <ele>-2.75</ele>
        <time>2015-06-19T13:47:49Z</time>
      </trkpt>
      <trkpt lat="25.112779280170798" lon="-80.303975846618414">
        <ele>-2.75</ele>
        <time>2015-06-19T13:47:50Z</time>
      </trkpt>
      <trkpt lat="25.112778609618545" lon="-80.303972577676177">
        <ele>-2.75</ele>
        <time>2015-06-19T13:47:51Z</time>
      </trkpt>
      <trkpt lat="25.112777352333069" lon="-80.303970733657479">
        <ele>-2.75</ele>
        <time>2015-06-19T13:47:52Z</time>
      </trkpt>
      <trkpt lat="25.112775256857276" lon="-80.303969476372004">
        <ele>-3.23</ele>
        <time>2015-06-19T13:47:53Z</time>
      </trkpt>
      <trkpt lat="25.11277349665761" lon="-80.303968973457813">
        <ele>-3.23</ele>
        <time>2015-06-19T13:47:54Z</time>
      </trkpt>
      <trkpt lat="25.112770646810532" lon="-80.303967464715242">
        <ele>-3.23</ele>
        <time>2015-06-19T13:47:55Z</time>
      </trkpt>
      <trkpt lat="25.112767294049263" lon="-80.303964195773005">
        <ele>-3.71</ele>
        <time>2015-06-19T13:47:56Z</time>
      </trkpt>
      <trkpt lat="25.112763773649931" lon="-80.303959418088198">
        <ele>-3.71</ele>
        <time>2015-06-19T13:47:57Z</time>
      </trkpt>
      <trkpt lat="25.112760001793504" lon="-80.303951539099216">
        <ele>-3.71</ele>
        <time>2015-06-19T13:47:58Z</time>
      </trkpt>
      <trkpt lat="25.112758995965123" lon="-80.303942235186696">
        <ele>-3.71</ele>
        <time>2015-06-19T13:47:59Z</time>
      </trkpt>
      <trkpt lat="25.112759750336409" lon="-80.303934942930937">
        <ele>-3.71</ele>
        <time>2015-06-19T13:48:00Z</time>
      </trkpt>
      <trkpt lat="25.112757654860616" lon="-80.303930500522256">
        <ele>-3.71</ele>
        <time>2015-06-19T13:48:01Z</time>
      </trkpt>
      <trkpt lat="25.112759163603187" lon="-80.303929913789034">
        <ele>-3.71</ele>
        <time>2015-06-19T13:48:02Z</time>
      </trkpt>
      <trkpt lat="25.112763773649931" lon="-80.30392974615097">
        <ele>-4.19</ele>
        <time>2015-06-19T13:48:03Z</time>
      </trkpt>
      <trkpt lat="25.112767713144422" lon="-80.303928824141622">
        <ele>-4.19</ele>
        <time>2015-06-19T13:48:04Z</time>
      </trkpt>
      <trkpt lat="25.112767964601517" lon="-80.303932260721922">
        <ele>-4.19</ele>
        <time>2015-06-19T13:48:05Z</time>
      </trkpt>
      <trkpt lat="25.112773412838578" lon="-80.303945504128933">
        <ele>-4.19</ele>
        <time>2015-06-19T13:48:06Z</time>
      </trkpt>
      <trkpt lat="25.1127739995718" lon="-80.303942570462823">
        <ele>-3.71</ele>
        <time>2015-06-19T13:48:07Z</time>
      </trkpt>
      <trkpt lat="25.112776095047593" lon="-80.303936703130603">
        <ele>-3.23</ele>
        <time>2015-06-19T13:48:08Z</time>
      </trkpt>
      <trkpt lat="25.112776765599847" lon="-80.303934523835778">
        <ele>-3.23</ele>
        <time>2015-06-19T13:48:09Z</time>
      </trkpt>
      <trkpt lat="25.112777603790164" lon="-80.303931841626763">
        <ele>-3.23</ele>
        <time>2015-06-19T13:48:10Z</time>
      </trkpt>
      <trkpt lat="25.112778609618545" lon="-80.303928069770336">
        <ele>-3.23</ele>
        <time>2015-06-19T13:48:11Z</time>
      </trkpt>
      <trkpt lat="25.112780872732401" lon="-80.303923794999719">
        <ele>-3.23</ele>
        <time>2015-06-19T13:48:12Z</time>
      </trkpt>
      <trkpt lat="25.112782213836908" lon="-80.303919687867165">
        <ele>-3.23</ele>
        <time>2015-06-19T13:48:13Z</time>
      </trkpt>
      <trkpt lat="25.112783974036574" lon="-80.303911976516247">
        <ele>-3.23</ele>
        <time>2015-06-19T13:48:14Z</time>
      </trkpt>
      <trkpt lat="25.112789003178477" lon="-80.303903594613075">
        <ele>-3.23</ele>
        <time>2015-06-19T13:48:15Z</time>
      </trkpt>
      <trkpt lat="25.112789086997509" lon="-80.303898984566331">
        <ele>-3.23</ele>
        <time>2015-06-19T13:48:16Z</time>
      </trkpt>
      <trkpt lat="25.112792439758778" lon="-80.303890686482191">
        <ele>-3.23</ele>
        <time>2015-06-19T13:48:17Z</time>
      </trkpt>
      <trkpt lat="25.112796211615205" lon="-80.303886160254478">
        <ele>-3.23</ele>
        <time>2015-06-19T13:48:18Z</time>
      </trkpt>
      <trkpt lat="25.112800486385822" lon="-80.303881214931607">
        <ele>-3.23</ele>
        <time>2015-06-19T13:48:19Z</time>
      </trkpt>
      <trkpt lat="25.112803252413869" lon="-80.303876185789704">
        <ele>-3.23</ele>
        <time>2015-06-19T13:48:20Z</time>
      </trkpt>
      <trkpt lat="25.112805096432567" lon="-80.303870737552643">
        <ele>-3.23</ele>
        <time>2015-06-19T13:48:21Z</time>
      </trkpt>
      <trkpt lat="25.112808030098677" lon="-80.303866378962994">
        <ele>-3.23</ele>
        <time>2015-06-19T13:48:22Z</time>
      </trkpt>
      <trkpt lat="25.11281062848866" lon="-80.303863110020757">
        <ele>-3.23</ele>
        <time>2015-06-19T13:48:23Z</time>
      </trkpt>
      <trkpt lat="25.112812556326389" lon="-80.303861852735281">
        <ele>-3.23</ele>
        <time>2015-06-19T13:48:24Z</time>
      </trkpt>
      <trkpt lat="25.112813310697675" lon="-80.303858499974012">
        <ele>-3.23</ele>
        <time>2015-06-19T13:48:25Z</time>
      </trkpt>
      <trkpt lat="25.112813645973802" lon="-80.303856488317251">
        <ele>-3.23</ele>
        <time>2015-06-19T13:48:26Z</time>
      </trkpt>
      <trkpt lat="25.112810293212533" lon="-80.303856404498219">
        <ele>-3.23</ele>
        <time>2015-06-19T13:48:27Z</time>
      </trkpt>
      <trkpt lat="25.112810293212533" lon="-80.303855566307902">
        <ele>-3.23</ele>
        <time>2015-06-19T13:48:28Z</time>
      </trkpt>
      <trkpt lat="25.112808868288994" lon="-80.303849782794714">
        <ele>-3.23</ele>
        <time>2015-06-19T13:48:29Z</time>
      </trkpt>
      <trkpt lat="25.112807946279645" lon="-80.303842993453145">
        <ele>-3.23</ele>
        <time>2015-06-19T13:48:30Z</time>
      </trkpt>
      <trkpt lat="25.112801408395171" lon="-80.303841819986701">
        <ele>-3.71</ele>
        <time>2015-06-19T13:48:31Z</time>
      </trkpt>
      <trkpt lat="25.112797133624554" lon="-80.303841065615416">
        <ele>-3.71</ele>
        <time>2015-06-19T13:48:32Z</time>
      </trkpt>
      <trkpt lat="25.112801659852266" lon="-80.303836287930608">
        <ele>-4.19</ele>
        <time>2015-06-19T13:48:33Z</time>
      </trkpt>
      <trkpt lat="25.112802246585488" lon="-80.303838215768337">
        <ele>-4.19</ele>
        <time>2015-06-19T13:48:34Z</time>
      </trkpt>
      <trkpt lat="25.112800989300013" lon="-80.303839053958654">
        <ele>-4.19</ele>
        <time>2015-06-19T13:48:35Z</time>
      </trkpt>
      <trkpt lat="25.112802078947425" lon="-80.303838634863496">
        <ele>-4.19</ele>
        <time>2015-06-19T13:48:36Z</time>
      </trkpt>
      <trkpt lat="25.112803084775805" lon="-80.30383980832994">
        <ele>-4.19</ele>
        <time>2015-06-19T13:48:37Z</time>
      </trkpt>
      <trkpt lat="25.112804844975471" lon="-80.303838048130274">
        <ele>-4.19</ele>
        <time>2015-06-19T13:48:38Z</time>
      </trkpt>
      <trkpt lat="25.112804928794503" lon="-80.303833270445466">
        <ele>-4.19</ele>
        <time>2015-06-19T13:48:39Z</time>
      </trkpt>
      <trkpt lat="25.112804509699345" lon="-80.30383637174964">
        <ele>-4.19</ele>
        <time>2015-06-19T13:48:40Z</time>
      </trkpt>
      <trkpt lat="25.112804006785154" lon="-80.303833773359656">
        <ele>-4.19</ele>
        <time>2015-06-19T13:48:41Z</time>
      </trkpt>
      <trkpt lat="25.112805347889662" lon="-80.303830085322261">
        <ele>-4.19</ele>
        <time>2015-06-19T13:48:42Z</time>
      </trkpt>
      <trkpt lat="25.112807359546423" lon="-80.303830420598388">
        <ele>-4.19</ele>
        <time>2015-06-19T13:48:43Z</time>
      </trkpt>
      <trkpt lat="25.112809119746089" lon="-80.303829833865166">
        <ele>-4.19</ele>
        <time>2015-06-19T13:48:44Z</time>
      </trkpt>
      <trkpt lat="25.112809538841248" lon="-80.303830001503229">
        <ele>-4.67</ele>
        <time>2015-06-19T13:48:45Z</time>
      </trkpt>
      <trkpt lat="25.112810544669628" lon="-80.303832180798054">
        <ele>-4.67</ele>
        <time>2015-06-19T13:48:46Z</time>
      </trkpt>
      <trkpt lat="25.112810460850596" lon="-80.303831845521927">
        <ele>-4.67</ele>
        <time>2015-06-19T13:48:47Z</time>
      </trkpt>
      <trkpt lat="25.112810377031565" lon="-80.303831174969673">
        <ele>-4.67</ele>
        <time>2015-06-19T13:48:48Z</time>
      </trkpt>
      <trkpt lat="25.11281012557447" lon="-80.303828911855817">
        <ele>-4.67</ele>
        <time>2015-06-19T13:48:49Z</time>
      </trkpt>
      <trkpt lat="25.112811215221882" lon="-80.303826481103897">
        <ele>-4.67</ele>
        <time>2015-06-19T13:48:50Z</time>
      </trkpt>
      <trkpt lat="25.112811885774136" lon="-80.303822625428438">
        <ele>-4.67</ele>
        <time>2015-06-19T13:48:51Z</time>
      </trkpt>
      <trkpt lat="25.112811382859945" lon="-80.303817680105567">
        <ele>-5.15</ele>
        <time>2015-06-19T13:48:52Z</time>
      </trkpt>
      <trkpt lat="25.112812221050262" lon="-80.303817512467504">
        <ele>-5.15</ele>
        <time>2015-06-19T13:48:53Z</time>
      </trkpt>
      <trkpt lat="25.112812640145421" lon="-80.303816506639123">
        <ele>-5.15</ele>
        <time>2015-06-19T13:48:54Z</time>
      </trkpt>
      <trkpt lat="25.11281406506896" lon="-80.303812148049474">
        <ele>-5.63</ele>
        <time>2015-06-19T13:48:55Z</time>
      </trkpt>
      <trkpt lat="25.112812137231231" lon="-80.3038090467453">
        <ele>-5.63</ele>
        <time>2015-06-19T13:48:56Z</time>
      </trkpt>
      <trkpt lat="25.11281163431704" lon="-80.303808460012078">
        <ele>-5.63</ele>
        <time>2015-06-19T13:48:57Z</time>
      </trkpt>
      <trkpt lat="25.11281406506896" lon="-80.303809298202395">
        <ele>-5.63</ele>
        <time>2015-06-19T13:48:58Z</time>
      </trkpt>
      <trkpt lat="25.112816328182817" lon="-80.303810052573681">
        <ele>-6.11</ele>
        <time>2015-06-19T13:48:59Z</time>
      </trkpt>
      <trkpt lat="25.112818339839578" lon="-80.303810723125935">
        <ele>-6.11</ele>
        <time>2015-06-19T13:49:00Z</time>
      </trkpt>
      <trkpt lat="25.112818507477641" lon="-80.303810387849808">
        <ele>-6.11</ele>
        <time>2015-06-19T13:49:01Z</time>
      </trkpt>
      <trkpt lat="25.11281649582088" lon="-80.303807370364666">
        <ele>-6.11</ele>
        <time>2015-06-19T13:49:02Z</time>
      </trkpt>
      <trkpt lat="25.112810796126723" lon="-80.303801251575351">
        <ele>-6.11</ele>
        <time>2015-06-19T13:49:03Z</time>
      </trkpt>
      <trkpt lat="25.112803587689996" lon="-80.303793456405401">
        <ele>-6.11</ele>
        <time>2015-06-19T13:49:04Z</time>
      </trkpt>
      <trkpt lat="25.112797385081649" lon="-80.303784571588039">
        <ele>-6.59</ele>
        <time>2015-06-19T13:49:05Z</time>
      </trkpt>
      <trkpt lat="25.112792942672968" lon="-80.303774597123265">
        <ele>-6.59</ele>
        <time>2015-06-19T13:49:06Z</time>
      </trkpt>
      <trkpt lat="25.112787829712033" lon="-80.30375967733562">
        <ele>-6.59</ele>
        <time>2015-06-19T13:49:07Z</time>
      </trkpt>
      <trkpt lat="25.112785482779145" lon="-80.303741237148643">
        <ele>-6.59</ele>
        <time>2015-06-19T13:49:08Z</time>
      </trkpt>
      <trkpt lat="25.11278422549367" lon="-80.303724054247141">
        <ele>-6.59</ele>
        <time>2015-06-19T13:49:09Z</time>
      </trkpt>
      <trkpt lat="25.11279009282589" lon="-80.303706703707576">
        <ele>-6.59</ele>
        <time>2015-06-19T13:49:10Z</time>
      </trkpt>
      <trkpt lat="25.112792355939746" lon="-80.30369614250958">
        <ele>-6.59</ele>
        <time>2015-06-19T13:49:11Z</time>
      </trkpt>
      <trkpt lat="25.112797217443585" lon="-80.303689017891884">
        <ele>-7.07</ele>
        <time>2015-06-19T13:49:12Z</time>
      </trkpt>
      <trkpt lat="25.112807946279645" lon="-80.303683234378695">
        <ele>-7.07</ele>
        <time>2015-06-19T13:49:13Z</time>
      </trkpt>
      <trkpt lat="25.112815657630563" lon="-80.303681306540966">
        <ele>-7.55</ele>
        <time>2015-06-19T13:49:14Z</time>
      </trkpt>
      <trkpt lat="25.112821357324719" lon="-80.303678540512919">
        <ele>-7.55</ele>
        <time>2015-06-19T13:49:15Z</time>
      </trkpt>
      <trkpt lat="25.112824710085988" lon="-80.303669907152653">
        <ele>-7.55</ele>
        <time>2015-06-19T13:49:16Z</time>
      </trkpt>
      <trkpt lat="25.11282529681921" lon="-80.303682312369347">
        <ele>-7.55</ele>
        <time>2015-06-19T13:49:17Z</time>
      </trkpt>
      <trkpt lat="25.11282286606729" lon="-80.303682647645473">
        <ele>-8.029999999999999</ele>
        <time>2015-06-19T13:49:18Z</time>
      </trkpt>
      <trkpt lat="25.112821189686656" lon="-80.303681893274188">
        <ele>-8.029999999999999</ele>
        <time>2015-06-19T13:49:19Z</time>
      </trkpt>
      <trkpt lat="25.112824710085988" lon="-80.303678205236793">
        <ele>-8.029999999999999</ele>
        <time>2015-06-19T13:49:20Z</time>
      </trkpt>
      <trkpt lat="25.112827643752098" lon="-80.303678372874856">
        <ele>-8.51</ele>
        <time>2015-06-19T13:49:21Z</time>
      </trkpt>
      <trkpt lat="25.112825632095337" lon="-80.303682144731283">
        <ele>-8.51</ele>
        <time>2015-06-19T13:49:22Z</time>
      </trkpt>
      <trkpt lat="25.11281993240118" lon="-80.303690107539296">
        <ele>-8.51</ele>
        <time>2015-06-19T13:49:23Z</time>
      </trkpt>
      <trkpt lat="25.112820435315371" lon="-80.303688682615757">
        <ele>-9</ele>
        <time>2015-06-19T13:49:24Z</time>
      </trkpt>
      <trkpt lat="25.112818591296673" lon="-80.303689101710916">
        <ele>-9</ele>
        <time>2015-06-19T13:49:25Z</time>
      </trkpt>
      <trkpt lat="25.112817501649261" lon="-80.303686922416091">
        <ele>-9</ele>
        <time>2015-06-19T13:49:26Z</time>
      </trkpt>
      <trkpt lat="25.112817585468292" lon="-80.303683737292886">
        <ele>-9.48</ele>
        <time>2015-06-19T13:49:27Z</time>
      </trkpt>
      <trkpt lat="25.112817082554102" lon="-80.303683653473854">
        <ele>-9.48</ele>
        <time>2015-06-19T13:49:28Z</time>
      </trkpt>
      <trkpt lat="25.112818256020546" lon="-80.303684491664171">
        <ele>-9.960000000000001</ele>
        <time>2015-06-19T13:49:29Z</time>
      </trkpt>
      <trkpt lat="25.112818256020546" lon="-80.303687173873186">
        <ele>-9.960000000000001</ele>
        <time>2015-06-19T13:49:30Z</time>
      </trkpt>
      <trkpt lat="25.112820351496339" lon="-80.303690191358328">
        <ele>-10.44</ele>
        <time>2015-06-19T13:49:31Z</time>
      </trkpt>
      <trkpt lat="25.112822949886322" lon="-80.303688514977694">
        <ele>-10.44</ele>
        <time>2015-06-19T13:49:32Z</time>
      </trkpt>
      <trkpt lat="25.112828901037574" lon="-80.303685748949647">
        <ele>-10.92</ele>
        <time>2015-06-19T13:49:33Z</time>
      </trkpt>
      <trkpt lat="25.112830493599176" lon="-80.303687173873186">
        <ele>-10.44</ele>
        <time>2015-06-19T13:49:34Z</time>
      </trkpt>
      <trkpt lat="25.112843234091997" lon="-80.303692454472184">
        <ele>-9.48</ele>
        <time>2015-06-19T13:49:35Z</time>
      </trkpt>
      <trkpt lat="25.112840384244919" lon="-80.303688934072852">
        <ele>-9</ele>
        <time>2015-06-19T13:49:36Z</time>
      </trkpt>
      <trkpt lat="25.112834181636572" lon="-80.303683569654822">
        <ele>-9</ele>
        <time>2015-06-19T13:49:37Z</time>
      </trkpt>
      <trkpt lat="25.112828565761447" lon="-80.303676947951317">
        <ele>-9</ele>
        <time>2015-06-19T13:49:38Z</time>
      </trkpt>
      <trkpt lat="25.112821441143751" lon="-80.30367124825716">
        <ele>-9.48</ele>
        <time>2015-06-19T13:49:39Z</time>
      </trkpt>
      <trkpt lat="25.112812472507358" lon="-80.303666386753321">
        <ele>-9.48</ele>
        <time>2015-06-19T13:49:40Z</time>
      </trkpt>
      <trkpt lat="25.112805180251598" lon="-80.303664207458496">
        <ele>-9.960000000000001</ele>
        <time>2015-06-19T13:49:41Z</time>
      </trkpt>
      <trkpt lat="25.112799983471632" lon="-80.303664458915591">
        <ele>-9.960000000000001</ele>
        <time>2015-06-19T13:49:42Z</time>
      </trkpt>
      <trkpt lat="25.112790009006858" lon="-80.303662698715925">
        <ele>-10.44</ele>
        <time>2015-06-19T13:49:43Z</time>
      </trkpt>
      <trkpt lat="25.112785985693336" lon="-80.303660519421101">
        <ele>-10.44</ele>
        <time>2015-06-19T13:49:44Z</time>
      </trkpt>
      <trkpt lat="25.112784476950765" lon="-80.303660519421101">
        <ele>-10.44</ele>
        <time>2015-06-19T13:49:45Z</time>
      </trkpt>
      <trkpt lat="25.112784560769796" lon="-80.303662614896894">
        <ele>-10.92</ele>
        <time>2015-06-19T13:49:46Z</time>
      </trkpt>
      <trkpt lat="25.112788751721382" lon="-80.303665045648813">
        <ele>-10.44</ele>
        <time>2015-06-19T13:49:47Z</time>
      </trkpt>
      <trkpt lat="25.112795708701015" lon="-80.30366437509656">
        <ele>-9.960000000000001</ele>
        <time>2015-06-19T13:49:48Z</time>
      </trkpt>
      <trkpt lat="25.112800821661949" lon="-80.303666135296226">
        <ele>-9.48</ele>
        <time>2015-06-19T13:49:49Z</time>
      </trkpt>
      <trkpt lat="25.112799815833569" lon="-80.303666889667511">
        <ele>-9.48</ele>
        <time>2015-06-19T13:49:50Z</time>
      </trkpt>
      <trkpt lat="25.112800151109695" lon="-80.30366781167686">
        <ele>-9</ele>
        <time>2015-06-19T13:49:51Z</time>
      </trkpt>
      <trkpt lat="25.112801156938076" lon="-80.303666722029448">
        <ele>-8.51</ele>
        <time>2015-06-19T13:49:52Z</time>
      </trkpt>
      <trkpt lat="25.11280233040452" lon="-80.303665548563004">
        <ele>-8.51</ele>
        <time>2015-06-19T13:49:53Z</time>
      </trkpt>
      <trkpt lat="25.112803922966123" lon="-80.303666219115257">
        <ele>-8.029999999999999</ele>
        <time>2015-06-19T13:49:54Z</time>
      </trkpt>
      <trkpt lat="25.112807108089328" lon="-80.303663704544306">
        <ele>-7.55</ele>
        <time>2015-06-19T13:49:55Z</time>
      </trkpt>
      <trkpt lat="25.112808281555772" lon="-80.303662531077862">
        <ele>-7.07</ele>
        <time>2015-06-19T13:49:56Z</time>
      </trkpt>
      <trkpt lat="25.112806940451264" lon="-80.303660854697227">
        <ele>-7.07</ele>
        <time>2015-06-19T13:49:57Z</time>
      </trkpt>
      <trkpt lat="25.112804677337408" lon="-80.30365951359272">
        <ele>-7.07</ele>
        <time>2015-06-19T13:49:58Z</time>
      </trkpt>
      <trkpt lat="25.112805934622884" lon="-80.303657837212086">
        <ele>-6.59</ele>
        <time>2015-06-19T13:49:59Z</time>
      </trkpt>
      <trkpt lat="25.112805683165789" lon="-80.303654652088881">
        <ele>-5.63</ele>
        <time>2015-06-19T13:50:00Z</time>
      </trkpt>
      <trkpt lat="25.112812723964453" lon="-80.303659178316593">
        <ele>-5.15</ele>
        <time>2015-06-19T13:50:01Z</time>
      </trkpt>
      <trkpt lat="25.112813310697675" lon="-80.303658843040466">
        <ele>-4.67</ele>
        <time>2015-06-19T13:50:02Z</time>
      </trkpt>
      <trkpt lat="25.112813478335738" lon="-80.303655825555325">
        <ele>-4.19</ele>
        <time>2015-06-19T13:50:03Z</time>
      </trkpt>
      <trkpt lat="25.112813143059611" lon="-80.303652891889215">
        <ele>-3.71</ele>
        <time>2015-06-19T13:50:04Z</time>
      </trkpt>
      <trkpt lat="25.112814484164119" lon="-80.303651131689548">
        <ele>-3.23</ele>
        <time>2015-06-19T13:50:05Z</time>
      </trkpt>
      <trkpt lat="25.112812556326389" lon="-80.303652472794056">
        <ele>-3.23</ele>
        <time>2015-06-19T13:50:06Z</time>
      </trkpt>
      <trkpt lat="25.112809035927057" lon="-80.303650293499231">
        <ele>-3.23</ele>
        <time>2015-06-19T13:50:07Z</time>
      </trkpt>
      <trkpt lat="25.112807946279645" lon="-80.303647192195058">
        <ele>-2.75</ele>
        <time>2015-06-19T13:50:08Z</time>
      </trkpt>
      <trkpt lat="25.112809455022216" lon="-80.30364434234798">
        <ele>-2.75</ele>
        <time>2015-06-19T13:50:09Z</time>
      </trkpt>
      <trkpt lat="25.11280769482255" lon="-80.303640235215425">
        <ele>-2.75</ele>
        <time>2015-06-19T13:50:10Z</time>
      </trkpt>
      <trkpt lat="25.112810879945755" lon="-80.303642079234123">
        <ele>-2.75</ele>
        <time>2015-06-19T13:50:11Z</time>
      </trkpt>
      <trkpt lat="25.112815238535404" lon="-80.303640654310584">
        <ele>-2.75</ele>
        <time>2015-06-19T13:50:12Z</time>
      </trkpt>
      <trkpt lat="25.112817334011197" lon="-80.303641073405743">
        <ele>-2.75</ele>
        <time>2015-06-19T13:50:13Z</time>
      </trkpt>
      <trkpt lat="25.1128189265728" lon="-80.303637636825442">
        <ele>-2.75</ele>
        <time>2015-06-19T13:50:14Z</time>
      </trkpt>
      <trkpt lat="25.112817334011197" lon="-80.303636128082871">
        <ele>-2.75</ele>
        <time>2015-06-19T13:50:15Z</time>
      </trkpt>
      <trkpt lat="25.112816747277975" lon="-80.303637385368347">
        <ele>-2.75</ele>
        <time>2015-06-19T13:50:16Z</time>
      </trkpt>
      <trkpt lat="25.112818675115705" lon="-80.303639061748981">
        <ele>-2.75</ele>
        <time>2015-06-19T13:50:17Z</time>
      </trkpt>
      <trkpt lat="25.112817669287324" lon="-80.303634619340301">
        <ele>-2.27</ele>
        <time>2015-06-19T13:50:18Z</time>
      </trkpt>
      <trkpt lat="25.112818591296673" lon="-80.303631098940969">
        <ele>-2.27</ele>
        <time>2015-06-19T13:50:19Z</time>
      </trkpt>
      <trkpt lat="25.112818172201514" lon="-80.303628668189049">
        <ele>-2.27</ele>
        <time>2015-06-19T13:50:20Z</time>
      </trkpt>
      <trkpt lat="25.112817753106356" lon="-80.303626405075192">
        <ele>-1.79</ele>
        <time>2015-06-19T13:50:21Z</time>
      </trkpt>
      <trkpt lat="25.112818004563451" lon="-80.30362581834197">
        <ele>-1.79</ele>
        <time>2015-06-19T13:50:22Z</time>
      </trkpt>
      <trkpt lat="25.112816747277975" lon="-80.303625147789717">
        <ele>-1.79</ele>
        <time>2015-06-19T13:50:23Z</time>
      </trkpt>
      <trkpt lat="25.112816914916039" lon="-80.30362481251359">
        <ele>-1.79</ele>
        <time>2015-06-19T13:50:24Z</time>
      </trkpt>
      <trkpt lat="25.112818004563451" lon="-80.303622549399734">
        <ele>-1.3</ele>
        <time>2015-06-19T13:50:25Z</time>
      </trkpt>
      <trkpt lat="25.112817334011197" lon="-80.303620956838131">
        <ele>-1.3</ele>
        <time>2015-06-19T13:50:26Z</time>
      </trkpt>
      <trkpt lat="25.112816579639912" lon="-80.303618274629116">
        <ele>-1.3</ele>
        <time>2015-06-19T13:50:27Z</time>
      </trkpt>
      <trkpt lat="25.112815489992499" lon="-80.303615843877196">
        <ele>-1.3</ele>
        <time>2015-06-19T13:50:28Z</time>
      </trkpt>
      <trkpt lat="25.112813897430897" lon="-80.303611652925611">
        <ele>-0.82</ele>
        <time>2015-06-19T13:50:29Z</time>
      </trkpt>
      <trkpt lat="25.112813729792833" lon="-80.303608132526278">
        <ele>-0.82</ele>
        <time>2015-06-19T13:50:30Z</time>
      </trkpt>
      <trkpt lat="25.112813981249928" lon="-80.303606959059834">
        <ele>-0.82</ele>
        <time>2015-06-19T13:50:31Z</time>
      </trkpt>
      <trkpt lat="25.112815406173468" lon="-80.303605450317264">
        <ele>-0.82</ele>
        <time>2015-06-19T13:50:32Z</time>
      </trkpt>
      <trkpt lat="25.112815825268626" lon="-80.303602516651154">
        <ele>-1.3</ele>
        <time>2015-06-19T13:50:33Z</time>
      </trkpt>
      <trkpt lat="25.112816160544753" lon="-80.303600924089551">
        <ele>-1.3</ele>
        <time>2015-06-19T13:50:34Z</time>
      </trkpt>
      <trkpt lat="25.112817585468292" lon="-80.303600924089551">
        <ele>-1.3</ele>
        <time>2015-06-19T13:50:35Z</time>
      </trkpt>
      <trkpt lat="25.112819345667958" lon="-80.303600085899234">
        <ele>-1.3</ele>
        <time>2015-06-19T13:50:36Z</time>
      </trkpt>
      <trkpt lat="25.112819764763117" lon="-80.303596397861838">
        <ele>-0.82</ele>
        <time>2015-06-19T13:50:37Z</time>
      </trkpt>
      <trkpt lat="25.112819010391831" lon="-80.303592206910253">
        <ele>-0.82</ele>
        <time>2015-06-19T13:50:38Z</time>
      </trkpt>
      <trkpt lat="25.112818758934736" lon="-80.303595224395394">
        <ele>-1.3</ele>
        <time>2015-06-19T13:50:39Z</time>
      </trkpt>
      <trkpt lat="25.112819345667958" lon="-80.303594470024109">
        <ele>-1.3</ele>
        <time>2015-06-19T13:50:40Z</time>
      </trkpt>
      <trkpt lat="25.112818507477641" lon="-80.303592626005411">
        <ele>-1.3</ele>
        <time>2015-06-19T13:50:41Z</time>
      </trkpt>
      <trkpt lat="25.112816831097007" lon="-80.303589859977365">
        <ele>-1.3</ele>
        <time>2015-06-19T13:50:42Z</time>
      </trkpt>
      <trkpt lat="25.112817920744419" lon="-80.303590530529618">
        <ele>-1.79</ele>
        <time>2015-06-19T13:50:43Z</time>
      </trkpt>
      <trkpt lat="25.112816914916039" lon="-80.303588854148984">
        <ele>-1.79</ele>
        <time>2015-06-19T13:50:44Z</time>
      </trkpt>
      <trkpt lat="25.112817669287324" lon="-80.303587513044477">
        <ele>-1.79</ele>
        <time>2015-06-19T13:50:45Z</time>
      </trkpt>
      <trkpt lat="25.112816244363785" lon="-80.303586088120937">
        <ele>-1.79</ele>
        <time>2015-06-19T13:50:46Z</time>
      </trkpt>
      <trkpt lat="25.112814316526055" lon="-80.303585585206747">
        <ele>-1.79</ele>
        <time>2015-06-19T13:50:47Z</time>
      </trkpt>
      <trkpt lat="25.112812723964453" lon="-80.303586758673191">
        <ele>-1.3</ele>
        <time>2015-06-19T13:50:48Z</time>
      </trkpt>
      <trkpt lat="25.112814903259277" lon="-80.303584076464176">
        <ele>-1.3</ele>
        <time>2015-06-19T13:50:49Z</time>
      </trkpt>
      <trkpt lat="25.112813226878643" lon="-80.303583489730954">
        <ele>-1.3</ele>
        <time>2015-06-19T13:50:50Z</time>
      </trkpt>
      <trkpt lat="25.112811885774136" lon="-80.303582902997732">
        <ele>-0.82</ele>
        <time>2015-06-19T13:50:51Z</time>
      </trkpt>
      <trkpt lat="25.112812640145421" lon="-80.303579214960337">
        <ele>-0.82</ele>
        <time>2015-06-19T13:50:52Z</time>
      </trkpt>
      <trkpt lat="25.112811382859945" lon="-80.30357644893229">
        <ele>-0.82</ele>
        <time>2015-06-19T13:50:53Z</time>
      </trkpt>
      <trkpt lat="25.11280870065093" lon="-80.303574856370687">
        <ele>-0.82</ele>
        <time>2015-06-19T13:50:54Z</time>
      </trkpt>
      <trkpt lat="25.112810712307692" lon="-80.303574269637465">
        <ele>-0.82</ele>
        <time>2015-06-19T13:50:55Z</time>
      </trkpt>
      <trkpt lat="25.112812053412199" lon="-80.303570665419102">
        <ele>-0.82</ele>
        <time>2015-06-19T13:50:56Z</time>
      </trkpt>
      <trkpt lat="25.112814484164119" lon="-80.303567564114928">
        <ele>-1.3</ele>
        <time>2015-06-19T13:50:57Z</time>
      </trkpt>
      <trkpt lat="25.112812723964453" lon="-80.303567983210087">
        <ele>-0.82</ele>
        <time>2015-06-19T13:50:58Z</time>
      </trkpt>
      <trkpt lat="25.112811215221882" lon="-80.303566474467516">
        <ele>-0.82</ele>
        <time>2015-06-19T13:50:59Z</time>
      </trkpt>
      <trkpt lat="25.112811550498009" lon="-80.303566055372357">
        <ele>-1.3</ele>
        <time>2015-06-19T13:51:00Z</time>
      </trkpt>
      <trkpt lat="25.112810041755438" lon="-80.303566558286548">
        <ele>-1.3</ele>
        <time>2015-06-19T13:51:01Z</time>
      </trkpt>
      <trkpt lat="25.112811466678977" lon="-80.303563708439469">
        <ele>-1.3</ele>
        <time>2015-06-19T13:51:02Z</time>
      </trkpt>
      <trkpt lat="25.112808616831899" lon="-80.303561612963676">
        <ele>-1.79</ele>
        <time>2015-06-19T13:51:03Z</time>
      </trkpt>
      <trkpt lat="25.112807611003518" lon="-80.303561193868518">
        <ele>-1.79</ele>
        <time>2015-06-19T13:51:04Z</time>
      </trkpt>
      <trkpt lat="25.112807443365455" lon="-80.303560690954328">
        <ele>-1.79</ele>
        <time>2015-06-19T13:51:05Z</time>
      </trkpt>
      <trkpt lat="25.112806856632233" lon="-80.303557673469186">
        <ele>-1.3</ele>
        <time>2015-06-19T13:51:06Z</time>
      </trkpt>
      <trkpt lat="25.112806688994169" lon="-80.303555997088552">
        <ele>-1.3</ele>
        <time>2015-06-19T13:51:07Z</time>
      </trkpt>
      <trkpt lat="25.112805934622884" lon="-80.303554236888885">
        <ele>-1.79</ele>
        <time>2015-06-19T13:51:08Z</time>
      </trkpt>
      <trkpt lat="25.11280769482255" lon="-80.30355105176568">
        <ele>-1.79</ele>
        <time>2015-06-19T13:51:09Z</time>
      </trkpt>
      <trkpt lat="25.112807359546423" lon="-80.303546693176031">
        <ele>-1.79</ele>
        <time>2015-06-19T13:51:10Z</time>
      </trkpt>
      <trkpt lat="25.112808281555772" lon="-80.30354811809957">
        <ele>-1.79</ele>
        <time>2015-06-19T13:51:11Z</time>
      </trkpt>
      <trkpt lat="25.112809790298343" lon="-80.303547279909253">
        <ele>-1.79</ele>
        <time>2015-06-19T13:51:12Z</time>
      </trkpt>
      <trkpt lat="25.112811550498009" lon="-80.303546357899904">
        <ele>-1.79</ele>
        <time>2015-06-19T13:51:13Z</time>
      </trkpt>
      <trkpt lat="25.112812640145421" lon="-80.303543508052826">
        <ele>-1.79</ele>
        <time>2015-06-19T13:51:14Z</time>
      </trkpt>
      <trkpt lat="25.112811969593167" lon="-80.303542334586382">
        <ele>-1.79</ele>
        <time>2015-06-19T13:51:15Z</time>
      </trkpt>
      <trkpt lat="25.112811969593167" lon="-80.303545854985714">
        <ele>-1.3</ele>
        <time>2015-06-19T13:51:16Z</time>
      </trkpt>
      <trkpt lat="25.112809706479311" lon="-80.303543424233794">
        <ele>-1.3</ele>
        <time>2015-06-19T13:51:17Z</time>
      </trkpt>
      <trkpt lat="25.112810879945755" lon="-80.303540071472526">
        <ele>-1.3</ele>
        <time>2015-06-19T13:51:18Z</time>
      </trkpt>
      <trkpt lat="25.112809706479311" lon="-80.303538562729955">
        <ele>-1.3</ele>
        <time>2015-06-19T13:51:19Z</time>
      </trkpt>
      <trkpt lat="25.112809790298343" lon="-80.30353688634932">
        <ele>-1.3</ele>
        <time>2015-06-19T13:51:20Z</time>
      </trkpt>
      <trkpt lat="25.112809706479311" lon="-80.303533868864179">
        <ele>-1.3</ele>
        <time>2015-06-19T13:51:21Z</time>
      </trkpt>
      <trkpt lat="25.112807275727391" lon="-80.303529929369688">
        <ele>-1.3</ele>
        <time>2015-06-19T13:51:22Z</time>
      </trkpt>
      <trkpt lat="25.112810796126723" lon="-80.303533617407084">
        <ele>-1.3</ele>
        <time>2015-06-19T13:51:23Z</time>
      </trkpt>
      <trkpt lat="25.112810963764787" lon="-80.303534120321274">
        <ele>-1.3</ele>
        <time>2015-06-19T13:51:24Z</time>
      </trkpt>
      <trkpt lat="25.112812221050262" lon="-80.303529174998403">
        <ele>-1.3</ele>
        <time>2015-06-19T13:51:25Z</time>
      </trkpt>
      <trkpt lat="25.112816160544753" lon="-80.303525654599071">
        <ele>-1.3</ele>
        <time>2015-06-19T13:51:26Z</time>
      </trkpt>
      <trkpt lat="25.112813143059611" lon="-80.30352221801877">
        <ele>-1.3</ele>
        <time>2015-06-19T13:51:27Z</time>
      </trkpt>
      <trkpt lat="25.112812723964453" lon="-80.303518613800406">
        <ele>-1.3</ele>
        <time>2015-06-19T13:51:28Z</time>
      </trkpt>
      <trkpt lat="25.112812556326389" lon="-80.303515009582043">
        <ele>-1.3</ele>
        <time>2015-06-19T13:51:29Z</time>
      </trkpt>
      <trkpt lat="25.112813143059611" lon="-80.303515596315265">
        <ele>-1.3</ele>
        <time>2015-06-19T13:51:30Z</time>
      </trkpt>
      <trkpt lat="25.11281356215477" lon="-80.303514003753662">
        <ele>-1.3</ele>
        <time>2015-06-19T13:51:31Z</time>
      </trkpt>
      <trkpt lat="25.112814735621214" lon="-80.303514590486884">
        <ele>-0.82</ele>
        <time>2015-06-19T13:51:32Z</time>
      </trkpt>
      <trkpt lat="25.112816412001848" lon="-80.303514003753662">
        <ele>-0.82</ele>
        <time>2015-06-19T13:51:33Z</time>
      </trkpt>
      <trkpt lat="25.112816328182817" lon="-80.303511740639806">
        <ele>-1.3</ele>
        <time>2015-06-19T13:51:34Z</time>
      </trkpt>
      <trkpt lat="25.112817334011197" lon="-80.30350754968822">
        <ele>-0.82</ele>
        <time>2015-06-19T13:51:35Z</time>
      </trkpt>
      <trkpt lat="25.112818842753768" lon="-80.303504280745983">
        <ele>-0.82</ele>
        <time>2015-06-19T13:51:36Z</time>
      </trkpt>
      <trkpt lat="25.112817417830229" lon="-80.303501598536968">
        <ele>-0.82</ele>
        <time>2015-06-19T13:51:37Z</time>
      </trkpt>
      <trkpt lat="25.112818172201514" lon="-80.303498581051826">
        <ele>-1.3</ele>
        <time>2015-06-19T13:51:38Z</time>
      </trkpt>
      <trkpt lat="25.112814903259277" lon="-80.303494138643146">
        <ele>-1.3</ele>
        <time>2015-06-19T13:51:39Z</time>
      </trkpt>
      <trkpt lat="25.11281305924058" lon="-80.303490702062845">
        <ele>-1.3</ele>
        <time>2015-06-19T13:51:40Z</time>
      </trkpt>
      <trkpt lat="25.112812723964453" lon="-80.303488355129957">
        <ele>-1.3</ele>
        <time>2015-06-19T13:51:41Z</time>
      </trkpt>
      <trkpt lat="25.112811885774136" lon="-80.303485924378037">
        <ele>-1.3</ele>
        <time>2015-06-19T13:51:42Z</time>
      </trkpt>
      <trkpt lat="25.112812137231231" lon="-80.303484247997403">
        <ele>-1.3</ele>
        <time>2015-06-19T13:51:43Z</time>
      </trkpt>
      <trkpt lat="25.112811215221882" lon="-80.303481984883547">
        <ele>-1.79</ele>
        <time>2015-06-19T13:51:44Z</time>
      </trkpt>
      <trkpt lat="25.112809706479311" lon="-80.303481398150325">
        <ele>-1.79</ele>
        <time>2015-06-19T13:51:45Z</time>
      </trkpt>
      <trkpt lat="25.112805850803852" lon="-80.303481314331293">
        <ele>-1.3</ele>
        <time>2015-06-19T13:51:46Z</time>
      </trkpt>
      <trkpt lat="25.112809622660279" lon="-80.30348164960742">
        <ele>-0.82</ele>
        <time>2015-06-19T13:51:47Z</time>
      </trkpt>
      <trkpt lat="25.11280870065093" lon="-80.303479805588722">
        <ele>-0.82</ele>
        <time>2015-06-19T13:51:48Z</time>
      </trkpt>
      <trkpt lat="25.112807946279645" lon="-80.303478129208088">
        <ele>-0.82</ele>
        <time>2015-06-19T13:51:49Z</time>
      </trkpt>
      <trkpt lat="25.112807024270296" lon="-80.303476536646485">
        <ele>-0.82</ele>
        <time>2015-06-19T13:51:50Z</time>
      </trkpt>
      <trkpt lat="25.112806940451264" lon="-80.303475949913263">
        <ele>-0.82</ele>
        <time>2015-06-19T13:51:51Z</time>
      </trkpt>
      <trkpt lat="25.112809035927057" lon="-80.303477877750993">
        <ele>-0.82</ele>
        <time>2015-06-19T13:51:52Z</time>
      </trkpt>
      <trkpt lat="25.112810293212533" lon="-80.303474776446819">
        <ele>-0.34</ele>
        <time>2015-06-19T13:51:53Z</time>
      </trkpt>
      <trkpt lat="25.112807946279645" lon="-80.303472178056836">
        <ele>-0.34</ele>
        <time>2015-06-19T13:51:54Z</time>
      </trkpt>
      <trkpt lat="25.11280576698482" lon="-80.303473435342312">
        <ele>-0.34</ele>
        <time>2015-06-19T13:51:55Z</time>
      </trkpt>
      <trkpt lat="25.112807275727391" lon="-80.303471256047487">
        <ele>-0.34</ele>
        <time>2015-06-19T13:51:56Z</time>
      </trkpt>
      <trkpt lat="25.112806940451264" lon="-80.303467568010092">
        <ele>-0.34</ele>
        <time>2015-06-19T13:51:57Z</time>
      </trkpt>
      <trkpt lat="25.112805096432567" lon="-80.303463879972696">
        <ele>-0.34</ele>
        <time>2015-06-19T13:51:58Z</time>
      </trkpt>
      <trkpt lat="25.112806018441916" lon="-80.303466478362679">
        <ele>-0.34</ele>
        <time>2015-06-19T13:51:59Z</time>
      </trkpt>
      <trkpt lat="25.112802498042583" lon="-80.303465472534299">
        <ele>0.14</ele>
        <time>2015-06-19T13:52:00Z</time>
      </trkpt>
      <trkpt lat="25.112802917137742" lon="-80.303463712334633">
        <ele>0.14</ele>
        <time>2015-06-19T13:52:01Z</time>
      </trkpt>
      <trkpt lat="25.112801324576139" lon="-80.303459940478206">
        <ele>0.14</ele>
        <time>2015-06-19T13:52:02Z</time>
      </trkpt>
      <trkpt lat="25.112801743671298" lon="-80.303461952134967">
        <ele>0.14</ele>
        <time>2015-06-19T13:52:03Z</time>
      </trkpt>
      <trkpt lat="25.112800234928727" lon="-80.303460024297237">
        <ele>0.14</ele>
        <time>2015-06-19T13:52:04Z</time>
      </trkpt>
      <trkpt lat="25.112800234928727" lon="-80.303456755355">
        <ele>0.14</ele>
        <time>2015-06-19T13:52:05Z</time>
      </trkpt>
      <trkpt lat="25.112801492214203" lon="-80.303455917164683">
        <ele>0.14</ele>
        <time>2015-06-19T13:52:06Z</time>
      </trkpt>
      <trkpt lat="25.112801408395171" lon="-80.303454156965017">
        <ele>-0.34</ele>
        <time>2015-06-19T13:52:07Z</time>
      </trkpt>
      <trkpt lat="25.112800570204854" lon="-80.303449211642146">
        <ele>-0.34</ele>
        <time>2015-06-19T13:52:08Z</time>
      </trkpt>
      <trkpt lat="25.112800486385822" lon="-80.303444601595402">
        <ele>-0.34</ele>
        <time>2015-06-19T13:52:09Z</time>
      </trkpt>
      <trkpt lat="25.112799564376473" lon="-80.303440913558006">
        <ele>-0.82</ele>
        <time>2015-06-19T13:52:10Z</time>
      </trkpt>
      <trkpt lat="25.112797552719712" lon="-80.303438063710928">
        <ele>-0.82</ele>
        <time>2015-06-19T13:52:11Z</time>
      </trkpt>
      <trkpt lat="25.112796882167459" lon="-80.303436135873199">
        <ele>-0.82</ele>
        <time>2015-06-19T13:52:12Z</time>
      </trkpt>
      <trkpt lat="25.112795708701015" lon="-80.303435800597072">
        <ele>-0.82</ele>
        <time>2015-06-19T13:52:13Z</time>
      </trkpt>
      <trkpt lat="25.112794116139412" lon="-80.303435968235135">
        <ele>-1.3</ele>
        <time>2015-06-19T13:52:14Z</time>
      </trkpt>
      <trkpt lat="25.112792942672968" lon="-80.30343571677804">
        <ele>-1.3</ele>
        <time>2015-06-19T13:52:15Z</time>
      </trkpt>
      <trkpt lat="25.112792104482651" lon="-80.303436135873199">
        <ele>-1.3</ele>
        <time>2015-06-19T13:52:16Z</time>
      </trkpt>
      <trkpt lat="25.11279109865427" lon="-80.30343521386385">
        <ele>-1.3</ele>
        <time>2015-06-19T13:52:17Z</time>
      </trkpt>
      <trkpt lat="25.112789925187826" lon="-80.303433872759342">
        <ele>-1.3</ele>
        <time>2015-06-19T13:52:18Z</time>
      </trkpt>
      <trkpt lat="25.112789589911699" lon="-80.303434710949659">
        <ele>-1.79</ele>
        <time>2015-06-19T13:52:19Z</time>
      </trkpt>
      <trkpt lat="25.112789757549763" lon="-80.303434040397406">
        <ele>-1.79</ele>
        <time>2015-06-19T13:52:20Z</time>
      </trkpt>
      <trkpt lat="25.112790009006858" lon="-80.30343378894031">
        <ele>-1.79</ele>
        <time>2015-06-19T13:52:21Z</time>
      </trkpt>
      <trkpt lat="25.112792104482651" lon="-80.303433705121279">
        <ele>-1.79</ele>
        <time>2015-06-19T13:52:22Z</time>
      </trkpt>
      <trkpt lat="25.112792691215873" lon="-80.303432866930962">
        <ele>-1.79</ele>
        <time>2015-06-19T13:52:23Z</time>
      </trkpt>
      <trkpt lat="25.112790931016207" lon="-80.303432196378708">
        <ele>-2.27</ele>
        <time>2015-06-19T13:52:24Z</time>
      </trkpt>
      <trkpt lat="25.112791014835238" lon="-80.30343328602612">
        <ele>-2.27</ele>
        <time>2015-06-19T13:52:25Z</time>
      </trkpt>
      <trkpt lat="25.112793110311031" lon="-80.303432866930962">
        <ele>-2.27</ele>
        <time>2015-06-19T13:52:26Z</time>
      </trkpt>
      <trkpt lat="25.112795624881983" lon="-80.303431358188391">
        <ele>-2.27</ele>
        <time>2015-06-19T13:52:27Z</time>
      </trkpt>
      <trkpt lat="25.112795708701015" lon="-80.303429430350661">
        <ele>-2.27</ele>
        <time>2015-06-19T13:52:28Z</time>
      </trkpt>
      <trkpt lat="25.112794451415539" lon="-80.303429514169693">
        <ele>-2.27</ele>
        <time>2015-06-19T13:52:29Z</time>
      </trkpt>
      <trkpt lat="25.112791685387492" lon="-80.303429262712598">
        <ele>-2.27</ele>
        <time>2015-06-19T13:52:30Z</time>
      </trkpt>
      <trkpt lat="25.112789589911699" lon="-80.303430268540978">
        <ele>-2.27</ele>
        <time>2015-06-19T13:52:31Z</time>
      </trkpt>
      <trkpt lat="25.112789506092668" lon="-80.303429430350661">
        <ele>-2.27</ele>
        <time>2015-06-19T13:52:32Z</time>
      </trkpt>
      <trkpt lat="25.112788751721382" lon="-80.303430436179042">
        <ele>-2.75</ele>
        <time>2015-06-19T13:52:33Z</time>
      </trkpt>
      <trkpt lat="25.112788751721382" lon="-80.303429681807756">
        <ele>-2.75</ele>
        <time>2015-06-19T13:52:34Z</time>
      </trkpt>
      <trkpt lat="25.11278866790235" lon="-80.303427083417773">
        <ele>-2.75</ele>
        <time>2015-06-19T13:52:35Z</time>
      </trkpt>
      <trkpt lat="25.11278866790235" lon="-80.303424401208758">
        <ele>-2.75</ele>
        <time>2015-06-19T13:52:36Z</time>
      </trkpt>
      <trkpt lat="25.112788919359446" lon="-80.303422473371029">
        <ele>-2.75</ele>
        <time>2015-06-19T13:52:37Z</time>
      </trkpt>
      <trkpt lat="25.112788500264287" lon="-80.303419958800077">
        <ele>-2.75</ele>
        <time>2015-06-19T13:52:38Z</time>
      </trkpt>
      <trkpt lat="25.11278866790235" lon="-80.303419036790729">
        <ele>-2.75</ele>
        <time>2015-06-19T13:52:39Z</time>
      </trkpt>
      <trkpt lat="25.112787997350097" lon="-80.303419455885887">
        <ele>-2.75</ele>
        <time>2015-06-19T13:52:40Z</time>
      </trkpt>
      <trkpt lat="25.112789338454604" lon="-80.303421299904585">
        <ele>-2.75</ele>
        <time>2015-06-19T13:52:41Z</time>
      </trkpt>
      <trkpt lat="25.112790344282985" lon="-80.303421635180712">
        <ele>-2.75</ele>
        <time>2015-06-19T13:52:42Z</time>
      </trkpt>
      <trkpt lat="25.11279009282589" lon="-80.303418701514602">
        <ele>-2.75</ele>
        <time>2015-06-19T13:52:43Z</time>
      </trkpt>
      <trkpt lat="25.112791014835238" lon="-80.303410990163684">
        <ele>-2.75</ele>
        <time>2015-06-19T13:52:44Z</time>
      </trkpt>
      <trkpt lat="25.112790009006858" lon="-80.303406799212098">
        <ele>-2.75</ele>
        <time>2015-06-19T13:52:45Z</time>
      </trkpt>
      <trkpt lat="25.112788919359446" lon="-80.303403194993734">
        <ele>-2.75</ele>
        <time>2015-06-19T13:52:46Z</time>
      </trkpt>
      <trkpt lat="25.112787410616875" lon="-80.303398417308927">
        <ele>-2.75</ele>
        <time>2015-06-19T13:52:47Z</time>
      </trkpt>
      <trkpt lat="25.112786320969462" lon="-80.303395232185721">
        <ele>-2.75</ele>
        <time>2015-06-19T13:52:48Z</time>
      </trkpt>
      <trkpt lat="25.11278816498816" lon="-80.303394226357341">
        <ele>-2.75</ele>
        <time>2015-06-19T13:52:49Z</time>
      </trkpt>
      <trkpt lat="25.112789170816541" lon="-80.303390454500914">
        <ele>-2.75</ele>
        <time>2015-06-19T13:52:50Z</time>
      </trkpt>
      <trkpt lat="25.11279009282589" lon="-80.303386515006423">
        <ele>-2.75</ele>
        <time>2015-06-19T13:52:51Z</time>
      </trkpt>
      <trkpt lat="25.112789506092668" lon="-80.303386095911264">
        <ele>-2.75</ele>
        <time>2015-06-19T13:52:52Z</time>
      </trkpt>
      <trkpt lat="25.11278715915978" lon="-80.303386515006423">
        <ele>-2.75</ele>
        <time>2015-06-19T13:52:53Z</time>
      </trkpt>
      <trkpt lat="25.112786991521716" lon="-80.303386934101582">
        <ele>-2.75</ele>
        <time>2015-06-19T13:52:54Z</time>
      </trkpt>
      <trkpt lat="25.112786907702684" lon="-80.30338928103447">
        <ele>-2.75</ele>
        <time>2015-06-19T13:52:55Z</time>
      </trkpt>
      <trkpt lat="25.112786320969462" lon="-80.303391963243484">
        <ele>-2.75</ele>
        <time>2015-06-19T13:52:56Z</time>
      </trkpt>
      <trkpt lat="25.112785650417209" lon="-80.303393304347992">
        <ele>-3.23</ele>
        <time>2015-06-19T13:52:57Z</time>
      </trkpt>
      <trkpt lat="25.112784560769796" lon="-80.303392633795738">
        <ele>-3.23</ele>
        <time>2015-06-19T13:52:58Z</time>
      </trkpt>
      <trkpt lat="25.112783890217543" lon="-80.303391795605421">
        <ele>-3.23</ele>
        <time>2015-06-19T13:52:59Z</time>
      </trkpt>
      <trkpt lat="25.11278179474175" lon="-80.303388526663184">
        <ele>-3.23</ele>
        <time>2015-06-19T13:53:00Z</time>
      </trkpt>
      <trkpt lat="25.112779950723052" lon="-80.303386179730296">
        <ele>-3.23</ele>
        <time>2015-06-19T13:53:01Z</time>
      </trkpt>
      <trkpt lat="25.112779699265957" lon="-80.30338341370225">
        <ele>-3.23</ele>
        <time>2015-06-19T13:53:02Z</time>
      </trkpt>
      <trkpt lat="25.112781543284655" lon="-80.303381569683552">
        <ele>-3.23</ele>
        <time>2015-06-19T13:53:03Z</time>
      </trkpt>
      <trkpt lat="25.112782549113035" lon="-80.303382575511932">
        <ele>-3.23</ele>
        <time>2015-06-19T13:53:04Z</time>
      </trkpt>
      <trkpt lat="25.112782381474972" lon="-80.303384503349662">
        <ele>-3.23</ele>
        <time>2015-06-19T13:53:05Z</time>
      </trkpt>
      <trkpt lat="25.112782884389162" lon="-80.303387101739645">
        <ele>-3.71</ele>
        <time>2015-06-19T13:53:06Z</time>
      </trkpt>
      <trkpt lat="25.112784057855606" lon="-80.303388861939311">
        <ele>-3.71</ele>
        <time>2015-06-19T13:53:07Z</time>
      </trkpt>
      <trkpt lat="25.112785566598177" lon="-80.303385173901916">
        <ele>-3.71</ele>
        <time>2015-06-19T13:53:08Z</time>
      </trkpt>
      <trkpt lat="25.112787242978811" lon="-80.303383329883218">
        <ele>-3.71</ele>
        <time>2015-06-19T13:53:09Z</time>
      </trkpt>
      <trkpt lat="25.112788332626224" lon="-80.303383581340313">
        <ele>-3.71</ele>
        <time>2015-06-19T13:53:10Z</time>
      </trkpt>
      <trkpt lat="25.112790009006858" lon="-80.303383665159345">
        <ele>-3.23</ele>
        <time>2015-06-19T13:53:11Z</time>
      </trkpt>
      <trkpt lat="25.112792020663619" lon="-80.303382994607091">
        <ele>-3.23</ele>
        <time>2015-06-19T13:53:12Z</time>
      </trkpt>
      <trkpt lat="25.112793026492" lon="-80.303380563855171">
        <ele>-3.23</ele>
        <time>2015-06-19T13:53:13Z</time>
      </trkpt>
      <trkpt lat="25.112792691215873" lon="-80.30338148586452">
        <ele>-3.23</ele>
        <time>2015-06-19T13:53:14Z</time>
      </trkpt>
      <trkpt lat="25.112791350111365" lon="-80.30338341370225">
        <ele>-3.23</ele>
        <time>2015-06-19T13:53:15Z</time>
      </trkpt>
      <trkpt lat="25.112793361768126" lon="-80.303383665159345">
        <ele>-2.75</ele>
        <time>2015-06-19T13:53:16Z</time>
      </trkpt>
      <trkpt lat="25.112794116139412" lon="-80.303383329883218">
        <ele>-2.75</ele>
        <time>2015-06-19T13:53:17Z</time>
      </trkpt>
      <trkpt lat="25.112794199958444" lon="-80.303379641845822">
        <ele>-2.75</ele>
        <time>2015-06-19T13:53:18Z</time>
      </trkpt>
      <trkpt lat="25.112794283777475" lon="-80.303377294912934">
        <ele>-2.75</ele>
        <time>2015-06-19T13:53:19Z</time>
      </trkpt>
      <trkpt lat="25.112794451415539" lon="-80.303374612703919">
        <ele>-2.75</ele>
        <time>2015-06-19T13:53:20Z</time>
      </trkpt>
      <trkpt lat="25.112795708701015" lon="-80.30337025411427">
        <ele>-2.75</ele>
        <time>2015-06-19T13:53:21Z</time>
      </trkpt>
      <trkpt lat="25.112798139452934" lon="-80.303368661552668">
        <ele>-2.75</ele>
        <time>2015-06-19T13:53:22Z</time>
      </trkpt>
      <trkpt lat="25.112799480557442" lon="-80.303363213315606">
        <ele>-2.27</ele>
        <time>2015-06-19T13:53:23Z</time>
      </trkpt>
      <trkpt lat="25.112799983471632" lon="-80.303357178345323">
        <ele>-2.27</ele>
        <time>2015-06-19T13:53:24Z</time>
      </trkpt>
      <trkpt lat="25.112799229100347" lon="-80.303354412317276">
        <ele>-1.79</ele>
        <time>2015-06-19T13:53:25Z</time>
      </trkpt>
      <trkpt lat="25.112798139452934" lon="-80.303356843069196">
        <ele>-1.79</ele>
        <time>2015-06-19T13:53:26Z</time>
      </trkpt>
      <trkpt lat="25.112795624881983" lon="-80.303362458944321">
        <ele>-1.3</ele>
        <time>2015-06-19T13:53:27Z</time>
      </trkpt>
      <trkpt lat="25.112794116139412" lon="-80.303366733714938">
        <ele>-1.3</ele>
        <time>2015-06-19T13:53:28Z</time>
      </trkpt>
      <trkpt lat="25.112792858853936" lon="-80.303371595218778">
        <ele>-1.3</ele>
        <time>2015-06-19T13:53:29Z</time>
      </trkpt>
      <trkpt lat="25.112794535234571" lon="-80.303375534713268">
        <ele>-1.3</ele>
        <time>2015-06-19T13:53:30Z</time>
      </trkpt>
      <trkpt lat="25.112795373424888" lon="-80.30337612144649">
        <ele>-1.3</ele>
        <time>2015-06-19T13:53:31Z</time>
      </trkpt>
      <trkpt lat="25.112795038148761" lon="-80.303375534713268">
        <ele>-1.3</ele>
        <time>2015-06-19T13:53:32Z</time>
      </trkpt>
      <trkpt lat="25.112794283777475" lon="-80.303373606875539">
        <ele>-1.3</ele>
        <time>2015-06-19T13:53:33Z</time>
      </trkpt>
      <trkpt lat="25.112795289605856" lon="-80.303373774513602">
        <ele>-1.3</ele>
        <time>2015-06-19T13:53:34Z</time>
      </trkpt>
      <trkpt lat="25.1127964630723" lon="-80.303374696522951">
        <ele>-1.3</ele>
        <time>2015-06-19T13:53:35Z</time>
      </trkpt>
      <trkpt lat="25.112798223271966" lon="-80.303375450894237">
        <ele>-1.3</ele>
        <time>2015-06-19T13:53:36Z</time>
      </trkpt>
      <trkpt lat="25.112798977643251" lon="-80.303374528884888">
        <ele>-1.3</ele>
        <time>2015-06-19T13:53:37Z</time>
      </trkpt>
      <trkpt lat="25.112799061462283" lon="-80.303372517228127">
        <ele>-1.3</ele>
        <time>2015-06-19T13:53:38Z</time>
      </trkpt>
      <trkpt lat="25.112799480557442" lon="-80.303370002657175">
        <ele>-1.3</ele>
        <time>2015-06-19T13:53:39Z</time>
      </trkpt>
      <trkpt lat="25.112800989300013" lon="-80.303366901353002">
        <ele>-1.3</ele>
        <time>2015-06-19T13:53:40Z</time>
      </trkpt>
      <trkpt lat="25.1127998996526" lon="-80.30336338095367">
        <ele>-1.3</ele>
        <time>2015-06-19T13:53:41Z</time>
      </trkpt>
      <trkpt lat="25.112797301262617" lon="-80.303358770906925">
        <ele>-1.3</ele>
        <time>2015-06-19T13:53:42Z</time>
      </trkpt>
      <trkpt lat="25.112794954329729" lon="-80.303355418145657">
        <ele>-1.3</ele>
        <time>2015-06-19T13:53:43Z</time>
      </trkpt>
      <trkpt lat="25.112793780863285" lon="-80.303354160860181">
        <ele>-1.3</ele>
        <time>2015-06-19T13:53:44Z</time>
      </trkpt>
      <trkpt lat="25.112791853025556" lon="-80.303352233022451">
        <ele>-1.3</ele>
        <time>2015-06-19T13:53:45Z</time>
      </trkpt>
      <trkpt lat="25.112793445587158" lon="-80.303349634632468">
        <ele>-1.79</ele>
        <time>2015-06-19T13:53:46Z</time>
      </trkpt>
      <trkpt lat="25.112794786691666" lon="-80.303347874432802">
        <ele>-1.79</ele>
        <time>2015-06-19T13:53:47Z</time>
      </trkpt>
      <trkpt lat="25.112796379253268" lon="-80.303347371518612">
        <ele>-1.79</ele>
        <time>2015-06-19T13:53:48Z</time>
      </trkpt>
      <trkpt lat="25.112797804176807" lon="-80.303348712623119">
        <ele>-1.79</ele>
        <time>2015-06-19T13:53:49Z</time>
      </trkpt>
      <trkpt lat="25.112798223271966" lon="-80.303347120061517">
        <ele>-1.79</ele>
        <time>2015-06-19T13:53:50Z</time>
      </trkpt>
      <trkpt lat="25.112797887995839" lon="-80.303343515843153">
        <ele>-1.79</ele>
        <time>2015-06-19T13:53:51Z</time>
      </trkpt>
      <trkpt lat="25.112799648195505" lon="-80.303339827805758">
        <ele>-1.79</ele>
        <time>2015-06-19T13:53:52Z</time>
      </trkpt>
      <trkpt lat="25.1127998996526" lon="-80.303336726501584">
        <ele>-1.79</ele>
        <time>2015-06-19T13:53:53Z</time>
      </trkpt>
      <trkpt lat="25.112798390910029" lon="-80.303334882482886">
        <ele>-1.3</ele>
        <time>2015-06-19T13:53:54Z</time>
      </trkpt>
      <trkpt lat="25.112797301262617" lon="-80.303333373740315">
        <ele>-1.3</ele>
        <time>2015-06-19T13:53:55Z</time>
      </trkpt>
      <trkpt lat="25.112794451415539" lon="-80.303332870826125">
        <ele>-1.3</ele>
        <time>2015-06-19T13:53:56Z</time>
      </trkpt>
      <trkpt lat="25.112794451415539" lon="-80.303333289921284">
        <ele>-1.3</ele>
        <time>2015-06-19T13:53:57Z</time>
      </trkpt>
      <trkpt lat="25.112796295434237" lon="-80.303334547206759">
        <ele>-1.3</ele>
        <time>2015-06-19T13:53:58Z</time>
      </trkpt>
      <trkpt lat="25.112796379253268" lon="-80.303337480872869">
        <ele>-1.3</ele>
        <time>2015-06-19T13:53:59Z</time>
      </trkpt>
      <trkpt lat="25.112794535234571" lon="-80.303337061777711">
        <ele>-1.3</ele>
        <time>2015-06-19T13:54:00Z</time>
      </trkpt>
      <trkpt lat="25.112792523577809" lon="-80.303334631025791">
        <ele>-1.3</ele>
        <time>2015-06-19T13:54:01Z</time>
      </trkpt>
      <trkpt lat="25.112792188301682" lon="-80.303333038464189">
        <ele>-1.3</ele>
        <time>2015-06-19T13:54:02Z</time>
      </trkpt>
      <trkpt lat="25.112792272120714" lon="-80.303328344598413">
        <ele>-1.3</ele>
        <time>2015-06-19T13:54:03Z</time>
      </trkpt>
      <trkpt lat="25.112792188301682" lon="-80.303322477266192">
        <ele>-1.3</ele>
        <time>2015-06-19T13:54:04Z</time>
      </trkpt>
      <trkpt lat="25.112794702872634" lon="-80.303316609933972">
        <ele>-1.3</ele>
        <time>2015-06-19T13:54:05Z</time>
      </trkpt>
      <trkpt lat="25.112799312919378" lon="-80.303310910239816">
        <ele>-1.3</ele>
        <time>2015-06-19T13:54:06Z</time>
      </trkpt>
      <trkpt lat="25.112803503870964" lon="-80.303308479487896">
        <ele>-0.82</ele>
        <time>2015-06-19T13:54:07Z</time>
      </trkpt>
      <trkpt lat="25.112806186079979" lon="-80.303304707631469">
        <ele>-0.82</ele>
        <time>2015-06-19T13:54:08Z</time>
      </trkpt>
      <trkpt lat="25.11280769482255" lon="-80.303300935775042">
        <ele>-1.3</ele>
        <time>2015-06-19T13:54:09Z</time>
      </trkpt>
      <trkpt lat="25.112808030098677" lon="-80.303298588842154">
        <ele>-1.3</ele>
        <time>2015-06-19T13:54:10Z</time>
      </trkpt>
      <trkpt lat="25.112807024270296" lon="-80.303297247737646">
        <ele>-0.82</ele>
        <time>2015-06-19T13:54:11Z</time>
      </trkpt>
      <trkpt lat="25.112803839147091" lon="-80.303295403718948">
        <ele>-0.82</ele>
        <time>2015-06-19T13:54:12Z</time>
      </trkpt>
      <trkpt lat="25.112798726186156" lon="-80.303293643519282">
        <ele>-0.34</ele>
        <time>2015-06-19T13:54:13Z</time>
      </trkpt>
      <trkpt lat="25.112795457243919" lon="-80.303291967138648">
        <ele>-0.34</ele>
        <time>2015-06-19T13:54:14Z</time>
      </trkpt>
      <trkpt lat="25.112792858853936" lon="-80.30328911729157">
        <ele>-0.34</ele>
        <time>2015-06-19T13:54:15Z</time>
      </trkpt>
      <trkpt lat="25.11279160156846" lon="-80.303288195282221">
        <ele>-0.34</ele>
        <time>2015-06-19T13:54:16Z</time>
      </trkpt>
      <trkpt lat="25.112792020663619" lon="-80.30328962020576">
        <ele>-0.34</ele>
        <time>2015-06-19T13:54:17Z</time>
      </trkpt>
      <trkpt lat="25.112792775034904" lon="-80.303290626034141">
        <ele>-0.34</ele>
        <time>2015-06-19T13:54:18Z</time>
      </trkpt>
      <trkpt lat="25.112792691215873" lon="-80.30329305678606">
        <ele>-0.34</ele>
        <time>2015-06-19T13:54:19Z</time>
      </trkpt>
      <trkpt lat="25.112793864682317" lon="-80.303294146433473">
        <ele>-0.34</ele>
        <time>2015-06-19T13:54:20Z</time>
      </trkpt>
      <trkpt lat="25.112794367596507" lon="-80.303293475881219">
        <ele>-0.34</ele>
        <time>2015-06-19T13:54:21Z</time>
      </trkpt>
      <trkpt lat="25.112794535234571" lon="-80.303291799500585">
        <ele>-0.34</ele>
        <time>2015-06-19T13:54:22Z</time>
      </trkpt>
      <trkpt lat="25.112796714529395" lon="-80.303288614377379">
        <ele>-0.34</ele>
        <time>2015-06-19T13:54:23Z</time>
      </trkpt>
      <trkpt lat="25.112797804176807" lon="-80.303283585235476">
        <ele>-0.34</ele>
        <time>2015-06-19T13:54:24Z</time>
      </trkpt>
      <trkpt lat="25.112797804176807" lon="-80.30327788554132">
        <ele>-0.34</ele>
        <time>2015-06-19T13:54:25Z</time>
      </trkpt>
      <trkpt lat="25.112798055633903" lon="-80.303275873884559">
        <ele>-0.34</ele>
        <time>2015-06-19T13:54:26Z</time>
      </trkpt>
      <trkpt lat="25.112798642367125" lon="-80.303273359313607">
        <ele>-0.34</ele>
        <time>2015-06-19T13:54:27Z</time>
      </trkpt>
      <trkpt lat="25.112798642367125" lon="-80.303273275494576">
        <ele>-0.82</ele>
        <time>2015-06-19T13:54:28Z</time>
      </trkpt>
      <trkpt lat="25.11279889382422" lon="-80.303274700418115">
        <ele>-0.82</ele>
        <time>2015-06-19T13:54:29Z</time>
      </trkpt>
      <trkpt lat="25.112799648195505" lon="-80.303272940218449">
        <ele>-0.34</ele>
        <time>2015-06-19T13:54:30Z</time>
      </trkpt>
      <trkpt lat="25.112799312919378" lon="-80.303270760923624">
        <ele>-0.34</ele>
        <time>2015-06-19T13:54:31Z</time>
      </trkpt>
      <trkpt lat="25.112799312919378" lon="-80.303269168362021">
        <ele>-0.82</ele>
        <time>2015-06-19T13:54:32Z</time>
      </trkpt>
      <trkpt lat="25.112799564376473" lon="-80.303266905248165">
        <ele>-0.82</ele>
        <time>2015-06-19T13:54:33Z</time>
      </trkpt>
      <trkpt lat="25.112799145281315" lon="-80.303265647962689">
        <ele>-0.82</ele>
        <time>2015-06-19T13:54:34Z</time>
      </trkpt>
      <trkpt lat="25.112798642367125" lon="-80.303265061229467">
        <ele>-0.82</ele>
        <time>2015-06-19T13:54:35Z</time>
      </trkpt>
      <trkpt lat="25.112799145281315" lon="-80.303261708468199">
        <ele>-0.82</ele>
        <time>2015-06-19T13:54:36Z</time>
      </trkpt>
      <trkpt lat="25.112799480557442" lon="-80.303258607164025">
        <ele>-0.82</ele>
        <time>2015-06-19T13:54:37Z</time>
      </trkpt>
      <trkpt lat="25.112800737842917" lon="-80.303255505859852">
        <ele>-0.82</ele>
        <time>2015-06-19T13:54:38Z</time>
      </trkpt>
      <trkpt lat="25.112799983471632" lon="-80.303251901641488">
        <ele>-0.34</ele>
        <time>2015-06-19T13:54:39Z</time>
      </trkpt>
      <trkpt lat="25.11279939673841" lon="-80.303247794508934">
        <ele>-0.34</ele>
        <time>2015-06-19T13:54:40Z</time>
      </trkpt>
      <trkpt lat="25.112799312919378" lon="-80.303243519738317">
        <ele>-0.34</ele>
        <time>2015-06-19T13:54:41Z</time>
      </trkpt>
      <trkpt lat="25.112798726186156" lon="-80.303241591900587">
        <ele>-0.34</ele>
        <time>2015-06-19T13:54:42Z</time>
      </trkpt>
      <trkpt lat="25.112798307090998" lon="-80.303241424262524">
        <ele>-0.34</ele>
        <time>2015-06-19T13:54:43Z</time>
      </trkpt>
      <trkpt lat="25.112798055633903" lon="-80.303242681547999">
        <ele>-0.34</ele>
        <time>2015-06-19T13:54:44Z</time>
      </trkpt>
      <trkpt lat="25.112799061462283" lon="-80.303242178633809">
        <ele>-0.82</ele>
        <time>2015-06-19T13:54:45Z</time>
      </trkpt>
      <trkpt lat="25.112801240757108" lon="-80.303243771195412">
        <ele>-0.82</ele>
        <time>2015-06-19T13:54:46Z</time>
      </trkpt>
      <trkpt lat="25.112802581861615" lon="-80.303243771195412">
        <ele>-0.82</ele>
        <time>2015-06-19T13:54:47Z</time>
      </trkpt>
      <trkpt lat="25.112802665680647" lon="-80.303245699033141">
        <ele>-0.82</ele>
        <time>2015-06-19T13:54:48Z</time>
      </trkpt>
      <trkpt lat="25.112803922966123" lon="-80.30324662104249">
        <ele>-0.82</ele>
        <time>2015-06-19T13:54:49Z</time>
      </trkpt>
      <trkpt lat="25.112805599346757" lon="-80.303245866671205">
        <ele>-0.82</ele>
        <time>2015-06-19T13:54:50Z</time>
      </trkpt>
      <trkpt lat="25.112807359546423" lon="-80.303243938833475">
        <ele>-0.82</ele>
        <time>2015-06-19T13:54:51Z</time>
      </trkpt>
      <trkpt lat="25.112808281555772" lon="-80.303243016824126">
        <ele>-0.82</ele>
        <time>2015-06-19T13:54:52Z</time>
      </trkpt>
      <trkpt lat="25.11280819773674" lon="-80.303240669891238">
        <ele>-0.82</ele>
        <time>2015-06-19T13:54:53Z</time>
      </trkpt>
      <trkpt lat="25.112807862460613" lon="-80.303237149491906">
        <ele>-0.82</ele>
        <time>2015-06-19T13:54:54Z</time>
      </trkpt>
      <trkpt lat="25.112808030098677" lon="-80.303234215825796">
        <ele>-0.82</ele>
        <time>2015-06-19T13:54:55Z</time>
      </trkpt>
      <trkpt lat="25.112809287384152" lon="-80.30323195271194">
        <ele>-0.82</ele>
        <time>2015-06-19T13:54:56Z</time>
      </trkpt>
      <trkpt lat="25.112810377031565" lon="-80.303229102864861">
        <ele>-0.82</ele>
        <time>2015-06-19T13:54:57Z</time>
      </trkpt>
      <trkpt lat="25.112809706479311" lon="-80.303222732618451">
        <ele>-0.82</ele>
        <time>2015-06-19T13:54:58Z</time>
      </trkpt>
      <trkpt lat="25.112808281555772" lon="-80.303215188905597">
        <ele>-0.82</ele>
        <time>2015-06-19T13:54:59Z</time>
      </trkpt>
      <trkpt lat="25.112807443365455" lon="-80.303207812830806">
        <ele>-0.82</ele>
        <time>2015-06-19T13:55:00Z</time>
      </trkpt>
      <trkpt lat="25.112808113917708" lon="-80.303201107308269">
        <ele>-0.82</ele>
        <time>2015-06-19T13:55:01Z</time>
      </trkpt>
      <trkpt lat="25.112807611003518" lon="-80.303195742890239">
        <ele>-0.34</ele>
        <time>2015-06-19T13:55:02Z</time>
      </trkpt>
      <trkpt lat="25.112808784469962" lon="-80.30318995937705">
        <ele>-0.34</ele>
        <time>2015-06-19T13:55:03Z</time>
      </trkpt>
      <trkpt lat="25.112810209393501" lon="-80.303185936063528">
        <ele>0.14</ele>
        <time>2015-06-19T13:55:04Z</time>
      </trkpt>
      <trkpt lat="25.112811215221882" lon="-80.303182080388069">
        <ele>0.14</ele>
        <time>2015-06-19T13:55:05Z</time>
      </trkpt>
      <trkpt lat="25.11281163431704" lon="-80.303179314360023">
        <ele>0.14</ele>
        <time>2015-06-19T13:55:06Z</time>
      </trkpt>
      <trkpt lat="25.112813478335738" lon="-80.303177554160357">
        <ele>0.62</ele>
        <time>2015-06-19T13:55:07Z</time>
      </trkpt>
      <trkpt lat="25.112815322354436" lon="-80.303177470341325">
        <ele>0.62</ele>
        <time>2015-06-19T13:55:08Z</time>
      </trkpt>
      <trkpt lat="25.112815154716372" lon="-80.303177051246166">
        <ele>0.62</ele>
        <time>2015-06-19T13:55:09Z</time>
      </trkpt>
      <trkpt lat="25.112814148887992" lon="-80.303175961598754">
        <ele>0.62</ele>
        <time>2015-06-19T13:55:10Z</time>
      </trkpt>
      <trkpt lat="25.112811885774136" lon="-80.303174871951342">
        <ele>0.62</ele>
        <time>2015-06-19T13:55:11Z</time>
      </trkpt>
      <trkpt lat="25.112809455022216" lon="-80.303175374865532">
        <ele>0.62</ele>
        <time>2015-06-19T13:55:12Z</time>
      </trkpt>
      <trkpt lat="25.112809790298343" lon="-80.30317286029458">
        <ele>1.1</ele>
        <time>2015-06-19T13:55:13Z</time>
      </trkpt>
      <trkpt lat="25.112809622660279" lon="-80.303168166428804">
        <ele>1.1</ele>
        <time>2015-06-19T13:55:14Z</time>
      </trkpt>
      <trkpt lat="25.112810293212533" lon="-80.303164394572377">
        <ele>1.1</ele>
        <time>2015-06-19T13:55:15Z</time>
      </trkpt>
      <trkpt lat="25.112810377031565" lon="-80.303161209449172">
        <ele>1.1</ele>
        <time>2015-06-19T13:55:16Z</time>
      </trkpt>
      <trkpt lat="25.112810460850596" lon="-80.303156767040491">
        <ele>1.1</ele>
        <time>2015-06-19T13:55:17Z</time>
      </trkpt>
      <trkpt lat="25.112811801955104" lon="-80.303151151165366">
        <ele>1.1</ele>
        <time>2015-06-19T13:55:18Z</time>
      </trkpt>
      <trkpt lat="25.112811382859945" lon="-80.30314888805151">
        <ele>1.1</ele>
        <time>2015-06-19T13:55:19Z</time>
      </trkpt>
      <trkpt lat="25.112809957936406" lon="-80.303148468956351">
        <ele>1.1</ele>
        <time>2015-06-19T13:55:20Z</time>
      </trkpt>
      <trkpt lat="25.112808449193835" lon="-80.303147295489907">
        <ele>1.1</ele>
        <time>2015-06-19T13:55:21Z</time>
      </trkpt>
      <trkpt lat="25.112806605175138" lon="-80.303146876394749">
        <ele>1.1</ele>
        <time>2015-06-19T13:55:22Z</time>
      </trkpt>
      <trkpt lat="25.112806605175138" lon="-80.303149223327637">
        <ele>0.62</ele>
        <time>2015-06-19T13:55:23Z</time>
      </trkpt>
      <trkpt lat="25.112806018441916" lon="-80.303150061517954">
        <ele>1.1</ele>
        <time>2015-06-19T13:55:24Z</time>
      </trkpt>
      <trkpt lat="25.112806102260947" lon="-80.303149558603764">
        <ele>1.1</ele>
        <time>2015-06-19T13:55:25Z</time>
      </trkpt>
      <trkpt lat="25.112804006785154" lon="-80.303152408450842">
        <ele>1.1</ele>
        <time>2015-06-19T13:55:26Z</time>
      </trkpt>
      <trkpt lat="25.11280476115644" lon="-80.303152995184064">
        <ele>1.1</ele>
        <time>2015-06-19T13:55:27Z</time>
      </trkpt>
      <trkpt lat="25.112804677337408" lon="-80.303152659907937">
        <ele>1.58</ele>
        <time>2015-06-19T13:55:28Z</time>
      </trkpt>
      <trkpt lat="25.112805347889662" lon="-80.303150648251176">
        <ele>1.58</ele>
        <time>2015-06-19T13:55:29Z</time>
      </trkpt>
      <trkpt lat="25.112802749499679" lon="-80.303147882223129">
        <ele>2.06</ele>
        <time>2015-06-19T13:55:30Z</time>
      </trkpt>
      <trkpt lat="25.112803587689996" lon="-80.303147966042161">
        <ele>2.06</ele>
        <time>2015-06-19T13:55:31Z</time>
      </trkpt>
      <trkpt lat="25.112803000956774" lon="-80.303147127851844">
        <ele>2.06</ele>
        <time>2015-06-19T13:55:32Z</time>
      </trkpt>
      <trkpt lat="25.112801743671298" lon="-80.303145619109273">
        <ele>1.58</ele>
        <time>2015-06-19T13:55:33Z</time>
      </trkpt>
      <trkpt lat="25.112800989300013" lon="-80.303143858909607">
        <ele>2.06</ele>
        <time>2015-06-19T13:55:34Z</time>
      </trkpt>
      <trkpt lat="25.112799983471632" lon="-80.303141260519624">
        <ele>1.58</ele>
        <time>2015-06-19T13:55:35Z</time>
      </trkpt>
      <trkpt lat="25.112799229100347" lon="-80.303138243034482">
        <ele>2.06</ele>
        <time>2015-06-19T13:55:36Z</time>
      </trkpt>
      <trkpt lat="25.112797301262617" lon="-80.303136566653848">
        <ele>2.06</ele>
        <time>2015-06-19T13:55:37Z</time>
      </trkpt>
      <trkpt lat="25.112796630710363" lon="-80.303135477006435">
        <ele>2.06</ele>
        <time>2015-06-19T13:55:38Z</time>
      </trkpt>
      <trkpt lat="25.112795205786824" lon="-80.303135141730309">
        <ele>2.06</ele>
        <time>2015-06-19T13:55:39Z</time>
      </trkpt>
      <trkpt lat="25.112792942672968" lon="-80.303133213892579">
        <ele>2.06</ele>
        <time>2015-06-19T13:55:40Z</time>
      </trkpt>
      <trkpt lat="25.112792188301682" lon="-80.303132124245167">
        <ele>2.06</ele>
        <time>2015-06-19T13:55:41Z</time>
      </trkpt>
      <trkpt lat="25.112789757549763" lon="-80.303130447864532">
        <ele>2.06</ele>
        <time>2015-06-19T13:55:42Z</time>
      </trkpt>
      <trkpt lat="25.112789254635572" lon="-80.30312835238874">
        <ele>2.06</ele>
        <time>2015-06-19T13:55:43Z</time>
      </trkpt>
      <trkpt lat="25.112788500264287" lon="-80.303125083446503">
        <ele>2.06</ele>
        <time>2015-06-19T13:55:44Z</time>
      </trkpt>
      <trkpt lat="25.112788248807192" lon="-80.303124412894249">
        <ele>2.06</ele>
        <time>2015-06-19T13:55:45Z</time>
      </trkpt>
      <trkpt lat="25.112788416445255" lon="-80.303123574703932">
        <ele>2.06</ele>
        <time>2015-06-19T13:55:46Z</time>
      </trkpt>
      <trkpt lat="25.112788332626224" lon="-80.303122568875551">
        <ele>2.54</ele>
        <time>2015-06-19T13:55:47Z</time>
      </trkpt>
      <trkpt lat="25.112789338454604" lon="-80.303123155608773">
        <ele>2.54</ele>
        <time>2015-06-19T13:55:48Z</time>
      </trkpt>
      <trkpt lat="25.112789925187826" lon="-80.303123909980059">
        <ele>2.54</ele>
        <time>2015-06-19T13:55:49Z</time>
      </trkpt>
      <trkpt lat="25.112789506092668" lon="-80.303122233599424">
        <ele>2.54</ele>
        <time>2015-06-19T13:55:50Z</time>
      </trkpt>
      <trkpt lat="25.112789673730731" lon="-80.303120305761695">
        <ele>2.54</ele>
        <time>2015-06-19T13:55:51Z</time>
      </trkpt>
      <trkpt lat="25.112790344282985" lon="-80.303118880838156">
        <ele>2.54</ele>
        <time>2015-06-19T13:55:52Z</time>
      </trkpt>
      <trkpt lat="25.112790176644921" lon="-80.303117204457521">
        <ele>2.54</ele>
        <time>2015-06-19T13:55:53Z</time>
      </trkpt>
      <trkpt lat="25.112788835540414" lon="-80.303114354610443">
        <ele>3.02</ele>
        <time>2015-06-19T13:55:54Z</time>
      </trkpt>
      <trkpt lat="25.112787997350097" lon="-80.303112007677555">
        <ele>3.02</ele>
        <time>2015-06-19T13:55:55Z</time>
      </trkpt>
      <trkpt lat="25.112787242978811" lon="-80.30311125330627">
        <ele>3.02</ele>
        <time>2015-06-19T13:55:56Z</time>
      </trkpt>
      <trkpt lat="25.112786823883653" lon="-80.303110582754016">
        <ele>3.02</ele>
        <time>2015-06-19T13:55:57Z</time>
      </trkpt>
      <trkpt lat="25.112786488607526" lon="-80.303110079839826">
        <ele>3.02</ele>
        <time>2015-06-19T13:55:58Z</time>
      </trkpt>
      <trkpt lat="25.112787578254938" lon="-80.303112175315619">
        <ele>3.02</ele>
        <time>2015-06-19T13:55:59Z</time>
      </trkpt>
      <trkpt lat="25.112787326797843" lon="-80.303113013505936">
        <ele>3.02</ele>
        <time>2015-06-19T13:56:00Z</time>
      </trkpt>
      <trkpt lat="25.112785901874304" lon="-80.303111337125301">
        <ele>3.02</ele>
        <time>2015-06-19T13:56:01Z</time>
      </trkpt>
      <trkpt lat="25.112785147503018" lon="-80.30310882255435">
        <ele>3.02</ele>
        <time>2015-06-19T13:56:02Z</time>
      </trkpt>
      <trkpt lat="25.112783722579479" lon="-80.303105721250176">
        <ele>3.5</ele>
        <time>2015-06-19T13:56:03Z</time>
      </trkpt>
      <trkpt lat="25.112782130017877" lon="-80.303103122860193">
        <ele>3.5</ele>
        <time>2015-06-19T13:56:04Z</time>
      </trkpt>
      <trkpt lat="25.112779783084989" lon="-80.303099686279893">
        <ele>3.5</ele>
        <time>2015-06-19T13:56:05Z</time>
      </trkpt>
      <trkpt lat="25.112778358161449" lon="-80.303094405680895">
        <ele>3.5</ele>
        <time>2015-06-19T13:56:06Z</time>
      </trkpt>
      <trkpt lat="25.112778441980481" lon="-80.303088873624802">
        <ele>3.5</ele>
        <time>2015-06-19T13:56:07Z</time>
      </trkpt>
      <trkpt lat="25.112780956551433" lon="-80.303084095939994">
        <ele>3.5</ele>
        <time>2015-06-19T13:56:08Z</time>
      </trkpt>
      <trkpt lat="25.112783387303352" lon="-80.303079234436154">
        <ele>3.5</ele>
        <time>2015-06-19T13:56:09Z</time>
      </trkpt>
      <trkpt lat="25.112784896045923" lon="-80.303076133131981">
        <ele>3.5</ele>
        <time>2015-06-19T13:56:10Z</time>
      </trkpt>
      <trkpt lat="25.112786907702684" lon="-80.303070181980729">
        <ele>3.5</ele>
        <time>2015-06-19T13:56:11Z</time>
      </trkpt>
      <trkpt lat="25.112786823883653" lon="-80.303066913038492">
        <ele>3.02</ele>
        <time>2015-06-19T13:56:12Z</time>
      </trkpt>
      <trkpt lat="25.112787494435906" lon="-80.303063225001097">
        <ele>3.02</ele>
        <time>2015-06-19T13:56:13Z</time>
      </trkpt>
      <trkpt lat="25.112786740064621" lon="-80.303061883896589">
        <ele>3.02</ele>
        <time>2015-06-19T13:56:14Z</time>
      </trkpt>
      <trkpt lat="25.112786991521716" lon="-80.303061297163367">
        <ele>3.02</ele>
        <time>2015-06-19T13:56:15Z</time>
      </trkpt>
      <trkpt lat="25.112786907702684" lon="-80.303057776764035">
        <ele>2.54</ele>
        <time>2015-06-19T13:56:16Z</time>
      </trkpt>
      <trkpt lat="25.112786656245589" lon="-80.303054759278893">
        <ele>2.54</ele>
        <time>2015-06-19T13:56:17Z</time>
      </trkpt>
      <trkpt lat="25.112785315141082" lon="-80.303052579984069">
        <ele>2.54</ele>
        <time>2015-06-19T13:56:18Z</time>
      </trkpt>
      <trkpt lat="25.112783387303352" lon="-80.303047215566039">
        <ele>2.06</ele>
        <time>2015-06-19T13:56:19Z</time>
      </trkpt>
      <trkpt lat="25.112783052027225" lon="-80.303047550842166">
        <ele>2.54</ele>
        <time>2015-06-19T13:56:20Z</time>
      </trkpt>
      <trkpt lat="25.112782213836908" lon="-80.303046964108944">
        <ele>2.54</ele>
        <time>2015-06-19T13:56:21Z</time>
      </trkpt>
      <trkpt lat="25.112781710922718" lon="-80.303045874461532">
        <ele>3.02</ele>
        <time>2015-06-19T13:56:22Z</time>
      </trkpt>
      <trkpt lat="25.112783471122384" lon="-80.303044784814119">
        <ele>3.02</ele>
        <time>2015-06-19T13:56:23Z</time>
      </trkpt>
      <trkpt lat="25.112784309312701" lon="-80.303045539185405">
        <ele>3.02</ele>
        <time>2015-06-19T13:56:24Z</time>
      </trkpt>
      <trkpt lat="25.11278573423624" lon="-80.303044533357024">
        <ele>3.5</ele>
        <time>2015-06-19T13:56:25Z</time>
      </trkpt>
      <trkpt lat="25.112788248807192" lon="-80.303043527528644">
        <ele>3.5</ele>
        <time>2015-06-19T13:56:26Z</time>
      </trkpt>
      <trkpt lat="25.112789003178477" lon="-80.303042773157358">
        <ele>3.5</ele>
        <time>2015-06-19T13:56:27Z</time>
      </trkpt>
      <trkpt lat="25.112788248807192" lon="-80.303041851148009">
        <ele>3.5</ele>
        <time>2015-06-19T13:56:28Z</time>
      </trkpt>
      <trkpt lat="25.112786823883653" lon="-80.303041264414787">
        <ele>3.98</ele>
        <time>2015-06-19T13:56:29Z</time>
      </trkpt>
      <trkpt lat="25.112786237150431" lon="-80.303041012957692">
        <ele>3.98</ele>
        <time>2015-06-19T13:56:30Z</time>
      </trkpt>
      <trkpt lat="25.112785315141082" lon="-80.303040761500597">
        <ele>3.98</ele>
        <time>2015-06-19T13:56:31Z</time>
      </trkpt>
      <trkpt lat="25.112783890217543" lon="-80.30303992331028">
        <ele>3.98</ele>
        <time>2015-06-19T13:56:32Z</time>
      </trkpt>
      <trkpt lat="25.112783387303352" lon="-80.303038414567709">
        <ele>3.98</ele>
        <time>2015-06-19T13:56:33Z</time>
      </trkpt>
      <trkpt lat="25.112783722579479" lon="-80.303036151453853">
        <ele>3.98</ele>
        <time>2015-06-19T13:56:34Z</time>
      </trkpt>
      <trkpt lat="25.112784476950765" lon="-80.303033972159028">
        <ele>3.98</ele>
        <time>2015-06-19T13:56:35Z</time>
      </trkpt>
      <trkpt lat="25.112785063683987" lon="-80.303032379597425">
        <ele>3.5</ele>
        <time>2015-06-19T13:56:36Z</time>
      </trkpt>
      <trkpt lat="25.112785482779145" lon="-80.303031960502267">
        <ele>3.5</ele>
        <time>2015-06-19T13:56:37Z</time>
      </trkpt>
      <trkpt lat="25.112785985693336" lon="-80.303030535578728">
        <ele>3.5</ele>
        <time>2015-06-19T13:56:38Z</time>
      </trkpt>
      <trkpt lat="25.112787494435906" lon="-80.303027518093586">
        <ele>3.5</ele>
        <time>2015-06-19T13:56:39Z</time>
      </trkpt>
      <trkpt lat="25.112788248807192" lon="-80.303025841712952">
        <ele>3.02</ele>
        <time>2015-06-19T13:56:40Z</time>
      </trkpt>
      <trkpt lat="25.112788416445255" lon="-80.303027015179396">
        <ele>3.02</ele>
        <time>2015-06-19T13:56:41Z</time>
      </trkpt>
      <trkpt lat="25.112788416445255" lon="-80.303028272464871">
        <ele>3.02</ele>
        <time>2015-06-19T13:56:42Z</time>
      </trkpt>
      <trkpt lat="25.112789003178477" lon="-80.303028440102935">
        <ele>3.02</ele>
        <time>2015-06-19T13:56:43Z</time>
      </trkpt>
      <trkpt lat="25.112789841368794" lon="-80.303029278293252">
        <ele>3.02</ele>
        <time>2015-06-19T13:56:44Z</time>
      </trkpt>
      <trkpt lat="25.112789841368794" lon="-80.303031457588077">
        <ele>3.02</ele>
        <time>2015-06-19T13:56:45Z</time>
      </trkpt>
      <trkpt lat="25.112790009006858" lon="-80.303033133968711">
        <ele>3.02</ele>
        <time>2015-06-19T13:56:46Z</time>
      </trkpt>
      <trkpt lat="25.112790344282985" lon="-80.303033050149679">
        <ele>3.02</ele>
        <time>2015-06-19T13:56:47Z</time>
      </trkpt>
      <trkpt lat="25.112791433930397" lon="-80.303032714873552">
        <ele>3.02</ele>
        <time>2015-06-19T13:56:48Z</time>
      </trkpt>
      <trkpt lat="25.112793026492" lon="-80.303031709045172">
        <ele>3.02</ele>
        <time>2015-06-19T13:56:49Z</time>
      </trkpt>
      <trkpt lat="25.112793780863285" lon="-80.303030870854855">
        <ele>3.02</ele>
        <time>2015-06-19T13:56:50Z</time>
      </trkpt>
      <trkpt lat="25.112793864682317" lon="-80.303029362112284">
        <ele>3.02</ele>
        <time>2015-06-19T13:56:51Z</time>
      </trkpt>
      <trkpt lat="25.112793864682317" lon="-80.303024668246508">
        <ele>3.02</ele>
        <time>2015-06-19T13:56:52Z</time>
      </trkpt>
      <trkpt lat="25.112794367596507" lon="-80.303020980209112">
        <ele>3.02</ele>
        <time>2015-06-19T13:56:53Z</time>
      </trkpt>
      <trkpt lat="25.112793864682317" lon="-80.303017878904939">
        <ele>3.02</ele>
        <time>2015-06-19T13:56:54Z</time>
      </trkpt>
      <trkpt lat="25.112793697044253" lon="-80.303014358505607">
        <ele>3.02</ele>
        <time>2015-06-19T13:56:55Z</time>
      </trkpt>
      <trkpt lat="25.112794116139412" lon="-80.303010670468211">
        <ele>2.54</ele>
        <time>2015-06-19T13:56:56Z</time>
      </trkpt>
      <trkpt lat="25.112794451415539" lon="-80.303008072078228">
        <ele>2.54</ele>
        <time>2015-06-19T13:56:57Z</time>
      </trkpt>
      <trkpt lat="25.112793948501348" lon="-80.303005054593086">
        <ele>2.54</ele>
        <time>2015-06-19T13:56:58Z</time>
      </trkpt>
      <trkpt lat="25.112794283777475" lon="-80.303003042936325">
        <ele>2.54</ele>
        <time>2015-06-19T13:56:59Z</time>
      </trkpt>
      <trkpt lat="25.112793780863285" lon="-80.303002037107944">
        <ele>2.54</ele>
        <time>2015-06-19T13:57:00Z</time>
      </trkpt>
      <trkpt lat="25.112792607396841" lon="-80.303002120926976">
        <ele>2.54</ele>
        <time>2015-06-19T13:57:01Z</time>
      </trkpt>
      <trkpt lat="25.112791517749429" lon="-80.30300279147923">
        <ele>2.54</ele>
        <time>2015-06-19T13:57:02Z</time>
      </trkpt>
      <trkpt lat="25.11279059574008" lon="-80.303003797307611">
        <ele>2.54</ele>
        <time>2015-06-19T13:57:03Z</time>
      </trkpt>
      <trkpt lat="25.112790009006858" lon="-80.303004635497928">
        <ele>2.54</ele>
        <time>2015-06-19T13:57:04Z</time>
      </trkpt>
      <trkpt lat="25.112790679559112" lon="-80.303004132583737">
        <ele>2.54</ele>
        <time>2015-06-19T13:57:05Z</time>
      </trkpt>
      <trkpt lat="25.112790679559112" lon="-80.303003210574389">
        <ele>2.54</ele>
        <time>2015-06-19T13:57:06Z</time>
      </trkpt>
      <trkpt lat="25.112790428102016" lon="-80.303002959117293">
        <ele>2.54</ele>
        <time>2015-06-19T13:57:07Z</time>
      </trkpt>
      <trkpt lat="25.112790009006858" lon="-80.303000947460532">
        <ele>2.54</ele>
        <time>2015-06-19T13:57:08Z</time>
      </trkpt>
      <trkpt lat="25.112790176644921" lon="-80.302998684346676">
        <ele>2.54</ele>
        <time>2015-06-19T13:57:09Z</time>
      </trkpt>
      <trkpt lat="25.112790176644921" lon="-80.302995666861534">
        <ele>2.54</ele>
        <time>2015-06-19T13:57:10Z</time>
      </trkpt>
      <trkpt lat="25.112790344282985" lon="-80.302993822842836">
        <ele>2.06</ele>
        <time>2015-06-19T13:57:11Z</time>
      </trkpt>
      <trkpt lat="25.112790763378143" lon="-80.302993236109614">
        <ele>2.06</ele>
        <time>2015-06-19T13:57:12Z</time>
      </trkpt>
      <trkpt lat="25.112792020663619" lon="-80.302991895005107">
        <ele>2.06</ele>
        <time>2015-06-19T13:57:13Z</time>
      </trkpt>
      <trkpt lat="25.112793194130063" lon="-80.302991392090917">
        <ele>2.06</ele>
        <time>2015-06-19T13:57:14Z</time>
      </trkpt>
      <trkpt lat="25.112793361768126" lon="-80.302991727367043">
        <ele>2.06</ele>
        <time>2015-06-19T13:57:15Z</time>
      </trkpt>
      <trkpt lat="25.112792775034904" lon="-80.302990972995758">
        <ele>2.06</ele>
        <time>2015-06-19T13:57:16Z</time>
      </trkpt>
      <trkpt lat="25.112791685387492" lon="-80.302990972995758">
        <ele>1.58</ele>
        <time>2015-06-19T13:57:17Z</time>
      </trkpt>
      <trkpt lat="25.112791014835238" lon="-80.30299206264317">
        <ele>2.06</ele>
        <time>2015-06-19T13:57:18Z</time>
      </trkpt>
      <trkpt lat="25.112791182473302" lon="-80.302991475909948">
        <ele>2.06</ele>
        <time>2015-06-19T13:57:19Z</time>
      </trkpt>
      <trkpt lat="25.112791517749429" lon="-80.302990218624473">
        <ele>2.06</ele>
        <time>2015-06-19T13:57:20Z</time>
      </trkpt>
      <trkpt lat="25.112792272120714" lon="-80.302987704053521">
        <ele>1.58</ele>
        <time>2015-06-19T13:57:21Z</time>
      </trkpt>
      <trkpt lat="25.112793277949095" lon="-80.302985524758697">
        <ele>1.58</ele>
        <time>2015-06-19T13:57:22Z</time>
      </trkpt>
      <trkpt lat="25.112793110311031" lon="-80.302983848378062">
        <ele>1.58</ele>
        <time>2015-06-19T13:57:23Z</time>
      </trkpt>
      <trkpt lat="25.112792188301682" lon="-80.302981501445174">
        <ele>1.58</ele>
        <time>2015-06-19T13:57:24Z</time>
      </trkpt>
      <trkpt lat="25.112792355939746" lon="-80.302977729588747">
        <ele>1.58</ele>
        <time>2015-06-19T13:57:25Z</time>
      </trkpt>
      <trkpt lat="25.112792020663619" lon="-80.302974041551352">
        <ele>1.58</ele>
        <time>2015-06-19T13:57:26Z</time>
      </trkpt>
      <trkpt lat="25.11279109865427" lon="-80.302971107885242">
        <ele>1.58</ele>
        <time>2015-06-19T13:57:27Z</time>
      </trkpt>
      <trkpt lat="25.112789757549763" lon="-80.302969347685575">
        <ele>1.58</ele>
        <time>2015-06-19T13:57:28Z</time>
      </trkpt>
      <trkpt lat="25.112787997350097" lon="-80.302967838943005">
        <ele>1.58</ele>
        <time>2015-06-19T13:57:29Z</time>
      </trkpt>
      <trkpt lat="25.11278766207397" lon="-80.30296616256237">
        <ele>1.58</ele>
        <time>2015-06-19T13:57:30Z</time>
      </trkpt>
      <trkpt lat="25.112787913531065" lon="-80.302964234724641">
        <ele>1.58</ele>
        <time>2015-06-19T13:57:31Z</time>
      </trkpt>
      <trkpt lat="25.112788751721382" lon="-80.302962306886911">
        <ele>1.58</ele>
        <time>2015-06-19T13:57:32Z</time>
      </trkpt>
      <trkpt lat="25.112789254635572" lon="-80.302960630506277">
        <ele>1.58</ele>
        <time>2015-06-19T13:57:33Z</time>
      </trkpt>
      <trkpt lat="25.11278866790235" lon="-80.302958954125643">
        <ele>1.58</ele>
        <time>2015-06-19T13:57:34Z</time>
      </trkpt>
      <trkpt lat="25.112788584083319" lon="-80.302957026287913">
        <ele>2.06</ele>
        <time>2015-06-19T13:57:35Z</time>
      </trkpt>
      <trkpt lat="25.112789003178477" lon="-80.302956020459533">
        <ele>2.06</ele>
        <time>2015-06-19T13:57:36Z</time>
      </trkpt>
      <trkpt lat="25.112789841368794" lon="-80.302955852821469">
        <ele>2.06</ele>
        <time>2015-06-19T13:57:37Z</time>
      </trkpt>
      <trkpt lat="25.112790260463953" lon="-80.302956020459533">
        <ele>2.06</ele>
        <time>2015-06-19T13:57:38Z</time>
      </trkpt>
      <trkpt lat="25.112790847197175" lon="-80.302957613021135">
        <ele>2.06</ele>
        <time>2015-06-19T13:57:39Z</time>
      </trkpt>
      <trkpt lat="25.112791769206524" lon="-80.302957445383072">
        <ele>2.06</ele>
        <time>2015-06-19T13:57:40Z</time>
      </trkpt>
      <trkpt lat="25.112792607396841" lon="-80.30295635573566">
        <ele>2.06</ele>
        <time>2015-06-19T13:57:41Z</time>
      </trkpt>
      <trkpt lat="25.112792523577809" lon="-80.302954846993089">
        <ele>2.06</ele>
        <time>2015-06-19T13:57:42Z</time>
      </trkpt>
      <trkpt lat="25.112792188301682" lon="-80.30295493081212">
        <ele>1.58</ele>
        <time>2015-06-19T13:57:43Z</time>
      </trkpt>
      <trkpt lat="25.112791182473302" lon="-80.302954260259867">
        <ele>1.58</ele>
        <time>2015-06-19T13:57:44Z</time>
      </trkpt>
      <trkpt lat="25.112789673730731" lon="-80.302954092621803">
        <ele>1.58</ele>
        <time>2015-06-19T13:57:45Z</time>
      </trkpt>
      <trkpt lat="25.112789086997509" lon="-80.302953254431486">
        <ele>1.58</ele>
        <time>2015-06-19T13:57:46Z</time>
      </trkpt>
      <trkpt lat="25.112789003178477" lon="-80.302952332422137">
        <ele>1.58</ele>
        <time>2015-06-19T13:57:47Z</time>
      </trkpt>
      <trkpt lat="25.112789757549763" lon="-80.302950153127313">
        <ele>1.58</ele>
        <time>2015-06-19T13:57:48Z</time>
      </trkpt>
      <trkpt lat="25.112790428102016" lon="-80.302948476746678">
        <ele>1.58</ele>
        <time>2015-06-19T13:57:49Z</time>
      </trkpt>
      <trkpt lat="25.11279109865427" lon="-80.302947806194425">
        <ele>1.58</ele>
        <time>2015-06-19T13:57:50Z</time>
      </trkpt>
      <trkpt lat="25.112791266292334" lon="-80.302946884185076">
        <ele>1.58</ele>
        <time>2015-06-19T13:57:51Z</time>
      </trkpt>
      <trkpt lat="25.112791685387492" lon="-80.302946213632822">
        <ele>1.58</ele>
        <time>2015-06-19T13:57:52Z</time>
      </trkpt>
      <trkpt lat="25.112791517749429" lon="-80.302945794537663">
        <ele>1.58</ele>
        <time>2015-06-19T13:57:53Z</time>
      </trkpt>
      <trkpt lat="25.112790009006858" lon="-80.302945878356695">
        <ele>1.58</ele>
        <time>2015-06-19T13:57:54Z</time>
      </trkpt>
      <trkpt lat="25.112788081169128" lon="-80.302946045994759">
        <ele>1.58</ele>
        <time>2015-06-19T13:57:55Z</time>
      </trkpt>
      <trkpt lat="25.112786320969462" lon="-80.302944369614124">
        <ele>1.58</ele>
        <time>2015-06-19T13:57:56Z</time>
      </trkpt>
      <trkpt lat="25.112785147503018" lon="-80.302942777052522">
        <ele>2.06</ele>
        <time>2015-06-19T13:57:57Z</time>
      </trkpt>
      <trkpt lat="25.112785650417209" lon="-80.302941016852856">
        <ele>2.06</ele>
        <time>2015-06-19T13:57:58Z</time>
      </trkpt>
      <trkpt lat="25.112785901874304" lon="-80.302939172834158">
        <ele>2.06</ele>
        <time>2015-06-19T13:57:59Z</time>
      </trkpt>
      <trkpt lat="25.112786488607526" lon="-80.302937580272555">
        <ele>2.06</ele>
        <time>2015-06-19T13:58:00Z</time>
      </trkpt>
      <trkpt lat="25.112786488607526" lon="-80.302935652434826">
        <ele>2.06</ele>
        <time>2015-06-19T13:58:01Z</time>
      </trkpt>
      <trkpt lat="25.112785818055272" lon="-80.302934227511287">
        <ele>2.06</ele>
        <time>2015-06-19T13:58:02Z</time>
      </trkpt>
      <trkpt lat="25.112785063683987" lon="-80.302933054044843">
        <ele>2.06</ele>
        <time>2015-06-19T13:58:03Z</time>
      </trkpt>
      <trkpt lat="25.112784644588828" lon="-80.302931210026145">
        <ele>2.06</ele>
        <time>2015-06-19T13:58:04Z</time>
      </trkpt>
      <trkpt lat="25.112784476950765" lon="-80.302929533645511">
        <ele>2.06</ele>
        <time>2015-06-19T13:58:05Z</time>
      </trkpt>
      <trkpt lat="25.112784979864955" lon="-80.302929449826479">
        <ele>2.06</ele>
        <time>2015-06-19T13:58:06Z</time>
      </trkpt>
      <trkpt lat="25.112786823883653" lon="-80.302930120378733">
        <ele>2.06</ele>
        <time>2015-06-19T13:58:07Z</time>
      </trkpt>
      <trkpt lat="25.112788081169128" lon="-80.302929785102606">
        <ele>2.06</ele>
        <time>2015-06-19T13:58:08Z</time>
      </trkpt>
      <trkpt lat="25.112787913531065" lon="-80.302927941083908">
        <ele>2.54</ele>
        <time>2015-06-19T13:58:09Z</time>
      </trkpt>
      <trkpt lat="25.112788332626224" lon="-80.302926013246179">
        <ele>2.54</ele>
        <time>2015-06-19T13:58:10Z</time>
      </trkpt>
      <trkpt lat="25.112789841368794" lon="-80.302923079580069">
        <ele>2.06</ele>
        <time>2015-06-19T13:58:11Z</time>
      </trkpt>
      <trkpt lat="25.112789925187826" lon="-80.302923247218132">
        <ele>1.1</ele>
        <time>2015-06-19T13:58:12Z</time>
      </trkpt>
      <trkpt lat="25.112791014835238" lon="-80.302924839779735">
        <ele>0.62</ele>
        <time>2015-06-19T13:58:13Z</time>
      </trkpt>
      <trkpt lat="25.112790763378143" lon="-80.302923917770386">
        <ele>0.62</ele>
        <time>2015-06-19T13:58:14Z</time>
      </trkpt>
      <trkpt lat="25.112790679559112" lon="-80.302924588322639">
        <ele>1.1</ele>
        <time>2015-06-19T13:58:15Z</time>
      </trkpt>
      <trkpt lat="25.112792272120714" lon="-80.302926348522305">
        <ele>0.62</ele>
        <time>2015-06-19T13:58:16Z</time>
      </trkpt>
      <trkpt lat="25.112791685387492" lon="-80.302925426512957">
        <ele>0.14</ele>
        <time>2015-06-19T13:58:17Z</time>
      </trkpt>
      <trkpt lat="25.112792523577809" lon="-80.302924336865544">
        <ele>0.14</ele>
        <time>2015-06-19T13:58:18Z</time>
      </trkpt>
      <trkpt lat="25.112791182473302" lon="-80.302922911942005">
        <ele>0.14</ele>
        <time>2015-06-19T13:58:19Z</time>
      </trkpt>
      <trkpt lat="25.11279352940619" lon="-80.302927102893591">
        <ele>0.14</ele>
        <time>2015-06-19T13:58:20Z</time>
      </trkpt>
      <trkpt lat="25.112795038148761" lon="-80.302929952740669">
        <ele>0.14</ele>
        <time>2015-06-19T13:58:21Z</time>
      </trkpt>
      <trkpt lat="25.112795038148761" lon="-80.30293338932097">
        <ele>0.14</ele>
        <time>2015-06-19T13:58:22Z</time>
      </trkpt>
      <trkpt lat="25.112793697044253" lon="-80.302932048216462">
        <ele>0.14</ele>
        <time>2015-06-19T13:58:23Z</time>
      </trkpt>
      <trkpt lat="25.112794535234571" lon="-80.302931880578399">
        <ele>0.14</ele>
        <time>2015-06-19T13:58:24Z</time>
      </trkpt>
      <trkpt lat="25.11279352940619" lon="-80.302931796759367">
        <ele>0.14</ele>
        <time>2015-06-19T13:58:25Z</time>
      </trkpt>
      <trkpt lat="25.11279059574008" lon="-80.30293196439743">
        <ele>0.14</ele>
        <time>2015-06-19T13:58:26Z</time>
      </trkpt>
      <trkpt lat="25.112791433930397" lon="-80.302930036559701">
        <ele>0.14</ele>
        <time>2015-06-19T13:58:27Z</time>
      </trkpt>
      <trkpt lat="25.112788919359446" lon="-80.302926599979401">
        <ele>-0.34</ele>
        <time>2015-06-19T13:58:28Z</time>
      </trkpt>
      <trkpt lat="25.112792775034904" lon="-80.302925845608115">
        <ele>-0.34</ele>
        <time>2015-06-19T13:58:29Z</time>
      </trkpt>
      <trkpt lat="25.112792439758778" lon="-80.30292509123683">
        <ele>-0.34</ele>
        <time>2015-06-19T13:58:30Z</time>
      </trkpt>
      <trkpt lat="25.11279109865427" lon="-80.302922325208783">
        <ele>0.14</ele>
        <time>2015-06-19T13:58:31Z</time>
      </trkpt>
      <trkpt lat="25.112789170816541" lon="-80.302919391542673">
        <ele>0.14</ele>
        <time>2015-06-19T13:58:32Z</time>
      </trkpt>
      <trkpt lat="25.112791014835238" lon="-80.302919894456863">
        <ele>0.14</ele>
        <time>2015-06-19T13:58:33Z</time>
      </trkpt>
      <trkpt lat="25.112790428102016" lon="-80.302918218076229">
        <ele>0.14</ele>
        <time>2015-06-19T13:58:34Z</time>
      </trkpt>
      <trkpt lat="25.112789841368794" lon="-80.30291729606688">
        <ele>0.14</ele>
        <time>2015-06-19T13:58:35Z</time>
      </trkpt>
      <trkpt lat="25.112789338454604" lon="-80.302915284410119">
        <ele>0.14</ele>
        <time>2015-06-19T13:58:36Z</time>
      </trkpt>
      <trkpt lat="25.112789086997509" lon="-80.30291486531496">
        <ele>0.14</ele>
        <time>2015-06-19T13:58:37Z</time>
      </trkpt>
      <trkpt lat="25.112791853025556" lon="-80.302914278581738">
        <ele>0.14</ele>
        <time>2015-06-19T13:58:38Z</time>
      </trkpt>
      <trkpt lat="25.112793613225222" lon="-80.30291193164885">
        <ele>0.14</ele>
        <time>2015-06-19T13:58:39Z</time>
      </trkpt>
      <trkpt lat="25.112794786691666" lon="-80.302911512553692">
        <ele>0.14</ele>
        <time>2015-06-19T13:58:40Z</time>
      </trkpt>
      <trkpt lat="25.112794954329729" lon="-80.302908830344677">
        <ele>0.62</ele>
        <time>2015-06-19T13:58:41Z</time>
      </trkpt>
      <trkpt lat="25.112793361768126" lon="-80.302909165620804">
        <ele>0.62</ele>
        <time>2015-06-19T13:58:42Z</time>
      </trkpt>
      <trkpt lat="25.112792775034904" lon="-80.302909836173058">
        <ele>0.62</ele>
        <time>2015-06-19T13:58:43Z</time>
      </trkpt>
      <trkpt lat="25.112793277949095" lon="-80.30290748924017">
        <ele>0.14</ele>
        <time>2015-06-19T13:58:44Z</time>
      </trkpt>
      <trkpt lat="25.112794786691666" lon="-80.302904387935996">
        <ele>0.14</ele>
        <time>2015-06-19T13:58:45Z</time>
      </trkpt>
      <trkpt lat="25.112793110311031" lon="-80.302906986325979">
        <ele>0.14</ele>
        <time>2015-06-19T13:58:46Z</time>
      </trkpt>
      <trkpt lat="25.11279403232038" lon="-80.302906315773726">
        <ele>0.14</ele>
        <time>2015-06-19T13:58:47Z</time>
      </trkpt>
      <trkpt lat="25.112792607396841" lon="-80.302902041003108">
        <ele>0.14</ele>
        <time>2015-06-19T13:58:48Z</time>
      </trkpt>
      <trkpt lat="25.112790763378143" lon="-80.302895838394761">
        <ele>0.14</ele>
        <time>2015-06-19T13:58:49Z</time>
      </trkpt>
      <trkpt lat="25.112794367596507" lon="-80.302898101508617">
        <ele>0.14</ele>
        <time>2015-06-19T13:58:50Z</time>
      </trkpt>
      <trkpt lat="25.112795038148761" lon="-80.302896341308951">
        <ele>0.14</ele>
        <time>2015-06-19T13:58:51Z</time>
      </trkpt>
      <trkpt lat="25.112793948501348" lon="-80.302892485633492">
        <ele>0.14</ele>
        <time>2015-06-19T13:58:52Z</time>
      </trkpt>
      <trkpt lat="25.1127964630723" lon="-80.302891563624144">
        <ele>0.62</ele>
        <time>2015-06-19T13:58:53Z</time>
      </trkpt>
      <trkpt lat="25.112798726186156" lon="-80.302894245833158">
        <ele>0.62</ele>
        <time>2015-06-19T13:58:54Z</time>
      </trkpt>
      <trkpt lat="25.112796295434237" lon="-80.302894497290254">
        <ele>0.62</ele>
        <time>2015-06-19T13:58:55Z</time>
      </trkpt>
      <trkpt lat="25.11279352940619" lon="-80.302892317995429">
        <ele>0.62</ele>
        <time>2015-06-19T13:58:56Z</time>
      </trkpt>
      <trkpt lat="25.112796798348427" lon="-80.302893742918968">
        <ele>0.62</ele>
        <time>2015-06-19T13:58:57Z</time>
      </trkpt>
      <trkpt lat="25.112797971814871" lon="-80.302891479805112">
        <ele>0.62</ele>
        <time>2015-06-19T13:58:58Z</time>
      </trkpt>
      <trkpt lat="25.112795373424888" lon="-80.302888127043843">
        <ele>0.62</ele>
        <time>2015-06-19T13:58:59Z</time>
      </trkpt>
      <trkpt lat="25.112793864682317" lon="-80.302886618301272">
        <ele>0.62</ele>
        <time>2015-06-19T13:59:00Z</time>
      </trkpt>
      <trkpt lat="25.112794116139412" lon="-80.302887205034494">
        <ele>0.62</ele>
        <time>2015-06-19T13:59:01Z</time>
      </trkpt>
      <trkpt lat="25.112792775034904" lon="-80.302886869758368">
        <ele>0.62</ele>
        <time>2015-06-19T13:59:02Z</time>
      </trkpt>
      <trkpt lat="25.112792691215873" lon="-80.302884019911289">
        <ele>0.62</ele>
        <time>2015-06-19T13:59:03Z</time>
      </trkpt>
      <trkpt lat="25.112793026492" lon="-80.30288309790194">
        <ele>0.62</ele>
        <time>2015-06-19T13:59:04Z</time>
      </trkpt>
      <trkpt lat="25.112793361768126" lon="-80.302882175892591">
        <ele>0.14</ele>
        <time>2015-06-19T13:59:05Z</time>
      </trkpt>
      <trkpt lat="25.112792355939746" lon="-80.302877984941006">
        <ele>0.14</ele>
        <time>2015-06-19T13:59:06Z</time>
      </trkpt>
      <trkpt lat="25.112791350111365" lon="-80.302874129265547">
        <ele>0.14</ele>
        <time>2015-06-19T13:59:07Z</time>
      </trkpt>
      <trkpt lat="25.112793780863285" lon="-80.302874799817801">
        <ele>0.14</ele>
        <time>2015-06-19T13:59:08Z</time>
      </trkpt>
      <trkpt lat="25.112792942672968" lon="-80.302870525047183">
        <ele>0.14</ele>
        <time>2015-06-19T13:59:09Z</time>
      </trkpt>
      <trkpt lat="25.112793110311031" lon="-80.302866166457534">
        <ele>0.14</ele>
        <time>2015-06-19T13:59:10Z</time>
      </trkpt>
      <trkpt lat="25.112794702872634" lon="-80.302861724048853">
        <ele>0.62</ele>
        <time>2015-06-19T13:59:11Z</time>
      </trkpt>
      <trkpt lat="25.112794619053602" lon="-80.30285669490695">
        <ele>0.62</ele>
        <time>2015-06-19T13:59:12Z</time>
      </trkpt>
      <trkpt lat="25.112793780863285" lon="-80.302851162850857">
        <ele>0.62</ele>
        <time>2015-06-19T13:59:13Z</time>
      </trkpt>
      <trkpt lat="25.112794116139412" lon="-80.302846217527986">
        <ele>0.62</ele>
        <time>2015-06-19T13:59:14Z</time>
      </trkpt>
      <trkpt lat="25.112794283777475" lon="-80.302845044061542">
        <ele>0.62</ele>
        <time>2015-06-19T13:59:15Z</time>
      </trkpt>
      <trkpt lat="25.112798390910029" lon="-80.302844122052193">
        <ele>0.62</ele>
        <time>2015-06-19T13:59:16Z</time>
      </trkpt>
      <trkpt lat="25.112797385081649" lon="-80.30284152366221">
        <ele>0.62</ele>
        <time>2015-06-19T13:59:17Z</time>
      </trkpt>
      <trkpt lat="25.112797385081649" lon="-80.302836997434497">
        <ele>0.62</ele>
        <time>2015-06-19T13:59:18Z</time>
      </trkpt>
      <trkpt lat="25.112796630710363" lon="-80.302833979949355">
        <ele>0.62</ele>
        <time>2015-06-19T13:59:19Z</time>
      </trkpt>
      <trkpt lat="25.112795792520046" lon="-80.302838506177068">
        <ele>0.62</ele>
        <time>2015-06-19T13:59:20Z</time>
      </trkpt>
      <trkpt lat="25.112795373424888" lon="-80.302842780947685">
        <ele>0.62</ele>
        <time>2015-06-19T13:59:21Z</time>
      </trkpt>
      <trkpt lat="25.112792942672968" lon="-80.302837248891592">
        <ele>0.62</ele>
        <time>2015-06-19T13:59:22Z</time>
      </trkpt>
      <trkpt lat="25.112792942672968" lon="-80.302835740149021">
        <ele>0.62</ele>
        <time>2015-06-19T13:59:23Z</time>
      </trkpt>
      <trkpt lat="25.112794786691666" lon="-80.302833812311292">
        <ele>0.62</ele>
        <time>2015-06-19T13:59:24Z</time>
      </trkpt>
      <trkpt lat="25.112793697044253" lon="-80.302831884473562">
        <ele>0.62</ele>
        <time>2015-06-19T13:59:25Z</time>
      </trkpt>
      <trkpt lat="25.112792523577809" lon="-80.302828447893262">
        <ele>0.62</ele>
        <time>2015-06-19T13:59:26Z</time>
      </trkpt>
      <trkpt lat="25.112791685387492" lon="-80.302825681865215">
        <ele>0.62</ele>
        <time>2015-06-19T13:59:27Z</time>
      </trkpt>
      <trkpt lat="25.11279109865427" lon="-80.302822832018137">
        <ele>0.62</ele>
        <time>2015-06-19T13:59:28Z</time>
      </trkpt>
      <trkpt lat="25.112791350111365" lon="-80.302819982171059">
        <ele>0.62</ele>
        <time>2015-06-19T13:59:29Z</time>
      </trkpt>
      <trkpt lat="25.112790511921048" lon="-80.302819646894932">
        <ele>0.62</ele>
        <time>2015-06-19T13:59:30Z</time>
      </trkpt>
      <trkpt lat="25.112790847197175" lon="-80.302819646894932">
        <ele>0.62</ele>
        <time>2015-06-19T13:59:31Z</time>
      </trkpt>
      <trkpt lat="25.112790847197175" lon="-80.302817551419139">
        <ele>0.62</ele>
        <time>2015-06-19T13:59:32Z</time>
      </trkpt>
      <trkpt lat="25.112790260463953" lon="-80.302814450114965">
        <ele>0.14</ele>
        <time>2015-06-19T13:59:33Z</time>
      </trkpt>
      <trkpt lat="25.112791350111365" lon="-80.302813360467553">
        <ele>0.14</ele>
        <time>2015-06-19T13:59:34Z</time>
      </trkpt>
      <trkpt lat="25.11279160156846" lon="-80.302813444286585">
        <ele>0.14</ele>
        <time>2015-06-19T13:59:35Z</time>
      </trkpt>
      <trkpt lat="25.112790428102016" lon="-80.302810845896602">
        <ele>-0.34</ele>
        <time>2015-06-19T13:59:36Z</time>
      </trkpt>
      <trkpt lat="25.11279059574008" lon="-80.302808498963714">
        <ele>-0.34</ele>
        <time>2015-06-19T13:59:37Z</time>
      </trkpt>
      <trkpt lat="25.112791853025556" lon="-80.302807996049523">
        <ele>0.14</ele>
        <time>2015-06-19T13:59:38Z</time>
      </trkpt>
      <trkpt lat="25.112791517749429" lon="-80.302807493135333">
        <ele>-0.34</ele>
        <time>2015-06-19T13:59:39Z</time>
      </trkpt>
      <trkpt lat="25.112790009006858" lon="-80.302806738764048">
        <ele>0.14</ele>
        <time>2015-06-19T13:59:40Z</time>
      </trkpt>
      <trkpt lat="25.112791014835238" lon="-80.302809085696936">
        <ele>0.14</ele>
        <time>2015-06-19T13:59:41Z</time>
      </trkpt>
      <trkpt lat="25.11279059574008" lon="-80.302803805097938">
        <ele>0.14</ele>
        <time>2015-06-19T13:59:42Z</time>
      </trkpt>
      <trkpt lat="25.112790344282985" lon="-80.302798273041844">
        <ele>-0.34</ele>
        <time>2015-06-19T13:59:43Z</time>
      </trkpt>
      <trkpt lat="25.112789506092668" lon="-80.302795339375734">
        <ele>-0.34</ele>
        <time>2015-06-19T13:59:44Z</time>
      </trkpt>
      <trkpt lat="25.112789925187826" lon="-80.302793076261878">
        <ele>-0.82</ele>
        <time>2015-06-19T13:59:45Z</time>
      </trkpt>
      <trkpt lat="25.112789170816541" lon="-80.302790896967053">
        <ele>-1.3</ele>
        <time>2015-06-19T13:59:46Z</time>
      </trkpt>
      <trkpt lat="25.112787242978811" lon="-80.302790058776736">
        <ele>-1.3</ele>
        <time>2015-06-19T13:59:47Z</time>
      </trkpt>
      <trkpt lat="25.112787242978811" lon="-80.302793830633163">
        <ele>-1.3</ele>
        <time>2015-06-19T13:59:48Z</time>
      </trkpt>
      <trkpt lat="25.112787410616875" lon="-80.302797770127654">
        <ele>-1.79</ele>
        <time>2015-06-19T13:59:49Z</time>
      </trkpt>
      <trkpt lat="25.112788751721382" lon="-80.302793914452195">
        <ele>-1.79</ele>
        <time>2015-06-19T13:59:50Z</time>
      </trkpt>
      <trkpt lat="25.112788416445255" lon="-80.302790813148022">
        <ele>-1.79</ele>
        <time>2015-06-19T13:59:51Z</time>
      </trkpt>
      <trkpt lat="25.11278866790235" lon="-80.302787963300943">
        <ele>-1.79</ele>
        <time>2015-06-19T13:59:52Z</time>
      </trkpt>
      <trkpt lat="25.112789003178477" lon="-80.302785951644182">
        <ele>-2.27</ele>
        <time>2015-06-19T13:59:53Z</time>
      </trkpt>
      <trkpt lat="25.112788416445255" lon="-80.302785197272897">
        <ele>-2.27</ele>
        <time>2015-06-19T13:59:54Z</time>
      </trkpt>
      <trkpt lat="25.112787494435906" lon="-80.302783017978072">
        <ele>-2.27</ele>
        <time>2015-06-19T13:59:55Z</time>
      </trkpt>
      <trkpt lat="25.112787410616875" lon="-80.302779329940677">
        <ele>-2.75</ele>
        <time>2015-06-19T13:59:56Z</time>
      </trkpt>
      <trkpt lat="25.112787578254938" lon="-80.302775306627154">
        <ele>-2.75</ele>
        <time>2015-06-19T13:59:57Z</time>
      </trkpt>
      <trkpt lat="25.112787745893002" lon="-80.302778156474233">
        <ele>-2.75</ele>
        <time>2015-06-19T13:59:58Z</time>
      </trkpt>
      <trkpt lat="25.112787913531065" lon="-80.302783269435167">
        <ele>-2.75</ele>
        <time>2015-06-19T13:59:59Z</time>
      </trkpt>
      <trkpt lat="25.112789338454604" lon="-80.302780503407121">
        <ele>-2.75</ele>
        <time>2015-06-19T14:00:00Z</time>
      </trkpt>
      <trkpt lat="25.112787326797843" lon="-80.30277949757874">
        <ele>-2.75</ele>
        <time>2015-06-19T14:00:01Z</time>
      </trkpt>
      <trkpt lat="25.112789673730731" lon="-80.302781173959374">
        <ele>-2.75</ele>
        <time>2015-06-19T14:00:02Z</time>
      </trkpt>
      <trkpt lat="25.112791266292334" lon="-80.302780503407121">
        <ele>-2.75</ele>
        <time>2015-06-19T14:00:03Z</time>
      </trkpt>
      <trkpt lat="25.11279109865427" lon="-80.302778324112296">
        <ele>-2.75</ele>
        <time>2015-06-19T14:00:04Z</time>
      </trkpt>
      <trkpt lat="25.112790847197175" lon="-80.302775893360376">
        <ele>-2.75</ele>
        <time>2015-06-19T14:00:05Z</time>
      </trkpt>
      <trkpt lat="25.11279109865427" lon="-80.302773043513298">
        <ele>-2.27</ele>
        <time>2015-06-19T14:00:06Z</time>
      </trkpt>
      <trkpt lat="25.112790176644921" lon="-80.302769271656871">
        <ele>-2.27</ele>
        <time>2015-06-19T14:00:07Z</time>
      </trkpt>
      <trkpt lat="25.112792523577809" lon="-80.302771702408791">
        <ele>-2.27</ele>
        <time>2015-06-19T14:00:08Z</time>
      </trkpt>
      <trkpt lat="25.112792020663619" lon="-80.302771283313632">
        <ele>-2.27</ele>
        <time>2015-06-19T14:00:09Z</time>
      </trkpt>
      <trkpt lat="25.11279109865427" lon="-80.302767511457205">
        <ele>-2.75</ele>
        <time>2015-06-19T14:00:10Z</time>
      </trkpt>
      <trkpt lat="25.112792104482651" lon="-80.302767343819141">
        <ele>-2.27</ele>
        <time>2015-06-19T14:00:11Z</time>
      </trkpt>
      <trkpt lat="25.112793445587158" lon="-80.302770109847188">
        <ele>-2.27</ele>
        <time>2015-06-19T14:00:12Z</time>
      </trkpt>
      <trkpt lat="25.112794702872634" lon="-80.302769439294934">
        <ele>-2.27</ele>
        <time>2015-06-19T14:00:13Z</time>
      </trkpt>
      <trkpt lat="25.112795289605856" lon="-80.302767092362046">
        <ele>-1.79</ele>
        <time>2015-06-19T14:00:14Z</time>
      </trkpt>
      <trkpt lat="25.112795289605856" lon="-80.302765415981412">
        <ele>-1.79</ele>
        <time>2015-06-19T14:00:15Z</time>
      </trkpt>
      <trkpt lat="25.112794116139412" lon="-80.302766589447856">
        <ele>-1.79</ele>
        <time>2015-06-19T14:00:16Z</time>
      </trkpt>
      <trkpt lat="25.112794283777475" lon="-80.302766757085919">
        <ele>-1.79</ele>
        <time>2015-06-19T14:00:17Z</time>
      </trkpt>
      <trkpt lat="25.112794786691666" lon="-80.302764493972063">
        <ele>-1.79</ele>
        <time>2015-06-19T14:00:18Z</time>
      </trkpt>
      <trkpt lat="25.112794786691666" lon="-80.302763236686587">
        <ele>-1.79</ele>
        <time>2015-06-19T14:00:19Z</time>
      </trkpt>
      <trkpt lat="25.112794535234571" lon="-80.302757117897272">
        <ele>-1.79</ele>
        <time>2015-06-19T14:00:20Z</time>
      </trkpt>
      <trkpt lat="25.112793948501348" lon="-80.302751921117306">
        <ele>-1.79</ele>
        <time>2015-06-19T14:00:21Z</time>
      </trkpt>
      <trkpt lat="25.112794870510697" lon="-80.302750831469893">
        <ele>-1.79</ele>
        <time>2015-06-19T14:00:22Z</time>
      </trkpt>
      <trkpt lat="25.112794786691666" lon="-80.302750412374735">
        <ele>-1.79</ele>
        <time>2015-06-19T14:00:23Z</time>
      </trkpt>
      <trkpt lat="25.112792607396841" lon="-80.30274722725153">
        <ele>-1.79</ele>
        <time>2015-06-19T14:00:24Z</time>
      </trkpt>
      <trkpt lat="25.112792020663619" lon="-80.302744545042515">
        <ele>-1.3</ele>
        <time>2015-06-19T14:00:25Z</time>
      </trkpt>
      <trkpt lat="25.112792691215873" lon="-80.302741779014468">
        <ele>-1.3</ele>
        <time>2015-06-19T14:00:26Z</time>
      </trkpt>
      <trkpt lat="25.112791936844587" lon="-80.302742198109627">
        <ele>-1.3</ele>
        <time>2015-06-19T14:00:27Z</time>
      </trkpt>
      <trkpt lat="25.11279160156846" lon="-80.302741192281246">
        <ele>-1.3</ele>
        <time>2015-06-19T14:00:28Z</time>
      </trkpt>
      <trkpt lat="25.112790931016207" lon="-80.30273892916739">
        <ele>-1.3</ele>
        <time>2015-06-19T14:00:29Z</time>
      </trkpt>
      <trkpt lat="25.112790931016207" lon="-80.302735576406121">
        <ele>-1.3</ele>
        <time>2015-06-19T14:00:30Z</time>
      </trkpt>
      <trkpt lat="25.112791853025556" lon="-80.302730714902282">
        <ele>-1.3</ele>
        <time>2015-06-19T14:00:31Z</time>
      </trkpt>
      <trkpt lat="25.112791517749429" lon="-80.30272526666522">
        <ele>-0.82</ele>
        <time>2015-06-19T14:00:32Z</time>
      </trkpt>
      <trkpt lat="25.112792942672968" lon="-80.302722584456205">
        <ele>-0.82</ele>
        <time>2015-06-19T14:00:33Z</time>
      </trkpt>
      <trkpt lat="25.112793026492" lon="-80.302717974409461">
        <ele>-0.82</ele>
        <time>2015-06-19T14:00:34Z</time>
      </trkpt>
      <trkpt lat="25.112795038148761" lon="-80.302716717123985">
        <ele>-0.82</ele>
        <time>2015-06-19T14:00:35Z</time>
      </trkpt>
      <trkpt lat="25.112795541062951" lon="-80.302714873105288">
        <ele>-0.82</ele>
        <time>2015-06-19T14:00:36Z</time>
      </trkpt>
      <trkpt lat="25.112794116139412" lon="-80.302710179239511">
        <ele>-0.82</ele>
        <time>2015-06-19T14:00:37Z</time>
      </trkpt>
      <trkpt lat="25.112792188301682" lon="-80.302706658840179">
        <ele>-0.82</ele>
        <time>2015-06-19T14:00:38Z</time>
      </trkpt>
      <trkpt lat="25.112790931016207" lon="-80.302702635526657">
        <ele>-0.82</ele>
        <time>2015-06-19T14:00:39Z</time>
      </trkpt>
      <trkpt lat="25.112791433930397" lon="-80.302698276937008">
        <ele>-0.82</ele>
        <time>2015-06-19T14:00:40Z</time>
      </trkpt>
      <trkpt lat="25.11279109865427" lon="-80.302696852013469">
        <ele>-0.82</ele>
        <time>2015-06-19T14:00:41Z</time>
      </trkpt>
      <trkpt lat="25.112793110311031" lon="-80.302695343270898">
        <ele>-0.82</ele>
        <time>2015-06-19T14:00:42Z</time>
      </trkpt>
      <trkpt lat="25.112793277949095" lon="-80.302693163976073">
        <ele>-0.82</ele>
        <time>2015-06-19T14:00:43Z</time>
      </trkpt>
      <trkpt lat="25.112792942672968" lon="-80.30269106850028">
        <ele>-0.82</ele>
        <time>2015-06-19T14:00:44Z</time>
      </trkpt>
      <trkpt lat="25.112792355939746" lon="-80.302688973024487">
        <ele>-0.82</ele>
        <time>2015-06-19T14:00:45Z</time>
      </trkpt>
      <trkpt lat="25.112792439758778" lon="-80.302685704082251">
        <ele>-0.82</ele>
        <time>2015-06-19T14:00:46Z</time>
      </trkpt>
      <trkpt lat="25.11279352940619" lon="-80.302682183682919">
        <ele>-0.82</ele>
        <time>2015-06-19T14:00:47Z</time>
      </trkpt>
      <trkpt lat="25.112793110311031" lon="-80.302678914740682">
        <ele>-1.3</ele>
        <time>2015-06-19T14:00:48Z</time>
      </trkpt>
      <trkpt lat="25.112793194130063" lon="-80.302681932225823">
        <ele>-1.3</ele>
        <time>2015-06-19T14:00:49Z</time>
      </trkpt>
      <trkpt lat="25.112792607396841" lon="-80.302679501473904">
        <ele>-1.3</ele>
        <time>2015-06-19T14:00:50Z</time>
      </trkpt>
      <trkpt lat="25.112793613225222" lon="-80.30268419533968">
        <ele>-0.82</ele>
        <time>2015-06-19T14:00:51Z</time>
      </trkpt>
      <trkpt lat="25.112793277949095" lon="-80.302683776244521">
        <ele>-0.82</ele>
        <time>2015-06-19T14:00:52Z</time>
      </trkpt>
      <trkpt lat="25.112792775034904" lon="-80.302683692425489">
        <ele>-0.82</ele>
        <time>2015-06-19T14:00:53Z</time>
      </trkpt>
      <trkpt lat="25.112794535234571" lon="-80.302686123177409">
        <ele>-0.34</ele>
        <time>2015-06-19T14:00:54Z</time>
      </trkpt>
      <trkpt lat="25.112792104482651" lon="-80.302683105692267">
        <ele>-0.34</ele>
        <time>2015-06-19T14:00:55Z</time>
      </trkpt>
      <trkpt lat="25.112790428102016" lon="-80.302678663283587">
        <ele>-0.34</ele>
        <time>2015-06-19T14:00:56Z</time>
      </trkpt>
      <trkpt lat="25.112789757549763" lon="-80.30267589725554">
        <ele>-0.34</ele>
        <time>2015-06-19T14:00:57Z</time>
      </trkpt>
      <trkpt lat="25.112789589911699" lon="-80.302678663283587">
        <ele>-0.34</ele>
        <time>2015-06-19T14:00:58Z</time>
      </trkpt>
      <trkpt lat="25.112788500264287" lon="-80.30267883092165">
        <ele>-0.34</ele>
        <time>2015-06-19T14:00:59Z</time>
      </trkpt>
      <trkpt lat="25.112789673730731" lon="-80.302677154541016">
        <ele>0.14</ele>
        <time>2015-06-19T14:01:00Z</time>
      </trkpt>
      <trkpt lat="25.112792188301682" lon="-80.302674975246191">
        <ele>-0.34</ele>
        <time>2015-06-19T14:01:01Z</time>
      </trkpt>
      <trkpt lat="25.112790428102016" lon="-80.302675310522318">
        <ele>-0.34</ele>
        <time>2015-06-19T14:01:02Z</time>
      </trkpt>
      <trkpt lat="25.112791517749429" lon="-80.302673215046525">
        <ele>-0.34</ele>
        <time>2015-06-19T14:01:03Z</time>
      </trkpt>
      <trkpt lat="25.112792439758778" lon="-80.302671203389764">
        <ele>-0.34</ele>
        <time>2015-06-19T14:01:04Z</time>
      </trkpt>
      <trkpt lat="25.112791853025556" lon="-80.302668604999781">
        <ele>-0.34</ele>
        <time>2015-06-19T14:01:05Z</time>
      </trkpt>
      <trkpt lat="25.112792439758778" lon="-80.302668437361717">
        <ele>0.14</ele>
        <time>2015-06-19T14:01:06Z</time>
      </trkpt>
      <trkpt lat="25.112793445587158" lon="-80.302667515352368">
        <ele>-0.34</ele>
        <time>2015-06-19T14:01:07Z</time>
      </trkpt>
      <trkpt lat="25.112792775034904" lon="-80.30266466550529">
        <ele>-0.34</ele>
        <time>2015-06-19T14:01:08Z</time>
      </trkpt>
      <trkpt lat="25.112793026492" lon="-80.302666174247861">
        <ele>-0.34</ele>
        <time>2015-06-19T14:01:09Z</time>
      </trkpt>
      <trkpt lat="25.112794954329729" lon="-80.302665084600449">
        <ele>-0.34</ele>
        <time>2015-06-19T14:01:10Z</time>
      </trkpt>
      <trkpt lat="25.112796714529395" lon="-80.302663575857878">
        <ele>0.14</ele>
        <time>2015-06-19T14:01:11Z</time>
      </trkpt>
      <trkpt lat="25.112795792520046" lon="-80.302663743495941">
        <ele>0.14</ele>
        <time>2015-06-19T14:01:12Z</time>
      </trkpt>
      <trkpt lat="25.112793445587158" lon="-80.302661145105958">
        <ele>0.14</ele>
        <time>2015-06-19T14:01:13Z</time>
      </trkpt>
      <trkpt lat="25.112793445587158" lon="-80.302661061286926">
        <ele>0.14</ele>
        <time>2015-06-19T14:01:14Z</time>
      </trkpt>
      <trkpt lat="25.112795876339078" lon="-80.30266122892499">
        <ele>0.14</ele>
        <time>2015-06-19T14:01:15Z</time>
      </trkpt>
      <trkpt lat="25.112795708701015" lon="-80.30265687033534">
        <ele>0.14</ele>
        <time>2015-06-19T14:01:16Z</time>
      </trkpt>
      <trkpt lat="25.112793780863285" lon="-80.302651925012469">
        <ele>0.62</ele>
        <time>2015-06-19T14:01:17Z</time>
      </trkpt>
      <trkpt lat="25.112795121967793" lon="-80.302651338279247">
        <ele>0.62</ele>
        <time>2015-06-19T14:01:18Z</time>
      </trkpt>
      <trkpt lat="25.112796882167459" lon="-80.302649242803454">
        <ele>0.62</ele>
        <time>2015-06-19T14:01:19Z</time>
      </trkpt>
      <trkpt lat="25.112793361768126" lon="-80.302648823708296">
        <ele>0.62</ele>
        <time>2015-06-19T14:01:20Z</time>
      </trkpt>
      <trkpt lat="25.11279109865427" lon="-80.302649242803454">
        <ele>0.62</ele>
        <time>2015-06-19T14:01:21Z</time>
      </trkpt>
      <trkpt lat="25.112794283777475" lon="-80.302647985517979">
        <ele>0.62</ele>
        <time>2015-06-19T14:01:22Z</time>
      </trkpt>
      <trkpt lat="25.112797385081649" lon="-80.302648488432169">
        <ele>0.62</ele>
        <time>2015-06-19T14:01:23Z</time>
      </trkpt>
      <trkpt lat="25.112794451415539" lon="-80.302646392956376">
        <ele>1.1</ele>
        <time>2015-06-19T14:01:24Z</time>
      </trkpt>
      <trkpt lat="25.112793026492" lon="-80.302643626928329">
        <ele>1.1</ele>
        <time>2015-06-19T14:01:25Z</time>
      </trkpt>
      <trkpt lat="25.112793864682317" lon="-80.302644968032837">
        <ele>1.1</ele>
        <time>2015-06-19T14:01:26Z</time>
      </trkpt>
      <trkpt lat="25.112793194130063" lon="-80.30264806933701">
        <ele>1.1</ele>
        <time>2015-06-19T14:01:27Z</time>
      </trkpt>
      <trkpt lat="25.112794870510697" lon="-80.302645219489932">
        <ele>1.1</ele>
        <time>2015-06-19T14:01:28Z</time>
      </trkpt>
      <trkpt lat="25.112794535234571" lon="-80.302641028538346">
        <ele>1.1</ele>
        <time>2015-06-19T14:01:29Z</time>
      </trkpt>
      <trkpt lat="25.112794870510697" lon="-80.302635496482253">
        <ele>1.1</ele>
        <time>2015-06-19T14:01:30Z</time>
      </trkpt>
      <trkpt lat="25.112794199958444" lon="-80.302633233368397">
        <ele>1.1</ele>
        <time>2015-06-19T14:01:31Z</time>
      </trkpt>
      <trkpt lat="25.112790931016207" lon="-80.302632059901953">
        <ele>1.1</ele>
        <time>2015-06-19T14:01:32Z</time>
      </trkpt>
      <trkpt lat="25.112793361768126" lon="-80.302629796788096">
        <ele>1.1</ele>
        <time>2015-06-19T14:01:33Z</time>
      </trkpt>
      <trkpt lat="25.112794199958444" lon="-80.30262753367424">
        <ele>1.1</ele>
        <time>2015-06-19T14:01:34Z</time>
      </trkpt>
      <trkpt lat="25.112793026492" lon="-80.30262652784586">
        <ele>1.1</ele>
        <time>2015-06-19T14:01:35Z</time>
      </trkpt>
      <trkpt lat="25.112791685387492" lon="-80.302622672170401">
        <ele>1.1</ele>
        <time>2015-06-19T14:01:36Z</time>
      </trkpt>
      <trkpt lat="25.112795624881983" lon="-80.302622839808464">
        <ele>1.1</ele>
        <time>2015-06-19T14:01:37Z</time>
      </trkpt>
      <trkpt lat="25.112794954329729" lon="-80.302619151771069">
        <ele>1.1</ele>
        <time>2015-06-19T14:01:38Z</time>
      </trkpt>
      <trkpt lat="25.112794451415539" lon="-80.302616637200117">
        <ele>1.1</ele>
        <time>2015-06-19T14:01:39Z</time>
      </trkpt>
      <trkpt lat="25.112792858853936" lon="-80.302613535895944">
        <ele>1.58</ele>
        <time>2015-06-19T14:01:40Z</time>
      </trkpt>
      <trkpt lat="25.11279160156846" lon="-80.302610350772738">
        <ele>1.1</ele>
        <time>2015-06-19T14:01:41Z</time>
      </trkpt>
      <trkpt lat="25.112792858853936" lon="-80.302608171477914">
        <ele>1.58</ele>
        <time>2015-06-19T14:01:42Z</time>
      </trkpt>
      <trkpt lat="25.112793445587158" lon="-80.302603812888265">
        <ele>1.1</ele>
        <time>2015-06-19T14:01:43Z</time>
      </trkpt>
      <trkpt lat="25.112791266292334" lon="-80.302599873393774">
        <ele>1.1</ele>
        <time>2015-06-19T14:01:44Z</time>
      </trkpt>
      <trkpt lat="25.112790931016207" lon="-80.302595430985093">
        <ele>1.1</ele>
        <time>2015-06-19T14:01:45Z</time>
      </trkpt>
      <trkpt lat="25.112790847197175" lon="-80.302590569481254">
        <ele>1.1</ele>
        <time>2015-06-19T14:01:46Z</time>
      </trkpt>
      <trkpt lat="25.112792272120714" lon="-80.302588893100619">
        <ele>1.1</ele>
        <time>2015-06-19T14:01:47Z</time>
      </trkpt>
      <trkpt lat="25.112793361768126" lon="-80.302590318024158">
        <ele>1.1</ele>
        <time>2015-06-19T14:01:48Z</time>
      </trkpt>
      <trkpt lat="25.112792523577809" lon="-80.302589982748032">
        <ele>1.1</ele>
        <time>2015-06-19T14:01:49Z</time>
      </trkpt>
      <trkpt lat="25.112793026492" lon="-80.302586294710636">
        <ele>1.1</ele>
        <time>2015-06-19T14:01:50Z</time>
      </trkpt>
      <trkpt lat="25.112792188301682" lon="-80.30258503742516">
        <ele>1.1</ele>
        <time>2015-06-19T14:01:51Z</time>
      </trkpt>
      <trkpt lat="25.112791433930397" lon="-80.302583361044526">
        <ele>1.1</ele>
        <time>2015-06-19T14:01:52Z</time>
      </trkpt>
      <trkpt lat="25.11279160156846" lon="-80.30257917009294">
        <ele>1.1</ele>
        <time>2015-06-19T14:01:53Z</time>
      </trkpt>
      <trkpt lat="25.112789338454604" lon="-80.302577661350369">
        <ele>1.1</ele>
        <time>2015-06-19T14:01:54Z</time>
      </trkpt>
      <trkpt lat="25.11278766207397" lon="-80.302577493712306">
        <ele>1.1</ele>
        <time>2015-06-19T14:01:55Z</time>
      </trkpt>
      <trkpt lat="25.112789170816541" lon="-80.302576404064894">
        <ele>1.1</ele>
        <time>2015-06-19T14:01:56Z</time>
      </trkpt>
      <trkpt lat="25.112788416445255" lon="-80.302574308589101">
        <ele>1.1</ele>
        <time>2015-06-19T14:01:57Z</time>
      </trkpt>
      <trkpt lat="25.112788416445255" lon="-80.302570704370737">
        <ele>1.1</ele>
        <time>2015-06-19T14:01:58Z</time>
      </trkpt>
      <trkpt lat="25.112788248807192" lon="-80.302567854523659">
        <ele>1.1</ele>
        <time>2015-06-19T14:01:59Z</time>
      </trkpt>
      <trkpt lat="25.112788500264287" lon="-80.302569447085261">
        <ele>1.1</ele>
        <time>2015-06-19T14:02:00Z</time>
      </trkpt>
      <trkpt lat="25.112787829712033" lon="-80.302569698542356">
        <ele>1.1</ele>
        <time>2015-06-19T14:02:01Z</time>
      </trkpt>
      <trkpt lat="25.11278472840786" lon="-80.302566261962056">
        <ele>1.1</ele>
        <time>2015-06-19T14:02:02Z</time>
      </trkpt>
      <trkpt lat="25.112786153331399" lon="-80.302566178143024">
        <ele>1.1</ele>
        <time>2015-06-19T14:02:03Z</time>
      </trkpt>
      <trkpt lat="25.112786404788494" lon="-80.302566681057215">
        <ele>1.1</ele>
        <time>2015-06-19T14:02:04Z</time>
      </trkpt>
      <trkpt lat="25.112787326797843" lon="-80.302568357437849">
        <ele>1.1</ele>
        <time>2015-06-19T14:02:05Z</time>
      </trkpt>
      <trkpt lat="25.112786404788494" lon="-80.302564837038517">
        <ele>1.1</ele>
        <time>2015-06-19T14:02:06Z</time>
      </trkpt>
      <trkpt lat="25.112788332626224" lon="-80.302565256133676">
        <ele>0.62</ele>
        <time>2015-06-19T14:02:07Z</time>
      </trkpt>
      <trkpt lat="25.112791685387492" lon="-80.302566597238183">
        <ele>1.1</ele>
        <time>2015-06-19T14:02:08Z</time>
      </trkpt>
      <trkpt lat="25.112794535234571" lon="-80.302567183971405">
        <ele>1.1</ele>
        <time>2015-06-19T14:02:09Z</time>
      </trkpt>
      <trkpt lat="25.11279059574008" lon="-80.302563244476914">
        <ele>1.1</ele>
        <time>2015-06-19T14:02:10Z</time>
      </trkpt>
      <trkpt lat="25.112789841368794" lon="-80.30256207101047">
        <ele>1.1</ele>
        <time>2015-06-19T14:02:11Z</time>
      </trkpt>
      <trkpt lat="25.112791936844587" lon="-80.302563076838851">
        <ele>1.1</ele>
        <time>2015-06-19T14:02:12Z</time>
      </trkpt>
      <trkpt lat="25.112790428102016" lon="-80.302557963877916">
        <ele>1.1</ele>
        <time>2015-06-19T14:02:13Z</time>
      </trkpt>
      <trkpt lat="25.112789003178477" lon="-80.302552599459887">
        <ele>1.58</ele>
        <time>2015-06-19T14:02:14Z</time>
      </trkpt>
      <trkpt lat="25.112789254635572" lon="-80.302549162879586">
        <ele>1.58</ele>
        <time>2015-06-19T14:02:15Z</time>
      </trkpt>
      <trkpt lat="25.112791014835238" lon="-80.30254740267992">
        <ele>1.58</ele>
        <time>2015-06-19T14:02:16Z</time>
      </trkpt>
      <trkpt lat="25.11278866790235" lon="-80.302547235041857">
        <ele>2.06</ele>
        <time>2015-06-19T14:02:17Z</time>
      </trkpt>
      <trkpt lat="25.112786320969462" lon="-80.302544217556715">
        <ele>2.06</ele>
        <time>2015-06-19T14:02:18Z</time>
      </trkpt>
      <trkpt lat="25.11278715915978" lon="-80.302541954442859">
        <ele>2.06</ele>
        <time>2015-06-19T14:02:19Z</time>
      </trkpt>
      <trkpt lat="25.112786907702684" lon="-80.302543379366398">
        <ele>2.06</ele>
        <time>2015-06-19T14:02:20Z</time>
      </trkpt>
      <trkpt lat="25.112786488607526" lon="-80.302542541176081">
        <ele>2.06</ele>
        <time>2015-06-19T14:02:21Z</time>
      </trkpt>
      <trkpt lat="25.112787410616875" lon="-80.302543379366398">
        <ele>2.06</ele>
        <time>2015-06-19T14:02:22Z</time>
      </trkpt>
      <trkpt lat="25.112786907702684" lon="-80.302546145394444">
        <ele>2.06</ele>
        <time>2015-06-19T14:02:23Z</time>
      </trkpt>
      <trkpt lat="25.11278523132205" lon="-80.302545642480254">
        <ele>2.06</ele>
        <time>2015-06-19T14:02:24Z</time>
      </trkpt>
      <trkpt lat="25.112783722579479" lon="-80.302542205899954">
        <ele>2.06</ele>
        <time>2015-06-19T14:02:25Z</time>
      </trkpt>
      <trkpt lat="25.112783890217543" lon="-80.302537176758051">
        <ele>2.06</ele>
        <time>2015-06-19T14:02:26Z</time>
      </trkpt>
      <trkpt lat="25.11278472840786" lon="-80.302535584196448">
        <ele>2.06</ele>
        <time>2015-06-19T14:02:27Z</time>
      </trkpt>
      <trkpt lat="25.11278422549367" lon="-80.302531812340021">
        <ele>2.06</ele>
        <time>2015-06-19T14:02:28Z</time>
      </trkpt>
      <trkpt lat="25.112783638760448" lon="-80.302529549226165">
        <ele>2.06</ele>
        <time>2015-06-19T14:02:29Z</time>
      </trkpt>
      <trkpt lat="25.112786320969462" lon="-80.302531057968736">
        <ele>1.58</ele>
        <time>2015-06-19T14:02:30Z</time>
      </trkpt>
      <trkpt lat="25.112787326797843" lon="-80.30253030359745">
        <ele>1.58</ele>
        <time>2015-06-19T14:02:31Z</time>
      </trkpt>
      <trkpt lat="25.112785901874304" lon="-80.302529633045197">
        <ele>1.58</ele>
        <time>2015-06-19T14:02:32Z</time>
      </trkpt>
      <trkpt lat="25.11278280057013" lon="-80.302530555054545">
        <ele>1.58</ele>
        <time>2015-06-19T14:02:33Z</time>
      </trkpt>
      <trkpt lat="25.112785901874304" lon="-80.302531560882926">
        <ele>1.58</ele>
        <time>2015-06-19T14:02:34Z</time>
      </trkpt>
      <trkpt lat="25.112784476950765" lon="-80.302529633045197">
        <ele>1.58</ele>
        <time>2015-06-19T14:02:35Z</time>
      </trkpt>
      <trkpt lat="25.112783638760448" lon="-80.302526783198118">
        <ele>1.58</ele>
        <time>2015-06-19T14:02:36Z</time>
      </trkpt>
      <trkpt lat="25.112785650417209" lon="-80.302524603903294">
        <ele>2.06</ele>
        <time>2015-06-19T14:02:37Z</time>
      </trkpt>
      <trkpt lat="25.112783974036574" lon="-80.302524100989103">
        <ele>2.06</ele>
        <time>2015-06-19T14:02:38Z</time>
      </trkpt>
      <trkpt lat="25.112783554941416" lon="-80.302518233656883">
        <ele>2.06</ele>
        <time>2015-06-19T14:02:39Z</time>
      </trkpt>
      <trkpt lat="25.112784393131733" lon="-80.302512533962727">
        <ele>2.06</ele>
        <time>2015-06-19T14:02:40Z</time>
      </trkpt>
      <trkpt lat="25.112785398960114" lon="-80.302513958886266">
        <ele>2.06</ele>
        <time>2015-06-19T14:02:41Z</time>
      </trkpt>
      <trkpt lat="25.112783638760448" lon="-80.302512953057885">
        <ele>2.06</ele>
        <time>2015-06-19T14:02:42Z</time>
      </trkpt>
      <trkpt lat="25.11277936398983" lon="-80.302510522305965">
        <ele>2.06</ele>
        <time>2015-06-19T14:02:43Z</time>
      </trkpt>
      <trkpt lat="25.112783638760448" lon="-80.302510019391775">
        <ele>2.06</ele>
        <time>2015-06-19T14:02:44Z</time>
      </trkpt>
      <trkpt lat="25.112783974036574" lon="-80.302507253363729">
        <ele>2.06</ele>
        <time>2015-06-19T14:02:45Z</time>
      </trkpt>
      <trkpt lat="25.11278280057013" lon="-80.302504654973745">
        <ele>2.06</ele>
        <time>2015-06-19T14:02:46Z</time>
      </trkpt>
      <trkpt lat="25.112781543284655" lon="-80.30250197276473">
        <ele>2.06</ele>
        <time>2015-06-19T14:02:47Z</time>
      </trkpt>
      <trkpt lat="25.112783052027225" lon="-80.302499625831842">
        <ele>2.06</ele>
        <time>2015-06-19T14:02:48Z</time>
      </trkpt>
      <trkpt lat="25.112783974036574" lon="-80.302494261413813">
        <ele>2.06</ele>
        <time>2015-06-19T14:02:49Z</time>
      </trkpt>
      <trkpt lat="25.11278280057013" lon="-80.302488813176751">
        <ele>2.06</ele>
        <time>2015-06-19T14:02:50Z</time>
      </trkpt>
      <trkpt lat="25.112784476950765" lon="-80.302486214786768">
        <ele>2.06</ele>
        <time>2015-06-19T14:02:51Z</time>
      </trkpt>
      <trkpt lat="25.112784979864955" lon="-80.302481856197119">
        <ele>2.06</ele>
        <time>2015-06-19T14:02:52Z</time>
      </trkpt>
      <trkpt lat="25.112786488607526" lon="-80.302478754892945">
        <ele>2.06</ele>
        <time>2015-06-19T14:02:53Z</time>
      </trkpt>
      <trkpt lat="25.112786572426558" lon="-80.30247850343585">
        <ele>1.58</ele>
        <time>2015-06-19T14:02:54Z</time>
      </trkpt>
      <trkpt lat="25.11278816498816" lon="-80.302477581426501">
        <ele>1.58</ele>
        <time>2015-06-19T14:02:55Z</time>
      </trkpt>
      <trkpt lat="25.112788751721382" lon="-80.302475737407804">
        <ele>1.58</ele>
        <time>2015-06-19T14:02:56Z</time>
      </trkpt>
      <trkpt lat="25.112788248807192" lon="-80.302473558112979">
        <ele>1.58</ele>
        <time>2015-06-19T14:02:57Z</time>
      </trkpt>
      <trkpt lat="25.112790679559112" lon="-80.30247263610363">
        <ele>1.58</ele>
        <time>2015-06-19T14:02:58Z</time>
      </trkpt>
      <trkpt lat="25.112794367596507" lon="-80.302470372989774">
        <ele>1.1</ele>
        <time>2015-06-19T14:02:59Z</time>
      </trkpt>
      <trkpt lat="25.112789841368794" lon="-80.302471043542027">
        <ele>1.1</ele>
        <time>2015-06-19T14:03:00Z</time>
      </trkpt>
      <trkpt lat="25.11278715915978" lon="-80.302468109875917">
        <ele>1.1</ele>
        <time>2015-06-19T14:03:01Z</time>
      </trkpt>
      <trkpt lat="25.112791014835238" lon="-80.302464421838522">
        <ele>1.58</ele>
        <time>2015-06-19T14:03:02Z</time>
      </trkpt>
      <trkpt lat="25.112794535234571" lon="-80.30245897360146">
        <ele>1.1</ele>
        <time>2015-06-19T14:03:03Z</time>
      </trkpt>
      <trkpt lat="25.112793026492" lon="-80.302457297220826">
        <ele>1.1</ele>
        <time>2015-06-19T14:03:04Z</time>
      </trkpt>
      <trkpt lat="25.112793864682317" lon="-80.302454112097621">
        <ele>1.1</ele>
        <time>2015-06-19T14:03:05Z</time>
      </trkpt>
      <trkpt lat="25.112794786691666" lon="-80.302450591698289">
        <ele>1.1</ele>
        <time>2015-06-19T14:03:06Z</time>
      </trkpt>
      <trkpt lat="25.112795289605856" lon="-80.302444975823164">
        <ele>1.1</ele>
        <time>2015-06-19T14:03:07Z</time>
      </trkpt>
      <trkpt lat="25.112794116139412" lon="-80.302445227280259">
        <ele>1.1</ele>
        <time>2015-06-19T14:03:08Z</time>
      </trkpt>
      <trkpt lat="25.112793445587158" lon="-80.302440198138356">
        <ele>1.1</ele>
        <time>2015-06-19T14:03:09Z</time>
      </trkpt>
      <trkpt lat="25.112793194130063" lon="-80.30243600718677">
        <ele>1.1</ele>
        <time>2015-06-19T14:03:10Z</time>
      </trkpt>
      <trkpt lat="25.11279403232038" lon="-80.30243206769228">
        <ele>1.1</ele>
        <time>2015-06-19T14:03:11Z</time>
      </trkpt>
      <trkpt lat="25.112794451415539" lon="-80.302432235330343">
        <ele>1.1</ele>
        <time>2015-06-19T14:03:12Z</time>
      </trkpt>
      <trkpt lat="25.112794702872634" lon="-80.302432235330343">
        <ele>1.1</ele>
        <time>2015-06-19T14:03:13Z</time>
      </trkpt>
      <trkpt lat="25.112795205786824" lon="-80.302432235330343">
        <ele>1.1</ele>
        <time>2015-06-19T14:03:14Z</time>
      </trkpt>
      <trkpt lat="25.112794954329729" lon="-80.302431480959058">
        <ele>1.1</ele>
        <time>2015-06-19T14:03:15Z</time>
      </trkpt>
      <trkpt lat="25.112792775034904" lon="-80.302429888397455">
        <ele>1.1</ele>
        <time>2015-06-19T14:03:16Z</time>
      </trkpt>
      <trkpt lat="25.112795708701015" lon="-80.302428547292948">
        <ele>1.1</ele>
        <time>2015-06-19T14:03:17Z</time>
      </trkpt>
      <trkpt lat="25.112797468900681" lon="-80.302424523979425">
        <ele>1.1</ele>
        <time>2015-06-19T14:03:18Z</time>
      </trkpt>
      <trkpt lat="25.112797552719712" lon="-80.302419327199459">
        <ele>1.1</ele>
        <time>2015-06-19T14:03:19Z</time>
      </trkpt>
      <trkpt lat="25.112799061462283" lon="-80.302417315542698">
        <ele>1.1</ele>
        <time>2015-06-19T14:03:20Z</time>
      </trkpt>
      <trkpt lat="25.112800737842917" lon="-80.302415806800127">
        <ele>1.1</ele>
        <time>2015-06-19T14:03:21Z</time>
      </trkpt>
      <trkpt lat="25.11280182749033" lon="-80.302412118762732">
        <ele>1.1</ele>
        <time>2015-06-19T14:03:22Z</time>
      </trkpt>
      <trkpt lat="25.112803587689996" lon="-80.30241010710597">
        <ele>1.1</ele>
        <time>2015-06-19T14:03:23Z</time>
      </trkpt>
      <trkpt lat="25.112804006785154" lon="-80.302410610020161">
        <ele>1.1</ele>
        <time>2015-06-19T14:03:24Z</time>
      </trkpt>
      <trkpt lat="25.11280576698482" lon="-80.302410945296288">
        <ele>0.62</ele>
        <time>2015-06-19T14:03:25Z</time>
      </trkpt>
      <trkpt lat="25.112805431708694" lon="-80.302410190925002">
        <ele>0.62</ele>
        <time>2015-06-19T14:03:26Z</time>
      </trkpt>
      <trkpt lat="25.11280576698482" lon="-80.302410945296288">
        <ele>0.62</ele>
        <time>2015-06-19T14:03:27Z</time>
      </trkpt>
      <trkpt lat="25.112807275727391" lon="-80.30241304077208">
        <ele>0.62</ele>
        <time>2015-06-19T14:03:28Z</time>
      </trkpt>
      <trkpt lat="25.112806102260947" lon="-80.302407843992114">
        <ele>0.62</ele>
        <time>2015-06-19T14:03:29Z</time>
      </trkpt>
      <trkpt lat="25.112806521356106" lon="-80.30240423977375">
        <ele>0.62</ele>
        <time>2015-06-19T14:03:30Z</time>
      </trkpt>
      <trkpt lat="25.112805850803852" lon="-80.302404826506972">
        <ele>0.62</ele>
        <time>2015-06-19T14:03:31Z</time>
      </trkpt>
      <trkpt lat="25.112805012613535" lon="-80.302403653040528">
        <ele>0.62</ele>
        <time>2015-06-19T14:03:32Z</time>
      </trkpt>
      <trkpt lat="25.112804509699345" lon="-80.302401222288609">
        <ele>0.62</ele>
        <time>2015-06-19T14:03:33Z</time>
      </trkpt>
      <trkpt lat="25.112804174423218" lon="-80.302398623898625">
        <ele>0.62</ele>
        <time>2015-06-19T14:03:34Z</time>
      </trkpt>
      <trkpt lat="25.112804342061281" lon="-80.302397534251213">
        <ele>0.62</ele>
        <time>2015-06-19T14:03:35Z</time>
      </trkpt>
      <trkpt lat="25.112805599346757" lon="-80.30239786952734">
        <ele>0.62</ele>
        <time>2015-06-19T14:03:36Z</time>
      </trkpt>
      <trkpt lat="25.112806102260947" lon="-80.302395522594452">
        <ele>0.62</ele>
        <time>2015-06-19T14:03:37Z</time>
      </trkpt>
      <trkpt lat="25.11280476115644" lon="-80.302392169833183">
        <ele>0.14</ele>
        <time>2015-06-19T14:03:38Z</time>
      </trkpt>
      <trkpt lat="25.112804425880313" lon="-80.30239149928093">
        <ele>0.14</ele>
        <time>2015-06-19T14:03:39Z</time>
      </trkpt>
      <trkpt lat="25.112806353718042" lon="-80.302390409633517">
        <ele>0.14</ele>
        <time>2015-06-19T14:03:40Z</time>
      </trkpt>
      <trkpt lat="25.112807946279645" lon="-80.30238906852901">
        <ele>0.14</ele>
        <time>2015-06-19T14:03:41Z</time>
      </trkpt>
      <trkpt lat="25.112805096432567" lon="-80.302385464310646">
        <ele>0.14</ele>
        <time>2015-06-19T14:03:42Z</time>
      </trkpt>
      <trkpt lat="25.112802498042583" lon="-80.302381189540029">
        <ele>0.14</ele>
        <time>2015-06-19T14:03:43Z</time>
      </trkpt>
      <trkpt lat="25.112805180251598" lon="-80.302381943911314">
        <ele>0.14</ele>
        <time>2015-06-19T14:03:44Z</time>
      </trkpt>
      <trkpt lat="25.11280476115644" lon="-80.302380099892616">
        <ele>0.14</ele>
        <time>2015-06-19T14:03:45Z</time>
      </trkpt>
      <trkpt lat="25.112805599346757" lon="-80.302380183711648">
        <ele>0.14</ele>
        <time>2015-06-19T14:03:46Z</time>
      </trkpt>
      <trkpt lat="25.112805347889662" lon="-80.302378255873919">
        <ele>0.14</ele>
        <time>2015-06-19T14:03:47Z</time>
      </trkpt>
      <trkpt lat="25.11280182749033" lon="-80.302374316379428">
        <ele>0.14</ele>
        <time>2015-06-19T14:03:48Z</time>
      </trkpt>
      <trkpt lat="25.11280576698482" lon="-80.302371298894286">
        <ele>0.14</ele>
        <time>2015-06-19T14:03:49Z</time>
      </trkpt>
      <trkpt lat="25.112807527184486" lon="-80.302368449047208">
        <ele>0.14</ele>
        <time>2015-06-19T14:03:50Z</time>
      </trkpt>
      <trkpt lat="25.112809035927057" lon="-80.30236610211432">
        <ele>0.14</ele>
        <time>2015-06-19T14:03:51Z</time>
      </trkpt>
      <trkpt lat="25.11280870065093" lon="-80.302362665534019">
        <ele>-0.34</ele>
        <time>2015-06-19T14:03:52Z</time>
      </trkpt>
      <trkpt lat="25.112808952108026" lon="-80.302362581714988">
        <ele>0.14</ele>
        <time>2015-06-19T14:03:53Z</time>
      </trkpt>
      <trkpt lat="25.112811718136072" lon="-80.302362749353051">
        <ele>0.14</ele>
        <time>2015-06-19T14:03:54Z</time>
      </trkpt>
      <trkpt lat="25.112813143059611" lon="-80.30236073769629">
        <ele>-0.34</ele>
        <time>2015-06-19T14:03:55Z</time>
      </trkpt>
      <trkpt lat="25.112813310697675" lon="-80.302358223125339">
        <ele>-0.34</ele>
        <time>2015-06-19T14:03:56Z</time>
      </trkpt>
      <trkpt lat="25.112814987078309" lon="-80.302361743524671">
        <ele>-0.34</ele>
        <time>2015-06-19T14:03:57Z</time>
      </trkpt>
      <trkpt lat="25.112816328182817" lon="-80.30236124061048">
        <ele>-0.82</ele>
        <time>2015-06-19T14:03:58Z</time>
      </trkpt>
      <trkpt lat="25.112816412001848" lon="-80.302359228953719">
        <ele>-0.82</ele>
        <time>2015-06-19T14:03:59Z</time>
      </trkpt>
      <trkpt lat="25.112817082554102" lon="-80.302361911162734">
        <ele>-0.82</ele>
        <time>2015-06-19T14:04:00Z</time>
      </trkpt>
      <trkpt lat="25.112817082554102" lon="-80.302358809858561">
        <ele>-0.82</ele>
        <time>2015-06-19T14:04:01Z</time>
      </trkpt>
      <trkpt lat="25.112817669287324" lon="-80.302354618906975">
        <ele>-0.82</ele>
        <time>2015-06-19T14:04:02Z</time>
      </trkpt>
      <trkpt lat="25.112819848582149" lon="-80.302353696897626">
        <ele>-0.82</ele>
        <time>2015-06-19T14:04:03Z</time>
      </trkpt>
      <trkpt lat="25.112817920744419" lon="-80.30235294252634">
        <ele>-1.3</ele>
        <time>2015-06-19T14:04:04Z</time>
      </trkpt>
      <trkpt lat="25.112818339839578" lon="-80.302351852878928">
        <ele>-1.3</ele>
        <time>2015-06-19T14:04:05Z</time>
      </trkpt>
      <trkpt lat="25.112819178029895" lon="-80.302351182326674">
        <ele>-1.3</ele>
        <time>2015-06-19T14:04:06Z</time>
      </trkpt>
      <trkpt lat="25.112819764763117" lon="-80.302349422127008">
        <ele>-1.3</ele>
        <time>2015-06-19T14:04:07Z</time>
      </trkpt>
      <trkpt lat="25.112819764763117" lon="-80.302346823737025">
        <ele>-1.3</ele>
        <time>2015-06-19T14:04:08Z</time>
      </trkpt>
      <trkpt lat="25.112821692600846" lon="-80.30234363861382">
        <ele>-1.3</ele>
        <time>2015-06-19T14:04:09Z</time>
      </trkpt>
      <trkpt lat="25.112823368981481" lon="-80.302339866757393">
        <ele>-1.3</ele>
        <time>2015-06-19T14:04:10Z</time>
      </trkpt>
      <trkpt lat="25.112823536619544" lon="-80.302337436005473">
        <ele>-1.3</ele>
        <time>2015-06-19T14:04:11Z</time>
      </trkpt>
      <trkpt lat="25.112822111696005" lon="-80.302334669977427">
        <ele>-1.3</ele>
        <time>2015-06-19T14:04:12Z</time>
      </trkpt>
      <trkpt lat="25.112824123352766" lon="-80.302332574501634">
        <ele>-0.82</ele>
        <time>2015-06-19T14:04:13Z</time>
      </trkpt>
      <trkpt lat="25.112825883552432" lon="-80.302327712997794">
        <ele>-0.82</ele>
        <time>2015-06-19T14:04:14Z</time>
      </trkpt>
      <trkpt lat="25.112827476114035" lon="-80.302324192598462">
        <ele>-0.82</ele>
        <time>2015-06-19T14:04:15Z</time>
      </trkpt>
      <trkpt lat="25.11282479390502" lon="-80.302325030788779">
        <ele>-0.82</ele>
        <time>2015-06-19T14:04:16Z</time>
      </trkpt>
      <trkpt lat="25.112824961543083" lon="-80.302325449883938">
        <ele>-0.82</ele>
        <time>2015-06-19T14:04:17Z</time>
      </trkpt>
      <trkpt lat="25.112826973199844" lon="-80.302323522046208">
        <ele>-0.82</ele>
        <time>2015-06-19T14:04:18Z</time>
      </trkpt>
      <trkpt lat="25.112826721742749" lon="-80.302320336923003">
        <ele>-0.82</ele>
        <time>2015-06-19T14:04:19Z</time>
      </trkpt>
      <trkpt lat="25.112825632095337" lon="-80.302321007475257">
        <ele>-0.82</ele>
        <time>2015-06-19T14:04:20Z</time>
      </trkpt>
      <trkpt lat="25.112825632095337" lon="-80.302324024960399">
        <ele>-0.82</ele>
        <time>2015-06-19T14:04:21Z</time>
      </trkpt>
      <trkpt lat="25.112826554104686" lon="-80.302322432398796">
        <ele>-0.82</ele>
        <time>2015-06-19T14:04:22Z</time>
      </trkpt>
      <trkpt lat="25.112827140837908" lon="-80.302323270589113">
        <ele>-0.82</ele>
        <time>2015-06-19T14:04:23Z</time>
      </trkpt>
      <trkpt lat="25.112828984856606" lon="-80.302325868979096">
        <ele>-0.82</ele>
        <time>2015-06-19T14:04:24Z</time>
      </trkpt>
      <trkpt lat="25.112828398123384" lon="-80.302324360236526">
        <ele>-0.82</ele>
        <time>2015-06-19T14:04:25Z</time>
      </trkpt>
      <trkpt lat="25.112827476114035" lon="-80.302324444055557">
        <ele>-0.82</ele>
        <time>2015-06-19T14:04:26Z</time>
      </trkpt>
      <trkpt lat="25.112829739227891" lon="-80.302328048273921">
        <ele>-0.34</ele>
        <time>2015-06-19T14:04:27Z</time>
      </trkpt>
      <trkpt lat="25.112831080332398" lon="-80.302328299731016">
        <ele>-0.34</ele>
        <time>2015-06-19T14:04:28Z</time>
      </trkpt>
      <trkpt lat="25.112828984856606" lon="-80.302325868979096">
        <ele>-0.34</ele>
        <time>2015-06-19T14:04:29Z</time>
      </trkpt>
      <trkpt lat="25.112829320132732" lon="-80.302326623350382">
        <ele>-0.34</ele>
        <time>2015-06-19T14:04:30Z</time>
      </trkpt>
      <trkpt lat="25.112832169979811" lon="-80.302329137921333">
        <ele>-0.34</ele>
        <time>2015-06-19T14:04:31Z</time>
      </trkpt>
      <trkpt lat="25.112834768369794" lon="-80.30233190394938">
        <ele>-0.34</ele>
        <time>2015-06-19T14:04:32Z</time>
      </trkpt>
      <trkpt lat="25.112831834703684" lon="-80.302329892292619">
        <ele>-0.34</ele>
        <time>2015-06-19T14:04:33Z</time>
      </trkpt>
      <trkpt lat="25.112831834703684" lon="-80.302330479025841">
        <ele>-0.34</ele>
        <time>2015-06-19T14:04:34Z</time>
      </trkpt>
      <trkpt lat="25.112832253798842" lon="-80.302331317216158">
        <ele>-0.34</ele>
        <time>2015-06-19T14:04:35Z</time>
      </trkpt>
      <trkpt lat="25.112832086160779" lon="-80.302331317216158">
        <ele>-0.34</ele>
        <time>2015-06-19T14:04:36Z</time>
      </trkpt>
      <trkpt lat="25.112830577418208" lon="-80.302331652492285">
        <ele>-0.34</ele>
        <time>2015-06-19T14:04:37Z</time>
      </trkpt>
      <trkpt lat="25.112829236313701" lon="-80.302329640835524">
        <ele>-0.34</ele>
        <time>2015-06-19T14:04:38Z</time>
      </trkpt>
      <trkpt lat="25.112829152494669" lon="-80.302331484854221">
        <ele>-0.34</ele>
        <time>2015-06-19T14:04:39Z</time>
      </trkpt>
      <trkpt lat="25.112827979028225" lon="-80.302331484854221">
        <ele>-0.34</ele>
        <time>2015-06-19T14:04:40Z</time>
      </trkpt>
      <trkpt lat="25.112827811390162" lon="-80.302330395206809">
        <ele>-0.34</ele>
        <time>2015-06-19T14:04:41Z</time>
      </trkpt>
      <trkpt lat="25.112826973199844" lon="-80.302329808473587">
        <ele>-0.34</ele>
        <time>2015-06-19T14:04:42Z</time>
      </trkpt>
      <trkpt lat="25.112824039533734" lon="-80.302328886464238">
        <ele>-0.34</ele>
        <time>2015-06-19T14:04:43Z</time>
      </trkpt>
      <trkpt lat="25.112820770591497" lon="-80.302327629178762">
        <ele>-0.34</ele>
        <time>2015-06-19T14:04:44Z</time>
      </trkpt>
      <trkpt lat="25.112817836925387" lon="-80.302327377721667">
        <ele>-0.34</ele>
        <time>2015-06-19T14:04:45Z</time>
      </trkpt>
      <trkpt lat="25.112815238535404" lon="-80.302330562844872">
        <ele>-0.34</ele>
        <time>2015-06-19T14:04:46Z</time>
      </trkpt>
      <trkpt lat="25.11281305924058" lon="-80.30233190394938">
        <ele>-0.34</ele>
        <time>2015-06-19T14:04:47Z</time>
      </trkpt>
      <trkpt lat="25.112810377031565" lon="-80.302329137921333">
        <ele>-0.34</ele>
        <time>2015-06-19T14:04:48Z</time>
      </trkpt>
      <trkpt lat="25.112808952108026" lon="-80.302328048273921">
        <ele>-0.34</ele>
        <time>2015-06-19T14:04:49Z</time>
      </trkpt>
      <trkpt lat="25.112808113917708" lon="-80.302328215911984">
        <ele>-0.34</ele>
        <time>2015-06-19T14:04:50Z</time>
      </trkpt>
      <trkpt lat="25.112806018441916" lon="-80.302329557016492">
        <ele>-0.34</ele>
        <time>2015-06-19T14:04:51Z</time>
      </trkpt>
      <trkpt lat="25.112802162766457" lon="-80.302329724654555">
        <ele>-0.34</ele>
        <time>2015-06-19T14:04:52Z</time>
      </trkpt>
      <trkpt lat="25.1127998996526" lon="-80.302330479025841">
        <ele>-0.34</ele>
        <time>2015-06-19T14:04:53Z</time>
      </trkpt>
      <trkpt lat="25.112798223271966" lon="-80.302330227568746">
        <ele>-0.34</ele>
        <time>2015-06-19T14:04:54Z</time>
      </trkpt>
      <trkpt lat="25.112797636538744" lon="-80.302329724654555">
        <ele>-0.34</ele>
        <time>2015-06-19T14:04:55Z</time>
      </trkpt>
      <trkpt lat="25.1127998996526" lon="-80.302331736311316">
        <ele>-0.34</ele>
        <time>2015-06-19T14:04:56Z</time>
      </trkpt>
      <trkpt lat="25.112798223271966" lon="-80.302334669977427">
        <ele>-0.34</ele>
        <time>2015-06-19T14:04:57Z</time>
      </trkpt>
      <trkpt lat="25.112794451415539" lon="-80.302334669977427">
        <ele>-0.82</ele>
        <time>2015-06-19T14:04:58Z</time>
      </trkpt>
      <trkpt lat="25.112794535234571" lon="-80.302334083244205">
        <ele>-0.82</ele>
        <time>2015-06-19T14:04:59Z</time>
      </trkpt>
      <trkpt lat="25.112796546891332" lon="-80.302335256710649">
        <ele>-0.82</ele>
        <time>2015-06-19T14:05:00Z</time>
      </trkpt>
      <trkpt lat="25.112794954329729" lon="-80.302335005253553">
        <ele>-0.82</ele>
        <time>2015-06-19T14:05:01Z</time>
      </trkpt>
      <trkpt lat="25.11279403232038" lon="-80.302335172891617">
        <ele>-0.82</ele>
        <time>2015-06-19T14:05:02Z</time>
      </trkpt>
      <trkpt lat="25.112795708701015" lon="-80.30233534052968">
        <ele>-0.82</ele>
        <time>2015-06-19T14:05:03Z</time>
      </trkpt>
      <trkpt lat="25.112800067290664" lon="-80.302336346358061">
        <ele>-0.34</ele>
        <time>2015-06-19T14:05:04Z</time>
      </trkpt>
      <trkpt lat="25.112799648195505" lon="-80.302339531481266">
        <ele>0.14</ele>
        <time>2015-06-19T14:05:05Z</time>
      </trkpt>
      <trkpt lat="25.112798558548093" lon="-80.302340285852551">
        <ele>0.62</ele>
        <time>2015-06-19T14:05:06Z</time>
      </trkpt>
      <trkpt lat="25.11279696598649" lon="-80.302341124042869">
        <ele>0.62</ele>
        <time>2015-06-19T14:05:07Z</time>
      </trkpt>
      <trkpt lat="25.112796714529395" lon="-80.30234606936574">
        <ele>1.1</ele>
        <time>2015-06-19T14:05:08Z</time>
      </trkpt>
      <trkpt lat="25.112797217443585" lon="-80.302352774888277">
        <ele>1.1</ele>
        <time>2015-06-19T14:05:09Z</time>
      </trkpt>
      <trkpt lat="25.112798223271966" lon="-80.30235487036407">
        <ele>1.58</ele>
        <time>2015-06-19T14:05:10Z</time>
      </trkpt>
      <trkpt lat="25.112797887995839" lon="-80.302357887849212">
        <ele>1.58</ele>
        <time>2015-06-19T14:05:11Z</time>
      </trkpt>
      <trkpt lat="25.112798223271966" lon="-80.302359228953719">
        <ele>2.06</ele>
        <time>2015-06-19T14:05:12Z</time>
      </trkpt>
      <trkpt lat="25.112799061462283" lon="-80.302360653877258">
        <ele>2.06</ele>
        <time>2015-06-19T14:05:13Z</time>
      </trkpt>
      <trkpt lat="25.112799312919378" lon="-80.302362497895956">
        <ele>2.54</ele>
        <time>2015-06-19T14:05:14Z</time>
      </trkpt>
      <trkpt lat="25.112800067290664" lon="-80.302363587543368">
        <ele>2.54</ele>
        <time>2015-06-19T14:05:15Z</time>
      </trkpt>
      <trkpt lat="25.112801492214203" lon="-80.302363587543368">
        <ele>3.02</ele>
        <time>2015-06-19T14:05:16Z</time>
      </trkpt>
      <trkpt lat="25.112802665680647" lon="-80.302363084629178">
        <ele>3.02</ele>
        <time>2015-06-19T14:05:17Z</time>
      </trkpt>
      <trkpt lat="25.112804258242249" lon="-80.3023636713624">
        <ele>3.5</ele>
        <time>2015-06-19T14:05:18Z</time>
      </trkpt>
      <trkpt lat="25.112806269899011" lon="-80.302365347743034">
        <ele>3.5</ele>
        <time>2015-06-19T14:05:19Z</time>
      </trkpt>
      <trkpt lat="25.112807611003518" lon="-80.302367527037859">
        <ele>3.98</ele>
        <time>2015-06-19T14:05:20Z</time>
      </trkpt>
      <trkpt lat="25.112808952108026" lon="-80.302369957789779">
        <ele>3.98</ele>
        <time>2015-06-19T14:05:21Z</time>
      </trkpt>
      <trkpt lat="25.112809874117374" lon="-80.302373981103301">
        <ele>4.46</ele>
        <time>2015-06-19T14:05:22Z</time>
      </trkpt>
      <trkpt lat="25.112809538841248" lon="-80.302378172054887">
        <ele>4.46</ele>
        <time>2015-06-19T14:05:23Z</time>
      </trkpt>
      <trkpt lat="25.112808952108026" lon="-80.302380686625838">
        <ele>4.94</ele>
        <time>2015-06-19T14:05:24Z</time>
      </trkpt>
      <trkpt lat="25.11280870065093" lon="-80.302383285015821">
        <ele>4.94</ele>
        <time>2015-06-19T14:05:25Z</time>
      </trkpt>
      <trkpt lat="25.112807946279645" lon="-80.302385212853551">
        <ele>5.42</ele>
        <time>2015-06-19T14:05:26Z</time>
      </trkpt>
      <trkpt lat="25.112807611003518" lon="-80.302386553958058">
        <ele>5.42</ele>
        <time>2015-06-19T14:05:27Z</time>
      </trkpt>
      <trkpt lat="25.112808113917708" lon="-80.302387475967407">
        <ele>5.91</ele>
        <time>2015-06-19T14:05:28Z</time>
      </trkpt>
      <trkpt lat="25.112807946279645" lon="-80.302393343299627">
        <ele>5.91</ele>
        <time>2015-06-19T14:05:29Z</time>
      </trkpt>
      <trkpt lat="25.112807024270296" lon="-80.302399713546038">
        <ele>5.91</ele>
        <time>2015-06-19T14:05:30Z</time>
      </trkpt>
      <trkpt lat="25.112807024270296" lon="-80.302407005801797">
        <ele>6.39</ele>
        <time>2015-06-19T14:05:31Z</time>
      </trkpt>
      <trkpt lat="25.11280769482255" lon="-80.302413292229176">
        <ele>6.39</ele>
        <time>2015-06-19T14:05:32Z</time>
      </trkpt>
      <trkpt lat="25.112809371203184" lon="-80.302416896447539">
        <ele>6.87</ele>
        <time>2015-06-19T14:05:33Z</time>
      </trkpt>
      <trkpt lat="25.112811047583818" lon="-80.302419494837523">
        <ele>6.87</ele>
        <time>2015-06-19T14:05:34Z</time>
      </trkpt>
      <trkpt lat="25.112811801955104" lon="-80.302421506494284">
        <ele>7.35</ele>
        <time>2015-06-19T14:05:35Z</time>
      </trkpt>
      <trkpt lat="25.112811718136072" lon="-80.302423601970077">
        <ele>7.35</ele>
        <time>2015-06-19T14:05:36Z</time>
      </trkpt>
      <trkpt lat="25.112811969593167" lon="-80.302425362169743">
        <ele>7.35</ele>
        <time>2015-06-19T14:05:37Z</time>
      </trkpt>
      <trkpt lat="25.112811299040914" lon="-80.302426787093282">
        <ele>7.83</ele>
        <time>2015-06-19T14:05:38Z</time>
      </trkpt>
      <trkpt lat="25.112811718136072" lon="-80.302428714931011">
        <ele>7.83</ele>
        <time>2015-06-19T14:05:39Z</time>
      </trkpt>
      <trkpt lat="25.112812053412199" lon="-80.302430810406804">
        <ele>8.310000000000001</ele>
        <time>2015-06-19T14:05:40Z</time>
      </trkpt>
      <trkpt lat="25.112812053412199" lon="-80.302433827891946">
        <ele>8.310000000000001</ele>
        <time>2015-06-19T14:05:41Z</time>
      </trkpt>
      <trkpt lat="25.112811801955104" lon="-80.302437348291278">
        <ele>8.789999999999999</ele>
        <time>2015-06-19T14:05:42Z</time>
      </trkpt>
      <trkpt lat="25.112811801955104" lon="-80.302439359948039">
        <ele>8.789999999999999</ele>
        <time>2015-06-19T14:05:43Z</time>
      </trkpt>
      <trkpt lat="25.112812556326389" lon="-80.302440533414483">
        <ele>9.27</ele>
        <time>2015-06-19T14:05:44Z</time>
      </trkpt>
      <trkpt lat="25.112812807783484" lon="-80.302441958338022">
        <ele>9.27</ele>
        <time>2015-06-19T14:05:45Z</time>
      </trkpt>
      <trkpt lat="25.112813226878643" lon="-80.30244329944253">
        <ele>9.75</ele>
        <time>2015-06-19T14:05:46Z</time>
      </trkpt>
      <trkpt lat="25.112813226878643" lon="-80.302444640547037">
        <ele>9.75</ele>
        <time>2015-06-19T14:05:47Z</time>
      </trkpt>
      <trkpt lat="25.112813226878643" lon="-80.302447071298957">
        <ele>9.75</ele>
        <time>2015-06-19T14:05:48Z</time>
      </trkpt>
      <trkpt lat="25.112812304869294" lon="-80.302448915317655">
        <ele>10.23</ele>
        <time>2015-06-19T14:05:49Z</time>
      </trkpt>
      <trkpt lat="25.112811382859945" lon="-80.302450591698289">
        <ele>10.23</ele>
        <time>2015-06-19T14:05:50Z</time>
      </trkpt>
      <trkpt lat="25.112811718136072" lon="-80.302451932802796">
        <ele>10.23</ele>
        <time>2015-06-19T14:05:51Z</time>
      </trkpt>
      <trkpt lat="25.112812556326389" lon="-80.302453609183431">
        <ele>10.23</ele>
        <time>2015-06-19T14:05:52Z</time>
      </trkpt>
      <trkpt lat="25.11281305924058" lon="-80.302454950287938">
        <ele>10.710000000000001</ele>
        <time>2015-06-19T14:05:53Z</time>
      </trkpt>
      <trkpt lat="25.112813813611865" lon="-80.30245503410697">
        <ele>10.710000000000001</ele>
        <time>2015-06-19T14:05:54Z</time>
      </trkpt>
      <trkpt lat="25.112815825268626" lon="-80.302454782649875">
        <ele>10.710000000000001</ele>
        <time>2015-06-19T14:05:55Z</time>
      </trkpt>
      <trkpt lat="25.112818004563451" lon="-80.302455285564065">
        <ele>11.19</ele>
        <time>2015-06-19T14:05:56Z</time>
      </trkpt>
      <trkpt lat="25.112818591296673" lon="-80.302455788478255">
        <ele>11.19</ele>
        <time>2015-06-19T14:05:57Z</time>
      </trkpt>
      <trkpt lat="25.112818507477641" lon="-80.302455620840192">
        <ele>11.19</ele>
        <time>2015-06-19T14:05:58Z</time>
      </trkpt>
      <trkpt lat="25.112817753106356" lon="-80.302456207573414">
        <ele>11.67</ele>
        <time>2015-06-19T14:05:59Z</time>
      </trkpt>
      <trkpt lat="25.112817417830229" lon="-80.302458386868238">
        <ele>11.67</ele>
        <time>2015-06-19T14:06:00Z</time>
      </trkpt>
      <trkpt lat="25.112817082554102" lon="-80.302458805963397">
        <ele>11.67</ele>
        <time>2015-06-19T14:06:01Z</time>
      </trkpt>
      <trkpt lat="25.112817669287324" lon="-80.302458554506302">
        <ele>11.67</ele>
        <time>2015-06-19T14:06:02Z</time>
      </trkpt>
      <trkpt lat="25.112817417830229" lon="-80.302458135411143">
        <ele>12.15</ele>
        <time>2015-06-19T14:06:03Z</time>
      </trkpt>
      <trkpt lat="25.112816747277975" lon="-80.302458554506302">
        <ele>12.15</ele>
        <time>2015-06-19T14:06:04Z</time>
      </trkpt>
      <trkpt lat="25.112817334011197" lon="-80.302460063248873">
        <ele>12.15</ele>
        <time>2015-06-19T14:06:05Z</time>
      </trkpt>
      <trkpt lat="25.112818256020546" lon="-80.302462242543697">
        <ele>12.15</ele>
        <time>2015-06-19T14:06:06Z</time>
      </trkpt>
      <trkpt lat="25.112819261848927" lon="-80.30246333219111">
        <ele>12.15</ele>
        <time>2015-06-19T14:06:07Z</time>
      </trkpt>
      <trkpt lat="25.11281942948699" lon="-80.302466014400125">
        <ele>12.630000000000001</ele>
        <time>2015-06-19T14:06:08Z</time>
      </trkpt>
      <trkpt lat="25.112819261848927" lon="-80.302468948066235">
        <ele>12.630000000000001</ele>
        <time>2015-06-19T14:06:09Z</time>
      </trkpt>
      <trkpt lat="25.11281993240118" lon="-80.302470792084932">
        <ele>12.630000000000001</ele>
        <time>2015-06-19T14:06:10Z</time>
      </trkpt>
      <trkpt lat="25.112820854410529" lon="-80.302471546456218">
        <ele>12.630000000000001</ele>
        <time>2015-06-19T14:06:11Z</time>
      </trkpt>
      <trkpt lat="25.112821105867624" lon="-80.302474144846201">
        <ele>12.630000000000001</ele>
        <time>2015-06-19T14:06:12Z</time>
      </trkpt>
      <trkpt lat="25.112822195515037" lon="-80.302476910874248">
        <ele>12.630000000000001</ele>
        <time>2015-06-19T14:06:13Z</time>
      </trkpt>
      <trkpt lat="25.112822614610195" lon="-80.302478251978755">
        <ele>13.119999999999999</ele>
        <time>2015-06-19T14:06:14Z</time>
      </trkpt>
      <trkpt lat="25.112822027876973" lon="-80.302479341626167">
        <ele>13.119999999999999</ele>
        <time>2015-06-19T14:06:15Z</time>
      </trkpt>
      <trkpt lat="25.112822279334068" lon="-80.302481018006802">
        <ele>13.119999999999999</ele>
        <time>2015-06-19T14:06:16Z</time>
      </trkpt>
      <trkpt lat="25.112822195515037" lon="-80.302483029663563">
        <ele>13.119999999999999</ele>
        <time>2015-06-19T14:06:17Z</time>
      </trkpt>
      <trkpt lat="25.112821944057941" lon="-80.302484873682261">
        <ele>13.119999999999999</ele>
        <time>2015-06-19T14:06:18Z</time>
      </trkpt>
      <trkpt lat="25.112822614610195" lon="-80.302486214786768">
        <ele>13.119999999999999</ele>
        <time>2015-06-19T14:06:19Z</time>
      </trkpt>
      <trkpt lat="25.112823704257607" lon="-80.302488645538688">
        <ele>13.119999999999999</ele>
        <time>2015-06-19T14:06:20Z</time>
      </trkpt>
      <trkpt lat="25.112825632095337" lon="-80.302491746842861">
        <ele>13.119999999999999</ele>
        <time>2015-06-19T14:06:21Z</time>
      </trkpt>
      <trkpt lat="25.112826889380813" lon="-80.302493507042527">
        <ele>13.119999999999999</ele>
        <time>2015-06-19T14:06:22Z</time>
      </trkpt>
      <trkpt lat="25.112826637923717" lon="-80.302494429051876">
        <ele>13.119999999999999</ele>
        <time>2015-06-19T14:06:23Z</time>
      </trkpt>
      <trkpt lat="25.11282823048532" lon="-80.302496356889606">
        <ele>13.119999999999999</ele>
        <time>2015-06-19T14:06:24Z</time>
      </trkpt>
      <trkpt lat="25.112830325961113" lon="-80.302497865632176">
        <ele>13.6</ele>
        <time>2015-06-19T14:06:25Z</time>
      </trkpt>
      <trkpt lat="25.112830409780145" lon="-80.302497949451208">
        <ele>13.6</ele>
        <time>2015-06-19T14:06:26Z</time>
      </trkpt>
      <trkpt lat="25.112830577418208" lon="-80.302497865632176">
        <ele>13.6</ele>
        <time>2015-06-19T14:06:27Z</time>
      </trkpt>
      <trkpt lat="25.11283166706562" lon="-80.302498787641525">
        <ele>13.6</ele>
        <time>2015-06-19T14:06:28Z</time>
      </trkpt>
      <trkpt lat="25.112832002341747" lon="-80.30249903909862">
        <ele>13.6</ele>
        <time>2015-06-19T14:06:29Z</time>
      </trkpt>
      <trkpt lat="25.112831331789494" lon="-80.302498703822494">
        <ele>13.6</ele>
        <time>2015-06-19T14:06:30Z</time>
      </trkpt>
      <trkpt lat="25.112832002341747" lon="-80.302498955279589">
        <ele>13.6</ele>
        <time>2015-06-19T14:06:31Z</time>
      </trkpt>
      <trkpt lat="25.112832086160779" lon="-80.302497781813145">
        <ele>13.6</ele>
        <time>2015-06-19T14:06:32Z</time>
      </trkpt>
      <trkpt lat="25.112830828875303" lon="-80.30249853618443">
        <ele>13.6</ele>
        <time>2015-06-19T14:06:33Z</time>
      </trkpt>
      <trkpt lat="25.11283116415143" lon="-80.302499961107969">
        <ele>13.6</ele>
        <time>2015-06-19T14:06:34Z</time>
      </trkpt>
      <trkpt lat="25.112831499427557" lon="-80.302502140402794">
        <ele>13.6</ele>
        <time>2015-06-19T14:06:35Z</time>
      </trkpt>
      <trkpt lat="25.112831415608525" lon="-80.302502810955048">
        <ele>13.6</ele>
        <time>2015-06-19T14:06:36Z</time>
      </trkpt>
      <trkpt lat="25.112831080332398" lon="-80.302503649145365">
        <ele>13.6</ele>
        <time>2015-06-19T14:06:37Z</time>
      </trkpt>
      <trkpt lat="25.112831750884652" lon="-80.302504235878587">
        <ele>13.6</ele>
        <time>2015-06-19T14:06:38Z</time>
      </trkpt>
      <trkpt lat="25.11283309198916" lon="-80.302504571154714">
        <ele>13.6</ele>
        <time>2015-06-19T14:06:39Z</time>
      </trkpt>
      <trkpt lat="25.11283359490335" lon="-80.302502894774079">
        <ele>13.6</ele>
        <time>2015-06-19T14:06:40Z</time>
      </trkpt>
      <trkpt lat="25.112834013998508" lon="-80.302501302212477">
        <ele>13.6</ele>
        <time>2015-06-19T14:06:41Z</time>
      </trkpt>
      <trkpt lat="25.11283602565527" lon="-80.302498284727335">
        <ele>13.6</ele>
        <time>2015-06-19T14:06:42Z</time>
      </trkpt>
      <trkpt lat="25.112838204950094" lon="-80.302495770156384">
        <ele>13.6</ele>
        <time>2015-06-19T14:06:43Z</time>
      </trkpt>
      <trkpt lat="25.112838707864285" lon="-80.302494848147035">
        <ele>13.6</ele>
        <time>2015-06-19T14:06:44Z</time>
      </trkpt>
      <trkpt lat="25.112838372588158" lon="-80.302494680508971">
        <ele>13.6</ele>
        <time>2015-06-19T14:06:45Z</time>
      </trkpt>
      <trkpt lat="25.112837618216872" lon="-80.302494345232844">
        <ele>13.6</ele>
        <time>2015-06-19T14:06:46Z</time>
      </trkpt>
      <trkpt lat="25.112838707864285" lon="-80.30249560251832">
        <ele>13.6</ele>
        <time>2015-06-19T14:06:47Z</time>
      </trkpt>
      <trkpt lat="25.112840635702014" lon="-80.302497027441859">
        <ele>13.6</ele>
        <time>2015-06-19T14:06:48Z</time>
      </trkpt>
      <trkpt lat="25.112841641530395" lon="-80.30249853618443">
        <ele>13.6</ele>
        <time>2015-06-19T14:06:49Z</time>
      </trkpt>
      <trkpt lat="25.112842144444585" lon="-80.30250146985054">
        <ele>13.6</ele>
        <time>2015-06-19T14:06:50Z</time>
      </trkpt>
      <trkpt lat="25.112842563539743" lon="-80.302505744621158">
        <ele>13.6</ele>
        <time>2015-06-19T14:06:51Z</time>
      </trkpt>
      <trkpt lat="25.112843150272965" lon="-80.302509935572743">
        <ele>13.6</ele>
        <time>2015-06-19T14:06:52Z</time>
      </trkpt>
      <trkpt lat="25.112843653187156" lon="-80.302513372153044">
        <ele>13.6</ele>
        <time>2015-06-19T14:06:53Z</time>
      </trkpt>
      <trkpt lat="25.112844407558441" lon="-80.302516222000122">
        <ele>13.6</ele>
        <time>2015-06-19T14:06:54Z</time>
      </trkpt>
      <trkpt lat="25.112845497205853" lon="-80.302519658580422">
        <ele>13.6</ele>
        <time>2015-06-19T14:06:55Z</time>
      </trkpt>
      <trkpt lat="25.112848011776805" lon="-80.302522256970406">
        <ele>13.6</ele>
        <time>2015-06-19T14:06:56Z</time>
      </trkpt>
      <trkpt lat="25.112849520519376" lon="-80.302525442093611">
        <ele>13.6</ele>
        <time>2015-06-19T14:06:57Z</time>
      </trkpt>
      <trkpt lat="25.11285119690001" lon="-80.302529381588101">
        <ele>13.6</ele>
        <time>2015-06-19T14:06:58Z</time>
      </trkpt>
      <trkpt lat="25.112852705642581" lon="-80.302531979978085">
        <ele>13.6</ele>
        <time>2015-06-19T14:06:59Z</time>
      </trkpt>
      <trkpt lat="25.112853962928057" lon="-80.302534662187099">
        <ele>13.6</ele>
        <time>2015-06-19T14:07:00Z</time>
      </trkpt>
      <trkpt lat="25.112856226041913" lon="-80.302537931129336">
        <ele>13.6</ele>
        <time>2015-06-19T14:07:01Z</time>
      </trkpt>
      <trkpt lat="25.112857902422547" lon="-80.302540864795446">
        <ele>13.6</ele>
        <time>2015-06-19T14:07:02Z</time>
      </trkpt>
      <trkpt lat="25.112858321517706" lon="-80.302542960271239">
        <ele>13.6</ele>
        <time>2015-06-19T14:07:03Z</time>
      </trkpt>
      <trkpt lat="25.112858489155769" lon="-80.302543714642525">
        <ele>14.08</ele>
        <time>2015-06-19T14:07:04Z</time>
      </trkpt>
      <trkpt lat="25.112858740612864" lon="-80.302544301375747">
        <ele>14.08</ele>
        <time>2015-06-19T14:07:05Z</time>
      </trkpt>
      <trkpt lat="25.112857650965452" lon="-80.302544049918652">
        <ele>13.6</ele>
        <time>2015-06-19T14:07:06Z</time>
      </trkpt>
      <trkpt lat="25.112858489155769" lon="-80.302544888108969">
        <ele>13.6</ele>
        <time>2015-06-19T14:07:07Z</time>
      </trkpt>
      <trkpt lat="25.112857483327389" lon="-80.302547151222825">
        <ele>13.6</ele>
        <time>2015-06-19T14:07:08Z</time>
      </trkpt>
      <trkpt lat="25.11285656131804" lon="-80.302550587803125">
        <ele>13.119999999999999</ele>
        <time>2015-06-19T14:07:09Z</time>
      </trkpt>
      <trkpt lat="25.11285463348031" lon="-80.302554359659553">
        <ele>12.630000000000001</ele>
        <time>2015-06-19T14:07:10Z</time>
      </trkpt>
      <trkpt lat="25.112853208556771" lon="-80.302557041868567">
        <ele>12.630000000000001</ele>
        <time>2015-06-19T14:07:11Z</time>
      </trkpt>
      <trkpt lat="25.112850861623883" lon="-80.302558550611138">
        <ele>12.15</ele>
        <time>2015-06-19T14:07:12Z</time>
      </trkpt>
      <trkpt lat="25.112848933786154" lon="-80.302561987191439">
        <ele>11.67</ele>
        <time>2015-06-19T14:07:13Z</time>
      </trkpt>
      <trkpt lat="25.112850610166788" lon="-80.302569111809134">
        <ele>11.19</ele>
        <time>2015-06-19T14:07:14Z</time>
      </trkpt>
      <trkpt lat="25.112855555489659" lon="-80.302574392408133">
        <ele>10.710000000000001</ele>
        <time>2015-06-19T14:07:15Z</time>
      </trkpt>
      <trkpt lat="25.112862512469292" lon="-80.302575984969735">
        <ele>10.23</ele>
        <time>2015-06-19T14:07:16Z</time>
      </trkpt>
      <trkpt lat="25.112865613773465" lon="-80.302580008283257">
        <ele>9.75</ele>
        <time>2015-06-19T14:07:17Z</time>
      </trkpt>
      <trkpt lat="25.112866032868624" lon="-80.302582019940019">
        <ele>9.27</ele>
        <time>2015-06-19T14:07:18Z</time>
      </trkpt>
      <trkpt lat="25.112866032868624" lon="-80.3025864623487">
        <ele>8.789999999999999</ele>
        <time>2015-06-19T14:07:19Z</time>
      </trkpt>
      <trkpt lat="25.112865781411529" lon="-80.302589731290936">
        <ele>8.310000000000001</ele>
        <time>2015-06-19T14:07:20Z</time>
      </trkpt>
      <trkpt lat="25.112865697592497" lon="-80.302592162042856">
        <ele>8.310000000000001</ele>
        <time>2015-06-19T14:07:21Z</time>
      </trkpt>
      <trkpt lat="25.112864356487989" lon="-80.302595095708966">
        <ele>8.310000000000001</ele>
        <time>2015-06-19T14:07:22Z</time>
      </trkpt>
      <trkpt lat="25.112862009555101" lon="-80.302598029375076">
        <ele>8.310000000000001</ele>
        <time>2015-06-19T14:07:23Z</time>
      </trkpt>
      <trkpt lat="25.112860752269626" lon="-80.302599705755711">
        <ele>7.83</ele>
        <time>2015-06-19T14:07:24Z</time>
      </trkpt>
      <trkpt lat="25.112860081717372" lon="-80.302601046860218">
        <ele>7.83</ele>
        <time>2015-06-19T14:07:25Z</time>
      </trkpt>
      <trkpt lat="25.112859578803182" lon="-80.302601382136345">
        <ele>7.83</ele>
        <time>2015-06-19T14:07:26Z</time>
      </trkpt>
      <trkpt lat="25.112860333174467" lon="-80.302602220326662">
        <ele>7.83</ele>
        <time>2015-06-19T14:07:27Z</time>
      </trkpt>
      <trkpt lat="25.112861674278975" lon="-80.302603393793106">
        <ele>7.35</ele>
        <time>2015-06-19T14:07:28Z</time>
      </trkpt>
      <trkpt lat="25.112861758098006" lon="-80.302604651078582">
        <ele>7.35</ele>
        <time>2015-06-19T14:07:29Z</time>
      </trkpt>
      <trkpt lat="25.112862763926387" lon="-80.302606746554375">
        <ele>7.35</ele>
        <time>2015-06-19T14:07:30Z</time>
      </trkpt>
      <trkpt lat="25.112864356487989" lon="-80.302609596401453">
        <ele>6.87</ele>
        <time>2015-06-19T14:07:31Z</time>
      </trkpt>
      <trkpt lat="25.112865194678307" lon="-80.302612278610468">
        <ele>6.87</ele>
        <time>2015-06-19T14:07:32Z</time>
      </trkpt>
      <trkpt lat="25.11286536231637" lon="-80.302615547552705">
        <ele>6.87</ele>
        <time>2015-06-19T14:07:33Z</time>
      </trkpt>
      <trkpt lat="25.112865781411529" lon="-80.302619151771069">
        <ele>6.87</ele>
        <time>2015-06-19T14:07:34Z</time>
      </trkpt>
      <trkpt lat="25.112866368144751" lon="-80.302622253075242">
        <ele>6.87</ele>
        <time>2015-06-19T14:07:35Z</time>
      </trkpt>
      <trkpt lat="25.112866200506687" lon="-80.302625354379416">
        <ele>6.87</ele>
        <time>2015-06-19T14:07:36Z</time>
      </trkpt>
      <trkpt lat="25.112866451963782" lon="-80.302629545331001">
        <ele>6.39</ele>
        <time>2015-06-19T14:07:37Z</time>
      </trkpt>
      <trkpt lat="25.112865110859275" lon="-80.302631221711636">
        <ele>6.39</ele>
        <time>2015-06-19T14:07:38Z</time>
      </trkpt>
      <trkpt lat="25.112865697592497" lon="-80.302632311359048">
        <ele>6.87</ele>
        <time>2015-06-19T14:07:39Z</time>
      </trkpt>
      <trkpt lat="25.112866619601846" lon="-80.302633484825492">
        <ele>6.39</ele>
        <time>2015-06-19T14:07:40Z</time>
      </trkpt>
      <trkpt lat="25.112867122516036" lon="-80.302634406834841">
        <ele>6.39</ele>
        <time>2015-06-19T14:07:41Z</time>
      </trkpt>
      <trkpt lat="25.11286779306829" lon="-80.302634406834841">
        <ele>6.39</ele>
        <time>2015-06-19T14:07:42Z</time>
      </trkpt>
      <trkpt lat="25.112866954877973" lon="-80.302635915577412">
        <ele>6.39</ele>
        <time>2015-06-19T14:07:43Z</time>
      </trkpt>
      <trkpt lat="25.112866619601846" lon="-80.302638933062553">
        <ele>5.91</ele>
        <time>2015-06-19T14:07:44Z</time>
      </trkpt>
      <trkpt lat="25.112866200506687" lon="-80.302639435976744">
        <ele>5.91</ele>
        <time>2015-06-19T14:07:45Z</time>
      </trkpt>
      <trkpt lat="25.112867457792163" lon="-80.302641866728663">
        <ele>5.42</ele>
        <time>2015-06-19T14:07:46Z</time>
      </trkpt>
      <trkpt lat="25.112867290154099" lon="-80.302644046023488">
        <ele>5.42</ele>
        <time>2015-06-19T14:07:47Z</time>
      </trkpt>
      <trkpt lat="25.112868631258607" lon="-80.302645638585091">
        <ele>5.42</ele>
        <time>2015-06-19T14:07:48Z</time>
      </trkpt>
      <trkpt lat="25.112869804725051" lon="-80.302646644413471">
        <ele>4.94</ele>
        <time>2015-06-19T14:07:49Z</time>
      </trkpt>
      <trkpt lat="25.112869050353765" lon="-80.302648320794106">
        <ele>4.94</ele>
        <time>2015-06-19T14:07:50Z</time>
      </trkpt>
      <trkpt lat="25.112869301810861" lon="-80.302649578079581">
        <ele>4.94</ele>
        <time>2015-06-19T14:07:51Z</time>
      </trkpt>
      <trkpt lat="25.112870056182146" lon="-80.302650416269898">
        <ele>4.46</ele>
        <time>2015-06-19T14:07:52Z</time>
      </trkpt>
      <trkpt lat="25.112870307639241" lon="-80.302649913355708">
        <ele>4.46</ele>
        <time>2015-06-19T14:07:53Z</time>
      </trkpt>
      <trkpt lat="25.112870894372463" lon="-80.302650332450867">
        <ele>4.46</ele>
        <time>2015-06-19T14:07:54Z</time>
      </trkpt>
      <trkpt lat="25.112871564924717" lon="-80.302650751546025">
        <ele>4.46</ele>
        <time>2015-06-19T14:07:55Z</time>
      </trkpt>
      <trkpt lat="25.112872319296002" lon="-80.302651338279247">
        <ele>4.46</ele>
        <time>2015-06-19T14:07:56Z</time>
      </trkpt>
      <trkpt lat="25.112872235476971" lon="-80.302652092650533">
        <ele>3.98</ele>
        <time>2015-06-19T14:07:57Z</time>
      </trkpt>
      <trkpt lat="25.112872319296002" lon="-80.302653601393104">
        <ele>3.98</ele>
        <time>2015-06-19T14:07:58Z</time>
      </trkpt>
      <trkpt lat="25.112873408943415" lon="-80.302654942497611">
        <ele>3.98</ele>
        <time>2015-06-19T14:07:59Z</time>
      </trkpt>
      <trkpt lat="25.112874582409859" lon="-80.302656786516309">
        <ele>3.98</ele>
        <time>2015-06-19T14:08:00Z</time>
      </trkpt>
      <trkpt lat="25.11287609115243" lon="-80.302657708525658">
        <ele>3.98</ele>
        <time>2015-06-19T14:08:01Z</time>
      </trkpt>
      <trkpt lat="25.112875755876303" lon="-80.302657373249531">
        <ele>3.98</ele>
        <time>2015-06-19T14:08:02Z</time>
      </trkpt>
      <trkpt lat="25.112876845523715" lon="-80.302658630535007">
        <ele>3.98</ele>
        <time>2015-06-19T14:08:03Z</time>
      </trkpt>
      <trkpt lat="25.112879611551762" lon="-80.302659384906292">
        <ele>3.98</ele>
        <time>2015-06-19T14:08:04Z</time>
      </trkpt>
      <trkpt lat="25.112880449742079" lon="-80.302659217268229">
        <ele>3.98</ele>
        <time>2015-06-19T14:08:05Z</time>
      </trkpt>
      <trkpt lat="25.11288003064692" lon="-80.302659636363387">
        <ele>3.98</ele>
        <time>2015-06-19T14:08:06Z</time>
      </trkpt>
      <trkpt lat="25.112880282104015" lon="-80.302662150934339">
        <ele>3.98</ele>
        <time>2015-06-19T14:08:07Z</time>
      </trkpt>
      <trkpt lat="25.112880617380142" lon="-80.302665336057544">
        <ele>3.98</ele>
        <time>2015-06-19T14:08:08Z</time>
      </trkpt>
      <trkpt lat="25.11288053356111" lon="-80.302667766809464">
        <ele>3.98</ele>
        <time>2015-06-19T14:08:09Z</time>
      </trkpt>
      <trkpt lat="25.112881204113364" lon="-80.302670951932669">
        <ele>3.98</ele>
        <time>2015-06-19T14:08:10Z</time>
      </trkpt>
      <trkpt lat="25.112881790846586" lon="-80.302674723789096">
        <ele>3.98</ele>
        <time>2015-06-19T14:08:11Z</time>
      </trkpt>
      <trkpt lat="25.112883131951094" lon="-80.302679250016809">
        <ele>3.98</ele>
        <time>2015-06-19T14:08:12Z</time>
      </trkpt>
      <trkpt lat="25.11288489215076" lon="-80.302683105692267">
        <ele>3.98</ele>
        <time>2015-06-19T14:08:13Z</time>
      </trkpt>
      <trkpt lat="25.112886652350426" lon="-80.30268520116806">
        <ele>3.98</ele>
        <time>2015-06-19T14:08:14Z</time>
      </trkpt>
      <trkpt lat="25.112888664007187" lon="-80.302686877548695">
        <ele>4.46</ele>
        <time>2015-06-19T14:08:15Z</time>
      </trkpt>
      <trkpt lat="25.112889753654599" lon="-80.30268955975771">
        <ele>4.46</ele>
        <time>2015-06-19T14:08:16Z</time>
      </trkpt>
      <trkpt lat="25.112890088930726" lon="-80.30269249342382">
        <ele>4.46</ele>
        <time>2015-06-19T14:08:17Z</time>
      </trkpt>
      <trkpt lat="25.112891346216202" lon="-80.302695091813803">
        <ele>4.46</ele>
        <time>2015-06-19T14:08:18Z</time>
      </trkpt>
      <trkpt lat="25.112893525511026" lon="-80.302697187289596">
        <ele>4.46</ele>
        <time>2015-06-19T14:08:19Z</time>
      </trkpt>
      <trkpt lat="25.112896040081978" lon="-80.302699282765388">
        <ele>4.46</ele>
        <time>2015-06-19T14:08:20Z</time>
      </trkpt>
      <trkpt lat="25.112897045910358" lon="-80.302702132612467">
        <ele>4.46</ele>
        <time>2015-06-19T14:08:21Z</time>
      </trkpt>
      <trkpt lat="25.112899141386151" lon="-80.302703054621816">
        <ele>4.46</ele>
        <time>2015-06-19T14:08:22Z</time>
      </trkpt>
      <trkpt lat="25.112901572138071" lon="-80.302702635526657">
        <ele>4.46</ele>
        <time>2015-06-19T14:08:23Z</time>
      </trkpt>
      <trkpt lat="25.112903667613864" lon="-80.302703054621816">
        <ele>4.94</ele>
        <time>2015-06-19T14:08:24Z</time>
      </trkpt>
      <trkpt lat="25.11290492489934" lon="-80.302704144269228">
        <ele>4.94</ele>
        <time>2015-06-19T14:08:25Z</time>
      </trkpt>
      <trkpt lat="25.112904505804181" lon="-80.302706491202116">
        <ele>4.94</ele>
        <time>2015-06-19T14:08:26Z</time>
      </trkpt>
      <trkpt lat="25.112902745604515" lon="-80.302708921954036">
        <ele>4.94</ele>
        <time>2015-06-19T14:08:27Z</time>
      </trkpt>
      <trkpt lat="25.112900733947754" lon="-80.302710430696607">
        <ele>4.94</ele>
        <time>2015-06-19T14:08:28Z</time>
      </trkpt>
      <trkpt lat="25.112898889929056" lon="-80.302711687982082">
        <ele>4.94</ele>
        <time>2015-06-19T14:08:29Z</time>
      </trkpt>
      <trkpt lat="25.112897045910358" lon="-80.30271302908659">
        <ele>4.94</ele>
        <time>2015-06-19T14:08:30Z</time>
      </trkpt>
      <trkpt lat="25.112896794453263" lon="-80.302716214209795">
        <ele>4.94</ele>
        <time>2015-06-19T14:08:31Z</time>
      </trkpt>
      <trkpt lat="25.112897297367454" lon="-80.302720321342349">
        <ele>4.94</ele>
        <time>2015-06-19T14:08:32Z</time>
      </trkpt>
      <trkpt lat="25.11289763264358" lon="-80.302724428474903">
        <ele>4.94</ele>
        <time>2015-06-19T14:08:33Z</time>
      </trkpt>
      <trkpt lat="25.112899728119373" lon="-80.302727529779077">
        <ele>4.94</ele>
        <time>2015-06-19T14:08:34Z</time>
      </trkpt>
      <trkpt lat="25.112901823595166" lon="-80.302731636911631">
        <ele>4.94</ele>
        <time>2015-06-19T14:08:35Z</time>
      </trkpt>
      <trkpt lat="25.112905008718371" lon="-80.302738593891263">
        <ele>4.46</ele>
        <time>2015-06-19T14:08:36Z</time>
      </trkpt>
      <trkpt lat="25.11290542781353" lon="-80.302748735994101">
        <ele>4.46</ele>
        <time>2015-06-19T14:08:37Z</time>
      </trkpt>
      <trkpt lat="25.112905763089657" lon="-80.302761141210794">
        <ele>3.98</ele>
        <time>2015-06-19T14:08:38Z</time>
      </trkpt>
      <trkpt lat="25.112904589623213" lon="-80.302773462608457">
        <ele>3.98</ele>
        <time>2015-06-19T14:08:39Z</time>
      </trkpt>
      <trkpt lat="25.112900733947754" lon="-80.302787628024817">
        <ele>4.46</ele>
        <time>2015-06-19T14:08:40Z</time>
      </trkpt>
      <trkpt lat="25.112895872443914" lon="-80.302794249728322">
        <ele>4.46</ele>
        <time>2015-06-19T14:08:41Z</time>
      </trkpt>
      <trkpt lat="25.112887909635901" lon="-80.302800200879574">
        <ele>4.94</ele>
        <time>2015-06-19T14:08:42Z</time>
      </trkpt>
      <trkpt lat="25.112883215770125" lon="-80.302803469821811">
        <ele>4.94</ele>
        <time>2015-06-19T14:08:43Z</time>
      </trkpt>
      <trkpt lat="25.112879946827888" lon="-80.302811516448855">
        <ele>4.94</ele>
        <time>2015-06-19T14:08:44Z</time>
      </trkpt>
      <trkpt lat="25.112875672057271" lon="-80.302820736542344">
        <ele>4.94</ele>
        <time>2015-06-19T14:08:45Z</time>
      </trkpt>
      <trkpt lat="25.112870475277305" lon="-80.302827190607786">
        <ele>5.42</ele>
        <time>2015-06-19T14:08:46Z</time>
      </trkpt>
      <trkpt lat="25.112867876887321" lon="-80.302832890301943">
        <ele>4.94</ele>
        <time>2015-06-19T14:08:47Z</time>
      </trkpt>
      <trkpt lat="25.112866451963782" lon="-80.302835404872894">
        <ele>4.94</ele>
        <time>2015-06-19T14:08:48Z</time>
      </trkpt>
      <trkpt lat="25.112864524126053" lon="-80.302834985777736">
        <ele>4.94</ele>
        <time>2015-06-19T14:08:49Z</time>
      </trkpt>
      <trkpt lat="25.112866116687655" lon="-80.302834650501609">
        <ele>4.46</ele>
        <time>2015-06-19T14:08:50Z</time>
      </trkpt>
      <trkpt lat="25.112866535782814" lon="-80.302835404872894">
        <ele>4.46</ele>
        <time>2015-06-19T14:08:51Z</time>
      </trkpt>
      <trkpt lat="25.112866954877973" lon="-80.302836494520307">
        <ele>3.98</ele>
        <time>2015-06-19T14:08:52Z</time>
      </trkpt>
      <trkpt lat="25.112864607945085" lon="-80.302836829796433">
        <ele>3.98</ele>
        <time>2015-06-19T14:08:53Z</time>
      </trkpt>
      <trkpt lat="25.112857650965452" lon="-80.302838589996099">
        <ele>3.5</ele>
        <time>2015-06-19T14:08:54Z</time>
      </trkpt>
      <trkpt lat="25.112849520519376" lon="-80.302841439843178">
        <ele>3.02</ele>
        <time>2015-06-19T14:08:55Z</time>
      </trkpt>
      <trkpt lat="25.112841976806521" lon="-80.302844624966383">
        <ele>3.02</ele>
        <time>2015-06-19T14:08:56Z</time>
      </trkpt>
      <trkpt lat="25.112833259627223" lon="-80.302846049889922">
        <ele>2.54</ele>
        <time>2015-06-19T14:08:57Z</time>
      </trkpt>
      <trkpt lat="25.112826805561781" lon="-80.302847307175398">
        <ele>2.54</ele>
        <time>2015-06-19T14:08:58Z</time>
      </trkpt>
      <trkpt lat="25.11281993240118" lon="-80.302847642451525">
        <ele>2.06</ele>
        <time>2015-06-19T14:08:59Z</time>
      </trkpt>
      <trkpt lat="25.112812388688326" lon="-80.302851665765047">
        <ele>2.06</ele>
        <time>2015-06-19T14:09:00Z</time>
      </trkpt>
      <trkpt lat="25.112804425880313" lon="-80.302855102345347">
        <ele>2.06</ele>
        <time>2015-06-19T14:09:01Z</time>
      </trkpt>
      <trkpt lat="25.112795708701015" lon="-80.302857281640172">
        <ele>1.58</ele>
        <time>2015-06-19T14:09:02Z</time>
      </trkpt>
      <trkpt lat="25.11278766207397" lon="-80.302859377115965">
        <ele>1.1</ele>
        <time>2015-06-19T14:09:03Z</time>
      </trkpt>
      <trkpt lat="25.112787913531065" lon="-80.30285376124084">
        <ele>1.1</ele>
        <time>2015-06-19T14:09:04Z</time>
      </trkpt>
      <trkpt lat="25.112785985693336" lon="-80.302850995212793">
        <ele>1.1</ele>
        <time>2015-06-19T14:09:05Z</time>
      </trkpt>
      <trkpt lat="25.11278523132205" lon="-80.302848899737">
        <ele>1.1</ele>
        <time>2015-06-19T14:09:06Z</time>
      </trkpt>
      <trkpt lat="25.11278422549367" lon="-80.302850576117635">
        <ele>0.62</ele>
        <time>2015-06-19T14:09:07Z</time>
      </trkpt>
      <trkpt lat="25.112784476950765" lon="-80.302850911393762">
        <ele>0.62</ele>
        <time>2015-06-19T14:09:08Z</time>
      </trkpt>
      <trkpt lat="25.112784979864955" lon="-80.302851665765047">
        <ele>0.14</ele>
        <time>2015-06-19T14:09:09Z</time>
      </trkpt>
      <trkpt lat="25.112781459465623" lon="-80.302853425964713">
        <ele>0.14</ele>
        <time>2015-06-19T14:09:10Z</time>
      </trkpt>
      <trkpt lat="25.11277986690402" lon="-80.302855186164379">
        <ele>-0.34</ele>
        <time>2015-06-19T14:09:11Z</time>
      </trkpt>
      <trkpt lat="25.112778190523386" lon="-80.302856443449855">
        <ele>-0.82</ele>
        <time>2015-06-19T14:09:12Z</time>
      </trkpt>
      <trkpt lat="25.112775173038244" lon="-80.302858874201775">
        <ele>-1.3</ele>
        <time>2015-06-19T14:09:13Z</time>
      </trkpt>
      <trkpt lat="25.112770479172468" lon="-80.302860382944345">
        <ele>-1.79</ele>
        <time>2015-06-19T14:09:14Z</time>
      </trkpt>
      <trkpt lat="25.112765533849597" lon="-80.30285912565887">
        <ele>-2.27</ele>
        <time>2015-06-19T14:09:15Z</time>
      </trkpt>
      <trkpt lat="25.112765030935407" lon="-80.302859377115965">
        <ele>-2.27</ele>
        <time>2015-06-19T14:09:16Z</time>
      </trkpt>
      <trkpt lat="25.112768551334739" lon="-80.302860969677567">
        <ele>-2.75</ele>
        <time>2015-06-19T14:09:17Z</time>
      </trkpt>
      <trkpt lat="25.112771987915039" lon="-80.302860885858536">
        <ele>-2.27</ele>
        <time>2015-06-19T14:09:18Z</time>
      </trkpt>
      <trkpt lat="25.112773245200515" lon="-80.302863987162709">
        <ele>-2.27</ele>
        <time>2015-06-19T14:09:19Z</time>
      </trkpt>
      <trkpt lat="25.112774418666959" lon="-80.302867675200105">
        <ele>-1.79</ele>
        <time>2015-06-19T14:09:20Z</time>
      </trkpt>
      <trkpt lat="25.112775005400181" lon="-80.302869854494929">
        <ele>-1.79</ele>
        <time>2015-06-19T14:09:21Z</time>
      </trkpt>
      <trkpt lat="25.112777184695005" lon="-80.302873039618134">
        <ele>-1.79</ele>
        <time>2015-06-19T14:09:22Z</time>
      </trkpt>
      <trkpt lat="25.112779447808862" lon="-80.302876476198435">
        <ele>-1.79</ele>
        <time>2015-06-19T14:09:23Z</time>
      </trkpt>
      <trkpt lat="25.112780621275306" lon="-80.302879745140672">
        <ele>-1.79</ele>
        <time>2015-06-19T14:09:24Z</time>
      </trkpt>
      <trkpt lat="25.112782046198845" lon="-80.302880583330989">
        <ele>-1.79</ele>
        <time>2015-06-19T14:09:25Z</time>
      </trkpt>
      <trkpt lat="25.112780202180147" lon="-80.302883684635162">
        <ele>-2.27</ele>
        <time>2015-06-19T14:09:26Z</time>
      </trkpt>
      <trkpt lat="25.11277986690402" lon="-80.302889719605446">
        <ele>-1.79</ele>
        <time>2015-06-19T14:09:27Z</time>
      </trkpt>
      <trkpt lat="25.112781627103686" lon="-80.302894245833158">
        <ele>-2.27</ele>
        <time>2015-06-19T14:09:28Z</time>
      </trkpt>
      <trkpt lat="25.112779783084989" lon="-80.302897095680237">
        <ele>-2.27</ele>
        <time>2015-06-19T14:09:29Z</time>
      </trkpt>
      <trkpt lat="25.112780705094337" lon="-80.302902292460203">
        <ele>-2.27</ele>
        <time>2015-06-19T14:09:30Z</time>
      </trkpt>
      <trkpt lat="25.112782884389162" lon="-80.302901118993759">
        <ele>-2.27</ele>
        <time>2015-06-19T14:09:31Z</time>
      </trkpt>
      <trkpt lat="25.11278472840786" lon="-80.302903633564711">
        <ele>-2.75</ele>
        <time>2015-06-19T14:09:32Z</time>
      </trkpt>
      <trkpt lat="25.11278422549367" lon="-80.302904555574059">
        <ele>-2.75</ele>
        <time>2015-06-19T14:09:33Z</time>
      </trkpt>
      <trkpt lat="25.112783890217543" lon="-80.302905393764377">
        <ele>-2.75</ele>
        <time>2015-06-19T14:09:34Z</time>
      </trkpt>
      <trkpt lat="25.112784979864955" lon="-80.302909668534994">
        <ele>-2.75</ele>
        <time>2015-06-19T14:09:35Z</time>
      </trkpt>
      <trkpt lat="25.112783387303352" lon="-80.302912518382072">
        <ele>-2.75</ele>
        <time>2015-06-19T14:09:36Z</time>
      </trkpt>
      <trkpt lat="25.11278229765594" lon="-80.302914949133992">
        <ele>-2.75</ele>
        <time>2015-06-19T14:09:37Z</time>
      </trkpt>
      <trkpt lat="25.112784560769796" lon="-80.302914949133992">
        <ele>-2.75</ele>
        <time>2015-06-19T14:09:38Z</time>
      </trkpt>
      <trkpt lat="25.112787578254938" lon="-80.302919559180737">
        <ele>-2.75</ele>
        <time>2015-06-19T14:09:39Z</time>
      </trkpt>
      <trkpt lat="25.112785063683987" lon="-80.3029197268188">
        <ele>-2.75</ele>
        <time>2015-06-19T14:09:40Z</time>
      </trkpt>
      <trkpt lat="25.112785063683987" lon="-80.302922995761037">
        <ele>-2.75</ele>
        <time>2015-06-19T14:09:41Z</time>
      </trkpt>
      <trkpt lat="25.112786320969462" lon="-80.302926348522305">
        <ele>-2.75</ele>
        <time>2015-06-19T14:09:42Z</time>
      </trkpt>
      <trkpt lat="25.112785818055272" lon="-80.302926851436496">
        <ele>-2.27</ele>
        <time>2015-06-19T14:09:43Z</time>
      </trkpt>
      <trkpt lat="25.112784476950765" lon="-80.302925845608115">
        <ele>-2.27</ele>
        <time>2015-06-19T14:09:44Z</time>
      </trkpt>
      <trkpt lat="25.112785650417209" lon="-80.302927689626813">
        <ele>-2.27</ele>
        <time>2015-06-19T14:09:45Z</time>
      </trkpt>
      <trkpt lat="25.112786740064621" lon="-80.30293146148324">
        <ele>-2.27</ele>
        <time>2015-06-19T14:09:46Z</time>
      </trkpt>
      <trkpt lat="25.11278573423624" lon="-80.302931796759367">
        <ele>-2.27</ele>
        <time>2015-06-19T14:09:47Z</time>
      </trkpt>
      <trkpt lat="25.11278472840786" lon="-80.302933137863874">
        <ele>-2.27</ele>
        <time>2015-06-19T14:09:48Z</time>
      </trkpt>
      <trkpt lat="25.112785482779145" lon="-80.30293732881546">
        <ele>-1.79</ele>
        <time>2015-06-19T14:09:49Z</time>
      </trkpt>
      <trkpt lat="25.112788081169128" lon="-80.302943279966712">
        <ele>-1.79</ele>
        <time>2015-06-19T14:09:50Z</time>
      </trkpt>
      <trkpt lat="25.112789757549763" lon="-80.302945794537663">
        <ele>-1.79</ele>
        <time>2015-06-19T14:09:51Z</time>
      </trkpt>
      <trkpt lat="25.112791433930397" lon="-80.302948644384742">
        <ele>-1.79</ele>
        <time>2015-06-19T14:09:52Z</time>
      </trkpt>
      <trkpt lat="25.112787075340748" lon="-80.302950823679566">
        <ele>-1.79</ele>
        <time>2015-06-19T14:09:53Z</time>
      </trkpt>
      <trkpt lat="25.11278523132205" lon="-80.302956774830818">
        <ele>-1.79</ele>
        <time>2015-06-19T14:09:54Z</time>
      </trkpt>
      <trkpt lat="25.112785985693336" lon="-80.302955852821469">
        <ele>-1.79</ele>
        <time>2015-06-19T14:09:55Z</time>
      </trkpt>
      <trkpt lat="25.112785818055272" lon="-80.302957110106945">
        <ele>-1.3</ele>
        <time>2015-06-19T14:09:56Z</time>
      </trkpt>
      <trkpt lat="25.112785063683987" lon="-80.302960630506277">
        <ele>-1.3</ele>
        <time>2015-06-19T14:09:57Z</time>
      </trkpt>
      <trkpt lat="25.112784560769796" lon="-80.30296515673399">
        <ele>-1.3</ele>
        <time>2015-06-19T14:09:58Z</time>
      </trkpt>
      <trkpt lat="25.112784141674638" lon="-80.302967671304941">
        <ele>-1.3</ele>
        <time>2015-06-19T14:09:59Z</time>
      </trkpt>
      <trkpt lat="25.112784309312701" lon="-80.302970269694924">
        <ele>-0.82</ele>
        <time>2015-06-19T14:10:00Z</time>
      </trkpt>
      <trkpt lat="25.112782968208194" lon="-80.302970688790083">
        <ele>-0.82</ele>
        <time>2015-06-19T14:10:01Z</time>
      </trkpt>
      <trkpt lat="25.112783052027225" lon="-80.302977478131652">
        <ele>-0.82</ele>
        <time>2015-06-19T14:10:02Z</time>
      </trkpt>
      <trkpt lat="25.112784560769796" lon="-80.302981752902269">
        <ele>-0.82</ele>
        <time>2015-06-19T14:10:03Z</time>
      </trkpt>
      <trkpt lat="25.112785985693336" lon="-80.302984351292253">
        <ele>-0.82</ele>
        <time>2015-06-19T14:10:04Z</time>
      </trkpt>
      <trkpt lat="25.112786237150431" lon="-80.302982842549682">
        <ele>-0.82</ele>
        <time>2015-06-19T14:10:05Z</time>
      </trkpt>
      <trkpt lat="25.112786488607526" lon="-80.302988374605775">
        <ele>-0.82</ele>
        <time>2015-06-19T14:10:06Z</time>
      </trkpt>
      <trkpt lat="25.112783554941416" lon="-80.302992900833488">
        <ele>-0.82</ele>
        <time>2015-06-19T14:10:07Z</time>
      </trkpt>
      <trkpt lat="25.112781543284655" lon="-80.302993068471551">
        <ele>-0.82</ele>
        <time>2015-06-19T14:10:08Z</time>
      </trkpt>
      <trkpt lat="25.112781627103686" lon="-80.302994158118963">
        <ele>-0.82</ele>
        <time>2015-06-19T14:10:09Z</time>
      </trkpt>
      <trkpt lat="25.112781459465623" lon="-80.302997678518295">
        <ele>-0.82</ele>
        <time>2015-06-19T14:10:10Z</time>
      </trkpt>
      <trkpt lat="25.112778777256608" lon="-80.303000109270215">
        <ele>-0.82</ele>
        <time>2015-06-19T14:10:11Z</time>
      </trkpt>
      <trkpt lat="25.112779783084989" lon="-80.303001450374722">
        <ele>-0.82</ele>
        <time>2015-06-19T14:10:12Z</time>
      </trkpt>
      <trkpt lat="25.112783974036574" lon="-80.303005054593086">
        <ele>-0.82</ele>
        <time>2015-06-19T14:10:13Z</time>
      </trkpt>
      <trkpt lat="25.112783722579479" lon="-80.303006982430816">
        <ele>-0.82</ele>
        <time>2015-06-19T14:10:14Z</time>
      </trkpt>
      <trkpt lat="25.112781375646591" lon="-80.303008491173387">
        <ele>-0.82</ele>
        <time>2015-06-19T14:10:15Z</time>
      </trkpt>
      <trkpt lat="25.112780956551433" lon="-80.303012179210782">
        <ele>-0.82</ele>
        <time>2015-06-19T14:10:16Z</time>
      </trkpt>
      <trkpt lat="25.112781962379813" lon="-80.303015615791082">
        <ele>-0.82</ele>
        <time>2015-06-19T14:10:17Z</time>
      </trkpt>
      <trkpt lat="25.11278229765594" lon="-80.303017292171717">
        <ele>-0.82</ele>
        <time>2015-06-19T14:10:18Z</time>
      </trkpt>
      <trkpt lat="25.112783135846257" lon="-80.303021483123302">
        <ele>-0.82</ele>
        <time>2015-06-19T14:10:19Z</time>
      </trkpt>
      <trkpt lat="25.112782884389162" lon="-80.303022405132651">
        <ele>-0.34</ele>
        <time>2015-06-19T14:10:20Z</time>
      </trkpt>
      <trkpt lat="25.112784057855606" lon="-80.303027098998427">
        <ele>-0.34</ele>
        <time>2015-06-19T14:10:21Z</time>
      </trkpt>
      <trkpt lat="25.112783890217543" lon="-80.303030535578728">
        <ele>-0.34</ele>
        <time>2015-06-19T14:10:22Z</time>
      </trkpt>
      <trkpt lat="25.112781543284655" lon="-80.303030787035823">
        <ele>-0.34</ele>
        <time>2015-06-19T14:10:23Z</time>
      </trkpt>
      <trkpt lat="25.112777519971132" lon="-80.303031709045172">
        <ele>-0.34</ele>
        <time>2015-06-19T14:10:24Z</time>
      </trkpt>
      <trkpt lat="25.11277643032372" lon="-80.303035564720631">
        <ele>-0.34</ele>
        <time>2015-06-19T14:10:25Z</time>
      </trkpt>
      <trkpt lat="25.11277693323791" lon="-80.303040593862534">
        <ele>0.14</ele>
        <time>2015-06-19T14:10:26Z</time>
      </trkpt>
      <trkpt lat="25.112776346504688" lon="-80.303040761500597">
        <ele>0.14</ele>
        <time>2015-06-19T14:10:27Z</time>
      </trkpt>
      <trkpt lat="25.112775173038244" lon="-80.303041767328978">
        <ele>0.14</ele>
        <time>2015-06-19T14:10:28Z</time>
      </trkpt>
      <trkpt lat="25.112773831933737" lon="-80.303044365718961">
        <ele>0.14</ele>
        <time>2015-06-19T14:10:29Z</time>
      </trkpt>
      <trkpt lat="25.112770982086658" lon="-80.3030492272228">
        <ele>0.14</ele>
        <time>2015-06-19T14:10:30Z</time>
      </trkpt>
      <trkpt lat="25.112769389525056" lon="-80.303052244707942">
        <ele>0.14</ele>
        <time>2015-06-19T14:10:31Z</time>
      </trkpt>
      <trkpt lat="25.1127671264112" lon="-80.303053753450513">
        <ele>0.14</ele>
        <time>2015-06-19T14:10:32Z</time>
      </trkpt>
      <trkpt lat="25.112765617668629" lon="-80.303054256364703">
        <ele>0.62</ele>
        <time>2015-06-19T14:10:33Z</time>
      </trkpt>
      <trkpt lat="25.112764863297343" lon="-80.303053837269545">
        <ele>0.62</ele>
        <time>2015-06-19T14:10:34Z</time>
      </trkpt>
      <trkpt lat="25.11276419274509" lon="-80.303053753450513">
        <ele>0.62</ele>
        <time>2015-06-19T14:10:35Z</time>
      </trkpt>
      <trkpt lat="25.112763019278646" lon="-80.303053501993418">
        <ele>0.62</ele>
        <time>2015-06-19T14:10:36Z</time>
      </trkpt>
      <trkpt lat="25.112762851640582" lon="-80.303053250536323">
        <ele>0.62</ele>
        <time>2015-06-19T14:10:37Z</time>
      </trkpt>
      <trkpt lat="25.112764779478312" lon="-80.303053166717291">
        <ele>0.62</ele>
        <time>2015-06-19T14:10:38Z</time>
      </trkpt>
      <trkpt lat="25.112767377868295" lon="-80.303054004907608">
        <ele>1.1</ele>
        <time>2015-06-19T14:10:39Z</time>
      </trkpt>
      <trkpt lat="25.112769138067961" lon="-80.303053921088576">
        <ele>1.1</ele>
        <time>2015-06-19T14:10:40Z</time>
      </trkpt>
      <trkpt lat="25.112770143896341" lon="-80.303053585812449">
        <ele>1.1</ele>
        <time>2015-06-19T14:10:41Z</time>
      </trkpt>
      <trkpt lat="25.112774251028895" lon="-80.303054340183735">
        <ele>1.1</ele>
        <time>2015-06-19T14:10:42Z</time>
      </trkpt>
      <trkpt lat="25.112776681780815" lon="-80.303056100383401">
        <ele>1.1</ele>
        <time>2015-06-19T14:10:43Z</time>
      </trkpt>
      <trkpt lat="25.112779028713703" lon="-80.303060626611114">
        <ele>1.58</ele>
        <time>2015-06-19T14:10:44Z</time>
      </trkpt>
      <trkpt lat="25.112779615446925" lon="-80.303069930523634">
        <ele>1.58</ele>
        <time>2015-06-19T14:10:45Z</time>
      </trkpt>
      <trkpt lat="25.112784560769796" lon="-80.303079318255186">
        <ele>1.58</ele>
        <time>2015-06-19T14:10:46Z</time>
      </trkpt>
      <trkpt lat="25.112784309312701" lon="-80.303082335740328">
        <ele>2.06</ele>
        <time>2015-06-19T14:10:47Z</time>
      </trkpt>
      <trkpt lat="25.112786237150431" lon="-80.303083509206772">
        <ele>2.06</ele>
        <time>2015-06-19T14:10:48Z</time>
      </trkpt>
      <trkpt lat="25.112788248807192" lon="-80.303089208900928">
        <ele>2.06</ele>
        <time>2015-06-19T14:10:49Z</time>
      </trkpt>
      <trkpt lat="25.112789757549763" lon="-80.303098428994417">
        <ele>2.06</ele>
        <time>2015-06-19T14:10:50Z</time>
      </trkpt>
      <trkpt lat="25.112791350111365" lon="-80.303105553612113">
        <ele>2.54</ele>
        <time>2015-06-19T14:10:51Z</time>
      </trkpt>
      <trkpt lat="25.112791853025556" lon="-80.30311225913465">
        <ele>2.54</ele>
        <time>2015-06-19T14:10:52Z</time>
      </trkpt>
      <trkpt lat="25.112792355939746" lon="-80.303117204457521">
        <ele>2.54</ele>
        <time>2015-06-19T14:10:53Z</time>
      </trkpt>
      <trkpt lat="25.112793026492" lon="-80.303121479228139">
        <ele>2.54</ele>
        <time>2015-06-19T14:10:54Z</time>
      </trkpt>
      <trkpt lat="25.112795121967793" lon="-80.303123742341995">
        <ele>2.54</ele>
        <time>2015-06-19T14:10:55Z</time>
      </trkpt>
      <trkpt lat="25.112796211615205" lon="-80.303127681836486">
        <ele>3.02</ele>
        <time>2015-06-19T14:10:56Z</time>
      </trkpt>
      <trkpt lat="25.112795541062951" lon="-80.303128268569708">
        <ele>3.02</ele>
        <time>2015-06-19T14:10:57Z</time>
      </trkpt>
      <trkpt lat="25.112793613225222" lon="-80.303130615502596">
        <ele>3.02</ele>
        <time>2015-06-19T14:10:58Z</time>
      </trkpt>
      <trkpt lat="25.112789925187826" lon="-80.303135141730309">
        <ele>3.02</ele>
        <time>2015-06-19T14:10:59Z</time>
      </trkpt>
      <trkpt lat="25.112789003178477" lon="-80.303137404844165">
        <ele>3.02</ele>
        <time>2015-06-19T14:11:00Z</time>
      </trkpt>
      <trkpt lat="25.112789086997509" lon="-80.30314109288156">
        <ele>3.02</ele>
        <time>2015-06-19T14:11:01Z</time>
      </trkpt>
      <trkpt lat="25.112788416445255" lon="-80.30314402654767">
        <ele>3.02</ele>
        <time>2015-06-19T14:11:02Z</time>
      </trkpt>
      <trkpt lat="25.112788584083319" lon="-80.30314645729959">
        <ele>3.02</ele>
        <time>2015-06-19T14:11:03Z</time>
      </trkpt>
      <trkpt lat="25.112787410616875" lon="-80.303149055689573">
        <ele>3.02</ele>
        <time>2015-06-19T14:11:04Z</time>
      </trkpt>
      <trkpt lat="25.112786907702684" lon="-80.303151905536652">
        <ele>3.5</ele>
        <time>2015-06-19T14:11:05Z</time>
      </trkpt>
      <trkpt lat="25.112786991521716" lon="-80.303154839202762">
        <ele>3.5</ele>
        <time>2015-06-19T14:11:06Z</time>
      </trkpt>
      <trkpt lat="25.11278715915978" lon="-80.303157269954681">
        <ele>3.5</ele>
        <time>2015-06-19T14:11:07Z</time>
      </trkpt>
      <trkpt lat="25.112787410616875" lon="-80.303160203620791">
        <ele>3.5</ele>
        <time>2015-06-19T14:11:08Z</time>
      </trkpt>
      <trkpt lat="25.112787075340748" lon="-80.303164478391409">
        <ele>3.5</ele>
        <time>2015-06-19T14:11:09Z</time>
      </trkpt>
      <trkpt lat="25.112787578254938" lon="-80.303169004619122">
        <ele>3.5</ele>
        <time>2015-06-19T14:11:10Z</time>
      </trkpt>
      <trkpt lat="25.112787913531065" lon="-80.303171686828136">
        <ele>3.5</ele>
        <time>2015-06-19T14:11:11Z</time>
      </trkpt>
      <trkpt lat="25.112786991521716" lon="-80.303173866122961">
        <ele>3.5</ele>
        <time>2015-06-19T14:11:12Z</time>
      </trkpt>
      <trkpt lat="25.112786488607526" lon="-80.303177302703261">
        <ele>3.5</ele>
        <time>2015-06-19T14:11:13Z</time>
      </trkpt>
      <trkpt lat="25.112785818055272" lon="-80.303180571645498">
        <ele>3.5</ele>
        <time>2015-06-19T14:11:14Z</time>
      </trkpt>
      <trkpt lat="25.112783554941416" lon="-80.30318308621645">
        <ele>3.98</ele>
        <time>2015-06-19T14:11:15Z</time>
      </trkpt>
      <trkpt lat="25.112780872732401" lon="-80.303185936063528">
        <ele>3.98</ele>
        <time>2015-06-19T14:11:16Z</time>
      </trkpt>
      <trkpt lat="25.112779112532735" lon="-80.303193982690573">
        <ele>3.98</ele>
        <time>2015-06-19T14:11:17Z</time>
      </trkpt>
      <trkpt lat="25.112777771428227" lon="-80.303200772032142">
        <ele>3.98</ele>
        <time>2015-06-19T14:11:18Z</time>
      </trkpt>
      <trkpt lat="25.112775089219213" lon="-80.303208064287901">
        <ele>3.98</ele>
        <time>2015-06-19T14:11:19Z</time>
      </trkpt>
      <trkpt lat="25.112772071734071" lon="-80.303215691819787">
        <ele>3.5</ele>
        <time>2015-06-19T14:11:20Z</time>
      </trkpt>
      <trkpt lat="25.112770730629563" lon="-80.303226001560688">
        <ele>3.5</ele>
        <time>2015-06-19T14:11:21Z</time>
      </trkpt>
      <trkpt lat="25.112771485000849" lon="-80.303231114521623">
        <ele>3.5</ele>
        <time>2015-06-19T14:11:22Z</time>
      </trkpt>
      <trkpt lat="25.112768802791834" lon="-80.303240669891238">
        <ele>3.5</ele>
        <time>2015-06-19T14:11:23Z</time>
      </trkpt>
      <trkpt lat="25.112769473344088" lon="-80.30324712395668">
        <ele>3.5</ele>
        <time>2015-06-19T14:11:24Z</time>
      </trkpt>
      <trkpt lat="25.112768383696675" lon="-80.303257182240486">
        <ele>3.5</ele>
        <time>2015-06-19T14:11:25Z</time>
      </trkpt>
      <trkpt lat="25.112768299877644" lon="-80.303266737610102">
        <ele>3.02</ele>
        <time>2015-06-19T14:11:26Z</time>
      </trkpt>
      <trkpt lat="25.112770479172468" lon="-80.303274113684893">
        <ele>3.5</ele>
        <time>2015-06-19T14:11:27Z</time>
      </trkpt>
      <trkpt lat="25.112774670124054" lon="-80.303279813379049">
        <ele>3.5</ele>
        <time>2015-06-19T14:11:28Z</time>
      </trkpt>
      <trkpt lat="25.112779280170798" lon="-80.30328668653965">
        <ele>3.5</ele>
        <time>2015-06-19T14:11:29Z</time>
      </trkpt>
      <trkpt lat="25.112785482779145" lon="-80.303293727338314">
        <ele>3.5</ele>
        <time>2015-06-19T14:11:30Z</time>
      </trkpt>
      <trkpt lat="25.112787913531065" lon="-80.303301773965359">
        <ele>3.5</ele>
        <time>2015-06-19T14:11:31Z</time>
      </trkpt>
      <trkpt lat="25.11278715915978" lon="-80.303303450345993">
        <ele>3.98</ele>
        <time>2015-06-19T14:11:32Z</time>
      </trkpt>
      <trkpt lat="25.112789925187826" lon="-80.303311496973038">
        <ele>3.98</ele>
        <time>2015-06-19T14:11:33Z</time>
      </trkpt>
      <trkpt lat="25.112784979864955" lon="-80.303300265222788">
        <ele>3.98</ele>
        <time>2015-06-19T14:11:34Z</time>
      </trkpt>
      <trkpt lat="25.11278573423624" lon="-80.303299007937312">
        <ele>3.98</ele>
        <time>2015-06-19T14:11:35Z</time>
      </trkpt>
      <trkpt lat="25.112785818055272" lon="-80.303302528336644">
        <ele>3.98</ele>
        <time>2015-06-19T14:11:36Z</time>
      </trkpt>
      <trkpt lat="25.112786991521716" lon="-80.303307892754674">
        <ele>3.98</ele>
        <time>2015-06-19T14:11:37Z</time>
      </trkpt>
      <trkpt lat="25.112782716751099" lon="-80.303313424810767">
        <ele>3.5</ele>
        <time>2015-06-19T14:11:38Z</time>
      </trkpt>
      <trkpt lat="25.112782381474972" lon="-80.303313676267862">
        <ele>3.5</ele>
        <time>2015-06-19T14:11:39Z</time>
      </trkpt>
      <trkpt lat="25.112784644588828" lon="-80.303313340991735">
        <ele>3.5</ele>
        <time>2015-06-19T14:11:40Z</time>
      </trkpt>
      <trkpt lat="25.112786907702684" lon="-80.303314514458179">
        <ele>3.02</ele>
        <time>2015-06-19T14:11:41Z</time>
      </trkpt>
      <trkpt lat="25.112787913531065" lon="-80.303317364305258">
        <ele>3.02</ele>
        <time>2015-06-19T14:11:42Z</time>
      </trkpt>
      <trkpt lat="25.112789003178477" lon="-80.303320297971368">
        <ele>3.02</ele>
        <time>2015-06-19T14:11:43Z</time>
      </trkpt>
      <trkpt lat="25.112789757549763" lon="-80.303324237465858">
        <ele>3.02</ele>
        <time>2015-06-19T14:11:44Z</time>
      </trkpt>
      <trkpt lat="25.11279059574008" lon="-80.303327757865191">
        <ele>3.02</ele>
        <time>2015-06-19T14:11:45Z</time>
      </trkpt>
      <trkpt lat="25.112793361768126" lon="-80.303330775350332">
        <ele>3.02</ele>
        <time>2015-06-19T14:11:46Z</time>
      </trkpt>
      <trkpt lat="25.112797133624554" lon="-80.303332787007093">
        <ele>3.02</ele>
        <time>2015-06-19T14:11:47Z</time>
      </trkpt>
      <trkpt lat="25.112800234928727" lon="-80.303335469216108">
        <ele>3.02</ele>
        <time>2015-06-19T14:11:48Z</time>
      </trkpt>
      <trkpt lat="25.112804509699345" lon="-80.303335133939981">
        <ele>3.02</ele>
        <time>2015-06-19T14:11:49Z</time>
      </trkpt>
      <trkpt lat="25.112809119746089" lon="-80.303337564691901">
        <ele>3.02</ele>
        <time>2015-06-19T14:11:50Z</time>
      </trkpt>
      <trkpt lat="25.112813310697675" lon="-80.303338905796409">
        <ele>3.02</ele>
        <time>2015-06-19T14:11:51Z</time>
      </trkpt>
      <trkpt lat="25.112814232707024" lon="-80.303346700966358">
        <ele>2.54</ele>
        <time>2015-06-19T14:11:52Z</time>
      </trkpt>
      <trkpt lat="25.112811382859945" lon="-80.30335022136569">
        <ele>2.54</ele>
        <time>2015-06-19T14:11:53Z</time>
      </trkpt>
      <trkpt lat="25.112811718136072" lon="-80.303350640460849">
        <ele>2.06</ele>
        <time>2015-06-19T14:11:54Z</time>
      </trkpt>
      <trkpt lat="25.112812891602516" lon="-80.30335214920342">
        <ele>2.06</ele>
        <time>2015-06-19T14:11:55Z</time>
      </trkpt>
      <trkpt lat="25.112811885774136" lon="-80.303352903574705">
        <ele>1.58</ele>
        <time>2015-06-19T14:11:56Z</time>
      </trkpt>
      <trkpt lat="25.112810544669628" lon="-80.303356423974037">
        <ele>1.58</ele>
        <time>2015-06-19T14:11:57Z</time>
      </trkpt>
      <trkpt lat="25.112807946279645" lon="-80.303360028192401">
        <ele>1.58</ele>
        <time>2015-06-19T14:11:58Z</time>
      </trkpt>
      <trkpt lat="25.112805934622884" lon="-80.303364805877209">
        <ele>1.58</ele>
        <time>2015-06-19T14:11:59Z</time>
      </trkpt>
      <trkpt lat="25.11280576698482" lon="-80.303365141153336">
        <ele>1.1</ele>
        <time>2015-06-19T14:12:00Z</time>
      </trkpt>
      <trkpt lat="25.112804425880313" lon="-80.303364554420114">
        <ele>1.1</ele>
        <time>2015-06-19T14:12:01Z</time>
      </trkpt>
      <trkpt lat="25.112804090604186" lon="-80.303368158638477">
        <ele>1.1</ele>
        <time>2015-06-19T14:12:02Z</time>
      </trkpt>
      <trkpt lat="25.112804677337408" lon="-80.303374025970697">
        <ele>1.58</ele>
        <time>2015-06-19T14:12:03Z</time>
      </trkpt>
      <trkpt lat="25.112805096432567" lon="-80.303374612703919">
        <ele>1.1</ele>
        <time>2015-06-19T14:12:04Z</time>
      </trkpt>
      <trkpt lat="25.112804677337408" lon="-80.303372014313936">
        <ele>1.1</ele>
        <time>2015-06-19T14:12:05Z</time>
      </trkpt>
      <trkpt lat="25.112805850803852" lon="-80.303373606875539">
        <ele>1.58</ele>
        <time>2015-06-19T14:12:06Z</time>
      </trkpt>
      <trkpt lat="25.112805431708694" lon="-80.303376708179712">
        <ele>1.58</ele>
        <time>2015-06-19T14:12:07Z</time>
      </trkpt>
      <trkpt lat="25.112804677337408" lon="-80.303379809483886">
        <ele>1.58</ele>
        <time>2015-06-19T14:12:08Z</time>
      </trkpt>
      <trkpt lat="25.11280526407063" lon="-80.303382910788059">
        <ele>1.1</ele>
        <time>2015-06-19T14:12:09Z</time>
      </trkpt>
      <trkpt lat="25.112806605175138" lon="-80.303385676816106">
        <ele>1.1</ele>
        <time>2015-06-19T14:12:10Z</time>
      </trkpt>
      <trkpt lat="25.112807611003518" lon="-80.303388023748994">
        <ele>1.1</ele>
        <time>2015-06-19T14:12:11Z</time>
      </trkpt>
      <trkpt lat="25.112807108089328" lon="-80.303390538319945">
        <ele>1.1</ele>
        <time>2015-06-19T14:12:12Z</time>
      </trkpt>
      <trkpt lat="25.112806688994169" lon="-80.30339322052896">
        <ele>1.1</ele>
        <time>2015-06-19T14:12:13Z</time>
      </trkpt>
      <trkpt lat="25.112806940451264" lon="-80.303393304347992">
        <ele>1.1</ele>
        <time>2015-06-19T14:12:14Z</time>
      </trkpt>
      <trkpt lat="25.112807024270296" lon="-80.303396070376039">
        <ele>1.1</ele>
        <time>2015-06-19T14:12:15Z</time>
      </trkpt>
      <trkpt lat="25.112808030098677" lon="-80.303398249670863">
        <ele>1.1</ele>
        <time>2015-06-19T14:12:16Z</time>
      </trkpt>
      <trkpt lat="25.112809538841248" lon="-80.303401602432132">
        <ele>1.1</ele>
        <time>2015-06-19T14:12:17Z</time>
      </trkpt>
      <trkpt lat="25.112810544669628" lon="-80.303405709564686">
        <ele>1.1</ele>
        <time>2015-06-19T14:12:18Z</time>
      </trkpt>
      <trkpt lat="25.112810712307692" lon="-80.303408978506923">
        <ele>1.1</ele>
        <time>2015-06-19T14:12:19Z</time>
      </trkpt>
      <trkpt lat="25.112809203565121" lon="-80.303413001820445">
        <ele>1.1</ele>
        <time>2015-06-19T14:12:20Z</time>
      </trkpt>
      <trkpt lat="25.112807275727391" lon="-80.303415516391397">
        <ele>1.1</ele>
        <time>2015-06-19T14:12:21Z</time>
      </trkpt>
      <trkpt lat="25.112805347889662" lon="-80.303417863324285">
        <ele>1.1</ele>
        <time>2015-06-19T14:12:22Z</time>
      </trkpt>
      <trkpt lat="25.112803420051932" lon="-80.303420713171363">
        <ele>1.1</ele>
        <time>2015-06-19T14:12:23Z</time>
      </trkpt>
      <trkpt lat="25.112801576033235" lon="-80.303423311561346">
        <ele>1.1</ele>
        <time>2015-06-19T14:12:24Z</time>
      </trkpt>
      <trkpt lat="25.112801576033235" lon="-80.303426496684551">
        <ele>1.1</ele>
        <time>2015-06-19T14:12:25Z</time>
      </trkpt>
      <trkpt lat="25.11280182749033" lon="-80.303430519998074">
        <ele>1.1</ele>
        <time>2015-06-19T14:12:26Z</time>
      </trkpt>
      <trkpt lat="25.112801995128393" lon="-80.303434291854501">
        <ele>1.1</ele>
        <time>2015-06-19T14:12:27Z</time>
      </trkpt>
      <trkpt lat="25.112801743671298" lon="-80.303438063710928">
        <ele>1.1</ele>
        <time>2015-06-19T14:12:28Z</time>
      </trkpt>
      <trkpt lat="25.112801911309361" lon="-80.303440829738975">
        <ele>1.58</ele>
        <time>2015-06-19T14:12:29Z</time>
      </trkpt>
      <trkpt lat="25.112803336232901" lon="-80.303445272147655">
        <ele>1.58</ele>
        <time>2015-06-19T14:12:30Z</time>
      </trkpt>
      <trkpt lat="25.112803168594837" lon="-80.303448373451829">
        <ele>1.58</ele>
        <time>2015-06-19T14:12:31Z</time>
      </trkpt>
      <trkpt lat="25.112803252413869" lon="-80.30345088802278">
        <ele>2.06</ele>
        <time>2015-06-19T14:12:32Z</time>
      </trkpt>
      <trkpt lat="25.112803336232901" lon="-80.303453402593732">
        <ele>2.06</ele>
        <time>2015-06-19T14:12:33Z</time>
      </trkpt>
      <trkpt lat="25.112802498042583" lon="-80.303456587716937">
        <ele>2.06</ele>
        <time>2015-06-19T14:12:34Z</time>
      </trkpt>
      <trkpt lat="25.112800654023886" lon="-80.30346211977303">
        <ele>2.06</ele>
        <time>2015-06-19T14:12:35Z</time>
      </trkpt>
      <trkpt lat="25.112799815833569" lon="-80.303468070924282">
        <ele>2.06</ele>
        <time>2015-06-19T14:12:36Z</time>
      </trkpt>
      <trkpt lat="25.112799312919378" lon="-80.303470585495234">
        <ele>2.06</ele>
        <time>2015-06-19T14:12:37Z</time>
      </trkpt>
      <trkpt lat="25.112795876339078" lon="-80.303472094237804">
        <ele>2.06</ele>
        <time>2015-06-19T14:12:38Z</time>
      </trkpt>
      <trkpt lat="25.11279939673841" lon="-80.303477207198739">
        <ele>1.58</ele>
        <time>2015-06-19T14:12:39Z</time>
      </trkpt>
      <trkpt lat="25.112801240757108" lon="-80.303481565788388">
        <ele>1.58</ele>
        <time>2015-06-19T14:12:40Z</time>
      </trkpt>
      <trkpt lat="25.112801995128393" lon="-80.303486678749323">
        <ele>2.06</ele>
        <time>2015-06-19T14:12:41Z</time>
      </trkpt>
      <trkpt lat="25.112801743671298" lon="-80.30349237844348">
        <ele>2.06</ele>
        <time>2015-06-19T14:12:42Z</time>
      </trkpt>
      <trkpt lat="25.112802414223552" lon="-80.303488858044147">
        <ele>1.58</ele>
        <time>2015-06-19T14:12:43Z</time>
      </trkpt>
      <trkpt lat="25.112802078947425" lon="-80.303493132814765">
        <ele>1.58</ele>
        <time>2015-06-19T14:12:44Z</time>
      </trkpt>
      <trkpt lat="25.112801073119044" lon="-80.30349925160408">
        <ele>1.58</ele>
        <time>2015-06-19T14:12:45Z</time>
      </trkpt>
      <trkpt lat="25.112799815833569" lon="-80.303506627678871">
        <ele>1.58</ele>
        <time>2015-06-19T14:12:46Z</time>
      </trkpt>
      <trkpt lat="25.112799312919378" lon="-80.303510064259171">
        <ele>1.58</ele>
        <time>2015-06-19T14:12:47Z</time>
      </trkpt>
      <trkpt lat="25.112797720357776" lon="-80.303511740639806">
        <ele>1.58</ele>
        <time>2015-06-19T14:12:48Z</time>
      </trkpt>
      <trkpt lat="25.112796127796173" lon="-80.30351391993463">
        <ele>2.06</ele>
        <time>2015-06-19T14:12:49Z</time>
      </trkpt>
      <trkpt lat="25.112795624881983" lon="-80.303518697619438">
        <ele>2.06</ele>
        <time>2015-06-19T14:12:50Z</time>
      </trkpt>
      <trkpt lat="25.11279596015811" lon="-80.303519451990724">
        <ele>2.06</ele>
        <time>2015-06-19T14:12:51Z</time>
      </trkpt>
      <trkpt lat="25.112794954329729" lon="-80.30351978726685">
        <ele>2.06</ele>
        <time>2015-06-19T14:12:52Z</time>
      </trkpt>
      <trkpt lat="25.112793697044253" lon="-80.303523475304246">
        <ele>2.06</ele>
        <time>2015-06-19T14:12:53Z</time>
      </trkpt>
      <trkpt lat="25.112795708701015" lon="-80.303525067865849">
        <ele>2.06</ele>
        <time>2015-06-19T14:12:54Z</time>
      </trkpt>
      <trkpt lat="25.112795205786824" lon="-80.303526744246483">
        <ele>2.06</ele>
        <time>2015-06-19T14:12:55Z</time>
      </trkpt>
      <trkpt lat="25.112795121967793" lon="-80.303530097007751">
        <ele>2.06</ele>
        <time>2015-06-19T14:12:56Z</time>
      </trkpt>
      <trkpt lat="25.112795541062951" lon="-80.30353395268321">
        <ele>2.06</ele>
        <time>2015-06-19T14:12:57Z</time>
      </trkpt>
      <trkpt lat="25.112796630710363" lon="-80.303536551073194">
        <ele>2.06</ele>
        <time>2015-06-19T14:12:58Z</time>
      </trkpt>
      <trkpt lat="25.112797552719712" lon="-80.303538898006082">
        <ele>2.06</ele>
        <time>2015-06-19T14:12:59Z</time>
      </trkpt>
      <trkpt lat="25.112797217443585" lon="-80.303540071472526">
        <ele>2.06</ele>
        <time>2015-06-19T14:13:00Z</time>
      </trkpt>
      <trkpt lat="25.112796211615205" lon="-80.303543172776699">
        <ele>2.06</ele>
        <time>2015-06-19T14:13:01Z</time>
      </trkpt>
      <trkpt lat="25.112796127796173" lon="-80.303547279909253">
        <ele>2.06</ele>
        <time>2015-06-19T14:13:02Z</time>
      </trkpt>
      <trkpt lat="25.112796882167459" lon="-80.303550716489553">
        <ele>2.06</ele>
        <time>2015-06-19T14:13:03Z</time>
      </trkpt>
      <trkpt lat="25.112795624881983" lon="-80.303552392870188">
        <ele>2.06</ele>
        <time>2015-06-19T14:13:04Z</time>
      </trkpt>
      <trkpt lat="25.112795205786824" lon="-80.303554907441139">
        <ele>2.06</ele>
        <time>2015-06-19T14:13:05Z</time>
      </trkpt>
      <trkpt lat="25.112792775034904" lon="-80.303558930754662">
        <ele>2.54</ele>
        <time>2015-06-19T14:13:06Z</time>
      </trkpt>
      <trkpt lat="25.112793110311031" lon="-80.303560523316264">
        <ele>2.54</ele>
        <time>2015-06-19T14:13:07Z</time>
      </trkpt>
      <trkpt lat="25.112792523577809" lon="-80.303562032058835">
        <ele>2.54</ele>
        <time>2015-06-19T14:13:08Z</time>
      </trkpt>
      <trkpt lat="25.112791853025556" lon="-80.303563876077533">
        <ele>2.54</ele>
        <time>2015-06-19T14:13:09Z</time>
      </trkpt>
      <trkpt lat="25.112790679559112" lon="-80.303567312657833">
        <ele>2.54</ele>
        <time>2015-06-19T14:13:10Z</time>
      </trkpt>
      <trkpt lat="25.112790679559112" lon="-80.303570330142975">
        <ele>2.54</ele>
        <time>2015-06-19T14:13:11Z</time>
      </trkpt>
      <trkpt lat="25.112791266292334" lon="-80.303572006523609">
        <ele>3.02</ele>
        <time>2015-06-19T14:13:12Z</time>
      </trkpt>
      <trkpt lat="25.112791350111365" lon="-80.303573934361339">
        <ele>3.02</ele>
        <time>2015-06-19T14:13:13Z</time>
      </trkpt>
      <trkpt lat="25.112791014835238" lon="-80.303576700389385">
        <ele>3.02</ele>
        <time>2015-06-19T14:13:14Z</time>
      </trkpt>
      <trkpt lat="25.112790763378143" lon="-80.303581058979034">
        <ele>3.02</ele>
        <time>2015-06-19T14:13:15Z</time>
      </trkpt>
      <trkpt lat="25.11279009282589" lon="-80.303584160283208">
        <ele>3.02</ele>
        <time>2015-06-19T14:13:16Z</time>
      </trkpt>
      <trkpt lat="25.112789673730731" lon="-80.30358524993062">
        <ele>3.02</ele>
        <time>2015-06-19T14:13:17Z</time>
      </trkpt>
      <trkpt lat="25.112789086997509" lon="-80.303586255759001">
        <ele>3.5</ele>
        <time>2015-06-19T14:13:18Z</time>
      </trkpt>
      <trkpt lat="25.112789254635572" lon="-80.303589105606079">
        <ele>3.5</ele>
        <time>2015-06-19T14:13:19Z</time>
      </trkpt>
      <trkpt lat="25.112790511921048" lon="-80.303592793643475">
        <ele>3.5</ele>
        <time>2015-06-19T14:13:20Z</time>
      </trkpt>
      <trkpt lat="25.112790679559112" lon="-80.303596565499902">
        <ele>3.5</ele>
        <time>2015-06-19T14:13:21Z</time>
      </trkpt>
      <trkpt lat="25.112790931016207" lon="-80.303599163889885">
        <ele>3.5</ele>
        <time>2015-06-19T14:13:22Z</time>
      </trkpt>
      <trkpt lat="25.112790511921048" lon="-80.303602013736963">
        <ele>3.5</ele>
        <time>2015-06-19T14:13:23Z</time>
      </trkpt>
      <trkpt lat="25.112789506092668" lon="-80.303603941574693">
        <ele>3.5</ele>
        <time>2015-06-19T14:13:24Z</time>
      </trkpt>
      <trkpt lat="25.112788332626224" lon="-80.303605534136295">
        <ele>3.98</ele>
        <time>2015-06-19T14:13:25Z</time>
      </trkpt>
      <trkpt lat="25.112788416445255" lon="-80.30360721051693">
        <ele>3.98</ele>
        <time>2015-06-19T14:13:26Z</time>
      </trkpt>
      <trkpt lat="25.112787829712033" lon="-80.303606288507581">
        <ele>3.98</ele>
        <time>2015-06-19T14:13:27Z</time>
      </trkpt>
      <trkpt lat="25.112786740064621" lon="-80.303607294335961">
        <ele>3.5</ele>
        <time>2015-06-19T14:13:28Z</time>
      </trkpt>
      <trkpt lat="25.112785315141082" lon="-80.303612491115928">
        <ele>3.5</ele>
        <time>2015-06-19T14:13:29Z</time>
      </trkpt>
      <trkpt lat="25.112786572426558" lon="-80.303619196638465">
        <ele>3.5</ele>
        <time>2015-06-19T14:13:30Z</time>
      </trkpt>
      <trkpt lat="25.11278422549367" lon="-80.303624980151653">
        <ele>3.5</ele>
        <time>2015-06-19T14:13:31Z</time>
      </trkpt>
      <trkpt lat="25.112782632932067" lon="-80.303630260750651">
        <ele>3.98</ele>
        <time>2015-06-19T14:13:32Z</time>
      </trkpt>
      <trkpt lat="25.112781040370464" lon="-80.303634032607079">
        <ele>3.98</ele>
        <time>2015-06-19T14:13:33Z</time>
      </trkpt>
      <trkpt lat="25.112781291827559" lon="-80.303637804463506">
        <ele>3.98</ele>
        <time>2015-06-19T14:13:34Z</time>
      </trkpt>
      <trkpt lat="25.112784141674638" lon="-80.303643001243472">
        <ele>3.5</ele>
        <time>2015-06-19T14:13:35Z</time>
      </trkpt>
      <trkpt lat="25.11278866790235" lon="-80.303651131689548">
        <ele>3.02</ele>
        <time>2015-06-19T14:13:36Z</time>
      </trkpt>
      <trkpt lat="25.112787410616875" lon="-80.303657418116927">
        <ele>3.02</ele>
        <time>2015-06-19T14:13:37Z</time>
      </trkpt>
      <trkpt lat="25.112786907702684" lon="-80.303664207458496">
        <ele>3.02</ele>
        <time>2015-06-19T14:13:38Z</time>
      </trkpt>
      <trkpt lat="25.112787745893002" lon="-80.303669907152653">
        <ele>2.54</ele>
        <time>2015-06-19T14:13:39Z</time>
      </trkpt>
      <trkpt lat="25.112791936844587" lon="-80.303675690665841">
        <ele>2.54</ele>
        <time>2015-06-19T14:13:40Z</time>
      </trkpt>
      <trkpt lat="25.112795457243919" lon="-80.303681474179029">
        <ele>2.54</ele>
        <time>2015-06-19T14:13:41Z</time>
      </trkpt>
      <trkpt lat="25.112796798348427" lon="-80.303686670958996">
        <ele>2.54</ele>
        <time>2015-06-19T14:13:42Z</time>
      </trkpt>
      <trkpt lat="25.112797049805522" lon="-80.303694382309914">
        <ele>2.54</ele>
        <time>2015-06-19T14:13:43Z</time>
      </trkpt>
      <trkpt lat="25.112800570204854" lon="-80.303696561604738">
        <ele>3.02</ele>
        <time>2015-06-19T14:13:44Z</time>
      </trkpt>
      <trkpt lat="25.112802581861615" lon="-80.303699159994721">
        <ele>3.02</ele>
        <time>2015-06-19T14:13:45Z</time>
      </trkpt>
      <trkpt lat="25.112802917137742" lon="-80.303702764213085">
        <ele>3.02</ele>
        <time>2015-06-19T14:13:46Z</time>
      </trkpt>
      <trkpt lat="25.112802414223552" lon="-80.303706871345639">
        <ele>2.54</ele>
        <time>2015-06-19T14:13:47Z</time>
      </trkpt>
      <trkpt lat="25.112803839147091" lon="-80.303707793354988">
        <ele>2.06</ele>
        <time>2015-06-19T14:13:48Z</time>
      </trkpt>
      <trkpt lat="25.112803503870964" lon="-80.303710056468844">
        <ele>2.06</ele>
        <time>2015-06-19T14:13:49Z</time>
      </trkpt>
      <trkpt lat="25.112800318747759" lon="-80.303710978478193">
        <ele>2.06</ele>
        <time>2015-06-19T14:13:50Z</time>
      </trkpt>
      <trkpt lat="25.112798390910029" lon="-80.303715588524938">
        <ele>2.06</ele>
        <time>2015-06-19T14:13:51Z</time>
      </trkpt>
      <trkpt lat="25.112797552719712" lon="-80.303720533847809">
        <ele>2.06</ele>
        <time>2015-06-19T14:13:52Z</time>
      </trkpt>
      <trkpt lat="25.112797301262617" lon="-80.303718689829111">
        <ele>1.58</ele>
        <time>2015-06-19T14:13:53Z</time>
      </trkpt>
      <trkpt lat="25.112796882167459" lon="-80.303722377866507">
        <ele>2.06</ele>
        <time>2015-06-19T14:13:54Z</time>
      </trkpt>
      <trkpt lat="25.112798139452934" lon="-80.303728831931949">
        <ele>2.06</ele>
        <time>2015-06-19T14:13:55Z</time>
      </trkpt>
      <trkpt lat="25.112799229100347" lon="-80.303732603788376">
        <ele>1.58</ele>
        <time>2015-06-19T14:13:56Z</time>
      </trkpt>
      <trkpt lat="25.112799983471632" lon="-80.303735956549644">
        <ele>1.58</ele>
        <time>2015-06-19T14:13:57Z</time>
      </trkpt>
      <trkpt lat="25.112799815833569" lon="-80.303738890215755">
        <ele>1.58</ele>
        <time>2015-06-19T14:13:58Z</time>
      </trkpt>
      <trkpt lat="25.11279939673841" lon="-80.303742662072182">
        <ele>1.58</ele>
        <time>2015-06-19T14:13:59Z</time>
      </trkpt>
      <trkpt lat="25.112800234928727" lon="-80.303744003176689">
        <ele>1.58</ele>
        <time>2015-06-19T14:14:00Z</time>
      </trkpt>
      <trkpt lat="25.112801911309361" lon="-80.303746601566672">
        <ele>1.58</ele>
        <time>2015-06-19T14:14:01Z</time>
      </trkpt>
      <trkpt lat="25.112801743671298" lon="-80.303750289604068">
        <ele>1.58</ele>
        <time>2015-06-19T14:14:02Z</time>
      </trkpt>
      <trkpt lat="25.112800570204854" lon="-80.303754061460495">
        <ele>1.58</ele>
        <time>2015-06-19T14:14:03Z</time>
      </trkpt>
      <trkpt lat="25.112800821661949" lon="-80.303757414221764">
        <ele>1.58</ele>
        <time>2015-06-19T14:14:04Z</time>
      </trkpt>
      <trkpt lat="25.112801995128393" lon="-80.303754564374685">
        <ele>1.1</ele>
        <time>2015-06-19T14:14:05Z</time>
      </trkpt>
      <trkpt lat="25.11280283331871" lon="-80.303756659850478">
        <ele>1.1</ele>
        <time>2015-06-19T14:14:06Z</time>
      </trkpt>
      <trkpt lat="25.112801995128393" lon="-80.303762694820762">
        <ele>1.1</ele>
        <time>2015-06-19T14:14:07Z</time>
      </trkpt>
      <trkpt lat="25.112798726186156" lon="-80.303769400343299">
        <ele>1.58</ele>
        <time>2015-06-19T14:14:08Z</time>
      </trkpt>
      <trkpt lat="25.112800654023886" lon="-80.303768645972013">
        <ele>1.58</ele>
        <time>2015-06-19T14:14:09Z</time>
      </trkpt>
      <trkpt lat="25.112801576033235" lon="-80.303769651800394">
        <ele>1.58</ele>
        <time>2015-06-19T14:14:10Z</time>
      </trkpt>
      <trkpt lat="25.112800989300013" lon="-80.303772585466504">
        <ele>1.58</ele>
        <time>2015-06-19T14:14:11Z</time>
      </trkpt>
      <trkpt lat="25.112796630710363" lon="-80.303778201341629">
        <ele>1.58</ele>
        <time>2015-06-19T14:14:12Z</time>
      </trkpt>
      <trkpt lat="25.11279059574008" lon="-80.303784403949976">
        <ele>1.58</ele>
        <time>2015-06-19T14:14:13Z</time>
      </trkpt>
      <trkpt lat="25.112792691215873" lon="-80.303786750882864">
        <ele>1.58</ele>
        <time>2015-06-19T14:14:14Z</time>
      </trkpt>
      <trkpt lat="25.112794786691666" lon="-80.303789684548974">
        <ele>1.58</ele>
        <time>2015-06-19T14:14:15Z</time>
      </trkpt>
      <trkpt lat="25.112798474729061" lon="-80.303791696205735">
        <ele>1.58</ele>
        <time>2015-06-19T14:14:16Z</time>
      </trkpt>
      <trkpt lat="25.11279939673841" lon="-80.303795132786036">
        <ele>1.58</ele>
        <time>2015-06-19T14:14:17Z</time>
      </trkpt>
      <trkpt lat="25.112799145281315" lon="-80.303799659013748">
        <ele>1.58</ele>
        <time>2015-06-19T14:14:18Z</time>
      </trkpt>
      <trkpt lat="25.112802749499679" lon="-80.303804520517588">
        <ele>1.58</ele>
        <time>2015-06-19T14:14:19Z</time>
      </trkpt>
      <trkpt lat="25.11280283331871" lon="-80.303808627650142">
        <ele>1.58</ele>
        <time>2015-06-19T14:14:20Z</time>
      </trkpt>
      <trkpt lat="25.112804844975471" lon="-80.303812315687537">
        <ele>2.06</ele>
        <time>2015-06-19T14:14:21Z</time>
      </trkpt>
      <trkpt lat="25.112805683165789" lon="-80.303818434476852">
        <ele>2.06</ele>
        <time>2015-06-19T14:14:22Z</time>
      </trkpt>
      <trkpt lat="25.112806940451264" lon="-80.303822625428438">
        <ele>2.06</ele>
        <time>2015-06-19T14:14:23Z</time>
      </trkpt>
      <trkpt lat="25.112807359546423" lon="-80.303826062008739">
        <ele>2.06</ele>
        <time>2015-06-19T14:14:24Z</time>
      </trkpt>
      <trkpt lat="25.112807611003518" lon="-80.30382857657969">
        <ele>2.06</ele>
        <time>2015-06-19T14:14:25Z</time>
      </trkpt>
      <trkpt lat="25.112808365374804" lon="-80.303827989846468">
        <ele>2.06</ele>
        <time>2015-06-19T14:14:26Z</time>
      </trkpt>
      <trkpt lat="25.112809622660279" lon="-80.303831845521927">
        <ele>2.06</ele>
        <time>2015-06-19T14:14:27Z</time>
      </trkpt>
      <trkpt lat="25.11281113140285" lon="-80.303839556872845">
        <ele>2.06</ele>
        <time>2015-06-19T14:14:28Z</time>
      </trkpt>
      <trkpt lat="25.112811466678977" lon="-80.303838718682528">
        <ele>2.06</ele>
        <time>2015-06-19T14:14:29Z</time>
      </trkpt>
      <trkpt lat="25.112811969593167" lon="-80.303839473053813">
        <ele>2.06</ele>
        <time>2015-06-19T14:14:30Z</time>
      </trkpt>
      <trkpt lat="25.112812137231231" lon="-80.303840059787035">
        <ele>2.54</ele>
        <time>2015-06-19T14:14:31Z</time>
      </trkpt>
      <trkpt lat="25.112811550498009" lon="-80.303844502195716">
        <ele>2.06</ele>
        <time>2015-06-19T14:14:32Z</time>
      </trkpt>
      <trkpt lat="25.11281113140285" lon="-80.303848776966333">
        <ele>2.06</ele>
        <time>2015-06-19T14:14:33Z</time>
      </trkpt>
      <trkpt lat="25.112811550498009" lon="-80.303849363699555">
        <ele>2.06</ele>
        <time>2015-06-19T14:14:34Z</time>
      </trkpt>
      <trkpt lat="25.112811215221882" lon="-80.303852884098887">
        <ele>2.06</ele>
        <time>2015-06-19T14:14:35Z</time>
      </trkpt>
      <trkpt lat="25.112811885774136" lon="-80.303856320679188">
        <ele>2.54</ele>
        <time>2015-06-19T14:14:36Z</time>
      </trkpt>
      <trkpt lat="25.112809287384152" lon="-80.303859421983361">
        <ele>2.54</ele>
        <time>2015-06-19T14:14:37Z</time>
      </trkpt>
      <trkpt lat="25.112808868288994" lon="-80.303861768916249">
        <ele>2.54</ele>
        <time>2015-06-19T14:14:38Z</time>
      </trkpt>
      <trkpt lat="25.112811299040914" lon="-80.303865121677518">
        <ele>2.54</ele>
        <time>2015-06-19T14:14:39Z</time>
      </trkpt>
      <trkpt lat="25.112814316526055" lon="-80.303871827200055">
        <ele>2.54</ele>
        <time>2015-06-19T14:14:40Z</time>
      </trkpt>
      <trkpt lat="25.11281456798315" lon="-80.303872330114245">
        <ele>2.54</ele>
        <time>2015-06-19T14:14:41Z</time>
      </trkpt>
      <trkpt lat="25.112814400345087" lon="-80.303874677047133">
        <ele>2.54</ele>
        <time>2015-06-19T14:14:42Z</time>
      </trkpt>
      <trkpt lat="25.112814484164119" lon="-80.303876437246799">
        <ele>3.02</ele>
        <time>2015-06-19T14:14:43Z</time>
      </trkpt>
      <trkpt lat="25.112813813611865" lon="-80.303881131112576">
        <ele>3.02</ele>
        <time>2015-06-19T14:14:44Z</time>
      </trkpt>
      <trkpt lat="25.112813143059611" lon="-80.303886411711574">
        <ele>3.02</ele>
        <time>2015-06-19T14:14:45Z</time>
      </trkpt>
      <trkpt lat="25.112814232707024" lon="-80.30388917773962">
        <ele>2.54</ele>
        <time>2015-06-19T14:14:46Z</time>
      </trkpt>
      <trkpt lat="25.112815070897341" lon="-80.303889345377684">
        <ele>2.54</ele>
        <time>2015-06-19T14:14:47Z</time>
      </trkpt>
      <trkpt lat="25.112815070897341" lon="-80.303892949596047">
        <ele>2.54</ele>
        <time>2015-06-19T14:14:48Z</time>
      </trkpt>
      <trkpt lat="25.11281456798315" lon="-80.303897727280855">
        <ele>2.54</ele>
        <time>2015-06-19T14:14:49Z</time>
      </trkpt>
      <trkpt lat="25.112815070897341" lon="-80.303901750594378">
        <ele>2.06</ele>
        <time>2015-06-19T14:14:50Z</time>
      </trkpt>
      <trkpt lat="25.112813897430897" lon="-80.303900660946965">
        <ele>2.06</ele>
        <time>2015-06-19T14:14:51Z</time>
      </trkpt>
      <trkpt lat="25.112814232707024" lon="-80.303905606269836">
        <ele>2.54</ele>
        <time>2015-06-19T14:14:52Z</time>
      </trkpt>
      <trkpt lat="25.112812807783484" lon="-80.303911054506898">
        <ele>2.54</ele>
        <time>2015-06-19T14:14:53Z</time>
      </trkpt>
      <trkpt lat="25.112813981249928" lon="-80.303913820534945">
        <ele>2.54</ele>
        <time>2015-06-19T14:14:54Z</time>
      </trkpt>
      <trkpt lat="25.112813478335738" lon="-80.303916335105896">
        <ele>2.54</ele>
        <time>2015-06-19T14:14:55Z</time>
      </trkpt>
      <trkpt lat="25.112814651802182" lon="-80.303918933495879">
        <ele>2.54</ele>
        <time>2015-06-19T14:14:56Z</time>
      </trkpt>
      <trkpt lat="25.112815238535404" lon="-80.303924465551972">
        <ele>2.54</ele>
        <time>2015-06-19T14:14:57Z</time>
      </trkpt>
      <trkpt lat="25.112815741449594" lon="-80.303930165246129">
        <ele>3.02</ele>
        <time>2015-06-19T14:14:58Z</time>
      </trkpt>
      <trkpt lat="25.112812975421548" lon="-80.303931422531605">
        <ele>3.02</ele>
        <time>2015-06-19T14:14:59Z</time>
      </trkpt>
      <trkpt lat="25.112813478335738" lon="-80.303932847455144">
        <ele>3.02</ele>
        <time>2015-06-19T14:15:00Z</time>
      </trkpt>
      <trkpt lat="25.112814484164119" lon="-80.303938547149301">
        <ele>3.02</ele>
        <time>2015-06-19T14:15:01Z</time>
      </trkpt>
      <trkpt lat="25.112815322354436" lon="-80.303945001214743">
        <ele>3.02</ele>
        <time>2015-06-19T14:15:02Z</time>
      </trkpt>
      <trkpt lat="25.112815070897341" lon="-80.303948940709233">
        <ele>3.02</ele>
        <time>2015-06-19T14:15:03Z</time>
      </trkpt>
      <trkpt lat="25.112816914916039" lon="-80.30394877307117">
        <ele>3.02</ele>
        <time>2015-06-19T14:15:04Z</time>
      </trkpt>
      <trkpt lat="25.112818004563451" lon="-80.303954305127263">
        <ele>3.02</ele>
        <time>2015-06-19T14:15:05Z</time>
      </trkpt>
      <trkpt lat="25.112818675115705" lon="-80.303961429744959">
        <ele>3.02</ele>
        <time>2015-06-19T14:15:06Z</time>
      </trkpt>
      <trkpt lat="25.112816914916039" lon="-80.30396000482142">
        <ele>3.02</ele>
        <time>2015-06-19T14:15:07Z</time>
      </trkpt>
      <trkpt lat="25.112817417830229" lon="-80.303964028134942">
        <ele>3.02</ele>
        <time>2015-06-19T14:15:08Z</time>
      </trkpt>
      <trkpt lat="25.112818172201514" lon="-80.303968889638782">
        <ele>3.02</ele>
        <time>2015-06-19T14:15:09Z</time>
      </trkpt>
      <trkpt lat="25.112817417830229" lon="-80.303969224914908">
        <ele>2.54</ele>
        <time>2015-06-19T14:15:10Z</time>
      </trkpt>
      <trkpt lat="25.11281599290669" lon="-80.303972326219082">
        <ele>2.54</ele>
        <time>2015-06-19T14:15:11Z</time>
      </trkpt>
      <trkpt lat="25.112815406173468" lon="-80.303977690637112">
        <ele>2.54</ele>
        <time>2015-06-19T14:15:12Z</time>
      </trkpt>
      <trkpt lat="25.112814987078309" lon="-80.303982216864824">
        <ele>2.54</ele>
        <time>2015-06-19T14:15:13Z</time>
      </trkpt>
      <trkpt lat="25.112816244363785" lon="-80.303985234349966">
        <ele>2.54</ele>
        <time>2015-06-19T14:15:14Z</time>
      </trkpt>
      <trkpt lat="25.112814484164119" lon="-80.303987832739949">
        <ele>2.54</ele>
        <time>2015-06-19T14:15:15Z</time>
      </trkpt>
      <trkpt lat="25.112813729792833" lon="-80.30399227514863">
        <ele>3.02</ele>
        <time>2015-06-19T14:15:16Z</time>
      </trkpt>
      <trkpt lat="25.112810879945755" lon="-80.303994957357645">
        <ele>3.02</ele>
        <time>2015-06-19T14:15:17Z</time>
      </trkpt>
      <trkpt lat="25.112807527184486" lon="-80.303999315947294">
        <ele>3.5</ele>
        <time>2015-06-19T14:15:18Z</time>
      </trkpt>
      <trkpt lat="25.112804928794503" lon="-80.304003758355975">
        <ele>3.02</ele>
        <time>2015-06-19T14:15:19Z</time>
      </trkpt>
      <trkpt lat="25.112803084775805" lon="-80.304005015641451">
        <ele>3.02</ele>
        <time>2015-06-19T14:15:20Z</time>
      </trkpt>
      <trkpt lat="25.112802078947425" lon="-80.304007111117244">
        <ele>3.5</ele>
        <time>2015-06-19T14:15:21Z</time>
      </trkpt>
      <trkpt lat="25.112799229100347" lon="-80.304010715335608">
        <ele>3.5</ele>
        <time>2015-06-19T14:15:22Z</time>
      </trkpt>
      <trkpt lat="25.112795038148761" lon="-80.304012894630432">
        <ele>3.5</ele>
        <time>2015-06-19T14:15:23Z</time>
      </trkpt>
      <trkpt lat="25.112790847197175" lon="-80.304013146087527">
        <ele>3.5</ele>
        <time>2015-06-19T14:15:24Z</time>
      </trkpt>
      <trkpt lat="25.112789003178477" lon="-80.304012224078178">
        <ele>3.5</ele>
        <time>2015-06-19T14:15:25Z</time>
      </trkpt>
      <trkpt lat="25.112785482779145" lon="-80.30401423573494">
        <ele>3.5</ele>
        <time>2015-06-19T14:15:26Z</time>
      </trkpt>
      <trkpt lat="25.11278229765594" lon="-80.304016666486859">
        <ele>3.5</ele>
        <time>2015-06-19T14:15:27Z</time>
      </trkpt>
      <trkpt lat="25.112779447808862" lon="-80.30401524156332">
        <ele>3.5</ele>
        <time>2015-06-19T14:15:28Z</time>
      </trkpt>
      <trkpt lat="25.112776514142752" lon="-80.304014319553971">
        <ele>3.5</ele>
        <time>2015-06-19T14:15:29Z</time>
      </trkpt>
      <trkpt lat="25.112773664295673" lon="-80.304017420858145">
        <ele>3.5</ele>
        <time>2015-06-19T14:15:30Z</time>
      </trkpt>
      <trkpt lat="25.112769892439246" lon="-80.304021025076509">
        <ele>3.5</ele>
        <time>2015-06-19T14:15:31Z</time>
      </trkpt>
      <trkpt lat="25.112766874954104" lon="-80.30402110889554">
        <ele>3.5</ele>
        <time>2015-06-19T14:15:32Z</time>
      </trkpt>
      <trkpt lat="25.112764611840248" lon="-80.304020270705223">
        <ele>3.5</ele>
        <time>2015-06-19T14:15:33Z</time>
      </trkpt>
      <trkpt lat="25.112762013450265" lon="-80.304021276533604">
        <ele>3.5</ele>
        <time>2015-06-19T14:15:34Z</time>
      </trkpt>
      <trkpt lat="25.112758744508028" lon="-80.304022785276175">
        <ele>3.5</ele>
        <time>2015-06-19T14:15:35Z</time>
      </trkpt>
      <trkpt lat="25.112755224108696" lon="-80.304024461656809">
        <ele>3.5</ele>
        <time>2015-06-19T14:15:36Z</time>
      </trkpt>
      <trkpt lat="25.112753547728062" lon="-80.304027479141951">
        <ele>3.5</ele>
        <time>2015-06-19T14:15:37Z</time>
      </trkpt>
      <trkpt lat="25.112751536071301" lon="-80.304027982056141">
        <ele>3.5</ele>
        <time>2015-06-19T14:15:38Z</time>
      </trkpt>
      <trkpt lat="25.11274860240519" lon="-80.304028065875173">
        <ele>3.5</ele>
        <time>2015-06-19T14:15:39Z</time>
      </trkpt>
      <trkpt lat="25.112750614061952" lon="-80.304029071703553">
        <ele>3.5</ele>
        <time>2015-06-19T14:15:40Z</time>
      </trkpt>
      <trkpt lat="25.112750278785825" lon="-80.304036783054471">
        <ele>3.5</ele>
        <time>2015-06-19T14:15:41Z</time>
      </trkpt>
      <trkpt lat="25.112749775871634" lon="-80.304050445556641">
        <ele>3.5</ele>
        <time>2015-06-19T14:15:42Z</time>
      </trkpt>
      <trkpt lat="25.112748350948095" lon="-80.304064862430096">
        <ele>3.98</ele>
        <time>2015-06-19T14:15:43Z</time>
      </trkpt>
      <trkpt lat="25.112746674567461" lon="-80.304080033674836">
        <ele>3.98</ele>
        <time>2015-06-19T14:15:44Z</time>
      </trkpt>
      <trkpt lat="25.11274566873908" lon="-80.304095121100545">
        <ele>3.98</ele>
        <time>2015-06-19T14:15:45Z</time>
      </trkpt>
      <trkpt lat="25.112725300714374" lon="-80.304111717268825">
        <ele>3.98</ele>
        <time>2015-06-19T14:15:51Z</time>
      </trkpt>
      <trkpt lat="25.112726977095008" lon="-80.304082632064819">
        <ele>3.98</ele>
        <time>2015-06-19T14:15:52Z</time>
      </trkpt>
      <trkpt lat="25.112727228552103" lon="-80.304060503840446">
        <ele>3.98</ele>
        <time>2015-06-19T14:15:53Z</time>
      </trkpt>
      <trkpt lat="25.112726809456944" lon="-80.304040303453803">
        <ele>3.98</ele>
        <time>2015-06-19T14:15:54Z</time>
      </trkpt>
      <trkpt lat="25.112727480009198" lon="-80.304030496627092">
        <ele>3.98</ele>
        <time>2015-06-19T14:15:55Z</time>
      </trkpt>
      <trkpt lat="25.112726893275976" lon="-80.304026054218411">
        <ele>3.98</ele>
        <time>2015-06-19T14:15:56Z</time>
      </trkpt>
      <trkpt lat="25.112727899104357" lon="-80.304018007591367">
        <ele>3.5</ele>
        <time>2015-06-19T14:15:57Z</time>
      </trkpt>
      <trkpt lat="25.112729072570801" lon="-80.304010296240449">
        <ele>3.5</ele>
        <time>2015-06-19T14:15:58Z</time>
      </trkpt>
      <trkpt lat="25.112732006236911" lon="-80.304009793326259">
        <ele>3.5</ele>
        <time>2015-06-19T14:15:59Z</time>
      </trkpt>
      <trkpt lat="25.112732509151101" lon="-80.304006524384022">
        <ele>3.5</ele>
        <time>2015-06-19T14:16:00Z</time>
      </trkpt>
      <trkpt lat="25.112732760608196" lon="-80.303998729214072">
        <ele>3.02</ele>
        <time>2015-06-19T14:16:01Z</time>
      </trkpt>
      <trkpt lat="25.11273292824626" lon="-80.303992442786694">
        <ele>3.02</ele>
        <time>2015-06-19T14:16:02Z</time>
      </trkpt>
      <trkpt lat="25.112734604626894" lon="-80.303988419473171">
        <ele>3.02</ele>
        <time>2015-06-19T14:16:03Z</time>
      </trkpt>
      <trkpt lat="25.112734017893672" lon="-80.303984899073839">
        <ele>3.02</ele>
        <time>2015-06-19T14:16:04Z</time>
      </trkpt>
      <trkpt lat="25.11273393407464" lon="-80.303983390331268">
        <ele>3.02</ele>
        <time>2015-06-19T14:16:05Z</time>
      </trkpt>
      <trkpt lat="25.112733682617545" lon="-80.303982803598046">
        <ele>3.02</ele>
        <time>2015-06-19T14:16:06Z</time>
      </trkpt>
      <trkpt lat="25.112734185531735" lon="-80.303980708122253">
        <ele>3.02</ele>
        <time>2015-06-19T14:16:07Z</time>
      </trkpt>
      <trkpt lat="25.11273343116045" lon="-80.30397710390389">
        <ele>2.54</ele>
        <time>2015-06-19T14:16:08Z</time>
      </trkpt>
      <trkpt lat="25.112734436988831" lon="-80.303973918780684">
        <ele>2.54</ele>
        <time>2015-06-19T14:16:09Z</time>
      </trkpt>
      <trkpt lat="25.112730329856277" lon="-80.303969476372004">
        <ele>2.54</ele>
        <time>2015-06-19T14:16:10Z</time>
      </trkpt>
      <trkpt lat="25.112728485837579" lon="-80.303963776677847">
        <ele>2.54</ele>
        <time>2015-06-19T14:16:11Z</time>
      </trkpt>
      <trkpt lat="25.112726725637913" lon="-80.303956987336278">
        <ele>2.54</ele>
        <time>2015-06-19T14:16:12Z</time>
      </trkpt>
      <trkpt lat="25.112729910761118" lon="-80.303953802213073">
        <ele>2.54</ele>
        <time>2015-06-19T14:16:13Z</time>
      </trkpt>
      <trkpt lat="25.112728485837579" lon="-80.303953718394041">
        <ele>2.54</ele>
        <time>2015-06-19T14:16:14Z</time>
      </trkpt>
      <trkpt lat="25.112727228552103" lon="-80.303951036185026">
        <ele>2.06</ele>
        <time>2015-06-19T14:16:15Z</time>
      </trkpt>
      <trkpt lat="25.112725216895342" lon="-80.303947851061821">
        <ele>2.06</ele>
        <time>2015-06-19T14:16:16Z</time>
      </trkpt>
      <trkpt lat="25.112726809456944" lon="-80.303945504128933">
        <ele>2.06</ele>
        <time>2015-06-19T14:16:17Z</time>
      </trkpt>
      <trkpt lat="25.112726641818881" lon="-80.303943324834108">
        <ele>1.58</ele>
        <time>2015-06-19T14:16:18Z</time>
      </trkpt>
      <trkpt lat="25.112724797800183" lon="-80.303940055891871">
        <ele>1.58</ele>
        <time>2015-06-19T14:16:19Z</time>
      </trkpt>
      <trkpt lat="25.112724211066961" lon="-80.303934523835778">
        <ele>1.58</ele>
        <time>2015-06-19T14:16:20Z</time>
      </trkpt>
      <trkpt lat="25.112725300714374" lon="-80.303927818313241">
        <ele>1.58</ele>
        <time>2015-06-19T14:16:21Z</time>
      </trkpt>
      <trkpt lat="25.112724797800183" lon="-80.303922453895211">
        <ele>1.58</ele>
        <time>2015-06-19T14:16:22Z</time>
      </trkpt>
      <trkpt lat="25.112725049257278" lon="-80.303918262943625">
        <ele>1.58</ele>
        <time>2015-06-19T14:16:23Z</time>
      </trkpt>
      <trkpt lat="25.112726138904691" lon="-80.30391507782042">
        <ele>1.58</ele>
        <time>2015-06-19T14:16:24Z</time>
      </trkpt>
      <trkpt lat="25.1127256359905" lon="-80.303912479430437">
        <ele>1.58</ele>
        <time>2015-06-19T14:16:25Z</time>
      </trkpt>
      <trkpt lat="25.112726055085659" lon="-80.303907282650471">
        <ele>1.58</ele>
        <time>2015-06-19T14:16:26Z</time>
      </trkpt>
      <trkpt lat="25.11272513307631" lon="-80.303904935717583">
        <ele>1.58</ele>
        <time>2015-06-19T14:16:27Z</time>
      </trkpt>
      <trkpt lat="25.112725887447596" lon="-80.303901080042124">
        <ele>1.1</ele>
        <time>2015-06-19T14:16:28Z</time>
      </trkpt>
      <trkpt lat="25.11272706091404" lon="-80.303897224366665">
        <ele>1.1</ele>
        <time>2015-06-19T14:16:29Z</time>
      </trkpt>
      <trkpt lat="25.112728485837579" lon="-80.303894458338618">
        <ele>1.1</ele>
        <time>2015-06-19T14:16:30Z</time>
      </trkpt>
      <trkpt lat="25.112727899104357" lon="-80.303893536329269">
        <ele>1.1</ele>
        <time>2015-06-19T14:16:31Z</time>
      </trkpt>
      <trkpt lat="25.112729743123055" lon="-80.303890686482191">
        <ele>0.62</ele>
        <time>2015-06-19T14:16:32Z</time>
      </trkpt>
      <trkpt lat="25.112727396190166" lon="-80.303890267387033">
        <ele>0.62</ele>
        <time>2015-06-19T14:16:33Z</time>
      </trkpt>
      <trkpt lat="25.112727144733071" lon="-80.303887501358986">
        <ele>0.62</ele>
        <time>2015-06-19T14:16:34Z</time>
      </trkpt>
      <trkpt lat="25.1127256359905" lon="-80.303884902969003">
        <ele>1.1</ele>
        <time>2015-06-19T14:16:35Z</time>
      </trkpt>
      <trkpt lat="25.112727312371135" lon="-80.30387744307518">
        <ele>1.1</ele>
        <time>2015-06-19T14:16:36Z</time>
      </trkpt>
      <trkpt lat="25.11272856965661" lon="-80.303872581571341">
        <ele>1.1</ele>
        <time>2015-06-19T14:16:37Z</time>
      </trkpt>
      <trkpt lat="25.112728988751769" lon="-80.303869815543294">
        <ele>1.1</ele>
        <time>2015-06-19T14:16:38Z</time>
      </trkpt>
      <trkpt lat="25.112729491665959" lon="-80.30386813916266">
        <ele>1.1</ele>
        <time>2015-06-19T14:16:39Z</time>
      </trkpt>
      <trkpt lat="25.112729743123055" lon="-80.303865289315581">
        <ele>1.1</ele>
        <time>2015-06-19T14:16:40Z</time>
      </trkpt>
      <trkpt lat="25.112729407846928" lon="-80.303860427811742">
        <ele>1.1</ele>
        <time>2015-06-19T14:16:41Z</time>
      </trkpt>
      <trkpt lat="25.112730581313372" lon="-80.303861266002059">
        <ele>1.1</ele>
        <time>2015-06-19T14:16:42Z</time>
      </trkpt>
      <trkpt lat="25.112732257694006" lon="-80.303866043686867">
        <ele>1.1</ele>
        <time>2015-06-19T14:16:43Z</time>
      </trkpt>
      <trkpt lat="25.11273049749434" lon="-80.303865373134613">
        <ele>1.1</ele>
        <time>2015-06-19T14:16:44Z</time>
      </trkpt>
      <trkpt lat="25.112731419503689" lon="-80.30386570841074">
        <ele>1.1</ele>
        <time>2015-06-19T14:16:45Z</time>
      </trkpt>
      <trkpt lat="25.112731084227562" lon="-80.303863948211074">
        <ele>1.1</ele>
        <time>2015-06-19T14:16:46Z</time>
      </trkpt>
      <trkpt lat="25.11273049749434" lon="-80.303862188011408">
        <ele>1.1</ele>
        <time>2015-06-19T14:16:47Z</time>
      </trkpt>
      <trkpt lat="25.112732173874974" lon="-80.303860092535615">
        <ele>1.1</ele>
        <time>2015-06-19T14:16:48Z</time>
      </trkpt>
      <trkpt lat="25.112731922417879" lon="-80.303854392841458">
        <ele>1.1</ele>
        <time>2015-06-19T14:16:49Z</time>
      </trkpt>
      <trkpt lat="25.11273049749434" lon="-80.303846513852477">
        <ele>0.62</ele>
        <time>2015-06-19T14:16:50Z</time>
      </trkpt>
      <trkpt lat="25.112732006236911" lon="-80.303850620985031">
        <ele>0.62</ele>
        <time>2015-06-19T14:16:51Z</time>
      </trkpt>
      <trkpt lat="25.112733263522387" lon="-80.303845508024096">
        <ele>0.62</ele>
        <time>2015-06-19T14:16:52Z</time>
      </trkpt>
      <trkpt lat="25.112733766436577" lon="-80.303839221596718">
        <ele>0.62</ele>
        <time>2015-06-19T14:16:53Z</time>
      </trkpt>
      <trkpt lat="25.112733514979482" lon="-80.303839221596718">
        <ele>0.62</ele>
        <time>2015-06-19T14:16:54Z</time>
      </trkpt>
      <trkpt lat="25.112734520807862" lon="-80.303835785016418">
        <ele>0.62</ele>
        <time>2015-06-19T14:16:55Z</time>
      </trkpt>
      <trkpt lat="25.112736951559782" lon="-80.303832683712244">
        <ele>0.14</ele>
        <time>2015-06-19T14:16:56Z</time>
      </trkpt>
      <trkpt lat="25.112736448645592" lon="-80.303832935169339">
        <ele>0.62</ele>
        <time>2015-06-19T14:16:57Z</time>
      </trkpt>
      <trkpt lat="25.112736700102687" lon="-80.303832264617085">
        <ele>0.62</ele>
        <time>2015-06-19T14:16:58Z</time>
      </trkpt>
      <trkpt lat="25.112737286835909" lon="-80.303832096979022">
        <ele>0.14</ele>
        <time>2015-06-19T14:16:59Z</time>
      </trkpt>
      <trkpt lat="25.112736281007528" lon="-80.303830839693546">
        <ele>0.14</ele>
        <time>2015-06-19T14:17:00Z</time>
      </trkpt>
      <trkpt lat="25.112734604626894" lon="-80.303828157484531">
        <ele>0.14</ele>
        <time>2015-06-19T14:17:01Z</time>
      </trkpt>
      <trkpt lat="25.112734772264957" lon="-80.303828408941627">
        <ele>0.14</ele>
        <time>2015-06-19T14:17:02Z</time>
      </trkpt>
      <trkpt lat="25.112734101712704" lon="-80.303826648741961">
        <ele>0.14</ele>
        <time>2015-06-19T14:17:03Z</time>
      </trkpt>
      <trkpt lat="25.112732592970133" lon="-80.303825475275517">
        <ele>0.14</ele>
        <time>2015-06-19T14:17:04Z</time>
      </trkpt>
      <trkpt lat="25.112732760608196" lon="-80.303822290152311">
        <ele>-0.34</ele>
        <time>2015-06-19T14:17:05Z</time>
      </trkpt>
      <trkpt lat="25.11273393407464" lon="-80.303816506639123">
        <ele>-0.34</ele>
        <time>2015-06-19T14:17:06Z</time>
      </trkpt>
      <trkpt lat="25.112733095884323" lon="-80.303816255182028">
        <ele>-0.34</ele>
        <time>2015-06-19T14:17:07Z</time>
      </trkpt>
      <trkpt lat="25.112732592970133" lon="-80.303814830258489">
        <ele>-0.34</ele>
        <time>2015-06-19T14:17:08Z</time>
      </trkpt>
      <trkpt lat="25.112731419503689" lon="-80.303813740611076">
        <ele>-0.34</ele>
        <time>2015-06-19T14:17:09Z</time>
      </trkpt>
      <trkpt lat="25.112731168046594" lon="-80.303809465840459">
        <ele>-0.34</ele>
        <time>2015-06-19T14:17:10Z</time>
      </trkpt>
      <trkpt lat="25.112730162218213" lon="-80.303801754489541">
        <ele>-0.34</ele>
        <time>2015-06-19T14:17:11Z</time>
      </trkpt>
      <trkpt lat="25.112730665132403" lon="-80.30380074866116">
        <ele>-0.34</ele>
        <time>2015-06-19T14:17:12Z</time>
      </trkpt>
      <trkpt lat="25.112730078399181" lon="-80.303798485547304">
        <ele>-0.34</ele>
        <time>2015-06-19T14:17:13Z</time>
      </trkpt>
      <trkpt lat="25.112729240208864" lon="-80.303795384243131">
        <ele>-0.82</ele>
        <time>2015-06-19T14:17:14Z</time>
      </trkpt>
      <trkpt lat="25.112730162218213" lon="-80.303794294595718">
        <ele>-0.82</ele>
        <time>2015-06-19T14:17:15Z</time>
      </trkpt>
      <trkpt lat="25.112732341513038" lon="-80.303798653185368">
        <ele>-0.82</ele>
        <time>2015-06-19T14:17:16Z</time>
      </trkpt>
      <trkpt lat="25.112730832770467" lon="-80.303793791681528">
        <ele>-0.82</ele>
        <time>2015-06-19T14:17:17Z</time>
      </trkpt>
      <trkpt lat="25.112729743123055" lon="-80.303789516910911">
        <ele>-0.82</ele>
        <time>2015-06-19T14:17:18Z</time>
      </trkpt>
      <trkpt lat="25.112730078399181" lon="-80.303789349272847">
        <ele>-0.82</ele>
        <time>2015-06-19T14:17:19Z</time>
      </trkpt>
      <trkpt lat="25.112730078399181" lon="-80.303785745054483">
        <ele>-0.34</ele>
        <time>2015-06-19T14:17:20Z</time>
      </trkpt>
      <trkpt lat="25.112728988751769" lon="-80.303779290989041">
        <ele>-0.34</ele>
        <time>2015-06-19T14:17:21Z</time>
      </trkpt>
      <trkpt lat="25.11272806674242" lon="-80.303772501647472">
        <ele>-0.34</ele>
        <time>2015-06-19T14:17:22Z</time>
      </trkpt>
      <trkpt lat="25.112731754779816" lon="-80.303772250190377">
        <ele>-0.34</ele>
        <time>2015-06-19T14:17:23Z</time>
      </trkpt>
      <trkpt lat="25.112732173874974" lon="-80.303769819438457">
        <ele>-0.34</ele>
        <time>2015-06-19T14:17:24Z</time>
      </trkpt>
      <trkpt lat="25.112733012065291" lon="-80.303764957934618">
        <ele>-0.34</ele>
        <time>2015-06-19T14:17:25Z</time>
      </trkpt>
      <trkpt lat="25.112735610455275" lon="-80.303760515525937">
        <ele>-0.34</ele>
        <time>2015-06-19T14:17:26Z</time>
      </trkpt>
      <trkpt lat="25.112735191360116" lon="-80.30376210808754">
        <ele>-0.34</ele>
        <time>2015-06-19T14:17:27Z</time>
      </trkpt>
      <trkpt lat="25.112734772264957" lon="-80.303757917135954">
        <ele>-0.34</ele>
        <time>2015-06-19T14:17:28Z</time>
      </trkpt>
      <trkpt lat="25.112733850255609" lon="-80.303753223270178">
        <ele>-0.34</ele>
        <time>2015-06-19T14:17:29Z</time>
      </trkpt>
      <trkpt lat="25.112735610455275" lon="-80.303755570203066">
        <ele>-0.34</ele>
        <time>2015-06-19T14:17:30Z</time>
      </trkpt>
      <trkpt lat="25.112735694274306" lon="-80.303755989298224">
        <ele>-0.34</ele>
        <time>2015-06-19T14:17:31Z</time>
      </trkpt>
      <trkpt lat="25.112732592970133" lon="-80.303754145279527">
        <ele>-0.34</ele>
        <time>2015-06-19T14:17:32Z</time>
      </trkpt>
      <trkpt lat="25.112730748951435" lon="-80.303751965984702">
        <ele>-0.34</ele>
        <time>2015-06-19T14:17:33Z</time>
      </trkpt>
      <trkpt lat="25.112731419503689" lon="-80.303753977641463">
        <ele>-0.34</ele>
        <time>2015-06-19T14:17:34Z</time>
      </trkpt>
      <trkpt lat="25.112730413675308" lon="-80.303753726184368">
        <ele>-0.34</ele>
        <time>2015-06-19T14:17:35Z</time>
      </trkpt>
      <trkpt lat="25.112728150561452" lon="-80.303753558546305">
        <ele>-0.34</ele>
        <time>2015-06-19T14:17:36Z</time>
      </trkpt>
      <trkpt lat="25.112726222723722" lon="-80.30375330708921">
        <ele>-0.34</ele>
        <time>2015-06-19T14:17:37Z</time>
      </trkpt>
      <trkpt lat="25.112727228552103" lon="-80.303749702870846">
        <ele>0.14</ele>
        <time>2015-06-19T14:17:38Z</time>
      </trkpt>
      <trkpt lat="25.112726557999849" lon="-80.303746433928609">
        <ele>0.14</ele>
        <time>2015-06-19T14:17:39Z</time>
      </trkpt>
      <trkpt lat="25.11272412724793" lon="-80.303745176643133">
        <ele>0.14</ele>
        <time>2015-06-19T14:17:40Z</time>
      </trkpt>
      <trkpt lat="25.112722618505359" lon="-80.303742662072182">
        <ele>0.14</ele>
        <time>2015-06-19T14:17:41Z</time>
      </trkpt>
      <trkpt lat="25.112721528857946" lon="-80.303738135844469">
        <ele>0.14</ele>
        <time>2015-06-19T14:17:42Z</time>
      </trkpt>
      <trkpt lat="25.112719433382154" lon="-80.303739812225103">
        <ele>0.14</ele>
        <time>2015-06-19T14:17:43Z</time>
      </trkpt>
      <trkpt lat="25.112719349563122" lon="-80.303738890215755">
        <ele>0.14</ele>
        <time>2015-06-19T14:17:44Z</time>
      </trkpt>
      <trkpt lat="25.112718679010868" lon="-80.303734950721264">
        <ele>0.14</ele>
        <time>2015-06-19T14:17:45Z</time>
      </trkpt>
      <trkpt lat="25.112717924639583" lon="-80.303731681779027">
        <ele>0.14</ele>
        <time>2015-06-19T14:17:46Z</time>
      </trkpt>
      <trkpt lat="25.112715996801853" lon="-80.303729167208076">
        <ele>0.14</ele>
        <time>2015-06-19T14:17:47Z</time>
      </trkpt>
      <trkpt lat="25.112716164439917" lon="-80.30372891575098">
        <ele>0.14</ele>
        <time>2015-06-19T14:17:48Z</time>
      </trkpt>
      <trkpt lat="25.112716248258948" lon="-80.303728496655822">
        <ele>0.14</ele>
        <time>2015-06-19T14:17:49Z</time>
      </trkpt>
      <trkpt lat="25.112716667354107" lon="-80.303726401180029">
        <ele>0.62</ele>
        <time>2015-06-19T14:17:50Z</time>
      </trkpt>
      <trkpt lat="25.112714571878314" lon="-80.303723635151982">
        <ele>0.62</ele>
        <time>2015-06-19T14:17:51Z</time>
      </trkpt>
      <trkpt lat="25.112713733687997" lon="-80.303723299875855">
        <ele>0.62</ele>
        <time>2015-06-19T14:17:52Z</time>
      </trkpt>
      <trkpt lat="25.112712979316711" lon="-80.303719025105238">
        <ele>0.62</ele>
        <time>2015-06-19T14:17:53Z</time>
      </trkpt>
      <trkpt lat="25.112711302936077" lon="-80.303714415058494">
        <ele>0.62</ele>
        <time>2015-06-19T14:17:54Z</time>
      </trkpt>
      <trkpt lat="25.112712644040585" lon="-80.303710056468844">
        <ele>0.62</ele>
        <time>2015-06-19T14:17:55Z</time>
      </trkpt>
      <trkpt lat="25.112710632383823" lon="-80.303707206621766">
        <ele>0.62</ele>
        <time>2015-06-19T14:17:56Z</time>
      </trkpt>
      <trkpt lat="25.112709458917379" lon="-80.303707625716925">
        <ele>0.62</ele>
        <time>2015-06-19T14:17:57Z</time>
      </trkpt>
      <trkpt lat="25.112710548564792" lon="-80.303709805011749">
        <ele>0.62</ele>
        <time>2015-06-19T14:17:58Z</time>
      </trkpt>
      <trkpt lat="25.11270996183157" lon="-80.303712738677859">
        <ele>0.62</ele>
        <time>2015-06-19T14:17:59Z</time>
      </trkpt>
      <trkpt lat="25.112712476402521" lon="-80.303714498877525">
        <ele>0.62</ele>
        <time>2015-06-19T14:18:00Z</time>
      </trkpt>
      <trkpt lat="25.112715745344758" lon="-80.303713157773018">
        <ele>0.62</ele>
        <time>2015-06-19T14:18:01Z</time>
      </trkpt>
      <trkpt lat="25.112718176096678" lon="-80.303711229935288">
        <ele>0.62</ele>
        <time>2015-06-19T14:18:02Z</time>
      </trkpt>
      <trkpt lat="25.112714907154441" lon="-80.303708631545305">
        <ele>0.62</ele>
        <time>2015-06-19T14:18:03Z</time>
      </trkpt>
      <trkpt lat="25.112712308764458" lon="-80.30370251275599">
        <ele>1.1</ele>
        <time>2015-06-19T14:18:04Z</time>
      </trkpt>
      <trkpt lat="25.112709542736411" lon="-80.303695555776358">
        <ele>0.62</ele>
        <time>2015-06-19T14:18:05Z</time>
      </trkpt>
      <trkpt lat="25.112708620727062" lon="-80.303690526634455">
        <ele>0.62</ele>
        <time>2015-06-19T14:18:06Z</time>
      </trkpt>
      <trkpt lat="25.112708620727062" lon="-80.303693376481533">
        <ele>0.62</ele>
        <time>2015-06-19T14:18:07Z</time>
      </trkpt>
      <trkpt lat="25.112709710374475" lon="-80.303692035377026">
        <ele>0.62</ele>
        <time>2015-06-19T14:18:08Z</time>
      </trkpt>
      <trkpt lat="25.112710045650601" lon="-80.303690442815423">
        <ele>0.62</ele>
        <time>2015-06-19T14:18:09Z</time>
      </trkpt>
      <trkpt lat="25.112708117812872" lon="-80.303689520806074">
        <ele>0.62</ele>
        <time>2015-06-19T14:18:10Z</time>
      </trkpt>
      <trkpt lat="25.11270753107965" lon="-80.303689688444138">
        <ele>0.62</ele>
        <time>2015-06-19T14:18:11Z</time>
      </trkpt>
      <trkpt lat="25.112707614898682" lon="-80.30368734151125">
        <ele>0.62</ele>
        <time>2015-06-19T14:18:12Z</time>
      </trkpt>
      <trkpt lat="25.112706273794174" lon="-80.303682060912251">
        <ele>0.62</ele>
        <time>2015-06-19T14:18:13Z</time>
      </trkpt>
      <trkpt lat="25.112706022337079" lon="-80.303684659302235">
        <ele>0.62</ele>
        <time>2015-06-19T14:18:14Z</time>
      </trkpt>
      <trkpt lat="25.112705267965794" lon="-80.303682731464505">
        <ele>0.62</ele>
        <time>2015-06-19T14:18:15Z</time>
      </trkpt>
      <trkpt lat="25.11270560324192" lon="-80.303678456693888">
        <ele>0.14</ele>
        <time>2015-06-19T14:18:16Z</time>
      </trkpt>
      <trkpt lat="25.112704765051603" lon="-80.303674349561334">
        <ele>0.14</ele>
        <time>2015-06-19T14:18:17Z</time>
      </trkpt>
      <trkpt lat="25.112705687060952" lon="-80.303674265742302">
        <ele>0.14</ele>
        <time>2015-06-19T14:18:18Z</time>
      </trkpt>
      <trkpt lat="25.112702334299684" lon="-80.30367074534297">
        <ele>0.14</ele>
        <time>2015-06-19T14:18:19Z</time>
      </trkpt>
      <trkpt lat="25.112703256309032" lon="-80.303668230772018">
        <ele>0.14</ele>
        <time>2015-06-19T14:18:20Z</time>
      </trkpt>
      <trkpt lat="25.112704513594508" lon="-80.303664291277528">
        <ele>0.14</ele>
        <time>2015-06-19T14:18:21Z</time>
      </trkpt>
      <trkpt lat="25.112703926861286" lon="-80.303664291277528">
        <ele>0.14</ele>
        <time>2015-06-19T14:18:22Z</time>
      </trkpt>
      <trkpt lat="25.112702585756779" lon="-80.30365951359272">
        <ele>0.14</ele>
        <time>2015-06-19T14:18:23Z</time>
      </trkpt>
      <trkpt lat="25.112705687060952" lon="-80.303661357611418">
        <ele>0.14</ele>
        <time>2015-06-19T14:18:24Z</time>
      </trkpt>
      <trkpt lat="25.112707111984491" lon="-80.303661273792386">
        <ele>0.14</ele>
        <time>2015-06-19T14:18:25Z</time>
      </trkpt>
      <trkpt lat="25.112706609070301" lon="-80.303657418116927">
        <ele>0.62</ele>
        <time>2015-06-19T14:18:26Z</time>
      </trkpt>
      <trkpt lat="25.11270459741354" lon="-80.303652724251151">
        <ele>0.62</ele>
        <time>2015-06-19T14:18:27Z</time>
      </trkpt>
      <trkpt lat="25.112702753394842" lon="-80.303651886060834">
        <ele>0.62</ele>
        <time>2015-06-19T14:18:28Z</time>
      </trkpt>
      <trkpt lat="25.112701328471303" lon="-80.30365414917469">
        <ele>0.62</ele>
        <time>2015-06-19T14:18:29Z</time>
      </trkpt>
      <trkpt lat="25.11270166374743" lon="-80.303653394803405">
        <ele>0.62</ele>
        <time>2015-06-19T14:18:30Z</time>
      </trkpt>
      <trkpt lat="25.112699149176478" lon="-80.30365121550858">
        <ele>0.14</ele>
        <time>2015-06-19T14:18:31Z</time>
      </trkpt>
      <trkpt lat="25.112699065357447" lon="-80.303651131689548">
        <ele>0.14</ele>
        <time>2015-06-19T14:18:32Z</time>
      </trkpt>
      <trkpt lat="25.112700825557113" lon="-80.303654065355659">
        <ele>0.14</ele>
        <time>2015-06-19T14:18:33Z</time>
      </trkpt>
      <trkpt lat="25.112700741738081" lon="-80.303648114204407">
        <ele>0.14</ele>
        <time>2015-06-19T14:18:34Z</time>
      </trkpt>
      <trkpt lat="25.112699400633574" lon="-80.303643168881536">
        <ele>0.62</ele>
        <time>2015-06-19T14:18:35Z</time>
      </trkpt>
      <trkpt lat="25.112697221338749" lon="-80.303640905767679">
        <ele>0.62</ele>
        <time>2015-06-19T14:18:36Z</time>
      </trkpt>
      <trkpt lat="25.112698059529066" lon="-80.303634786978364">
        <ele>0.62</ele>
        <time>2015-06-19T14:18:37Z</time>
      </trkpt>
      <trkpt lat="25.112696969881654" lon="-80.303631518036127">
        <ele>0.62</ele>
        <time>2015-06-19T14:18:38Z</time>
      </trkpt>
      <trkpt lat="25.112694371491671" lon="-80.303628165274858">
        <ele>0.62</ele>
        <time>2015-06-19T14:18:39Z</time>
      </trkpt>
      <trkpt lat="25.112696550786495" lon="-80.303627410903573">
        <ele>0.62</ele>
        <time>2015-06-19T14:18:40Z</time>
      </trkpt>
      <trkpt lat="25.11269579641521" lon="-80.303626153618097">
        <ele>0.62</ele>
        <time>2015-06-19T14:18:41Z</time>
      </trkpt>
      <trkpt lat="25.112696131691337" lon="-80.303623974323273">
        <ele>0.62</ele>
        <time>2015-06-19T14:18:42Z</time>
      </trkpt>
      <trkpt lat="25.112696886062622" lon="-80.303621627390385">
        <ele>0.62</ele>
        <time>2015-06-19T14:18:43Z</time>
      </trkpt>
      <trkpt lat="25.112697975710034" lon="-80.303621459752321">
        <ele>0.62</ele>
        <time>2015-06-19T14:18:44Z</time>
      </trkpt>
      <trkpt lat="25.112697808071971" lon="-80.303620034828782">
        <ele>0.62</ele>
        <time>2015-06-19T14:18:45Z</time>
      </trkpt>
      <trkpt lat="25.112699316814542" lon="-80.303617687895894">
        <ele>0.62</ele>
        <time>2015-06-19T14:18:46Z</time>
      </trkpt>
      <trkpt lat="25.112702082842588" lon="-80.303615760058165">
        <ele>0.62</ele>
        <time>2015-06-19T14:18:47Z</time>
      </trkpt>
      <trkpt lat="25.112704178318381" lon="-80.303615173324943">
        <ele>1.1</ele>
        <time>2015-06-19T14:18:48Z</time>
      </trkpt>
      <trkpt lat="25.11270753107965" lon="-80.303616430610418">
        <ele>1.1</ele>
        <time>2015-06-19T14:18:49Z</time>
      </trkpt>
      <trkpt lat="25.112710716202855" lon="-80.303616095334291">
        <ele>0.62</ele>
        <time>2015-06-19T14:18:50Z</time>
      </trkpt>
      <trkpt lat="25.112709458917379" lon="-80.30361651442945">
        <ele>0.62</ele>
        <time>2015-06-19T14:18:51Z</time>
      </trkpt>
      <trkpt lat="25.11271096765995" lon="-80.303617184981704">
        <ele>0.62</ele>
        <time>2015-06-19T14:18:52Z</time>
      </trkpt>
      <trkpt lat="25.112710883840919" lon="-80.303615760058165">
        <ele>0.62</ele>
        <time>2015-06-19T14:18:53Z</time>
      </trkpt>
      <trkpt lat="25.112711470574141" lon="-80.30361408367753">
        <ele>0.62</ele>
        <time>2015-06-19T14:18:54Z</time>
      </trkpt>
      <trkpt lat="25.11271390132606" lon="-80.30361408367753">
        <ele>0.62</ele>
        <time>2015-06-19T14:18:55Z</time>
      </trkpt>
      <trkpt lat="25.11271926574409" lon="-80.303614921867847">
        <ele>0.62</ele>
        <time>2015-06-19T14:18:56Z</time>
      </trkpt>
      <trkpt lat="25.11271683499217" lon="-80.303610730916262">
        <ele>0.62</ele>
        <time>2015-06-19T14:18:57Z</time>
      </trkpt>
      <trkpt lat="25.112717170268297" lon="-80.303606623783708">
        <ele>1.1</ele>
        <time>2015-06-19T14:18:58Z</time>
      </trkpt>
      <trkpt lat="25.112720355391502" lon="-80.303603522479534">
        <ele>1.1</ele>
        <time>2015-06-19T14:18:59Z</time>
      </trkpt>
      <trkpt lat="25.112723791971803" lon="-80.303601427003741">
        <ele>1.1</ele>
        <time>2015-06-19T14:19:00Z</time>
      </trkpt>
      <trkpt lat="25.112725468352437" lon="-80.3035984095186">
        <ele>1.1</ele>
        <time>2015-06-19T14:19:01Z</time>
      </trkpt>
      <trkpt lat="25.112724797800183" lon="-80.30359354801476">
        <ele>1.1</ele>
        <time>2015-06-19T14:19:02Z</time>
      </trkpt>
      <trkpt lat="25.11272756382823" lon="-80.303590865805745">
        <ele>1.58</ele>
        <time>2015-06-19T14:19:03Z</time>
      </trkpt>
      <trkpt lat="25.112733682617545" lon="-80.303590865805745">
        <ele>1.58</ele>
        <time>2015-06-19T14:19:04Z</time>
      </trkpt>
      <trkpt lat="25.112732592970133" lon="-80.303587596863508">
        <ele>1.58</ele>
        <time>2015-06-19T14:19:05Z</time>
      </trkpt>
      <trkpt lat="25.112734436988831" lon="-80.303584663197398">
        <ele>1.58</ele>
        <time>2015-06-19T14:19:06Z</time>
      </trkpt>
      <trkpt lat="25.112735275179148" lon="-80.303582148626447">
        <ele>1.58</ele>
        <time>2015-06-19T14:19:07Z</time>
      </trkpt>
      <trkpt lat="25.112735358998179" lon="-80.303578628227115">
        <ele>1.58</ele>
        <time>2015-06-19T14:19:08Z</time>
      </trkpt>
      <trkpt lat="25.112733682617545" lon="-80.303576365113258">
        <ele>1.58</ele>
        <time>2015-06-19T14:19:09Z</time>
      </trkpt>
      <trkpt lat="25.112733850255609" lon="-80.303575024008751">
        <ele>1.58</ele>
        <time>2015-06-19T14:19:10Z</time>
      </trkpt>
      <trkpt lat="25.112738627940416" lon="-80.303574185818434">
        <ele>1.1</ele>
        <time>2015-06-19T14:19:11Z</time>
      </trkpt>
      <trkpt lat="25.112743573263288" lon="-80.30357644893229">
        <ele>1.1</ele>
        <time>2015-06-19T14:19:12Z</time>
      </trkpt>
      <trkpt lat="25.112746004015207" lon="-80.303575862199068">
        <ele>1.1</ele>
        <time>2015-06-19T14:19:13Z</time>
      </trkpt>
      <trkpt lat="25.11274709366262" lon="-80.303575610741973">
        <ele>1.58</ele>
        <time>2015-06-19T14:19:14Z</time>
      </trkpt>
      <trkpt lat="25.112746842205524" lon="-80.303575443103909">
        <ele>1.58</ele>
        <time>2015-06-19T14:19:15Z</time>
      </trkpt>
      <trkpt lat="25.11274860240519" lon="-80.303575107827783">
        <ele>1.58</ele>
        <time>2015-06-19T14:19:16Z</time>
      </trkpt>
      <trkpt lat="25.112749608233571" lon="-80.303574437275529">
        <ele>1.58</ele>
        <time>2015-06-19T14:19:17Z</time>
      </trkpt>
      <trkpt lat="25.112750446423888" lon="-80.303571838885546">
        <ele>2.06</ele>
        <time>2015-06-19T14:19:18Z</time>
      </trkpt>
      <trkpt lat="25.112750949338078" lon="-80.303569659590721">
        <ele>1.58</ele>
        <time>2015-06-19T14:19:19Z</time>
      </trkpt>
      <trkpt lat="25.112753883004189" lon="-80.303563289344311">
        <ele>1.58</ele>
        <time>2015-06-19T14:19:20Z</time>
      </trkpt>
      <trkpt lat="25.112755224108696" lon="-80.303558511659503">
        <ele>1.58</ele>
        <time>2015-06-19T14:19:21Z</time>
      </trkpt>
      <trkpt lat="25.112756229937077" lon="-80.30355934984982">
        <ele>1.58</ele>
        <time>2015-06-19T14:19:26Z</time>
      </trkpt>
      <trkpt lat="25.112752709537745" lon="-80.303559517487884">
        <ele>1.58</ele>
        <time>2015-06-19T14:19:27Z</time>
      </trkpt>
      <trkpt lat="25.112749943509698" lon="-80.303564546629786">
        <ele>1.58</ele>
        <time>2015-06-19T14:19:28Z</time>
      </trkpt>
      <trkpt lat="25.112749524414539" lon="-80.303568737581372">
        <ele>2.06</ele>
        <time>2015-06-19T14:19:29Z</time>
      </trkpt>
      <trkpt lat="25.112748853862286" lon="-80.303569240495563">
        <ele>2.06</ele>
        <time>2015-06-19T14:19:30Z</time>
      </trkpt>
      <trkpt lat="25.112752206623554" lon="-80.303570497781038">
        <ele>2.06</ele>
        <time>2015-06-19T14:19:31Z</time>
      </trkpt>
      <trkpt lat="25.112752541899681" lon="-80.303574688732624">
        <ele>2.06</ele>
        <time>2015-06-19T14:19:32Z</time>
      </trkpt>
      <trkpt lat="25.112751787528396" lon="-80.303576700389385">
        <ele>2.54</ele>
        <time>2015-06-19T14:19:33Z</time>
      </trkpt>
      <trkpt lat="25.112749105319381" lon="-80.303577035665512">
        <ele>2.54</ele>
        <time>2015-06-19T14:19:34Z</time>
      </trkpt>
      <trkpt lat="25.112746590748429" lon="-80.303576281294227">
        <ele>2.54</ele>
        <time>2015-06-19T14:19:35Z</time>
      </trkpt>
      <trkpt lat="25.112748099491" lon="-80.303572760894895">
        <ele>2.54</ele>
        <time>2015-06-19T14:19:36Z</time>
      </trkpt>
      <trkpt lat="25.112749189138412" lon="-80.303566725924611">
        <ele>2.54</ele>
        <time>2015-06-19T14:19:37Z</time>
      </trkpt>
      <trkpt lat="25.112749440595508" lon="-80.303561110049486">
        <ele>2.54</ele>
        <time>2015-06-19T14:19:38Z</time>
      </trkpt>
      <trkpt lat="25.112753883004189" lon="-80.303549375385046">
        <ele>3.02</ele>
        <time>2015-06-19T14:19:55Z</time>
      </trkpt>
      <trkpt lat="25.112753044813871" lon="-80.303554320707917">
        <ele>3.02</ele>
        <time>2015-06-19T14:19:56Z</time>
      </trkpt>
      <trkpt lat="25.112749440595508" lon="-80.303557170554996">
        <ele>3.02</ele>
        <time>2015-06-19T14:19:57Z</time>
      </trkpt>
      <trkpt lat="25.112748183310032" lon="-80.303558092564344">
        <ele>3.02</ele>
        <time>2015-06-19T14:19:58Z</time>
      </trkpt>
      <trkpt lat="25.112749775871634" lon="-80.3035569190979">
        <ele>3.02</ele>
        <time>2015-06-19T14:19:59Z</time>
      </trkpt>
      <trkpt lat="25.112752625718713" lon="-80.303562534973025">
        <ele>3.02</ele>
        <time>2015-06-19T14:20:00Z</time>
      </trkpt>
      <trkpt lat="25.112756062299013" lon="-80.303564630448818">
        <ele>3.5</ele>
        <time>2015-06-19T14:20:01Z</time>
      </trkpt>
      <trkpt lat="25.112751703709364" lon="-80.303568234667182">
        <ele>3.5</ele>
        <time>2015-06-19T14:20:02Z</time>
      </trkpt>
      <trkpt lat="25.112748434767127" lon="-80.303570330142975">
        <ele>3.5</ele>
        <time>2015-06-19T14:20:03Z</time>
      </trkpt>
      <trkpt lat="25.112747428938746" lon="-80.303565049543977">
        <ele>3.5</ele>
        <time>2015-06-19T14:20:04Z</time>
      </trkpt>
      <trkpt lat="25.112746171653271" lon="-80.303563540801406">
        <ele>3.5</ele>
        <time>2015-06-19T14:20:05Z</time>
      </trkpt>
      <trkpt lat="25.112746926024556" lon="-80.303562618792057">
        <ele>3.5</ele>
        <time>2015-06-19T14:20:06Z</time>
      </trkpt>
      <trkpt lat="25.112748350948095" lon="-80.303562199696898">
        <ele>3.5</ele>
        <time>2015-06-19T14:20:07Z</time>
      </trkpt>
      <trkpt lat="25.112750194966793" lon="-80.303561696782708">
        <ele>3.5</ele>
        <time>2015-06-19T14:20:08Z</time>
      </trkpt>
      <trkpt lat="25.112751200795174" lon="-80.303563456982374">
        <ele>3.5</ele>
        <time>2015-06-19T14:20:09Z</time>
      </trkpt>
      <trkpt lat="25.112751871347427" lon="-80.303564462810755">
        <ele>3.5</ele>
        <time>2015-06-19T14:20:10Z</time>
      </trkpt>
      <trkpt lat="25.112751368433237" lon="-80.303565049543977">
        <ele>3.5</ele>
        <time>2015-06-19T14:20:11Z</time>
      </trkpt>
      <trkpt lat="25.112750949338078" lon="-80.303564965724945">
        <ele>3.5</ele>
        <time>2015-06-19T14:20:12Z</time>
      </trkpt>
      <trkpt lat="25.112753128632903" lon="-80.30356764793396">
        <ele>3.02</ele>
        <time>2015-06-19T14:20:13Z</time>
      </trkpt>
      <trkpt lat="25.112754302099347" lon="-80.303568653762341">
        <ele>3.02</ele>
        <time>2015-06-19T14:20:14Z</time>
      </trkpt>
      <trkpt lat="25.112753380089998" lon="-80.303569324314594">
        <ele>3.02</ele>
        <time>2015-06-19T14:20:15Z</time>
      </trkpt>
      <trkpt lat="25.112751284614205" lon="-80.30357108451426">
        <ele>3.02</ele>
        <time>2015-06-19T14:20:16Z</time>
      </trkpt>
      <trkpt lat="25.112749775871634" lon="-80.303572928532958">
        <ele>3.02</ele>
        <time>2015-06-19T14:20:17Z</time>
      </trkpt>
      <trkpt lat="25.112750278785825" lon="-80.303574940189719">
        <ele>3.02</ele>
        <time>2015-06-19T14:20:18Z</time>
      </trkpt>
      <trkpt lat="25.112751955166459" lon="-80.303577790036798">
        <ele>3.02</ele>
        <time>2015-06-19T14:20:19Z</time>
      </trkpt>
      <trkpt lat="25.112751368433237" lon="-80.303578460589051">
        <ele>3.02</ele>
        <time>2015-06-19T14:20:20Z</time>
      </trkpt>
      <trkpt lat="25.112748686224222" lon="-80.303576784208417">
        <ele>2.54</ele>
        <time>2015-06-19T14:20:21Z</time>
      </trkpt>
      <trkpt lat="25.112746339291334" lon="-80.303579550236464">
        <ele>2.54</ele>
        <time>2015-06-19T14:20:22Z</time>
      </trkpt>
      <trkpt lat="25.11274516582489" lon="-80.30358424410224">
        <ele>2.54</ele>
        <time>2015-06-19T14:20:23Z</time>
      </trkpt>
      <trkpt lat="25.112741980701685" lon="-80.303585333749652">
        <ele>2.54</ele>
        <time>2015-06-19T14:20:24Z</time>
      </trkpt>
      <trkpt lat="25.112737035378814" lon="-80.303583322092891">
        <ele>2.54</ele>
        <time>2015-06-19T14:20:25Z</time>
      </trkpt>
      <trkpt lat="25.112732341513038" lon="-80.303579969331622">
        <ele>2.54</ele>
        <time>2015-06-19T14:20:26Z</time>
      </trkpt>
      <trkpt lat="25.112726977095008" lon="-80.303577370941639">
        <ele>2.54</ele>
        <time>2015-06-19T14:20:27Z</time>
      </trkpt>
      <trkpt lat="25.112722115591168" lon="-80.303575694561005">
        <ele>2.54</ele>
        <time>2015-06-19T14:20:28Z</time>
      </trkpt>
      <trkpt lat="25.112715996801853" lon="-80.303575359284878">
        <ele>2.54</ele>
        <time>2015-06-19T14:20:29Z</time>
      </trkpt>
      <trkpt lat="25.112712141126394" lon="-80.303577035665512">
        <ele>2.54</ele>
        <time>2015-06-19T14:20:30Z</time>
      </trkpt>
      <trkpt lat="25.112707950174809" lon="-80.303581142798066">
        <ele>3.02</ele>
        <time>2015-06-19T14:20:31Z</time>
      </trkpt>
      <trkpt lat="25.112703172490001" lon="-80.30358474701643">
        <ele>3.02</ele>
        <time>2015-06-19T14:20:32Z</time>
      </trkpt>
      <trkpt lat="25.112701915204525" lon="-80.303586926311255">
        <ele>3.02</ele>
        <time>2015-06-19T14:20:33Z</time>
      </trkpt>
      <trkpt lat="25.112700574100018" lon="-80.303587596863508">
        <ele>3.02</ele>
        <time>2015-06-19T14:20:34Z</time>
      </trkpt>
      <trkpt lat="25.112696969881654" lon="-80.303585836663842">
        <ele>3.02</ele>
        <time>2015-06-19T14:20:35Z</time>
      </trkpt>
      <trkpt lat="25.112692024558783" lon="-80.3035828191787">
        <ele>3.02</ele>
        <time>2015-06-19T14:20:36Z</time>
      </trkpt>
      <trkpt lat="25.11268992908299" lon="-80.303581897169352">
        <ele>3.02</ele>
        <time>2015-06-19T14:20:37Z</time>
      </trkpt>
      <trkpt lat="25.112690599635243" lon="-80.303579214960337">
        <ele>3.5</ele>
        <time>2015-06-19T14:20:38Z</time>
      </trkpt>
      <trkpt lat="25.112692695111036" lon="-80.30357401818037">
        <ele>3.5</ele>
        <time>2015-06-19T14:20:39Z</time>
      </trkpt>
      <trkpt lat="25.112694036215544" lon="-80.303568821400404">
        <ele>3.5</ele>
        <time>2015-06-19T14:20:40Z</time>
      </trkpt>
      <trkpt lat="25.112697472795844" lon="-80.303569240495563">
        <ele>3.5</ele>
        <time>2015-06-19T14:20:41Z</time>
      </trkpt>
      <trkpt lat="25.112702418118715" lon="-80.303570916876197">
        <ele>3.98</ele>
        <time>2015-06-19T14:20:42Z</time>
      </trkpt>
      <trkpt lat="25.11270266957581" lon="-80.303572341799736">
        <ele>3.98</ele>
        <time>2015-06-19T14:20:43Z</time>
      </trkpt>
      <trkpt lat="25.112703507766128" lon="-80.303573599085212">
        <ele>3.98</ele>
        <time>2015-06-19T14:20:44Z</time>
      </trkpt>
      <trkpt lat="25.112704345956445" lon="-80.303573263809085">
        <ele>4.46</ele>
        <time>2015-06-19T14:20:45Z</time>
      </trkpt>
      <trkpt lat="25.112702921032906" lon="-80.303572090342641">
        <ele>4.46</ele>
        <time>2015-06-19T14:20:46Z</time>
      </trkpt>
      <trkpt lat="25.11270216666162" lon="-80.303568402305245">
        <ele>3.98</ele>
        <time>2015-06-19T14:20:47Z</time>
      </trkpt>
      <trkpt lat="25.112701579928398" lon="-80.30356421135366">
        <ele>3.98</ele>
        <time>2015-06-19T14:20:48Z</time>
      </trkpt>
      <trkpt lat="25.112699819728732" lon="-80.303559685125947">
        <ele>3.98</ele>
        <time>2015-06-19T14:20:49Z</time>
      </trkpt>
      <trkpt lat="25.112697640433908" lon="-80.30355398543179">
        <ele>3.98</ele>
        <time>2015-06-19T14:20:50Z</time>
      </trkpt>
      <trkpt lat="25.112694371491671" lon="-80.303546441718936">
        <ele>3.98</ele>
        <time>2015-06-19T14:20:51Z</time>
      </trkpt>
      <trkpt lat="25.112691437825561" lon="-80.303538981825113">
        <ele>3.98</ele>
        <time>2015-06-19T14:20:52Z</time>
      </trkpt>
      <trkpt lat="25.112691521644592" lon="-80.303531773388386">
        <ele>3.98</ele>
        <time>2015-06-19T14:20:53Z</time>
      </trkpt>
      <trkpt lat="25.112695712596178" lon="-80.303524984046817">
        <ele>3.5</ele>
        <time>2015-06-19T14:20:54Z</time>
      </trkpt>
      <trkpt lat="25.11270116083324" lon="-80.303521128371358">
        <ele>3.5</ele>
        <time>2015-06-19T14:20:55Z</time>
      </trkpt>
      <trkpt lat="25.112703843042254" lon="-80.303514841943979">
        <ele>3.5</ele>
        <time>2015-06-19T14:20:56Z</time>
      </trkpt>
      <trkpt lat="25.112704513594508" lon="-80.303511992096901">
        <ele>3.5</ele>
        <time>2015-06-19T14:20:57Z</time>
      </trkpt>
      <trkpt lat="25.112703172490001" lon="-80.303511405363679">
        <ele>3.5</ele>
        <time>2015-06-19T14:20:58Z</time>
      </trkpt>
      <trkpt lat="25.112700993195176" lon="-80.303509393706918">
        <ele>3.5</ele>
        <time>2015-06-19T14:20:59Z</time>
      </trkpt>
      <trkpt lat="25.112700490280986" lon="-80.303510148078203">
        <ele>3.5</ele>
        <time>2015-06-19T14:21:00Z</time>
      </trkpt>
      <trkpt lat="25.112698981538415" lon="-80.303511405363679">
        <ele>3.5</ele>
        <time>2015-06-19T14:21:01Z</time>
      </trkpt>
      <trkpt lat="25.112698478624225" lon="-80.303511908277869">
        <ele>3.5</ele>
        <time>2015-06-19T14:21:02Z</time>
      </trkpt>
      <trkpt lat="25.112699652090669" lon="-80.303513333201408">
        <ele>3.5</ele>
        <time>2015-06-19T14:21:03Z</time>
      </trkpt>
      <trkpt lat="25.112699065357447" lon="-80.303514339029789">
        <ele>3.5</ele>
        <time>2015-06-19T14:21:04Z</time>
      </trkpt>
      <trkpt lat="25.112697137519717" lon="-80.303514171391726">
        <ele>3.5</ele>
        <time>2015-06-19T14:21:05Z</time>
      </trkpt>
      <trkpt lat="25.112697724252939" lon="-80.303512075915933">
        <ele>3.5</ele>
        <time>2015-06-19T14:21:06Z</time>
      </trkpt>
      <trkpt lat="25.112699568271637" lon="-80.303508220240474">
        <ele>3.5</ele>
        <time>2015-06-19T14:21:07Z</time>
      </trkpt>
      <trkpt lat="25.112701747566462" lon="-80.303504783660173">
        <ele>3.5</ele>
        <time>2015-06-19T14:21:08Z</time>
      </trkpt>
      <trkpt lat="25.112702837213874" lon="-80.303502520546317">
        <ele>3.5</ele>
        <time>2015-06-19T14:21:09Z</time>
      </trkpt>
      <trkpt lat="25.112702082842588" lon="-80.303502352908254">
        <ele>3.5</ele>
        <time>2015-06-19T14:21:10Z</time>
      </trkpt>
      <trkpt lat="25.112700238823891" lon="-80.303500676527619">
        <ele>3.5</ele>
        <time>2015-06-19T14:21:11Z</time>
      </trkpt>
      <trkpt lat="25.112699568271637" lon="-80.30349925160408">
        <ele>3.5</ele>
        <time>2015-06-19T14:21:12Z</time>
      </trkpt>
      <trkpt lat="25.112697808071971" lon="-80.303496234118938">
        <ele>3.5</ele>
        <time>2015-06-19T14:21:13Z</time>
      </trkpt>
      <trkpt lat="25.112697808071971" lon="-80.303491791710258">
        <ele>3.5</ele>
        <time>2015-06-19T14:21:14Z</time>
      </trkpt>
      <trkpt lat="25.112697053700686" lon="-80.303487349301577">
        <ele>3.5</ele>
        <time>2015-06-19T14:21:15Z</time>
      </trkpt>
      <trkpt lat="25.112694371491671" lon="-80.303483325988054">
        <ele>3.5</ele>
        <time>2015-06-19T14:21:16Z</time>
      </trkpt>
      <trkpt lat="25.112692192196846" lon="-80.303479805588722">
        <ele>3.5</ele>
        <time>2015-06-19T14:21:17Z</time>
      </trkpt>
      <trkpt lat="25.112693449482322" lon="-80.303477039560676">
        <ele>3.98</ele>
        <time>2015-06-19T14:21:18Z</time>
      </trkpt>
      <trkpt lat="25.112696886062622" lon="-80.303475027903914">
        <ele>3.5</ele>
        <time>2015-06-19T14:21:19Z</time>
      </trkpt>
      <trkpt lat="25.112698981538415" lon="-80.303475027903914">
        <ele>3.5</ele>
        <time>2015-06-19T14:21:20Z</time>
      </trkpt>
      <trkpt lat="25.112699149176478" lon="-80.303476704284549">
        <ele>3.98</ele>
        <time>2015-06-19T14:21:21Z</time>
      </trkpt>
      <trkpt lat="25.11269923299551" lon="-80.303479805588722">
        <ele>3.98</ele>
        <time>2015-06-19T14:21:22Z</time>
      </trkpt>
      <trkpt lat="25.112697472795844" lon="-80.303483409807086">
        <ele>3.98</ele>
        <time>2015-06-19T14:21:23Z</time>
      </trkpt>
      <trkpt lat="25.112694958224893" lon="-80.303486511111259">
        <ele>3.98</ele>
        <time>2015-06-19T14:21:24Z</time>
      </trkpt>
      <trkpt lat="25.112691102549434" lon="-80.303491121158004">
        <ele>3.98</ele>
        <time>2015-06-19T14:21:25Z</time>
      </trkpt>
      <trkpt lat="25.112689593806863" lon="-80.303493216633797">
        <ele>3.98</ele>
        <time>2015-06-19T14:21:26Z</time>
      </trkpt>
      <trkpt lat="25.112689509987831" lon="-80.303493971005082">
        <ele>3.98</ele>
        <time>2015-06-19T14:21:27Z</time>
      </trkpt>
      <trkpt lat="25.112689677625895" lon="-80.303495144471526">
        <ele>3.5</ele>
        <time>2015-06-19T14:21:28Z</time>
      </trkpt>
      <trkpt lat="25.112690264359117" lon="-80.303499419242144">
        <ele>3.5</ele>
        <time>2015-06-19T14:21:29Z</time>
      </trkpt>
      <trkpt lat="25.112690180540085" lon="-80.303503526374698">
        <ele>3.5</ele>
        <time>2015-06-19T14:21:30Z</time>
      </trkpt>
      <trkpt lat="25.112691856920719" lon="-80.303506879135966">
        <ele>3.5</ele>
        <time>2015-06-19T14:21:31Z</time>
      </trkpt>
      <trkpt lat="25.112692946568131" lon="-80.303510148078203">
        <ele>3.5</ele>
        <time>2015-06-19T14:21:32Z</time>
      </trkpt>
      <trkpt lat="25.112692024558783" lon="-80.303511405363679">
        <ele>3.5</ele>
        <time>2015-06-19T14:21:33Z</time>
      </trkpt>
      <trkpt lat="25.112691689282656" lon="-80.303509896621108">
        <ele>3.02</ele>
        <time>2015-06-19T14:21:34Z</time>
      </trkpt>
      <trkpt lat="25.112692443653941" lon="-80.303507717326283">
        <ele>3.02</ele>
        <time>2015-06-19T14:21:35Z</time>
      </trkpt>
      <trkpt lat="25.112694036215544" lon="-80.303502352908254">
        <ele>3.02</ele>
        <time>2015-06-19T14:21:36Z</time>
      </trkpt>
      <trkpt lat="25.112693700939417" lon="-80.303496066480875">
        <ele>3.02</ele>
        <time>2015-06-19T14:21:37Z</time>
      </trkpt>
      <trkpt lat="25.112693784758449" lon="-80.30349388718605">
        <ele>2.54</ele>
        <time>2015-06-19T14:21:38Z</time>
      </trkpt>
      <trkpt lat="25.112691605463624" lon="-80.303492210805416">
        <ele>2.54</ele>
        <time>2015-06-19T14:21:39Z</time>
      </trkpt>
      <trkpt lat="25.112690683454275" lon="-80.303488941863179">
        <ele>3.02</ele>
        <time>2015-06-19T14:21:40Z</time>
      </trkpt>
      <trkpt lat="25.112689090892673" lon="-80.303486175835133">
        <ele>3.02</ele>
        <time>2015-06-19T14:21:41Z</time>
      </trkpt>
      <trkpt lat="25.112690180540085" lon="-80.303486008197069">
        <ele>3.02</ele>
        <time>2015-06-19T14:21:42Z</time>
      </trkpt>
      <trkpt lat="25.112692108377814" lon="-80.303483661264181">
        <ele>3.02</ele>
        <time>2015-06-19T14:21:43Z</time>
      </trkpt>
      <trkpt lat="25.1126928627491" lon="-80.303480224683881">
        <ele>3.5</ele>
        <time>2015-06-19T14:21:44Z</time>
      </trkpt>
      <trkpt lat="25.112692024558783" lon="-80.30347678810358">
        <ele>3.5</ele>
        <time>2015-06-19T14:21:45Z</time>
      </trkpt>
      <trkpt lat="25.112691856920719" lon="-80.3034723456949">
        <ele>3.5</ele>
        <time>2015-06-19T14:21:46Z</time>
      </trkpt>
      <trkpt lat="25.112691605463624" lon="-80.303468825295568">
        <ele>3.5</ele>
        <time>2015-06-19T14:21:47Z</time>
      </trkpt>
      <trkpt lat="25.112691856920719" lon="-80.303469328209758">
        <ele>3.5</ele>
        <time>2015-06-19T14:21:48Z</time>
      </trkpt>
      <trkpt lat="25.112693030387163" lon="-80.303472932428122">
        <ele>3.5</ele>
        <time>2015-06-19T14:21:49Z</time>
      </trkpt>
      <trkpt lat="25.112693700939417" lon="-80.303476117551327">
        <ele>3.5</ele>
        <time>2015-06-19T14:21:50Z</time>
      </trkpt>
      <trkpt lat="25.112693617120385" lon="-80.303478883579373">
        <ele>3.5</ele>
        <time>2015-06-19T14:21:51Z</time>
      </trkpt>
      <trkpt lat="25.112692946568131" lon="-80.303479805588722">
        <ele>3.5</ele>
        <time>2015-06-19T14:21:52Z</time>
      </trkpt>
      <trkpt lat="25.112692695111036" lon="-80.303478632122278">
        <ele>3.5</ele>
        <time>2015-06-19T14:21:53Z</time>
      </trkpt>
      <trkpt lat="25.112694371491671" lon="-80.303476955741644">
        <ele>3.5</ele>
        <time>2015-06-19T14:21:54Z</time>
      </trkpt>
      <trkpt lat="25.11269680224359" lon="-80.303476452827454">
        <ele>3.5</ele>
        <time>2015-06-19T14:21:55Z</time>
      </trkpt>
      <trkpt lat="25.112697556614876" lon="-80.303476117551327">
        <ele>3.5</ele>
        <time>2015-06-19T14:21:56Z</time>
      </trkpt>
      <trkpt lat="25.112698646262288" lon="-80.303474776446819">
        <ele>3.5</ele>
        <time>2015-06-19T14:21:57Z</time>
      </trkpt>
      <trkpt lat="25.112698310986161" lon="-80.303473016247153">
        <ele>3.5</ele>
        <time>2015-06-19T14:21:58Z</time>
      </trkpt>
      <trkpt lat="25.1126962993294" lon="-80.30347092077136">
        <ele>3.5</ele>
        <time>2015-06-19T14:21:59Z</time>
      </trkpt>
      <trkpt lat="25.112693952396512" lon="-80.303466310724616">
        <ele>3.5</ele>
        <time>2015-06-19T14:22:00Z</time>
      </trkpt>
      <trkpt lat="25.112692359834909" lon="-80.303460694849491">
        <ele>3.98</ele>
        <time>2015-06-19T14:22:01Z</time>
      </trkpt>
      <trkpt lat="25.11269093491137" lon="-80.303457845002413">
        <ele>3.98</ele>
        <time>2015-06-19T14:22:02Z</time>
      </trkpt>
      <trkpt lat="25.112689258530736" lon="-80.303454827517271">
        <ele>3.98</ele>
        <time>2015-06-19T14:22:03Z</time>
      </trkpt>
      <trkpt lat="25.112686660140753" lon="-80.30345231294632">
        <ele>3.98</ele>
        <time>2015-06-19T14:22:04Z</time>
      </trkpt>
      <trkpt lat="25.112682301551104" lon="-80.3034498821944">
        <ele>3.98</ele>
[truncated: 24,889,021 more chars]
