# Supplementary material for: Reef-scale trends in Florida Acropora spp. abundance and the effects of population enhancement
Source: PeerJ. 2016 Sep 29;4:e2523. doi: 10.7717/peerj.2523 (PMC5047146; doi:10.7717/peerj.2523)
Supplement: Supplemental Information 1 [file peerj-04-2523-s001.zip › Acrop_Waypoints.xlsx]

## Sheet: PeerJ_WaypointTable
DateMarked	Time	GPSPointNum	Lat	Lon	Qty	Attribute	TrackName	FileName
2005-05-23		106	25.2217	-80.2101	1	Ap	20050523_01	20050523_unk
2005-05-23		107	25.2218	-80.2101	1	Ap	20050523_01	20050523_unk
2005-05-23		108	25.2218	-80.2105	1	Ap	20050523_01	20050523_unk
2005-05-23		109	25.2217	-80.2105	1	Ap	20050523_01	20050523_unk
2005-05-23		110	25.2218	-80.2105	1	Ap	20050523_01	20050523_unk
2005-05-23		111	25.2218	-80.2105	1	Ap	20050523_01	20050523_unk
2005-05-23		112	25.2218	-80.2105	1	Ap	20050523_01	20050523_unk
2005-05-23		113	25.2218	-80.2105	1	Ap	20050523_01	20050523_unk
2005-05-23		114	25.2218	-80.2105	1	Ap	20050523_01	20050523_unk
2005-05-23		115	25.2218	-80.2106	1	Ap	20050523_01	20050523_unk
2005-05-23		116	25.2218	-80.2106	1	Ap	20050523_01	20050523_unk
2005-05-23		117	25.2218	-80.2106	1	Ap	20050523_01	20050523_unk
2005-05-23		118	25.2218	-80.2106	1	Ap	20050523_01	20050523_unk
2005-05-23		119	25.2219	-80.2106	1	Ap	20050523_01	20050523_unk
2005-05-23		120	25.2219	-80.2107	1	Ap	20050523_01	20050523_unk
2005-05-23		121	25.2219	-80.2106	1	Ap	20050523_01	20050523_unk
2005-05-23		122	25.222	-80.2109	1	Ap	20050523_01	20050523_unk
2005-05-23		123	25.222	-80.2111	1	Ap	20050523_01	20050523_unk
2005-05-23		124	25.222	-80.2109	1	Ap	20050523_01	20050523_unk
2005-05-23		125	25.2219	-80.2106	1	Ap	20050523_01	20050523_unk
2005-05-23		126	25.2219	-80.2105	1	Ap	20050523_01	20050523_unk
2005-05-23		127	25.2219	-80.2105	1	Ap	20050523_01	20050523_unk
2005-05-23		128	25.2219	-80.2105	1	Ap	20050523_01	20050523_unk
2005-05-23		129	25.2219	-80.2105	1	Ap	20050523_01	20050523_unk
2005-05-23		130	25.222	-80.2105	1	Ap	20050523_01	20050523_unk
2005-05-23		131	25.2219	-80.2104	1	Ap	20050523_01	20050523_unk
2005-05-23		132	25.2219	-80.2104	1	Ap	20050523_01	20050523_unk
2005-05-23		133	25.2219	-80.2104	1	Ap	20050523_01	20050523_unk
2005-05-23		134	25.2219	-80.2104	1	Ap	20050523_01	20050523_unk
2005-05-23		135	25.2222	-80.2109	1	Ap	20050523_01	20050523_unk
2005-05-23		137	25.2224	-80.211	1	Ap	20050523_01	20050523_unk
2005-05-23		138	25.2229	-80.2102	1	Ap	20050523_01	20050523_unk
2005-05-23		139	25.2229	-80.2102	1	Ap	20050523_01	20050523_unk
2005-05-23		140	25.2229	-80.2102	1	Ap	20050523_01	20050523_unk
2005-05-23		141	25.2229	-80.2102	1	Ap	20050523_01	20050523_unk
2005-05-23		142	25.2229	-80.2102	1	Ap	20050523_01	20050523_unk
2005-05-23		143	25.2229	-80.2102	1	Ap	20050523_01	20050523_unk
2005-05-23		144	25.2229	-80.2103	1	Ap	20050523_01	20050523_unk
2005-05-23		145	25.2229	-80.2103	1	Ap	20050523_01	20050523_unk
2005-05-23		146	25.2229	-80.2103	1	Ap	20050523_01	20050523_unk
2005-05-23		147	25.2229	-80.2103	1	Ap	20050523_01	20050523_unk
2005-05-23		148	25.223	-80.2103	1	Ap	20050523_01	20050523_unk
2005-05-23		149	25.223	-80.2103	1	Ap	20050523_01	20050523_unk
2005-05-23		150	25.223	-80.2103	1	Ap	20050523_01	20050523_unk
2005-05-23		151	25.223	-80.2103	1	Ap	20050523_01	20050523_unk
2005-05-23		152	25.223	-80.2103	1	Ap	20050523_01	20050523_unk
2005-05-23		153	25.223	-80.2103	1	Ap	20050523_01	20050523_unk
2005-05-23		154	25.223	-80.2103	1	Ap	20050523_01	20050523_unk
2005-05-23		155	25.223	-80.2103	1	Ap	20050523_01	20050523_unk
2005-05-23		156	25.223	-80.2103	1	Ap	20050523_01	20050523_unk
2005-05-23		157	25.2231	-80.2105	1	Ap	20050523_01	20050523_unk
2005-05-23		158	25.2231	-80.2106	1	Ap	20050523_01	20050523_unk
2005-05-23		159	25.2233	-80.2104	4	Ap	20050523_01	20050523_unk
2005-05-23		160	25.2232	-80.2099	1	Ap	20050523_01	20050523_unk
2005-05-23		161	25.2231	-80.2099	1	Ap	20050523_01	20050523_unk
2005-05-23		162	25.2231	-80.2099	3	Ap	20050523_01	20050523_unk
2005-05-23		163	25.223	-80.2098	1	Ap	20050523_01	20050523_unk
2005-05-23		164	25.223	-80.2098	1	Ap	20050523_01	20050523_unk
2005-05-23		165	25.223	-80.2098	1	Ap	20050523_01	20050523_unk
2005-05-23		166	25.223	-80.2098	1	Ap	20050523_01	20050523_unk
2005-05-23		167	25.223	-80.2098	1	Ap	20050523_01	20050523_unk
2005-05-23		168	25.223	-80.2098	1	Ap	20050523_01	20050523_unk
2005-05-23		169	25.223	-80.2098	1	Ap	20050523_01	20050523_unk
2005-05-23		170	25.223	-80.2098	1	Ap	20050523_01	20050523_unk
2005-05-23		171	25.223	-80.2098	1	Ap	20050523_01	20050523_unk
2005-05-23		172	25.223	-80.2098	1	Ap	20050523_01	20050523_unk
2005-05-23		173	25.223	-80.2098	1	Ap	20050523_01	20050523_unk
2005-05-23		174	25.2231	-80.2098	1	Ap	20050523_01	20050523_unk
2005-05-23		175	25.2231	-80.2098	1	Ap	20050523_01	20050523_unk
2005-05-23		176	25.2231	-80.2098	1	Ap	20050523_01	20050523_unk
2005-05-23		177	25.223	-80.2098	1	Ap	20050523_01	20050523_unk
2005-05-23		178	25.223	-80.2098	1	Ap	20050523_01	20050523_unk
2005-05-23		179	25.223	-80.2098	1	Ap	20050523_01	20050523_unk
2005-05-23		180	25.223	-80.2098	1	Ap	20050523_01	20050523_unk
2005-05-23		181	25.2229	-80.2098	1	Ap	20050523_01	20050523_unk
2005-05-23		182	25.2229	-80.2095	1	Ap	20050523_01	20050523_unk
2005-05-23		183	25.2228	-80.2095	1	Ap	20050523_01	20050523_unk
2005-05-23		184	25.2228	-80.2095	1	Ap	20050523_01	20050523_unk
2005-05-23		185	25.2228	-80.2095	1	Ap	20050523_01	20050523_unk
2005-05-23		186	25.2228	-80.2095	1	Ap	20050523_01	20050523_unk
2005-05-23		188	25.2214	-80.2104	1	Ap	20050523_02	20050523_unk
2005-05-23		189	25.2214	-80.2111	1	Ap	20050523_02	20050523_unk
2005-05-23		190	25.2212	-80.2107	1	Ap	20050523_02	20050523_unk
2005-05-23		191	25.2209	-80.211	1	Ap	20050523_02	20050523_unk
2005-05-23		192	25.2209	-80.2109	1	Ap	20050523_02	20050523_unk
2005-05-23		193	25.2209	-80.211	1	Ap	20050523_02	20050523_unk
2005-05-23		194	25.2209	-80.2109	1	Ap	20050523_02	20050523_unk
2005-05-23		195	25.2209	-80.211	1	Ap	20050523_02	20050523_unk
2005-05-23		196	25.2209	-80.2111	1	Ap	20050523_02	20050523_unk
2005-05-23		197	25.2209	-80.2111	1	Ap	20050523_02	20050523_unk
2005-05-23		198	25.2209	-80.2111	1	Ap	20050523_02	20050523_unk
2005-05-23		199	25.2209	-80.2111	1	Ap	20050523_02	20050523_unk
2005-05-23		200	25.2209	-80.2111	1	Ap	20050523_02	20050523_unk
2005-05-23		201	25.2209	-80.2111	1	Ap	20050523_02	20050523_unk
2005-05-23		202	25.2209	-80.2111	1	Ap	20050523_02	20050523_unk
2005-05-23		203	25.2209	-80.2111	1	Ap	20050523_02	20050523_unk
2005-05-23		204	25.2209	-80.2111	1	Ap	20050523_02	20050523_unk
2005-05-23		205	25.2209	-80.2111	1	Ap	20050523_02	20050523_unk
2005-05-23		206	25.2209	-80.2112	1	Ap	20050523_02	20050523_unk
2005-05-23		207	25.2208	-80.2112	1	Ap	20050523_02	20050523_unk
2005-05-23		208	25.2208	-80.211	1	Ap	20050523_02	20050523_unk
2005-05-23		209	25.2209	-80.2112	1	Ap	20050523_02	20050523_unk
2005-05-23		210	25.2209	-80.2112	1	Ap	20050523_02	20050523_unk
2005-05-23		211	25.2207	-80.2108	1	Ap	20050523_02	20050523_unk
2005-05-23		212	25.2206	-80.2108	1	Ap	20050523_02	20050523_unk
2005-05-23		213	25.2206	-80.2108	1	Ap	20050523_02	20050523_unk
2005-05-23		214	25.2206	-80.2108	1	Ap	20050523_02	20050523_unk
2005-05-23		215	25.2206	-80.2109	1	Ap	20050523_02	20050523_unk
2005-05-23		216	25.2207	-80.2109	1	Ap	20050523_02	20050523_unk
2005-05-23		217	25.2207	-80.2108	1	Ap	20050523_02	20050523_unk
2005-05-23		218	25.2207	-80.2107	1	Ap	20050523_02	20050523_unk
2005-05-23		219	25.2207	-80.2109	1	Ap	20050523_02	20050523_unk
2005-05-23		220	25.2204	-80.2112	1	Ap	20050523_02	20050523_unk
2005-05-23		221	25.2205	-80.211	1	Ap	20050523_02	20050523_unk
2005-05-23		222	25.2205	-80.211	1	Ap	20050523_02	20050523_unk
2005-05-23		223	25.2205	-80.2113	1	Ap	20050523_02	20050523_unk
2005-05-23		224	25.2205	-80.2114	1	Ap	20050523_02	20050523_unk
2005-05-23		225	25.2205	-80.2113	1	Ap	20050523_02	20050523_unk
2005-05-23		226	25.2205	-80.2114	1	Ap	20050523_02	20050523_unk
2005-05-23		227	25.2205	-80.2113	1	Ap	20050523_02	20050523_unk
2005-05-23		228	25.2202	-80.2114	1	Ap	20050523_02	20050523_unk
2005-05-23		229	25.2202	-80.2115	1	Ap	20050523_02	20050523_unk
2005-05-23		230	25.2202	-80.2115	1	Ap	20050523_02	20050523_unk
2005-05-23		231	25.22	-80.2113	1	Ap	20050523_02	20050523_unk
2005-05-23		232	25.2199	-80.2113	1	Ap	20050523_02	20050523_unk
2005-05-23		233	25.2199	-80.2112	1	Ap	20050523_02	20050523_unk
2005-05-23		234	25.2199	-80.2111	1	Ap	20050523_02	20050523_unk
2005-05-23		235	25.2199	-80.2112	1	Ap	20050523_02	20050523_unk
2005-05-23		236	25.22	-80.2112	1	Ap	20050523_02	20050523_unk
2005-05-23		237	25.22	-80.2112	1	Ap	20050523_02	20050523_unk
2005-05-23		238	25.22	-80.2112	1	Ap	20050523_02	20050523_unk
2005-05-23		239	25.22	-80.2112	1	Ap	20050523_02	20050523_unk
2005-05-23		240	25.2231	-80.2097	1	Ap	20050523_03	20050523_unk
2005-05-23		241	25.2231	-80.2096	4	Ap	20050523_03	20050523_unk
2005-05-23		242	25.2231	-80.2096	1	Ap	20050523_03	20050523_unk
2005-05-23		243	25.2231	-80.2097	1	Ap	20050523_03	20050523_unk
2005-05-23		244	25.2231	-80.2097	1	Ap	20050523_03	20050523_unk
2005-05-23		245	25.2232	-80.2098	1	Ap	20050523_03	20050523_unk
2005-05-23		246	25.2232	-80.2099	1	Ap	20050523_03	20050523_unk
2005-05-23		247	25.2231	-80.2099	1	Ap	20050523_03	20050523_unk
2005-05-23		248	25.2232	-80.2099	1	Ap	20050523_03	20050523_unk
2005-05-23		249	25.2236	-80.2101	1	Ap	20050523_03	20050523_unk
2005-05-23		250	25.2233	-80.2104	1	Ap	20050523_03	20050523_unk
2005-05-23		251	25.2234	-80.2104	1	Ap	20050523_03	20050523_unk
2005-05-23		252	25.2233	-80.2099	1	Ap	20050523_03	20050523_unk
2005-05-23		253	25.2232	-80.21	1	Ap	20050523_03	20050523_unk
2005-05-23		254	25.2233	-80.21	1	Ap	20050523_03	20050523_unk
2005-05-23		255	25.2233	-80.21	1	Ap	20050523_03	20050523_unk
2005-05-23		256	25.2233	-80.21	1	Ap	20050523_03	20050523_unk
2005-05-23		257	25.2233	-80.21	1	Ap	20050523_03	20050523_unk
2005-05-23		258	25.2233	-80.21	1	Ap	20050523_03	20050523_unk
2005-05-23		260	25.2232	-80.2096	1	Ap	20050523_03	20050523_unk
2005-05-23		261	25.2232	-80.2096	1	Ap	20050523_03	20050523_unk
2005-05-23		262	25.2234	-80.2095	1	Ap	20050523_03	20050523_unk
2005-05-23		263	25.2234	-80.2095	1	Ap	20050523_03	20050523_unk
2005-05-23		264	25.2235	-80.2097	1	Ap	20050523_03	20050523_unk
2005-05-23		265	25.2235	-80.2103	1	Ap	20050523_03	20050523_unk
2005-05-23		266	25.2235	-80.2103	1	Ap	20050523_03	20050523_unk
2005-05-23		267	25.2235	-80.2103	1	Ap	20050523_03	20050523_unk
2005-05-23		268	25.2235	-80.2103	1	Ap	20050523_03	20050523_unk
2005-05-23		269	25.2235	-80.2103	1	Ap	20050523_03	20050523_unk
2005-05-23		270	25.2235	-80.2104	1	Ap	20050523_03	20050523_unk
2005-05-23		271	25.2235	-80.2105	1	Ap	20050523_03	20050523_unk
2005-05-23		272	25.2235	-80.2105	1	Ap	20050523_03	20050523_unk
2005-05-23		273	25.2235	-80.2104	1	Ap	20050523_03	20050523_unk
2005-05-23		274	25.2235	-80.2104	1	Ap	20050523_03	20050523_unk
2005-05-23		275	25.2235	-80.2104	1	Ap	20050523_03	20050523_unk
2005-05-23		276	25.2236	-80.2104	1	Ap	20050523_03	20050523_unk
2005-05-23		277	25.2236	-80.2104	1	Ap	20050523_03	20050523_unk
2005-05-23		278	25.2234	-80.2093	1	Ap	20050523_03	20050523_unk
2005-05-23		279	25.2234	-80.2093	1	Ap	20050523_03	20050523_unk
2005-05-23		280	25.2234	-80.2092	1	Ap	20050523_03	20050523_unk
2005-05-23		281	25.2236	-80.2096	2	Ap	20050523_03	20050523_unk
2005-05-23		282	25.224	-80.2105	1	Ap	20050523_03	20050523_unk
2005-05-23		283	25.224	-80.2104	1	Ap	20050523_03	20050523_unk
2005-05-23		284	25.224	-80.2104	1	Ap	20050523_03	20050523_unk
2005-05-23		285	25.224	-80.2104	1	Ap	20050523_03	20050523_unk
2005-05-23		286	25.2239	-80.2103	1	Ap	20050523_03	20050523_unk
2005-05-23		287	25.2239	-80.2093	1	Ap	20050523_03	20050523_unk
2005-05-23		288	25.2239	-80.2092	1	Ap	20050523_03	20050523_unk
2005-05-23		289	25.2239	-80.2093	1	Ap	20050523_03	20050523_unk
2005-05-23		290	25.2239	-80.2093	1	Ap	20050523_03	20050523_unk
2005-05-23		291	25.2241	-80.2093	1	Ap	20050523_03	20050523_unk
2005-05-23		292	25.2241	-80.2092	1	Ap	20050523_03	20050523_unk
2005-05-23		293	25.2241	-80.2092	1	Ap	20050523_03	20050523_unk
2005-05-23		294	25.2241	-80.2092	1	Ap	20050523_03	20050523_unk
2005-05-23		295	25.2241	-80.2092	1	Ap	20050523_03	20050523_unk
2005-05-23		296	25.2241	-80.2092	1	Ap	20050523_03	20050523_unk
2005-05-23		297	25.2241	-80.2092	1	Ap	20050523_03	20050523_unk
2005-05-23		298	25.224	-80.2092	1	Ap	20050523_03	20050523_unk
2005-05-23		299	25.224	-80.2092	1	Ap	20050523_03	20050523_unk
2005-05-23		300	25.224	-80.2092	1	Ap	20050523_03	20050523_unk
2005-05-23		301	25.224	-80.2091	1	Ap	20050523_03	20050523_unk
2005-05-23		302	25.2241	-80.2091	1	Ap	20050523_03	20050523_unk
2005-05-23		303	25.2241	-80.2091	1	Ap	20050523_03	20050523_unk
2005-05-23		304	25.2241	-80.2091	1	Ap	20050523_03	20050523_unk
2005-05-23		305	25.2241	-80.2091	1	Ap	20050523_03	20050523_unk
2005-05-23		306	25.2241	-80.2091	1	Ap	20050523_03	20050523_unk
2005-05-23		307	25.2241	-80.2091	1	Ap	20050523_03	20050523_unk
2005-05-23		308	25.2241	-80.2091	1	Ap	20050523_03	20050523_unk
2005-05-23		309	25.2241	-80.2091	1	Ap	20050523_03	20050523_unk
2005-05-23		310	25.224	-80.2091	1	Ap	20050523_03	20050523_unk
2005-06-17	14:18:00	131	25.2202	-80.2126	1	Ap	17-Jun-05 06	20050617_76
2005-06-17	14:20:00	132	25.2202	-80.2126	1	Ap	17-Jun-05 06	20050617_76
2005-06-17	14:23:00	133	25.2202	-80.2126	1	Ap	17-Jun-05 06	20050617_76
2005-06-17	14:24:00	134	25.2205	-80.2124	2	Ap	17-Jun-05 06	20050617_76
2005-06-17	14:25:00	135	25.2206	-80.2124	4	Ap	17-Jun-05 06	20050617_76
2005-06-17	14:26:00	136	25.2206	-80.2124	2	Ap	17-Jun-05 06	20050617_76
2005-06-17	14:27:00	137	25.2206	-80.2124	7	Ap	17-Jun-05 06	20050617_76
2005-06-17	14:28:00	138	25.2205	-80.2124	1	Ap	17-Jun-05 06	20050617_76
2005-06-17	14:29:00	139	25.2206	-80.2124	2	Ap	17-Jun-05 06	20050617_76
2005-06-17	14:30:00	140	25.2206	-80.2124	1	Ap	17-Jun-05 06	20050617_76
2005-06-17	14:34:00	141	25.2206	-80.2122	1	Ap	17-Jun-05 06	20050617_76
2005-06-17	14:35:00	142	25.2206	-80.2122	1	Ap	17-Jun-05 06	20050617_76
2005-06-17	14:35:00	143	25.2205	-80.2122	4	Ap	17-Jun-05 06	20050617_76
2005-06-17	14:47:00	144	25.2204	-80.2122	2	Ac	17-Jun-05 06	20050617_76
2005-06-17	14:50:00	145	25.2204	-80.2122	1	Ac	17-Jun-05 06	20050617_76
2005-06-17	14:50:00	146	25.2204	-80.2122	1	Ac	17-Jun-05 06	20050617_76
2005-06-17	14:51:00	147	25.2204	-80.2122	1	Ac	17-Jun-05 06	20050617_76
2005-06-17	14:52:00	148	25.2211	-80.2123	1	Ac	17-Jun-05 06	20050617_76
2005-06-17	14:53:00	149	25.2211	-80.2124	1	Ac	17-Jun-05 06	20050617_76
2005-06-17	14:54:00	150	25.221	-80.2123	1	Ac	17-Jun-05 06	20050617_76
2005-06-17	14:54:00	151	25.2211	-80.2123	1	Ac	17-Jun-05 06	20050617_76
2005-06-17	14:56:00	152	25.2211	-80.2122	3	Ac	17-Jun-05 06	20050617_76
2005-06-17	15:00:00	153	25.2211	-80.2122	1	Ac	17-Jun-05 06	20050617_76
2005-09-17	15:12:00	35	25.0413	-80.344	1	Ac	091705-1A	20050917_1
2005-09-17	15:14:00	36	25.0415	-80.3441	1	Ac	091705-1A	20050917_1
2005-09-17	14:40:00	115	25.0403	-80.3452	1	Ac	091705-6A	20050917_6
2005-09-17	14:41:00	116	25.0403	-80.3452	1	Ac	091705-6A	20050917_6
2005-09-17	14:41:00	117	25.0404	-80.3452	1	Ac	091705-6A	20050917_6
2005-09-17	14:41:00	118	25.0403	-80.3452	1	Ac	091705-6A	20050917_6
2005-09-17	14:42:00	119	25.0403	-80.3452	1	Ac	091705-6A	20050917_6
2005-09-17	14:43:00	120	25.0404	-80.3453	1	Ac	091705-6A	20050917_6
2005-09-17	14:46:00	121	25.0408	-80.3454	1	Ac	091705-6A	20050917_6
2005-09-17	14:47:00	122	25.0407	-80.345	1	Ac	091705-6A	20050917_6
2005-09-17	14:47:00	123	25.0407	-80.345	1	Ac	091705-6A	20050917_6
2005-09-17	14:47:00	124	25.0407	-80.345	1	Ac	091705-6A	20050917_6
2005-09-17	14:48:00	125	25.0406	-80.3451	1	Ac	091705-6A	20050917_6
2005-09-17	14:48:00	126	25.0406	-80.345	1	Ac	091705-6A	20050917_6
2005-09-17	14:48:00	127	25.0406	-80.345	1	Ac	091705-6A	20050917_6
2005-09-17	14:48:00	128	25.0406	-80.345	1	Ac	091705-6A	20050917_6
2005-09-17	14:48:00	129	25.0406	-80.345	1	Ac	091705-6A	20050917_6
2005-09-17	14:52:00	130	25.0407	-80.3451	1	Ac	091705-6A	20050917_6
2005-09-17	14:53:00	131	25.0407	-80.345	1	Ac	091705-6A	20050917_6
2005-09-17	14:53:00	132	25.0407	-80.345	1	Ac	091705-6A	20050917_6
2005-09-17	15:02:00	133	25.041	-80.3443	1	Ac	091705-6A	20050917_6
2005-09-17	15:02:00	134	25.0411	-80.3443	1	Ac	091705-6A	20050917_6
2005-09-17	15:03:00	135	25.0411	-80.3444	1	Ac	091705-6A	20050917_6
2005-09-17	15:03:00	136	25.0411	-80.3444	1	Ac	091705-6A	20050917_6
2005-09-17	15:04:00	137	25.0411	-80.3444	1	Ac	091705-6A	20050917_6
2005-09-17	15:09:00	138	25.0415	-80.3446	1	Ac	091705-6A	20050917_6
2005-09-17	15:11:00	139	25.0414	-80.3443	1	Ac	091705-6A	20050917_6
2005-09-17	15:12:00	140	25.0414	-80.3443	1	Ac	091705-6A	20050917_6
2005-09-17	15:12:00	141	25.0414	-80.3443	1	Ac	091705-6A	20050917_6
2005-09-17	15:14:00	142	25.0414	-80.344	1	Ac	091705-6A	20050917_6
2005-09-17	15:05:00	1505	25.0414	-80.3447	10	Ac	091705-6A	20050917_6
2005-09-17	15:12:00	1512	25.0413	-80.3441	10	Ac	091705-6A	20050917_6
2006-04-17	12:46:00	26	25.1401	-80.2948	1	ApTHIC	noneSW2006-HS	20060417_HS
2006-04-17	12:47:00	27	25.14	-80.2947	1	ApTHIC	noneSW2006-HS	20060417_HS
2006-04-17	12:48:00	28	25.14	-80.2945	1	ApTHIC	noneSW2006-HS	20060417_HS
2006-04-17	12:49:00	29	25.1399	-80.2945	1	ApTHIC	noneSW2006-HS	20060417_HS
2006-04-17	12:50:00	30	25.1399	-80.2944	1	ApTHIC	noneSW2006-HS	20060417_HS
2006-04-17	12:51:00	31	25.1398	-80.2945	1	ApTHIC	noneSW2006-HS	20060417_HS
2006-04-17	12:52:00	32	25.1398	-80.2945	1	ApTHIC	noneSW2006-HS	20060417_HS
2006-04-17	12:53:00	33	25.1399	-80.2945	1	ApTHIC	noneSW2006-HS	20060417_HS
2006-04-17	12:53:00	34	25.14	-80.2947	1	ApTHIC	noneSW2006-HS	20060417_HS
2006-04-17	12:54:00	35	25.1399	-80.2947	1	ApTHIC	noneSW2006-HS	20060417_HS
2006-04-17	12:55:00	36	25.1399	-80.2946	1	ApTHIC	noneSW2006-HS	20060417_HS
2006-04-17	12:55:00	37	25.1399	-80.2947	1	ApTHIC	noneSW2006-HS	20060417_HS
2006-04-17	12:56:00	38	25.1399	-80.2948	1	ApTHIC	noneSW2006-HS	20060417_HS
2006-04-17	12:58:00	39	25.1399	-80.2949	1	ApTHIC	noneSW2006-HS	20060417_HS
2006-04-17	13:00:00	40	25.1399	-80.295	1	ApTHIC	noneSW2006-HS	20060417_HS
2006-04-17	13:01:00	41	25.1401	-80.2951	1	ApTHIC	noneSW2006-HS	20060417_HS
2006-04-17	13:02:00	42	25.1398	-80.2951	1	ApTHIC	noneSW2006-HS	20060417_HS
2006-04-17	13:04:00	43	25.14	-80.295	1	ApTHIC	noneSW2006-HS	20060417_HS
2006-05-04	10:43:00	3	25.1199	-80.3008	1	ApTHIC	05-04-06LG	20060504_LG
2006-05-04	10:44:00	4	25.1199	-80.3008	1	ApTHIC	05-04-06LG	20060504_LG
2006-05-04	10:44:00	5	25.1199	-80.3008	1	ApTHIC	05-04-06LG	20060504_LG
2006-05-04	10:44:00	6	25.1199	-80.3008	1	ApTHIC	05-04-06LG	20060504_LG
2006-05-04	10:44:00	7	25.1199	-80.3008	1	ApTHIC	05-04-06LG	20060504_LG
2006-05-04	10:44:00	8	25.1199	-80.3008	1	ApTHIC	05-04-06LG	20060504_LG
2006-05-04	10:44:00	9	25.1199	-80.3007	1	ApTHIC	05-04-06LG	20060504_LG
2006-05-04	10:44:00	10	25.1199	-80.3007	1	ApTHIC	05-04-06LG	20060504_LG
2006-05-04	10:44:00	11	25.1199	-80.3007	1	ApTHIC	05-04-06LG	20060504_LG
2006-05-04	10:44:00	12	25.1199	-80.3007	1	ApTHIC	05-04-06LG	20060504_LG
2006-05-04	10:44:00	13	25.1199	-80.3007	1	ApTHIC	05-04-06LG	20060504_LG
2006-05-04	10:45:00	14	25.1199	-80.3006	1	ApTHIC	05-04-06LG	20060504_LG
2006-05-04	10:45:00	15	25.1199	-80.3006	1	ApTHIC	05-04-06LG	20060504_LG
2006-05-04	10:45:00	16	25.1199	-80.3006	1	ApTHIC	05-04-06LG	20060504_LG
2006-05-04	10:45:00	17	25.1199	-80.3006	1	ApTHIC	05-04-06LG	20060504_LG
2006-05-04	10:45:00	18	25.1198	-80.3006	1	ApTHIC	05-04-06LG	20060504_LG
2006-05-04	10:45:00	19	25.1198	-80.3006	1	ApTHIC	05-04-06LG	20060504_LG
2006-05-04	10:45:00	20	25.1198	-80.3007	1	ApTHIC	05-04-06LG	20060504_LG
2006-05-04	10:45:00	21	25.1198	-80.3007	1	ApTHIC	05-04-06LG	20060504_LG
2006-05-04	10:46:00	22	25.1198	-80.3007	1	ApTHIC	05-04-06LG	20060504_LG
2006-05-04	10:46:00	23	25.1198	-80.3007	1	ApTHIC	05-04-06LG	20060504_LG
2006-05-04	10:46:00	24	25.1198	-80.3007	1	ApTHIC	05-04-06LG	20060504_LG
2006-05-04	10:46:00	25	25.1198	-80.3008	1	ApTHIC	05-04-06LG	20060504_LG
2006-05-04	10:46:00	26	25.1198	-80.3008	1	ApTHIC	05-04-06LG	20060504_LG
2006-05-04	10:46:00	27	25.1198	-80.3008	1	ApTHIC	05-04-06LG	20060504_LG
2006-05-04	10:46:00	28	25.1198	-80.3008	1	ApTHIC	05-04-06LG	20060504_LG
2006-05-04	10:46:00	29	25.1198	-80.3008	1	ApTHIC	05-04-06LG	20060504_LG
2006-05-04	10:46:00	30	25.1198	-80.3008	1	ApTHIC	05-04-06LG	20060504_LG
2006-05-04	10:46:00	31	25.1199	-80.3008	1	ApTHIC	05-04-06LG	20060504_LG
2006-05-04	10:47:00	32	25.1199	-80.3008	1	ApTHIC	05-04-06LG	20060504_LG
2006-05-04	10:48:00	33	25.1198	-80.3008	1	ApTHIC	05-04-06LG	20060504_LG
2006-05-04	10:53:00	34	25.1193	-80.3008	1	Ap	05-04-06LG	20060504_LG
2006-05-04	10:53:00	35	25.1193	-80.3009	1	Ap	05-04-06LG	20060504_LG
2006-05-04	10:54:00	36	25.1192	-80.3009	1	Ap	05-04-06LG	20060504_LG
2006-05-04	10:55:00	37	25.1193	-80.3009	1	Ap	05-04-06LG	20060504_LG
2006-05-04	10:55:00	38	25.1192	-80.3009	1	Ap	05-04-06LG	20060504_LG
2006-05-04	10:55:00	39	25.1192	-80.301	1	Ap	05-04-06LG	20060504_LG
2006-05-04	10:55:00	40	25.1192	-80.301	1	Ap	05-04-06LG	20060504_LG
2006-05-04	10:55:00	41	25.1192	-80.301	1	Ap	05-04-06LG	20060504_LG
2006-05-04	10:55:00	42	25.1193	-80.301	1	Ap	05-04-06LG	20060504_LG
2006-05-04	10:55:00	43	25.1193	-80.301	1	Ap	05-04-06LG	20060504_LG
2006-05-04	10:55:00	44	25.1193	-80.301	1	Ap	05-04-06LG	20060504_LG
2006-05-04	10:55:00	45	25.1193	-80.301	1	Ap	05-04-06LG	20060504_LG
2006-05-04	10:56:00	46	25.1193	-80.301	1	Ap	05-04-06LG	20060504_LG
2006-05-04	10:56:00	47	25.1193	-80.301	1	Ap	05-04-06LG	20060504_LG
2006-05-04	10:56:00	48	25.1193	-80.301	1	Ap	05-04-06LG	20060504_LG
2006-05-04	10:56:00	49	25.1193	-80.301	1	Ap	05-04-06LG	20060504_LG
2006-05-04	10:56:00	50	25.1193	-80.301	1	Ap	05-04-06LG	20060504_LG
2006-05-04	10:56:00	51	25.1193	-80.301	1	Ap	05-04-06LG	20060504_LG
2006-05-04	10:56:00	52	25.1193	-80.301	1	Ap	05-04-06LG	20060504_LG
2006-05-04	10:56:00	53	25.1193	-80.301	1	Ap	05-04-06LG	20060504_LG
2006-05-04	10:56:00	54	25.1193	-80.301	1	Ap	05-04-06LG	20060504_LG
2006-05-04	10:56:00	55	25.1193	-80.301	1	Ap	05-04-06LG	20060504_LG
2006-05-04	10:56:00	56	25.1193	-80.301	1	Ap	05-04-06LG	20060504_LG
2006-05-04	10:57:00	57	25.1194	-80.3011	1	Ap	05-04-06LG	20060504_LG
2006-05-04	10:59:00	58	25.1194	-80.3013	1	Ap	05-04-06LG	20060504_LG
2006-05-04	10:59:00	59	25.1194	-80.3013	1	Ap	05-04-06LG	20060504_LG
2006-05-04	10:59:00	60	25.1194	-80.3013	1	Ap	05-04-06LG	20060504_LG
2006-05-04	10:59:00	61	25.1194	-80.3013	1	Ap	05-04-06LG	20060504_LG
2006-05-04	10:59:00	62	25.1194	-80.3013	1	Ap	05-04-06LG	20060504_LG
2006-05-04	11:00:00	63	25.1194	-80.3014	1	Ap	05-04-06LG	20060504_LG
2006-05-04	11:01:00	64	25.1193	-80.3016	1	Ac	05-04-06LG	20060504_LG
2006-05-04	11:01:00	65	25.1192	-80.3015	1	Ap	05-04-06LG	20060504_LG
2006-05-04	11:01:00	66	25.1192	-80.3015	1	Ap	05-04-06LG	20060504_LG
2006-05-04	11:01:00	67	25.1192	-80.3015	1	Ap	05-04-06LG	20060504_LG
2006-05-04	11:02:00	68	25.1191	-80.3015	1	Ap	05-04-06LG	20060504_LG
2006-05-04	11:02:00	69	25.1191	-80.3015	1	Ap	05-04-06LG	20060504_LG
2006-05-04	11:02:00	70	25.1191	-80.3015	1	Ap	05-04-06LG	20060504_LG
2006-05-04	11:02:00	71	25.119	-80.3015	1	Ap	05-04-06LG	20060504_LG
2006-05-04	11:02:00	72	25.119	-80.3015	1	Ap	05-04-06LG	20060504_LG
2006-05-04	11:02:00	73	25.119	-80.3015	1	Ap	05-04-06LG	20060504_LG
2006-05-04	11:03:00	74	25.119	-80.3014	1	Ap	05-04-06LG	20060504_LG
2006-05-04	11:03:00	75	25.119	-80.3015	1	Ap	05-04-06LG	20060504_LG
2006-05-04	11:03:00	76	25.119	-80.3014	1	Ap	05-04-06LG	20060504_LG
2006-05-04	11:03:00	77	25.119	-80.3014	1	Ap	05-04-06LG	20060504_LG
2006-05-04	11:03:00	78	25.1189	-80.3014	1	ApTHIC	05-04-06LG	20060504_LG
2006-05-04	11:04:00	79	25.1189	-80.3014	1	ApTHIC	05-04-06LG	20060504_LG
2006-05-04	11:04:00	80	25.1189	-80.3014	1	ApTHIC	05-04-06LG	20060504_LG
2006-05-04	11:04:00	81	25.1189	-80.3014	1	ApTHIC	05-04-06LG	20060504_LG
2006-05-04	11:04:00	82	25.1189	-80.3013	1	ApTHIC	05-04-06LG	20060504_LG
2006-05-04	11:04:00	83	25.1188	-80.3013	1	ApTHIC	05-04-06LG	20060504_LG
2006-05-04	11:04:00	84	25.1188	-80.3013	1	ApTHIC	05-04-06LG	20060504_LG
2006-05-04	11:04:00	85	25.1188	-80.3013	1	ApTHIC	05-04-06LG	20060504_LG
2006-05-04	11:04:00	86	25.1188	-80.3013	1	ApTHIC	05-04-06LG	20060504_LG
2006-05-04	11:04:00	87	25.1188	-80.3013	1	ApTHIC	05-04-06LG	20060504_LG
2006-05-04	11:04:00	88	25.1188	-80.3013	1	ApTHIC	05-04-06LG	20060504_LG
2006-05-04	11:05:00	89	25.1187	-80.3013	1	ApTHIC	05-04-06LG	20060504_LG
2006-05-04	11:05:00	90	25.1187	-80.3014	1	ApTHIC	05-04-06LG	20060504_LG
2006-05-04	11:05:00	91	25.1188	-80.3014	1	ApTHIC	05-04-06LG	20060504_LG
2006-05-04	11:05:00	92	25.1188	-80.3014	1	ApTHIC	05-04-06LG	20060504_LG
2006-05-04	11:05:00	93	25.1188	-80.3014	1	ApTHIC	05-04-06LG	20060504_LG
2006-05-04	11:05:00	94	25.1188	-80.3014	1	ApTHIC	05-04-06LG	20060504_LG
2006-05-04	11:05:00	95	25.1188	-80.3014	1	ApTHIC	05-04-06LG	20060504_LG
2006-05-04	11:05:00	96	25.1188	-80.3014	1	ApTHIC	05-04-06LG	20060504_LG
2006-05-04	11:06:00	97	25.1189	-80.3014	1	ApTHIC	05-04-06LG	20060504_LG
2006-05-04	11:06:00	98	25.1189	-80.3014	1	ApTHIC	05-04-06LG	20060504_LG
2006-05-04	11:06:00	99	25.1189	-80.3014	1	ApTHIC	05-04-06LG	20060504_LG
2006-05-04	11:06:00	100	25.1189	-80.3014	1	ApTHIC	05-04-06LG	20060504_LG
2006-05-04	11:06:00	101	25.1189	-80.3014	1	ApTHIC	05-04-06LG	20060504_LG
2006-05-04	11:06:00	102	25.1189	-80.3014	1	ApTHIC	05-04-06LG	20060504_LG
2006-05-04	11:07:00	130	25.119	-80.3015	1	Ap	05-04-06LG	20060504_LG
2006-05-04	11:07:00	164	25.119	-80.3015	1	Ap	05-04-06LG	20060504_LG
2006-05-04	11:07:00	165	25.119	-80.3015	1	Ap	05-04-06LG	20060504_LG
2006-05-04	11:11:00	167	25.1191	-80.3016	1	Ap	05-04-06LG	20060504_LG
2006-05-04	11:11:00	168	25.1192	-80.3016	1	Ap	05-04-06LG	20060504_LG
2006-05-04	11:11:00	169	25.1192	-80.3016	1	Ap	05-04-06LG	20060504_LG
2006-05-04	11:11:00	170	25.1192	-80.3016	1	Ap	05-04-06LG	20060504_LG
2006-05-04	11:11:00	171	25.1192	-80.3016	1	Ap	05-04-06LG	20060504_LG
2006-05-04	11:11:00	172	25.1192	-80.3016	1	Ap	05-04-06LG	20060504_LG
2006-05-04	11:12:00	173	25.1192	-80.3016	1	Ap	05-04-06LG	20060504_LG
2006-05-04	11:12:00	174	25.1192	-80.3016	1	Ap	05-04-06LG	20060504_LG
2006-05-04	11:12:00	175	25.1192	-80.3017	1	Ap	05-04-06LG	20060504_LG
2006-05-04	11:12:00	176	25.1192	-80.3017	1	Ap	05-04-06LG	20060504_LG
2006-05-04	11:12:00	177	25.1192	-80.3017	1	Ap	05-04-06LG	20060504_LG
2006-05-04	11:12:00	266	25.1192	-80.3017	1	Ap	05-04-06LG	20060504_LG
2006-05-04	11:12:00	288	25.1192	-80.3017	1	Ap	05-04-06LG	20060504_LG
2006-05-04	11:12:00	289	25.1192	-80.3017	1	Ap	05-04-06LG	20060504_LG
2006-05-04	11:12:00	290	25.1192	-80.3017	1	Ap	05-04-06LG	20060504_LG
2006-05-04	11:12:00	291	25.1192	-80.3017	1	Ap	05-04-06LG	20060504_LG
2006-05-04	11:12:00	292	25.1192	-80.3017	1	Ap	05-04-06LG	20060504_LG
2006-05-04	11:12:00	293	25.1192	-80.3017	1	Ap	05-04-06LG	20060504_LG
2006-05-04	11:13:00	294	25.1192	-80.3017	1	Ap	05-04-06LG	20060504_LG
2006-05-04	11:13:00	295	25.1192	-80.3017	1	Ap	05-04-06LG	20060504_LG
2006-05-04	11:13:00	296	25.1192	-80.3017	1	Ap	05-04-06LG	20060504_LG
2006-05-04	11:13:00	297	25.1193	-80.3017	1	Ap	05-04-06LG	20060504_LG
2006-05-04	11:13:00	298	25.1193	-80.3017	1	Ap	05-04-06LG	20060504_LG
2006-05-04	11:13:00	299	25.1193	-80.3017	1	Ap	05-04-06LG	20060504_LG
2006-05-04	11:13:00	300	25.1193	-80.3017	1	Ap	05-04-06LG	20060504_LG
2006-05-04	11:14:00	301	25.1193	-80.3017	1	Ap	05-04-06LG	20060504_LG
2006-05-04	11:14:00	302	25.1193	-80.3017	1	Ap	05-04-06LG	20060504_LG
2006-05-04	11:14:00	303	25.1193	-80.3017	1	Ap	05-04-06LG	20060504_LG
2006-05-04	11:14:00	304	25.1193	-80.3018	1	Ap	05-04-06LG	20060504_LG
2006-05-04	11:14:00	305	25.1193	-80.3018	1	Ap	05-04-06LG	20060504_LG
2006-05-04	11:14:00	306	25.1193	-80.3018	1	Ap	05-04-06LG	20060504_LG
2006-05-04	11:14:00	307	25.1193	-80.3017	1	Ap	05-04-06LG	20060504_LG
2006-05-04	11:15:00	308	25.1193	-80.3018	1	Ap	05-04-06LG	20060504_LG
2006-05-04	11:15:00	309	25.1193	-80.3018	1	Ap	05-04-06LG	20060504_LG
2006-05-04	11:15:00	310	25.1195	-80.3018	1	Ap	05-04-06LG	20060504_LG
2006-05-04	11:16:00	311	25.1195	-80.3017	1	Ap	05-04-06LG	20060504_LG
2006-05-04	11:16:00	312	25.1196	-80.3016	1	Ap	05-04-06LG	20060504_LG
2006-05-04	11:17:00	313	25.1197	-80.3016	1	Ap	05-04-06LG	20060504_LG
2006-05-04	11:21:00	315	25.1199	-80.3007	1	Ap	05-04-06LG	20060504_LG
2006-05-04	11:28:00	316	25.1197	-80.3016	1	Ap	05-04-06LG	20060504_LG
2006-05-04	11:29:00	317	25.1197	-80.3015	1	Ap	05-04-06LG	20060504_LG
2006-05-04	11:30:00	318	25.1196	-80.3013	1	Ap	05-04-06LG	20060504_LG
2006-05-04	11:57:00	319	25.1197	-80.3013	1	Ap	05-04-06LG	20060504_LG
2006-05-04	10:58:00	1058	25.1193	-80.3012	3	Ap	05-04-06LG	20060504_LG
2006-06-07	11:24:00	2	25.1101	-80.3043	1	Ap	07-JUN-06 72A	20060607_72
2006-06-07	11:27:00	3	25.1101	-80.3042	1	Ap	07-JUN-06 72A	20060607_72
2006-06-07	11:55:00	9	25.1089	-80.3052	1	ApTHIC	07-JUN-06 72A	20060607_72
2006-06-07	11:56:00	10	25.109	-80.3052	1	ApTHIC	07-JUN-06 72A	20060607_72
2006-06-07	11:56:00	11	25.109	-80.3053	1	ApTHIC	07-JUN-06 72A	20060607_72
2006-06-07	11:57:00	12	25.1089	-80.3053	1	ApTHIC	07-JUN-06 72A	20060607_72
2006-06-07	11:59:00	13	25.1092	-80.3058	1	Ap	07-JUN-06 72A	20060607_72
2006-06-07	12:00:00	14	25.1092	-80.3059	1	ApTHIC	07-JUN-06 72A	20060607_72
2006-06-07	12:01:00	15	25.1092	-80.306	1	ApTHIC	07-JUN-06 72A	20060607_72
2006-06-07	12:02:00	16	25.1092	-80.306	1	ApTHIC	07-JUN-06 72A	20060607_72
2006-06-07	12:02:00	17	25.1091	-80.3059	1	ApTHIC	07-JUN-06 72A	20060607_72
2006-06-07	12:06:00	18	25.1089	-80.3057	1	Ap	07-JUN-06 72A	20060607_72
2006-06-07	12:06:00	19	25.1089	-80.3058	1	Ap	07-JUN-06 72A	20060607_72
2006-06-07	12:06:00	20	25.109	-80.3058	1	Ap	07-JUN-06 72A	20060607_72
2006-06-07	12:07:00	21	25.1091	-80.3059	1	ApTHIC	07-JUN-06 72A	20060607_72
2006-06-07	12:09:00	22	25.1093	-80.306	1	ApTHIC	07-JUN-06 72A	20060607_72
2006-06-07	11:17:00	1	25.1102	-80.3038	1	Ap	07-JUN-06 76A	20060607_76
2006-06-07	11:19:00	2	25.1103	-80.3042	1	Ap	07-JUN-06 76A	20060607_76
2006-06-07	11:25:00	3	25.1103	-80.3041	1	Ap	07-JUN-06 76A	20060607_76
2006-06-07	11:40:00	4	25.1104	-80.3042	1	Ap	07-JUN-06 76A	20060607_76
2006-06-07	12:09:00	5	25.1111	-80.3038	1	Ap	07-JUN-06 76A	20060607_76
2006-06-07	14:03:00	31	25.1127	-80.3041	1	Ap	07-JUN-06 72B	20060607_72
2006-06-07	13:52:00	8	25.1122	-80.3037	1	Ap	07-JUN-06 76B	20060607_76
2006-06-07	13:52:00	9	25.1122	-80.3037	1	Ap	07-JUN-06 76B	20060607_76
2006-06-07	13:53:00	10	25.1122	-80.3037	1	Ap	07-JUN-06 76B	20060607_76
2006-06-07	13:53:00	11	25.1122	-80.3037	1	Ap	07-JUN-06 76B	20060607_76
2006-06-07	13:53:00	12	25.1122	-80.3037	1	Ap	07-JUN-06 76B	20060607_76
2006-06-07	13:55:00	13	25.1122	-80.3038	1	Ap	07-JUN-06 76B	20060607_76
2006-06-07	13:57:00	14	25.1123	-80.3038	1	Ap	07-JUN-06 76B	20060607_76
2006-06-07	13:58:00	15	25.1123	-80.3038	1	ApTHIC	07-JUN-06 76B	20060607_76
2006-06-07	13:58:00	16	25.1123	-80.3038	1	ApTHIC	07-JUN-06 76B	20060607_76
2006-06-07	13:58:00	17	25.1123	-80.3038	1	ApTHIC	07-JUN-06 76B	20060607_76
2006-06-07	13:58:00	18	25.1123	-80.3038	1	ApTHIC	07-JUN-06 76B	20060607_76
2006-06-07	13:58:00	19	25.1123	-80.3037	1	ApTHIC	07-JUN-06 76B	20060607_76
2006-06-07	13:58:00	20	25.1122	-80.3037	1	ApTHIC	07-JUN-06 76B	20060607_76
2006-06-07	13:59:00	21	25.1122	-80.3038	1	ApTHIC	07-JUN-06 76B	20060607_76
2006-06-07	13:59:00	22	25.1123	-80.3038	1	ApTHIC	07-JUN-06 76B	20060607_76
2006-06-07	13:59:00	23	25.1123	-80.3038	1	ApTHIC	07-JUN-06 76B	20060607_76
2006-06-07	13:59:00	24	25.1123	-80.3038	1	ApTHIC	07-JUN-06 76B	20060607_76
2006-06-07	13:59:00	25	25.1123	-80.3038	1	ApTHIC	07-JUN-06 76B	20060607_76
2006-06-07	14:00:00	26	25.1123	-80.3038	1	ApTHIC	07-JUN-06 76B	20060607_76
2006-06-07	14:00:00	27	25.1123	-80.3038	1	ApTHIC	07-JUN-06 76B	20060607_76
2006-06-07	14:01:00	28	25.1123	-80.3038	1	ApTHIC	07-JUN-06 76B	20060607_76
2006-06-07	14:01:00	29	25.1123	-80.3039	1	ApTHIC	07-JUN-06 76B	20060607_76
2006-06-07	14:01:00	30	25.1123	-80.3039	1	ApTHIC	07-JUN-06 76B	20060607_76
2006-06-07	14:01:00	31	25.1123	-80.3039	1	ApTHIC	07-JUN-06 76B	20060607_76
2006-06-07	14:01:00	32	25.1123	-80.3039	1	ApTHIC	07-JUN-06 76B	20060607_76
2006-06-07	14:01:00	33	25.1123	-80.3039	1	ApTHIC	07-JUN-06 76B	20060607_76
2006-06-07	14:01:00	34	25.1123	-80.3038	1	ApTHIC	07-JUN-06 76B	20060607_76
2006-06-07	14:01:00	35	25.1123	-80.3038	1	ApTHIC	07-JUN-06 76B	20060607_76
2006-06-07	14:01:00	36	25.1123	-80.3038	1	ApTHIC	07-JUN-06 76B	20060607_76
2006-06-07	14:03:00	37	25.1123	-80.3039	1	Ap	07-JUN-06 76B	20060607_76
2006-06-07	14:04:00	38	25.1124	-80.3039	1	Ap	07-JUN-06 76B	20060607_76
2006-06-07	14:04:00	39	25.1124	-80.3039	1	Ap	07-JUN-06 76B	20060607_76
2006-06-07	14:07:00	40	25.112	-80.3033	1	ApTHIC	07-JUN-06 76B	20060607_76
2006-06-07	14:07:00	41	25.112	-80.3032	1	ApTHIC	07-JUN-06 76B	20060607_76
2006-06-07	14:07:00	42	25.112	-80.3032	1	ApTHIC	07-JUN-06 76B	20060607_76
2006-06-07	14:08:00	43	25.112	-80.3033	1	ApTHIC	07-JUN-06 76B	20060607_76
2006-06-07	14:09:00	44	25.112	-80.3033	1	ApTHIC	07-JUN-06 76B	20060607_76
2006-06-07	14:09:00	45	25.112	-80.3033	1	ApTHIC	07-JUN-06 76B	20060607_76
2006-06-07	14:09:00	46	25.112	-80.3033	1	ApTHIC	07-JUN-06 76B	20060607_76
2006-06-07	14:09:00	47	25.112	-80.3033	1	ApTHIC	07-JUN-06 76B	20060607_76
2006-06-07	14:10:00	48	25.1121	-80.3033	1	ApTHIC	07-JUN-06 76B	20060607_76
2006-06-07	14:12:00	49	25.1121	-80.3033	1	ApTHIC	07-JUN-06 76B	20060607_76
2006-06-07	14:13:00	50	25.112	-80.3032	1	ApTHIC	07-JUN-06 76B	20060607_76
2006-06-07	14:13:00	51	25.112	-80.3033	1	ApTHIC	07-JUN-06 76B	20060607_76
2006-06-07	14:14:00	52	25.112	-80.3034	1	ApTHIC	07-JUN-06 76B	20060607_76
2006-06-07	14:15:00	53	25.112	-80.3034	1	Ap	07-JUN-06 76B	20060607_76
2006-06-07	14:15:00	54	25.112	-80.3035	1	Ap	07-JUN-06 76B	20060607_76
2006-06-07	14:15:00	55	25.1121	-80.3035	1	Ap	07-JUN-06 76B	20060607_76
2006-06-07	14:16:00	56	25.112	-80.3034	1	Ap	07-JUN-06 76B	20060607_76
2006-06-07	14:20:00	57	25.112	-80.3036	1	Ap	07-JUN-06 76B	20060607_76
2006-06-07	14:33:00	59	25.1125	-80.3037	1	Ap	07-JUN-06 76B	20060607_76
2006-06-07	14:41:00	60	25.1128	-80.3031	1	Ap	07-JUN-06 76B	20060607_76
2006-06-27	15:15:00	67	25.1372	-80.2889	1	Ap	27-Jun-06 76D	20060627_76S
2006-06-27	15:49:00	69	25.1372	-80.2891	1	Ap	27-Jun-06 76D	20060627_76S
2006-06-27	15:59:00	71	25.1372	-80.2891	1	Ap	27-Jun-06 76D	20060627_76S
2006-06-27	16:08:00	72	25.1372	-80.2891	1	Ap	27-Jun-06 76D	20060627_76S
2006-06-27	16:17:00	73	25.1372	-80.2891	1	Ap	27-Jun-06 76D	20060627_76S
2006-06-27	12:35:00	77	25.1101	-80.3059	1	Ac	27-Jun-06 72B	20060627_72
2006-06-27	12:37:00	78	25.1102	-80.3058	1	Ac	27-Jun-06 72B	20060627_72
2006-06-27	12:43:00	82	25.11	-80.3059	1	Ac	27-Jun-06 72B	20060627_72
2006-06-27	12:44:00	83	25.1102	-80.306	1	Ac	27-Jun-06 72B	20060627_72
2006-06-27	12:47:00	85	25.1103	-80.3063	1	Ac	27-Jun-06 72B	20060627_72
2006-06-27	12:50:00	86	25.1102	-80.3062	1	Ac	27-Jun-06 72B	20060627_72
2006-06-27	12:50:00	87	25.1102	-80.3063	1	Ac	27-Jun-06 72B	20060627_72
2006-06-27	12:50:00	88	25.1102	-80.3063	2	Ac	27-Jun-06 72B	20060627_72
2006-06-27	12:50:00	89	25.1102	-80.3062	2	Ac	27-Jun-06 72B	20060627_72
2006-06-27	12:50:00	90	25.1102	-80.3062	1	Ac	27-Jun-06 72B	20060627_72
2006-06-27	12:56:00	92	25.1099	-80.3063	1	Ac	27-Jun-06 72B	20060627_72
2006-06-27	12:56:00	93	25.1099	-80.3063	1	Ac	27-Jun-06 72B	20060627_72
2006-06-27	12:56:00	94	25.1099	-80.3063	1	Ac	27-Jun-06 72B	20060627_72
2006-06-27	12:56:00	95	25.1099	-80.3063	1	Ac	27-Jun-06 72B	20060627_72
2006-06-27	12:56:00	96	25.1099	-80.3063	1	Ac	27-Jun-06 72B	20060627_72
2006-06-27	12:56:00	97	25.1099	-80.3063	1	Ac	27-Jun-06 72B	20060627_72
2006-06-27	12:57:00	98	25.1099	-80.3063	1	Ac	27-Jun-06 72B	20060627_72
2006-06-27	12:57:00	99	25.1099	-80.3063	1	Ac	27-Jun-06 72B	20060627_72
2006-06-27	12:57:00	100	25.1099	-80.3063	1	Ac	27-Jun-06 72B	20060627_72
2006-06-27	12:57:00	101	25.1099	-80.3063	1	Ac	27-Jun-06 72B	20060627_72
2006-06-27	12:58:00	102	25.1099	-80.3064	1	Ac	27-Jun-06 72B	20060627_72
2006-06-27	12:58:00	103	25.1099	-80.3064	1	Ac	27-Jun-06 72B	20060627_72
2006-06-27	12:58:00	104	25.1099	-80.3064	1	Ac	27-Jun-06 72B	20060627_72
2006-06-27	12:59:00	106	25.11	-80.3063	1	Ac	27-Jun-06 72B	20060627_72
2006-06-27	12:59:00	107	25.11	-80.3063	1	Ac	27-Jun-06 72B	20060627_72
2006-06-27	12:59:00	108	25.11	-80.3063	1	Ac	27-Jun-06 72B	20060627_72
2006-06-27	13:00:00	109	25.11	-80.3063	1	Ac	27-Jun-06 72B	20060627_72
2006-06-27	13:01:00	110	25.1101	-80.3062	1	Ac	27-Jun-06 72B	20060627_72
2006-06-27	13:01:00	111	25.1101	-80.3062	1	Ac	27-Jun-06 72B	20060627_72
2006-06-27	13:02:00	112	25.1101	-80.3061	1	Ac	27-Jun-06 72B	20060627_72
2006-06-27	13:03:00	113	25.11	-80.3061	1	Ac	27-Jun-06 72B	20060627_72
2006-06-27	13:07:00	114	25.11	-80.3062	1	Ac	27-Jun-06 72B	20060627_72
2006-06-27	13:07:00	115	25.11	-80.3062	1	Ac	27-Jun-06 72B	20060627_72
2006-06-27	13:07:00	116	25.11	-80.3062	1	Ac	27-Jun-06 72B	20060627_72
2006-06-27	13:08:00	117	25.11	-80.3062	1	Ac	27-Jun-06 72B	20060627_72
2006-06-27	13:08:00	118	25.11	-80.3062	1	Ac	27-Jun-06 72B	20060627_72
2006-06-27	13:08:00	119	25.11	-80.3062	1	Ac	27-Jun-06 72B	20060627_72
2006-06-27	13:11:00	120	25.1099	-80.306	1	Ac	27-Jun-06 72B	20060627_72
2006-06-27	13:11:00	121	25.1099	-80.306	1	Ac	27-Jun-06 72B	20060627_72
2006-06-27	13:11:00	122	25.1099	-80.306	1	Ac	27-Jun-06 72B	20060627_72
2006-06-27	13:26:00	125	25.1093	-80.306	1	Ap	27-Jun-06 72B	20060627_72
2006-06-27	13:27:00	126	25.1095	-80.3058	1	Ap	27-Jun-06 72B	20060627_72
2006-06-27	13:27:00	127	25.1094	-80.3058	1	Ap	27-Jun-06 72B	20060627_72
2006-06-27	13:27:00	128	25.1094	-80.3059	1	Ap	27-Jun-06 72B	20060627_72
2006-06-27	13:28:00	129	25.1093	-80.3059	1	Ap	27-Jun-06 72B	20060627_72
2006-06-27	13:28:00	130	25.1092	-80.306	1	Ap	27-Jun-06 72B	20060627_72
2006-06-27	13:28:00	131	25.1092	-80.3059	1	Ap	27-Jun-06 72B	20060627_72
2006-06-27	13:29:00	132	25.1092	-80.3059	1	Ap	27-Jun-06 72B	20060627_72
2006-06-27	13:29:00	133	25.1092	-80.3059	1	Ap	27-Jun-06 72B	20060627_72
2006-06-27	13:29:00	134	25.1092	-80.3059	1	Ap	27-Jun-06 72B	20060627_72
2006-06-27	13:29:00	135	25.1092	-80.3059	1	Ap	27-Jun-06 72B	20060627_72
2006-06-27	13:30:00	136	25.1093	-80.3059	1	Ap	27-Jun-06 72B	20060627_72
2006-06-27	13:30:00	137	25.1092	-80.3059	1	Ap	27-Jun-06 72B	20060627_72
2006-06-27	13:30:00	138	25.1092	-80.3059	1	Ap	27-Jun-06 72B	20060627_72
2006-06-27	13:30:00	139	25.1092	-80.3059	1	Ap	27-Jun-06 72B	20060627_72
2006-06-27	13:30:00	140	25.1091	-80.3059	1	Ap	27-Jun-06 72B	20060627_72
2006-06-27	13:31:00	141	25.1091	-80.3059	1	Ap	27-Jun-06 72B	20060627_72
2006-06-27	13:31:00	142	25.1091	-80.3059	1	Ap	27-Jun-06 72B	20060627_72
2006-06-27	13:31:00	143	25.1091	-80.3059	1	Ap	27-Jun-06 72B	20060627_72
2006-06-27	13:31:00	144	25.1091	-80.3059	1	Ap	27-Jun-06 72B	20060627_72
2006-06-27	13:32:00	145	25.1091	-80.3058	1	Ap	27-Jun-06 72B	20060627_72
2006-06-27	14:18:00	149	25.109	-80.3058	1	ApTHIC	27-Jun-06 72B	20060627_72
2006-06-27	14:21:00	150	25.1089	-80.3057	1	ApTHIC	27-Jun-06 72B	20060627_72
2006-06-27	14:21:00	151	25.1089	-80.3057	1	ApTHIC	27-Jun-06 72B	20060627_72
2006-06-27	14:21:00	152	25.109	-80.3057	1	ApTHIC	27-Jun-06 72B	20060627_72
2006-06-27	14:22:00	153	25.109	-80.3058	1	ApTHIC	27-Jun-06 72B	20060627_72
2006-06-27	14:29:00	154	25.1091	-80.3059	1	ApTHIC	27-Jun-06 72B	20060627_72
2006-06-28	14:18:00	136	25.1357	-80.2902	1	Ac	28-Jun-06 76C	20060628_76S
2006-06-28	14:21:00	137	25.1355	-80.2904	1	Ac	28-Jun-06 76C	20060628_76S
2006-06-28	14:23:00	138	25.1349	-80.2912	1	Ac	28-Jun-06 76C	20060628_76S
2006-06-28	14:27:00	140	25.1345	-80.2916	3	Ac	28-Jun-06 76C	20060628_76S
2006-06-28	14:27:00	141	25.1345	-80.2915	3	Ac	28-Jun-06 76C	20060628_76S
2006-06-28	14:27:00	142	25.1345	-80.2915	3	Ac	28-Jun-06 76C	20060628_76S
2006-06-28	14:27:00	143	25.1344	-80.2915	3	Ac	28-Jun-06 76C	20060628_76S
2006-06-28	14:28:00	144	25.1344	-80.2915	3	Ac	28-Jun-06 76C	20060628_76S
2006-06-28	14:28:00	145	25.1344	-80.2916	3	Ac	28-Jun-06 76C	20060628_76S
2006-06-28	14:28:00	146	25.1344	-80.2916	3	Ac	28-Jun-06 76C	20060628_76S
2006-06-28	14:28:00	147	25.1345	-80.2916	3	Ac	28-Jun-06 76C	20060628_76S
2006-06-28	14:28:00	148	25.1345	-80.2916	3	Ac	28-Jun-06 76C	20060628_76S
2006-06-28	14:29:00	149	25.1345	-80.2916	3	Ac	28-Jun-06 76C	20060628_76S
2006-06-28	14:29:00	150	25.1345	-80.2916	3	Ac	28-Jun-06 76C	20060628_76S
2006-06-28	11:30:00	82	25.1296	-80.2938	2	Ap	28-Jun-06 76A	20060628_76S
2006-06-28	11:30:00	83	25.1296	-80.2938	1	ApTHIC	28-Jun-06 76A	20060628_76S
2006-06-28	11:30:00	84	25.1296	-80.2938	1	ApTHIC	28-Jun-06 76A	20060628_76S
2006-06-28	11:30:00	85	25.1296	-80.2938	1	ApTHIC	28-Jun-06 76A	20060628_76S
2006-06-28	11:31:00	86	25.1296	-80.2938	1	ApTHIC	28-Jun-06 76A	20060628_76S
2006-06-28	11:31:00	87	25.1296	-80.2938	1	ApTHIC	28-Jun-06 76A	20060628_76S
2006-06-28	11:31:00	88	25.1296	-80.2939	1	ApTHIC	28-Jun-06 76A	20060628_76S
2006-06-28	11:31:00	89	25.1296	-80.2939	1	ApTHIC	28-Jun-06 76A	20060628_76S
2006-06-28	11:31:00	90	25.1296	-80.2939	1	ApTHIC	28-Jun-06 76A	20060628_76S
2006-06-28	11:31:00	91	25.1296	-80.2939	1	ApTHIC	28-Jun-06 76A	20060628_76S
2006-06-28	11:34:00	92	25.1296	-80.2942	1	Ap	28-Jun-06 76A	20060628_76S
2006-06-28	11:35:00	93	25.1296	-80.2941	3	Ap	28-Jun-06 76A	20060628_76S
2006-06-28	11:35:00	94	25.1296	-80.2942	3	Ap	28-Jun-06 76A	20060628_76S
2006-06-28	11:36:00	95	25.1296	-80.2941	3	Ap	28-Jun-06 76A	20060628_76S
2006-06-28	11:36:00	96	25.1296	-80.2941	3	Ap	28-Jun-06 76A	20060628_76S
2006-06-28	11:38:00	97	25.1297	-80.2944	1	Ac	28-Jun-06 76A	20060628_76S
2006-06-28	11:39:00	98	25.1297	-80.2944	1	Ap	28-Jun-06 76A	20060628_76S
2006-06-28	11:39:00	99	25.1297	-80.2944	1	Ap	28-Jun-06 76A	20060628_76S
2006-06-28	11:39:00	100	25.1297	-80.2944	1	Ap	28-Jun-06 76A	20060628_76S
2006-06-28	11:40:00	101	25.1298	-80.2944	1	Ap	28-Jun-06 76A	20060628_76S
2006-06-28	11:41:00	102	25.1299	-80.2945	1	Ap	28-Jun-06 76A	20060628_76S
2006-06-28	11:41:00	103	25.1299	-80.2945	1	Ap	28-Jun-06 76A	20060628_76S
2006-06-28	11:41:00	104	25.1299	-80.2945	1	Ap	28-Jun-06 76A	20060628_76S
2006-06-28	11:41:00	105	25.1298	-80.2945	1	Ap	28-Jun-06 76A	20060628_76S
2006-06-28	11:42:00	106	25.1298	-80.2945	1	Ap	28-Jun-06 76A	20060628_76S
2006-06-28	11:42:00	107	25.1298	-80.2945	1	Ap	28-Jun-06 76A	20060628_76S
2006-06-28	11:42:00	108	25.1298	-80.2945	1	Ap	28-Jun-06 76A	20060628_76S
2006-06-28	11:43:00	109	25.1299	-80.2947	1	Ac	28-Jun-06 76A	20060628_76S
2006-06-28	11:43:00	110	25.1299	-80.2946	1	Ap	28-Jun-06 76A	20060628_76S
2006-06-28	11:51:00	111	25.1296	-80.2936	1	ApTHIC	28-Jun-06 76A	20060628_76S
2006-06-28	11:51:00	112	25.1297	-80.2936	1	ApTHIC	28-Jun-06 76A	20060628_76S
2006-06-28	11:51:00	113	25.1296	-80.2936	1	ApTHIC	28-Jun-06 76A	20060628_76S
2006-06-28	11:51:00	114	25.1296	-80.2936	1	ApTHIC	28-Jun-06 76A	20060628_76S
2006-06-28	11:51:00	115	25.1296	-80.2936	1	ApTHIC	28-Jun-06 76A	20060628_76S
2006-06-28	11:52:00	116	25.1296	-80.2936	1	ApTHIC	28-Jun-06 76A	20060628_76S
2006-06-28	11:52:00	117	25.1296	-80.2935	1	ApTHIC	28-Jun-06 76A	20060628_76S
2006-06-28	11:52:00	118	25.1296	-80.2935	1	ApTHIC	28-Jun-06 76A	20060628_76S
2006-06-28	11:52:00	119	25.1296	-80.2935	1	ApTHIC	28-Jun-06 76A	20060628_76S
2006-06-28	11:52:00	120	25.1295	-80.2936	1	ApTHIC	28-Jun-06 76A	20060628_76S
2006-06-28	11:53:00	121	25.1295	-80.2936	1	ApTHIC	28-Jun-06 76A	20060628_76S
2006-06-28	11:53:00	122	25.1295	-80.2936	1	ApTHIC	28-Jun-06 76A	20060628_76S
2006-06-28	11:53:00	123	25.1295	-80.2936	1	ApTHIC	28-Jun-06 76A	20060628_76S
2006-06-28	11:53:00	124	25.1295	-80.2936	1	ApTHIC	28-Jun-06 76A	20060628_76S
2006-06-28	11:53:00	125	25.1295	-80.2936	1	ApTHIC	28-Jun-06 76A	20060628_76S
2006-06-28	11:53:00	126	25.1295	-80.2936	1	ApTHIC	28-Jun-06 76A	20060628_76S
2006-06-28	11:53:00	127	25.1295	-80.2936	1	ApTHIC	28-Jun-06 76A	20060628_76S
2006-06-28	12:02:00	128	25.1296	-80.2936	1	ApTHIC	28-Jun-06 76A	20060628_76S
2006-06-28	12:54:00	132	25.1288	-80.2947	1	Ac	28-Jun-06 76B	20060628_76S
2006-06-29	12:49:00	156	25.0393	-80.3729	1	Ac	29-Jun-06 76B	20060629_76S
2006-06-29	12:50:00	157	25.0393	-80.3728	1	Ac	29-Jun-06 76B	20060629_76S
2006-06-29	12:50:00	158	25.0393	-80.3728	1	Ac	29-Jun-06 76B	20060629_76S
2006-06-29	12:52:00	159	25.0395	-80.3727	1	Ac	29-Jun-06 76B	20060629_76S
2006-06-29	12:55:00	160	25.0397	-80.3723	1	Ac	29-Jun-06 76B	20060629_76S
2006-06-29	12:57:00	161	25.0394	-80.3724	1	Ac	29-Jun-06 76B	20060629_76S
2006-06-29	12:58:00	162	25.0392	-80.3726	1	Ac	29-Jun-06 76B	20060629_76S
2006-06-29	12:58:00	163	25.0392	-80.3726	1	Ac	29-Jun-06 76B	20060629_76S
2006-06-29	13:18:00	164	25.0391	-80.3729	1	Ac	29-Jun-06 76B	20060629_76S
2006-06-29	13:18:00	165	25.0391	-80.3729	1	Ac	29-Jun-06 76B	20060629_76S
2006-06-29	13:19:00	166	25.0393	-80.3728	1	Ac	29-Jun-06 76B	20060629_76S
2006-06-29	13:20:00	167	25.0394	-80.3728	1	Ac	29-Jun-06 76B	20060629_76S
2006-06-29	13:43:00	168	25.039	-80.3731	1	Ac	29-Jun-06 76B	20060629_76S
2006-06-29	13:45:00	169	25.0393	-80.373	1	Ac	29-Jun-06 76B	20060629_76S
2006-06-29	13:45:00	170	25.0393	-80.373	1	Ac	29-Jun-06 76B	20060629_76S
2006-06-29	13:46:00	171	25.0393	-80.373	1	Ac	29-Jun-06 76B	20060629_76S
2006-06-29	13:47:00	172	25.0392	-80.3731	1	Ac	29-Jun-06 76B	20060629_76S
2006-06-29	14:35:00	175	25.0404	-80.3709	1	Ac	29-Jun-06 76D	20060629_76S
2006-07-07	15:27:00	219	25.1875	-80.2422	1	Ap	07-Jul-06 76C	20060707_76S
2006-07-07	15:27:00	220	25.1874	-80.2422	1	Ap	07-Jul-06 76C	20060707_76S
2006-07-07	15:27:00	221	25.1874	-80.2423	1	Ap	07-Jul-06 76C	20060707_76S
2006-07-07	15:27:00	222	25.1874	-80.2423	1	Ap	07-Jul-06 76C	20060707_76S
2006-07-07	15:27:00	223	25.1874	-80.2423	1	Ap	07-Jul-06 76C	20060707_76S
2006-07-07	15:28:00	224	25.1874	-80.2422	1	Ap	07-Jul-06 76C	20060707_76S
2006-07-07	15:28:00	225	25.1874	-80.2421	1	Ap	07-Jul-06 76C	20060707_76S
2006-07-07	15:28:00	226	25.1873	-80.2421	1	Ap	07-Jul-06 76C	20060707_76S
2006-07-07	15:28:00	227	25.1873	-80.2421	1	Ap	07-Jul-06 76C	20060707_76S
2006-07-07	15:29:00	228	25.1872	-80.2422	1	Ap	07-Jul-06 76C	20060707_76S
2006-07-07	15:29:00	229	25.1873	-80.2422	1	Ap	07-Jul-06 76C	20060707_76S
2006-07-07	15:29:00	230	25.1873	-80.2423	1	Ap	07-Jul-06 76C	20060707_76S
2006-07-07	15:30:00	231	25.1872	-80.2423	1	Ap	07-Jul-06 76C	20060707_76S
2006-07-07	15:30:00	232	25.1872	-80.2423	1	Ap	07-Jul-06 76C	20060707_76S
2006-07-07	15:30:00	233	25.1872	-80.2423	1	Ap	07-Jul-06 76C	20060707_76S
2006-07-07	15:31:00	234	25.1872	-80.2423	1	Ap	07-Jul-06 76C	20060707_76S
2006-07-07	15:31:00	235	25.1871	-80.2423	1	Ap	07-Jul-06 76C	20060707_76S
2006-07-07	15:31:00	236	25.1872	-80.2424	1	Ap	07-Jul-06 76C	20060707_76S
2006-07-07	15:33:00	237	25.187	-80.2423	1	Ap	07-Jul-06 76C	20060707_76S
2006-07-07	15:33:00	238	25.1869	-80.2423	1	Ap	07-Jul-06 76C	20060707_76S
2006-07-07	15:34:00	239	25.1868	-80.2422	1	Ap	07-Jul-06 76C	20060707_76S
2006-07-07	15:34:00	240	25.1868	-80.2422	1	Ap	07-Jul-06 76C	20060707_76S
2006-07-07	15:34:00	241	25.1868	-80.2422	1	Ap	07-Jul-06 76C	20060707_76S
2006-07-07	15:34:00	242	25.1868	-80.2422	1	Ap	07-Jul-06 76C	20060707_76S
2006-07-07	15:34:00	243	25.1868	-80.2422	1	Ap	07-Jul-06 76C	20060707_76S
2006-07-07	15:36:00	244	25.1868	-80.2421	1	Ap	07-Jul-06 76C	20060707_76S
2006-07-07	15:36:00	245	25.1868	-80.2421	1	Ap	07-Jul-06 76C	20060707_76S
2006-07-07	15:36:00	246	25.1868	-80.2421	1	Ap	07-Jul-06 76C	20060707_76S
2006-07-07	15:37:00	247	25.1868	-80.242	1	Ap	07-Jul-06 76C	20060707_76S
2006-07-07	15:37:00	248	25.1868	-80.2421	1	Ap	07-Jul-06 76C	20060707_76S
2006-07-07	15:37:00	249	25.1867	-80.2421	1	Ap	07-Jul-06 76C	20060707_76S
2006-07-07	15:37:00	250	25.1867	-80.242	1	Ap	07-Jul-06 76C	20060707_76S
2006-07-07	15:37:00	251	25.1867	-80.2421	1	Ap	07-Jul-06 76C	20060707_76S
2006-07-07	15:37:00	252	25.1867	-80.242	1	Ap	07-Jul-06 76C	20060707_76S
2006-07-07	15:37:00	253	25.1867	-80.242	1	Ap	07-Jul-06 76C	20060707_76S
2006-07-07	15:38:00	254	25.1867	-80.242	1	Ap	07-Jul-06 76C	20060707_76S
2006-07-07	15:38:00	255	25.1867	-80.2421	1	Ap	07-Jul-06 76C	20060707_76S
2006-07-07	15:38:00	256	25.1867	-80.2421	1	Ap	07-Jul-06 76C	20060707_76S
2006-07-07	15:38:00	257	25.1866	-80.2421	1	Ap	07-Jul-06 76C	20060707_76S
2006-07-07	15:38:00	258	25.1867	-80.2421	1	Ap	07-Jul-06 76C	20060707_76S
2006-07-07	15:38:00	259	25.1867	-80.242	1	Ap	07-Jul-06 76C	20060707_76S
2006-07-07	15:38:00	260	25.1867	-80.242	1	Ap	07-Jul-06 76C	20060707_76S
2006-07-07	15:38:00	261	25.1867	-80.242	1	Ap	07-Jul-06 76C	20060707_76S
2006-07-07	15:38:00	262	25.1867	-80.242	1	Ap	07-Jul-06 76C	20060707_76S
2006-07-07	15:39:00	263	25.1867	-80.2421	1	Ap	07-Jul-06 76C	20060707_76S
2006-07-07	15:39:00	264	25.1867	-80.2421	1	Ap	07-Jul-06 76C	20060707_76S
2006-07-07	15:44:00	266	25.1864	-80.2423	1	Ap	07-Jul-06 76C	20060707_76S
2006-07-07	15:45:00	267	25.1864	-80.2423	1	Ap	07-Jul-06 76C	20060707_76S
2006-07-07	15:45:00	268	25.1865	-80.2423	1	Ap	07-Jul-06 76C	20060707_76S
2006-07-07	15:45:00	269	25.1864	-80.2423	1	Ap	07-Jul-06 76C	20060707_76S
2006-07-07	15:46:00	270	25.1864	-80.2423	1	Ap	07-Jul-06 76C	20060707_76S
2006-07-07	15:46:00	271	25.1864	-80.2423	1	Ap	07-Jul-06 76C	20060707_76S
2006-07-07	15:46:00	272	25.1865	-80.2423	1	Ap	07-Jul-06 76C	20060707_76S
2006-07-07	15:46:00	273	25.1865	-80.2423	1	Ap	07-Jul-06 76C	20060707_76S
2006-07-07	15:46:00	274	25.1865	-80.2423	1	Ap	07-Jul-06 76C	20060707_76S
2006-07-07	15:46:00	275	25.1865	-80.2424	1	Ap	07-Jul-06 76C	20060707_76S
2006-07-07	15:48:00	276	25.1868	-80.2422	1	Ap	07-Jul-06 76C	20060707_76S
2006-07-07	15:48:00	277	25.1868	-80.2422	1	Ap	07-Jul-06 76C	20060707_76S
2006-07-07	15:48:00	278	25.1868	-80.2422	1	Ap	07-Jul-06 76C	20060707_76S
2006-07-07	15:48:00	279	25.1868	-80.2422	1	Ap	07-Jul-06 76C	20060707_76S
2006-07-07	15:48:00	280	25.1868	-80.2422	1	Ap	07-Jul-06 76C	20060707_76S
2006-07-07	15:50:00	281	25.1871	-80.242	1	Ap	07-Jul-06 76C	20060707_76S
2006-07-07	15:50:00	282	25.1871	-80.242	1	Ap	07-Jul-06 76C	20060707_76S
2006-07-07	15:51:00	283	25.1871	-80.242	1	Ap	07-Jul-06 76C	20060707_76S
2006-07-07	15:51:00	284	25.1871	-80.242	1	Ap	07-Jul-06 76C	20060707_76S
2006-07-07	15:51:00	285	25.1871	-80.242	1	Ap	07-Jul-06 76C	20060707_76S
2006-07-07	15:51:00	286	25.1871	-80.242	1	Ap	07-Jul-06 76C	20060707_76S
2006-07-07	15:51:00	287	25.1871	-80.242	1	Ap	07-Jul-06 76C	20060707_76S
2006-07-07	15:51:00	288	25.1871	-80.242	1	Ap	07-Jul-06 76C	20060707_76S
2006-07-07	15:52:00	289	25.1871	-80.242	1	Ap	07-Jul-06 76C	20060707_76S
2006-07-07	15:52:00	290	25.1871	-80.242	1	Ap	07-Jul-06 76C	20060707_76S
2006-07-07	15:53:00	291	25.187	-80.2423	1	Ap	07-Jul-06 76C	20060707_76S
2006-07-07	15:54:00	292	25.1871	-80.2423	1	Ap	07-Jul-06 76C	20060707_76S
2006-07-07	15:55:00	293	25.1871	-80.2423	1	Ap	07-Jul-06 76C	20060707_76S
2006-07-07	15:55:00	294	25.1873	-80.2423	1	Ap	07-Jul-06 76C	20060707_76S
2006-07-07	15:56:00	295	25.1875	-80.2423	1	Ap	07-Jul-06 76C	20060707_76S
2006-07-07	15:56:00	296	25.1874	-80.2423	1	Ap	07-Jul-06 76C	20060707_76S
2006-07-07	15:57:00	297	25.1874	-80.2423	1	Ap	07-Jul-06 76C	20060707_76S
2006-07-07	15:57:00	298	25.1873	-80.2422	1	Ap	07-Jul-06 76C	20060707_76S
2006-07-07	15:57:00	299	25.1873	-80.2422	1	Ap	07-Jul-06 76C	20060707_76S
2006-07-07	16:00:00	300	25.1874	-80.2422	1	Ap	07-Jul-06 76C	20060707_76S
2006-07-07	16:00:00	301	25.1873	-80.2421	1	Ap	07-Jul-06 76C	20060707_76S
2006-07-07	16:02:00	302	25.1874	-80.2421	1	Ap	07-Jul-06 76C	20060707_76S
2006-07-07	16:02:00	303	25.1874	-80.2421	1	Ap	07-Jul-06 76C	20060707_76S
2006-07-07	16:10:00	304	25.1876	-80.2422	1	Ac	07-Jul-06 76C	20060707_76S
2006-07-07	16:10:00	305	25.1876	-80.2422	1	Ap	07-Jul-06 76C	20060707_76S
2006-07-07	16:16:00	306	25.187	-80.2424	1	Ap	07-Jul-06 76C	20060707_76S
2006-07-07	16:23:00	307	25.1862	-80.2421	1	Ap	07-Jul-06 76C	20060707_76S
2006-07-07	16:23:00	308	25.1862	-80.2421	1	Ap	07-Jul-06 76C	20060707_76S
2006-07-07	15:20:00	28	25.1864	-80.2422	6	Ap	07-Jul-06 SA	20060707_S
2006-07-07	15:23:00	29	25.1866	-80.2421	1	Ap	07-Jul-06 SA	20060707_S
2006-07-07	15:24:00	30	25.1867	-80.242	1	Ap	07-Jul-06 SA	20060707_S
2006-07-07	15:24:00	31	25.1867	-80.2421	1	Ap	07-Jul-06 SA	20060707_S
2006-07-07	15:24:00	32	25.1867	-80.2421	1	Ap	07-Jul-06 SA	20060707_S
2006-07-07	15:24:00	33	25.1867	-80.2421	1	Ap	07-Jul-06 SA	20060707_S
2006-07-07	15:24:00	34	25.1867	-80.2421	1	Ap	07-Jul-06 SA	20060707_S
2006-07-07	15:24:00	35	25.1867	-80.2421	1	Ap	07-Jul-06 SA	20060707_S
2006-07-07	15:24:00	36	25.1867	-80.2421	1	Ap	07-Jul-06 SA	20060707_S
2006-07-07	15:24:00	37	25.1867	-80.2421	1	Ap	07-Jul-06 SA	20060707_S
2006-07-07	15:24:00	38	25.1867	-80.2421	1	Ap	07-Jul-06 SA	20060707_S
2006-07-07	15:24:00	39	25.1867	-80.2421	1	Ap	07-Jul-06 SA	20060707_S
2006-07-07	15:24:00	40	25.1867	-80.2422	1	Ap	07-Jul-06 SA	20060707_S
2006-07-07	15:24:00	41	25.1867	-80.2422	1	Ap	07-Jul-06 SA	20060707_S
2006-07-07	15:25:00	42	25.1868	-80.2422	1	Ap	07-Jul-06 SA	20060707_S
2006-07-07	15:25:00	43	25.1868	-80.2422	1	Ap	07-Jul-06 SA	20060707_S
2006-07-07	15:25:00	44	25.1868	-80.2422	1	Ap	07-Jul-06 SA	20060707_S
2006-07-07	15:25:00	45	25.1868	-80.2422	1	Ap	07-Jul-06 SA	20060707_S
2006-07-07	15:25:00	46	25.1868	-80.2422	1	Ap	07-Jul-06 SA	20060707_S
2006-07-07	15:25:00	47	25.1868	-80.2423	1	Ap	07-Jul-06 SA	20060707_S
2006-07-07	15:25:00	48	25.1868	-80.2423	1	Ap	07-Jul-06 SA	20060707_S
2006-07-07	15:25:00	49	25.1868	-80.2423	1	Ap	07-Jul-06 SA	20060707_S
2006-07-07	15:25:00	50	25.1868	-80.2423	1	Ap	07-Jul-06 SA	20060707_S
2006-07-07	15:26:00	51	25.1868	-80.2421	1	Ap	07-Jul-06 SA	20060707_S
2006-07-07	15:26:00	52	25.1868	-80.2421	1	Ap	07-Jul-06 SA	20060707_S
2006-07-07	15:26:00	53	25.1868	-80.2421	1	Ap	07-Jul-06 SA	20060707_S
2006-07-07	15:26:00	54	25.1868	-80.2421	1	Ap	07-Jul-06 SA	20060707_S
2006-07-07	15:27:00	55	25.1869	-80.2421	1	Ap	07-Jul-06 SA	20060707_S
2006-07-07	15:27:00	56	25.1869	-80.242	1	Ap	07-Jul-06 SA	20060707_S
2006-07-07	15:27:00	57	25.1869	-80.242	1	Ap	07-Jul-06 SA	20060707_S
2006-07-07	15:29:00	58	25.187	-80.2422	1	Ap	07-Jul-06 SA	20060707_S
2006-07-07	15:29:00	59	25.187	-80.2422	1	Ap	07-Jul-06 SA	20060707_S
2006-07-07	15:29:00	60	25.187	-80.2421	1	Ap	07-Jul-06 SA	20060707_S
2006-07-07	15:29:00	61	25.1871	-80.2421	1	Ap	07-Jul-06 SA	20060707_S
2006-07-07	15:30:00	62	25.1871	-80.2421	1	Ap	07-Jul-06 SA	20060707_S
2006-07-07	15:30:00	63	25.1871	-80.2421	1	Ap	07-Jul-06 SA	20060707_S
2006-07-07	15:30:00	64	25.1871	-80.2421	1	Ap	07-Jul-06 SA	20060707_S
2006-07-07	15:30:00	65	25.1871	-80.242	1	Ap	07-Jul-06 SA	20060707_S
2006-07-07	15:31:00	66	25.1871	-80.242	1	Ap	07-Jul-06 SA	20060707_S
2006-07-07	15:31:00	67	25.1871	-80.242	1	Ap	07-Jul-06 SA	20060707_S
2006-07-07	15:31:00	68	25.1871	-80.242	1	Ap	07-Jul-06 SA	20060707_S
2006-07-07	15:31:00	69	25.187	-80.242	1	Ap	07-Jul-06 SA	20060707_S
2006-07-07	15:31:00	70	25.187	-80.242	1	Ap	07-Jul-06 SA	20060707_S
2006-07-07	15:31:00	71	25.1871	-80.242	1	Ap	07-Jul-06 SA	20060707_S
2006-07-07	15:31:00	72	25.187	-80.242	1	Ap	07-Jul-06 SA	20060707_S
2006-07-07	15:31:00	73	25.1871	-80.242	1	Ap	07-Jul-06 SA	20060707_S
2006-07-07	15:32:00	74	25.1872	-80.242	1	Ap	07-Jul-06 SA	20060707_S
2006-07-07	15:32:00	75	25.1872	-80.242	1	Ap	07-Jul-06 SA	20060707_S
2006-07-07	15:32:00	76	25.1872	-80.2421	1	Ap	07-Jul-06 SA	20060707_S
2006-07-07	15:57:00	77	25.1873	-80.2421	1	Ap	07-Jul-06 SA	20060707_S
2006-07-10	12:08:00	2	25.0443	-80.3695	1	Ac	10-Jul-06 72A	20060710_72
2006-07-10	12:08:00	3	25.0443	-80.3695	1	Ac	10-Jul-06 72A	20060710_72
2006-07-10	12:08:00	4	25.0443	-80.3695	1	Ac	10-Jul-06 72A	20060710_72
2006-07-10	12:09:00	5	25.0443	-80.3695	1	Ac	10-Jul-06 72A	20060710_72
2006-07-10	12:12:00	6	25.0444	-80.3696	1	Ac	10-Jul-06 72A	20060710_72
2006-07-10	12:19:00	7	25.0445	-80.3695	1	Ac	10-Jul-06 72A	20060710_72
2006-07-10	13:29:00	10	25.0449	-80.3676	1	Ac	10-Jul-06 72B	20060710_72
2006-07-10	13:29:00	11	25.0449	-80.3676	1	Ac	10-Jul-06 72B	20060710_72
2006-07-10	13:29:00	12	25.0449	-80.3676	1	Ac	10-Jul-06 72B	20060710_72
2006-07-10	13:31:00	13	25.0452	-80.3678	1	Ac	10-Jul-06 72B	20060710_72
2006-07-10	13:32:00	14	25.0455	-80.3678	1	Ac	10-Jul-06 72B	20060710_72
2006-07-10	13:32:00	15	25.0455	-80.3678	1	Ac	10-Jul-06 72B	20060710_72
2006-07-10	13:33:00	16	25.0455	-80.3678	1	Ac	10-Jul-06 72B	20060710_72
2006-07-10	13:34:00	17	25.0457	-80.3678	1	Ac	10-Jul-06 72B	20060710_72
2006-07-10	13:34:00	18	25.0457	-80.3678	1	Ac	10-Jul-06 72B	20060710_72
2006-07-10	13:37:00	19	25.0452	-80.3678	1	Ac	10-Jul-06 72B	20060710_72
2006-07-10	13:38:00	20	25.0451	-80.3678	1	Ac	10-Jul-06 72B	20060710_72
2006-07-10	13:38:00	21	25.045	-80.3678	1	Ac	10-Jul-06 72B	20060710_72
2006-07-10	13:48:00	22	25.0452	-80.3679	1	Ac	10-Jul-06 72B	20060710_72
2006-07-10	13:49:00	23	25.0455	-80.3681	1	Ac	10-Jul-06 72B	20060710_72
2006-07-10	13:54:00	24	25.0454	-80.3679	1	Ac	10-Jul-06 72B	20060710_72
2006-07-10	11:31:00	2	25.0454	-80.369	1	Ac	10-Jul-06 76A	20060710_76S
2006-07-10	11:32:00	3	25.0454	-80.369	1	Ac	10-Jul-06 76A	20060710_76S
2006-07-10	11:32:00	4	25.0454	-80.369	1	Ac	10-Jul-06 76A	20060710_76S
2006-07-10	11:32:00	5	25.0454	-80.369	1	Ac	10-Jul-06 76A	20060710_76S
2006-07-10	11:32:00	6	25.0454	-80.369	1	Ac	10-Jul-06 76A	20060710_76S
2006-07-10	11:32:00	7	25.0454	-80.369	1	Ac	10-Jul-06 76A	20060710_76S
2006-07-10	11:32:00	8	25.0454	-80.369	1	Ac	10-Jul-06 76A	20060710_76S
2006-07-10	11:32:00	9	25.0454	-80.369	1	Ac	10-Jul-06 76A	20060710_76S
2006-07-10	11:32:00	10	25.0454	-80.369	1	Ac	10-Jul-06 76A	20060710_76S
2006-07-10	11:32:00	11	25.0454	-80.369	1	Ac	10-Jul-06 76A	20060710_76S
2006-07-10	11:32:00	12	25.0454	-80.3689	1	Ac	10-Jul-06 76A	20060710_76S
2006-07-10	11:33:00	13	25.0454	-80.3689	1	Ac	10-Jul-06 76A	20060710_76S
2006-07-10	11:33:00	14	25.0454	-80.3689	1	Ac	10-Jul-06 76A	20060710_76S
2006-07-10	11:33:00	15	25.0454	-80.3689	1	Ac	10-Jul-06 76A	20060710_76S
2006-07-10	11:33:00	16	25.0454	-80.3689	1	Ac	10-Jul-06 76A	20060710_76S
2006-07-10	11:33:00	17	25.0454	-80.3689	1	Ac	10-Jul-06 76A	20060710_76S
2006-07-10	11:33:00	18	25.0454	-80.3689	1	Ac	10-Jul-06 76A	20060710_76S
2006-07-10	11:33:00	19	25.0454	-80.3689	1	Ac	10-Jul-06 76A	20060710_76S
2006-07-10	11:33:00	20	25.0454	-80.3689	1	Ac	10-Jul-06 76A	20060710_76S
2006-07-10	11:33:00	21	25.0454	-80.3689	1	Ac	10-Jul-06 76A	20060710_76S
2006-07-10	11:33:00	22	25.0454	-80.3689	1	Ac	10-Jul-06 76A	20060710_76S
2006-07-10	11:33:00	23	25.0454	-80.3689	1	Ac	10-Jul-06 76A	20060710_76S
2006-07-10	11:33:00	24	25.0454	-80.3689	1	Ac	10-Jul-06 76A	20060710_76S
2006-07-10	11:33:00	25	25.0454	-80.3689	1	Ac	10-Jul-06 76A	20060710_76S
2006-07-10	11:34:00	26	25.0454	-80.3689	1	Ac	10-Jul-06 76A	20060710_76S
2006-07-10	11:34:00	27	25.0453	-80.3689	1	Ac	10-Jul-06 76A	20060710_76S
2006-07-10	11:34:00	28	25.0455	-80.369	1	Ac	10-Jul-06 76A	20060710_76S
2006-07-10	11:35:00	29	25.0454	-80.3689	1	Ac	10-Jul-06 76A	20060710_76S
2006-07-10	11:35:00	30	25.0454	-80.3689	1	Ac	10-Jul-06 76A	20060710_76S
2006-07-10	11:35:00	31	25.0454	-80.3689	1	Ac	10-Jul-06 76A	20060710_76S
2006-07-10	11:35:00	32	25.0454	-80.3689	1	Ac	10-Jul-06 76A	20060710_76S
2006-07-10	11:35:00	33	25.0454	-80.3689	1	Ac	10-Jul-06 76A	20060710_76S
2006-07-10	11:35:00	34	25.0454	-80.3689	1	Ac	10-Jul-06 76A	20060710_76S
2006-07-10	11:35:00	35	25.0454	-80.3689	1	Ac	10-Jul-06 76A	20060710_76S
2006-07-10	11:35:00	36	25.0454	-80.3689	1	Ac	10-Jul-06 76A	20060710_76S
2006-07-10	11:35:00	37	25.0454	-80.3689	1	Ac	10-Jul-06 76A	20060710_76S
2006-07-10	11:35:00	38	25.0454	-80.3689	1	Ac	10-Jul-06 76A	20060710_76S
2006-07-10	11:35:00	39	25.0454	-80.3689	1	Ac	10-Jul-06 76A	20060710_76S
2006-07-10	11:36:00	40	25.0454	-80.3689	1	Ac	10-Jul-06 76A	20060710_76S
2006-07-10	11:36:00	41	25.0454	-80.3689	1	Ac	10-Jul-06 76A	20060710_76S
2006-07-10	11:36:00	42	25.0454	-80.3689	1	Ac	10-Jul-06 76A	20060710_76S
2006-07-10	11:36:00	43	25.0454	-80.3689	1	Ac	10-Jul-06 76A	20060710_76S
2006-07-10	11:36:00	44	25.0454	-80.3689	1	Ac	10-Jul-06 76A	20060710_76S
2006-07-10	11:36:00	45	25.0454	-80.3689	1	Ac	10-Jul-06 76A	20060710_76S
2006-07-10	11:36:00	46	25.0454	-80.3689	1	Ac	10-Jul-06 76A	20060710_76S
2006-07-10	11:36:00	47	25.0454	-80.3689	1	Ac	10-Jul-06 76A	20060710_76S
2006-07-10	11:37:00	48	25.0454	-80.3689	1	Ac	10-Jul-06 76A	20060710_76S
2006-07-10	11:37:00	49	25.0454	-80.3689	1	Ac	10-Jul-06 76A	20060710_76S
2006-07-10	11:37:00	50	25.0454	-80.3689	1	Ac	10-Jul-06 76A	20060710_76S
2006-07-10	11:37:00	51	25.0455	-80.3689	1	Ac	10-Jul-06 76A	20060710_76S
2006-07-10	11:37:00	52	25.0455	-80.3688	1	Ac	10-Jul-06 76A	20060710_76S
2006-07-10	11:37:00	53	25.0455	-80.3688	1	Ac	10-Jul-06 76A	20060710_76S
2006-07-10	11:37:00	54	25.0455	-80.3688	1	Ac	10-Jul-06 76A	20060710_76S
2006-07-10	11:40:00	55	25.0455	-80.3689	1	Ac	10-Jul-06 76A	20060710_76S
2006-07-10	11:41:00	56	25.0454	-80.369	1	Ac	10-Jul-06 76A	20060710_76S
2006-07-10	11:41:00	57	25.0454	-80.369	1	Ac	10-Jul-06 76A	20060710_76S
2006-07-10	11:41:00	58	25.0454	-80.369	1	Ac	10-Jul-06 76A	20060710_76S
2006-07-10	11:41:00	59	25.0454	-80.369	1	Ac	10-Jul-06 76A	20060710_76S
2006-07-10	13:43:00	62	25.0452	-80.3676	1	Ac	10-Jul-06 76B	20060710_76S
2006-07-10	13:44:00	63	25.0452	-80.3677	1	Ac	10-Jul-06 76B	20060710_76S
2006-07-10	13:44:00	64	25.0452	-80.3677	1	Ac	10-Jul-06 76B	20060710_76S
2006-07-10	13:44:00	65	25.0452	-80.3677	1	Ac	10-Jul-06 76B	20060710_76S
2006-07-10	13:45:00	66	25.0453	-80.3677	1	Ac	10-Jul-06 76B	20060710_76S
2006-07-10	13:46:00	67	25.0453	-80.3677	1	Ac	10-Jul-06 76B	20060710_76S
2006-07-10	13:46:00	68	25.0453	-80.3677	1	Ac	10-Jul-06 76B	20060710_76S
2006-07-10	13:46:00	69	25.0453	-80.3677	1	Ac	10-Jul-06 76B	20060710_76S
2006-07-10	13:50:00	70	25.0451	-80.3674	1	Ac	10-Jul-06 76B	20060710_76S
2006-07-10	13:50:00	71	25.0451	-80.3674	1	Ac	10-Jul-06 76B	20060710_76S
2006-07-10	13:50:00	72	25.0451	-80.3675	1	Ac	10-Jul-06 76B	20060710_76S
2006-07-10	13:51:00	73	25.0451	-80.3675	1	Ac	10-Jul-06 76B	20060710_76S
2006-07-10	13:51:00	74	25.0451	-80.3675	1	Ac	10-Jul-06 76B	20060710_76S
2006-07-10	13:51:00	75	25.0451	-80.3675	1	Ac	10-Jul-06 76B	20060710_76S
2006-07-10	13:51:00	76	25.0451	-80.3674	1	Ac	10-Jul-06 76B	20060710_76S
2006-07-10	13:51:00	77	25.0451	-80.3674	1	Ac	10-Jul-06 76B	20060710_76S
2006-07-10	13:51:00	78	25.0451	-80.3674	1	Ac	10-Jul-06 76B	20060710_76S
2006-07-10	13:51:00	79	25.0451	-80.3674	1	Ac	10-Jul-06 76B	20060710_76S
2006-07-10	13:52:00	80	25.0451	-80.3674	1	Ac	10-Jul-06 76B	20060710_76S
2006-07-10	13:52:00	81	25.0451	-80.3674	1	Ac	10-Jul-06 76B	20060710_76S
2006-07-10	13:52:00	82	25.0451	-80.3674	1	Ac	10-Jul-06 76B	20060710_76S
2006-07-10	13:52:00	83	25.0451	-80.3674	1	Ac	10-Jul-06 76B	20060710_76S
2006-07-10	14:06:00	84	25.0445	-80.367	1	Ac	10-Jul-06 76B	20060710_76S
2006-07-10	14:13:00	85	25.0444	-80.3669	1	Ac	10-Jul-06 76B	20060710_76S
2006-07-10	14:13:00	86	25.0444	-80.3669	1	Ac	10-Jul-06 76B	20060710_76S
2006-07-10	14:15:00	87	25.0445	-80.3669	1	Ac	10-Jul-06 76B	20060710_76S
2006-07-10	14:22:00	88	25.0449	-80.3672	1	Ac	10-Jul-06 76B	20060710_76S
2006-07-10	14:22:00	89	25.0449	-80.3672	1	Ac	10-Jul-06 76B	20060710_76S
2006-07-10	14:22:00	90	25.0449	-80.3672	1	Ac	10-Jul-06 76B	20060710_76S
2006-07-10	11:31:00	2	25.044	-80.3695	1	Ac	10-Jul-06-SA	20060710_S
2006-07-10	11:32:00	3	25.0438	-80.3694	1	Ac	10-Jul-06-SA	20060710_S
2006-07-10	11:38:00	4	25.0445	-80.3694	1	Ac	10-Jul-06-SA	20060710_S
2006-07-10	11:43:00	5	25.0439	-80.3692	1	Ac	10-Jul-06-SA	20060710_S
2006-07-10	11:47:00	6	25.0443	-80.3691	1	Ac	10-Jul-06-SA	20060710_S
2006-07-10	11:49:00	7	25.0446	-80.3691	1	Ac	10-Jul-06-SA	20060710_S
2006-07-10	11:49:00	8	25.0446	-80.3691	1	Ac	10-Jul-06-SA	20060710_S
2006-07-10	11:49:00	9	25.0446	-80.3692	1	Ac	10-Jul-06-SA	20060710_S
2006-07-10	11:49:00	10	25.0446	-80.3692	1	Ac	10-Jul-06-SA	20060710_S
2006-07-10	11:50:00	11	25.0446	-80.3692	1	Ac	10-Jul-06-SA	20060710_S
2006-07-10	11:52:00	12	25.0448	-80.3692	1	Ac	10-Jul-06-SA	20060710_S
2006-07-10	11:53:00	13	25.0448	-80.3692	1	Ac	10-Jul-06-SA	20060710_S
2006-07-10	11:54:00	14	25.0451	-80.369	1	Ac	10-Jul-06-SA	20060710_S
2006-07-10	11:54:00	15	25.045	-80.369	1	Ac	10-Jul-06-SA	20060710_S
2006-07-10	11:56:00	16	25.0448	-80.369	1	Ac	10-Jul-06-SA	20060710_S
2006-07-10	11:56:00	17	25.0448	-80.369	1	Ac	10-Jul-06-SA	20060710_S
2006-07-10	11:57:00	18	25.0447	-80.369	1	Ac	10-Jul-06-SA	20060710_S
2006-07-10	11:57:00	19	25.0447	-80.369	1	Ac	10-Jul-06-SA	20060710_S
2006-07-10	11:57:00	20	25.0447	-80.369	1	Ac	10-Jul-06-SA	20060710_S
2006-07-10	11:58:00	21	25.0447	-80.369	1	Ac	10-Jul-06-SA	20060710_S
2006-07-10	11:59:00	22	25.0447	-80.3689	1	Ac	10-Jul-06-SA	20060710_S
2006-07-10	11:59:00	23	25.0447	-80.3689	1	Ac	10-Jul-06-SA	20060710_S
2006-07-10	12:00:00	24	25.0445	-80.369	1	Ac	10-Jul-06-SA	20060710_S
2006-07-10	12:00:00	25	25.0445	-80.369	1	Ac	10-Jul-06-SA	20060710_S
2006-07-10	12:01:00	26	25.0444	-80.369	1	Ac	10-Jul-06-SA	20060710_S
2006-07-10	12:02:00	27	25.0442	-80.369	1	Ac	10-Jul-06-SA	20060710_S
2006-07-10	12:03:00	28	25.0438	-80.3689	1	Ac	10-Jul-06-SA	20060710_S
2006-07-10	12:10:00	29	25.0448	-80.3689	1	Ac	10-Jul-06-SA	20060710_S
2006-07-10	12:10:00	30	25.0448	-80.3689	1	Ac	10-Jul-06-SA	20060710_S
2006-07-10	12:11:00	31	25.0449	-80.3688	1	Ac	10-Jul-06-SA	20060710_S
2006-07-10	12:11:00	32	25.045	-80.3687	1	Ac	10-Jul-06-SA	20060710_S
2006-07-10	12:12:00	33	25.0452	-80.3687	1	Ac	10-Jul-06-SA	20060710_S
2006-07-10	12:13:00	34	25.0453	-80.3687	1	Ac	10-Jul-06-SA	20060710_S
2006-07-10	12:13:00	35	25.0453	-80.3687	1	Ac	10-Jul-06-SA	20060710_S
2006-07-10	12:14:00	36	25.0453	-80.3687	1	Ac	10-Jul-06-SA	20060710_S
2006-07-10	12:14:00	37	25.0453	-80.3688	1	Ac	10-Jul-06-SA	20060710_S
2006-07-10	12:14:00	38	25.0453	-80.3688	1	Ac	10-Jul-06-SA	20060710_S
2006-07-10	12:14:00	39	25.0454	-80.3688	1	Ac	10-Jul-06-SA	20060710_S
2006-07-10	12:14:00	40	25.0454	-80.3688	1	Ac	10-Jul-06-SA	20060710_S
2006-07-10	12:14:00	41	25.0454	-80.3689	1	Ac	10-Jul-06-SA	20060710_S
2006-07-10	12:14:00	42	25.0454	-80.3689	1	Ac	10-Jul-06-SA	20060710_S
2006-07-10	12:15:00	43	25.0454	-80.3689	1	Ac	10-Jul-06-SA	20060710_S
2006-07-10	12:15:00	44	25.0454	-80.369	1	Ac	10-Jul-06-SA	20060710_S
2006-07-10	12:15:00	45	25.0454	-80.369	1	Ac	10-Jul-06-SA	20060710_S
2006-07-10	12:16:00	46	25.0455	-80.3689	1	Ac	10-Jul-06-SA	20060710_S
2006-07-10	12:16:00	47	25.0455	-80.3689	1	Ac	10-Jul-06-SA	20060710_S
2006-07-10	12:16:00	48	25.0455	-80.3688	1	Ac	10-Jul-06-SA	20060710_S
2006-07-10	12:17:00	49	25.0455	-80.3687	1	Ac	10-Jul-06-SA	20060710_S
2006-07-10	12:18:00	50	25.0454	-80.3686	1	Ac	10-Jul-06-SA	20060710_S
2006-07-10	12:19:00	51	25.0452	-80.3686	1	Ac	10-Jul-06-SA	20060710_S
2006-07-10	12:19:00	52	25.0451	-80.3685	1	Ac	10-Jul-06-SA	20060710_S
2006-07-10	12:20:00	53	25.0452	-80.3685	1	Ac	10-Jul-06-SA	20060710_S
2006-07-10	12:22:00	54	25.0446	-80.3685	1	Ac	10-Jul-06-SA	20060710_S
2006-07-10	12:22:00	55	25.0446	-80.3685	1	Ac	10-Jul-06-SA	20060710_S
2006-07-10	12:23:00	56	25.0445	-80.3685	1	Ac	10-Jul-06-SA	20060710_S
2006-07-10	12:24:00	57	25.0443	-80.3685	1	Ac	10-Jul-06-SA	20060710_S
2006-07-10	12:25:00	58	25.0443	-80.3683	2	Ap	10-Jul-06-SA	20060710_S
2006-07-10	12:31:00	60	25.0439	-80.3683	1	Ap	10-Jul-06-SA	20060710_S
2006-07-10	12:32:00	61	25.044	-80.3683	1	Ap	10-Jul-06-SA	20060710_S
2006-07-10	12:38:00	62	25.0445	-80.3688	1	Ap	10-Jul-06-SA	20060710_S
2006-07-10	12:39:00	63	25.0447	-80.3688	1	Ap	10-Jul-06-SA	20060710_S
2006-07-10	13:29:00	66	25.0448	-80.3685	1	Ac	10-Jul-06-SB	20060710_S
2006-07-10	13:33:00	67	25.0452	-80.3684	1	Ac	10-Jul-06-SB	20060710_S
2006-07-10	13:35:00	68	25.045	-80.3683	1	Ac	10-Jul-06-SB	20060710_S
2006-07-10	13:35:00	69	25.045	-80.3683	1	Ac	10-Jul-06-SB	20060710_S
2006-07-10	13:36:00	70	25.0451	-80.3682	1	Ac	10-Jul-06-SB	20060710_S
2006-07-10	13:36:00	71	25.045	-80.3682	1	Ac	10-Jul-06-SB	20060710_S
2006-07-10	13:36:00	72	25.045	-80.3683	1	Ac	10-Jul-06-SB	20060710_S
2006-07-10	13:36:00	73	25.045	-80.3683	1	Ac	10-Jul-06-SB	20060710_S
2006-07-10	13:37:00	74	25.045	-80.3683	1	Ac	10-Jul-06-SB	20060710_S
2006-07-10	13:37:00	75	25.0449	-80.3683	1	Ac	10-Jul-06-SB	20060710_S
2006-07-10	13:47:00	76	25.045	-80.368	1	Ac	10-Jul-06-SB	20060710_S
2006-09-06	16:05:00	2	25.0443	-80.3956	1	Ac	06-Sep-06 72A	20060906_72
2006-09-06	16:06:00	3	25.0442	-80.3956	1	Ac	06-Sep-06 72A	20060906_72
2006-09-06	16:25:00	14	25.0437	-80.3951	1	Ac	06-Sep-06 SB	20060906_S
2006-09-11	10:35:00	2	25.0101	-80.3737	1	Ap	11-Sep-06 3A	20060911_3SEFSC
2006-09-11	10:35:00	3	25.0101	-80.3737	1	Ap	11-Sep-06 3A	20060911_3SEFSC
2006-09-11	10:37:00	4	25.0099	-80.3737	1	Ap	11-Sep-06 3A	20060911_3SEFSC
2006-09-11	10:37:00	5	25.01	-80.3737	1	Ap	11-Sep-06 3A	20060911_3SEFSC
2006-09-11	10:37:00	6	25.01	-80.3737	1	Ap	11-Sep-06 3A	20060911_3SEFSC
2006-09-11	10:39:00	7	25.0098	-80.3736	1	Ap	11-Sep-06 3A	20060911_3SEFSC
2006-09-11	10:39:00	8	25.0098	-80.3736	1	Ap	11-Sep-06 3A	20060911_3SEFSC
2006-09-11	10:39:00	9	25.0098	-80.3736	1	Ap	11-Sep-06 3A	20060911_3SEFSC
2006-09-11	10:39:00	10	25.0098	-80.3736	2	Ap	11-Sep-06 3A	20060911_3SEFSC
2006-09-11	10:39:00	11	25.0098	-80.3737	1	Ap	11-Sep-06 3A	20060911_3SEFSC
2006-09-11	10:43:00	12	25.0099	-80.3737	1	Ap	11-Sep-06 3A	20060911_3SEFSC
2006-09-11	10:43:00	13	25.01	-80.3737	1	Ap	11-Sep-06 3A	20060911_3SEFSC
2006-09-11	10:43:00	14	25.01	-80.3737	1	Ap	11-Sep-06 3A	20060911_3SEFSC
2006-09-11	10:43:00	15	25.01	-80.3737	1	Ap	11-Sep-06 3A	20060911_3SEFSC
2006-09-11	10:44:00	16	25.01	-80.3737	1	Ap	11-Sep-06 3A	20060911_3SEFSC
2006-09-11	10:46:00	17	25.01	-80.3738	1	Ap	11-Sep-06 3A	20060911_3SEFSC
2006-09-11	10:46:00	18	25.01	-80.3738	2	Ap	11-Sep-06 3A	20060911_3SEFSC
2006-09-11	10:47:00	19	25.01	-80.3737	1	Ap	11-Sep-06 3A	20060911_3SEFSC
2006-09-11	10:47:00	20	25.01	-80.3738	2	Ap	11-Sep-06 3A	20060911_3SEFSC
2006-09-11	10:48:00	21	25.01	-80.3738	1	Ap	11-Sep-06 3A	20060911_3SEFSC
2006-09-11	10:49:00	22	25.01	-80.3739	1	Ap	11-Sep-06 3A	20060911_3SEFSC
2006-09-11	10:49:00	23	25.01	-80.3739	1	Ap	11-Sep-06 3A	20060911_3SEFSC
2006-09-11	10:49:00	24	25.01	-80.3739	1	Ap	11-Sep-06 3A	20060911_3SEFSC
2006-09-11	10:51:00	25	25.0101	-80.3737	1	Ap	11-Sep-06 3A	20060911_3SEFSC
2006-09-11	10:54:00	26	25.0101	-80.3738	1	Ap	11-Sep-06 3A	20060911_3SEFSC
2006-09-11	10:55:00	27	25.0101	-80.3738	1	Ap	11-Sep-06 3A	20060911_3SEFSC
2006-09-11	11:00:00	28	25.0103	-80.3737	1	Ap	11-Sep-06 3A	20060911_3SEFSC
2006-09-11	11:12:00	29	25.0101	-80.3742	1	Ap	11-Sep-06 3A	20060911_3SEFSC
2006-09-11	11:14:00	30	25.0101	-80.374	1	Ap	11-Sep-06 3A	20060911_3SEFSC
2006-09-11	11:15:00	31	25.0101	-80.3741	1	Ap	11-Sep-06 3A	20060911_3SEFSC
2006-09-11	11:15:00	32	25.0101	-80.374	1	Ap	11-Sep-06 3A	20060911_3SEFSC
2006-09-11	11:16:00	33	25.0101	-80.374	1	Ap	11-Sep-06 3A	20060911_3SEFSC
2006-09-11	11:16:00	34	25.0101	-80.374	1	Ap	11-Sep-06 3A	20060911_3SEFSC
2006-09-11	11:19:00	35	25.0099	-80.374	1	Ap	11-Sep-06 3A	20060911_3SEFSC
2006-09-11	11:20:00	36	25.0099	-80.374	1	Ap	11-Sep-06 3A	20060911_3SEFSC
2006-09-11	11:20:00	37	25.0099	-80.374	2	Ap	11-Sep-06 3A	20060911_3SEFSC
2006-09-11	11:20:00	38	25.0099	-80.374	2	Ap	11-Sep-06 3A	20060911_3SEFSC
2006-09-11	11:20:00	39	25.0099	-80.374	1	Ap	11-Sep-06 3A	20060911_3SEFSC
2006-09-11	11:22:00	40	25.0098	-80.374	1	Ap	11-Sep-06 3A	20060911_3SEFSC
2006-09-11	11:22:00	41	25.0098	-80.374	1	Ap	11-Sep-06 3A	20060911_3SEFSC
2006-09-11	11:23:00	42	25.0099	-80.3739	1	Ap	11-Sep-06 3A	20060911_3SEFSC
2006-09-11	11:24:00	43	25.0099	-80.3739	1	Ap	11-Sep-06 3A	20060911_3SEFSC
2006-09-11	11:25:00	44	25.0098	-80.3739	1	Ap	11-Sep-06 3A	20060911_3SEFSC
2006-09-11	11:25:00	45	25.0098	-80.3739	1	Ap	11-Sep-06 3A	20060911_3SEFSC
2006-09-11	11:25:00	46	25.0098	-80.3739	1	Ap	11-Sep-06 3A	20060911_3SEFSC
2006-09-11	11:25:00	47	25.0098	-80.3739	1	Ap	11-Sep-06 3A	20060911_3SEFSC
2006-09-11	11:25:00	48	25.0098	-80.3739	1	Ap	11-Sep-06 3A	20060911_3SEFSC
2006-09-11	11:26:00	49	25.0098	-80.3739	1	Ap	11-Sep-06 3A	20060911_3SEFSC
2006-09-11	11:26:00	50	25.0098	-80.3739	1	Ap	11-Sep-06 3A	20060911_3SEFSC
2006-09-11	11:26:00	51	25.0098	-80.3739	1	Ap	11-Sep-06 3A	20060911_3SEFSC
2006-09-11	11:26:00	52	25.0098	-80.3739	1	Ap	11-Sep-06 3A	20060911_3SEFSC
2006-09-11	11:26:00	53	25.0098	-80.3739	1	Ap	11-Sep-06 3A	20060911_3SEFSC
2006-09-11	11:26:00	54	25.0098	-80.3739	1	Ap	11-Sep-06 3A	20060911_3SEFSC
2006-09-11	11:26:00	55	25.0098	-80.3739	1	Ap	11-Sep-06 3A	20060911_3SEFSC
2006-09-11	11:26:00	56	25.0098	-80.3739	1	Ap	11-Sep-06 3A	20060911_3SEFSC
2006-09-11	11:26:00	57	25.0098	-80.3739	1	Ap	11-Sep-06 3A	20060911_3SEFSC
2006-09-11	11:31:00	58	25.0096	-80.374	1	Ap	11-Sep-06 3A	20060911_3SEFSC
2006-09-11	11:31:00	59	25.0096	-80.374	1	Ap	11-Sep-06 3A	20060911_3SEFSC
2006-09-11	11:31:00	60	25.0096	-80.374	1	Ap	11-Sep-06 3A	20060911_3SEFSC
2006-09-11	11:31:00	61	25.0097	-80.3741	1	Ap	11-Sep-06 3A	20060911_3SEFSC
2006-09-11	11:34:00	63	25.0097	-80.3742	1	Ap	11-Sep-06 3A	20060911_3SEFSC
2006-09-11	11:34:00	64	25.0097	-80.3742	1	Ap	11-Sep-06 3A	20060911_3SEFSC
2006-09-11	11:34:00	65	25.0097	-80.3742	1	Ap	11-Sep-06 3A	20060911_3SEFSC
2006-09-11	11:35:00	66	25.0097	-80.3742	1	Ap	11-Sep-06 3A	20060911_3SEFSC
2006-09-11	11:35:00	67	25.0097	-80.3742	1	Ap	11-Sep-06 3A	20060911_3SEFSC
2006-09-11	11:35:00	68	25.0097	-80.3742	1	Ap	11-Sep-06 3A	20060911_3SEFSC
2006-09-11	11:36:00	69	25.0098	-80.3742	1	Ap	11-Sep-06 3A	20060911_3SEFSC
2006-09-11	11:37:00	70	25.0098	-80.3743	1	Ap	11-Sep-06 3A	20060911_3SEFSC
2006-09-11	11:38:00	71	25.0098	-80.3743	1	Ap	11-Sep-06 3A	20060911_3SEFSC
2006-09-11	11:38:00	72	25.0098	-80.3743	1	Ap	11-Sep-06 3A	20060911_3SEFSC
2006-09-11	11:41:00	73	25.0099	-80.3744	1	Ap	11-Sep-06 3A	20060911_3SEFSC
2006-09-11	13:27:00	75	25.0093	-80.3743	1	Ap	11-Sep-06 3B	20060911_3SEFSC
2006-09-11	13:27:00	76	25.0092	-80.3743	1	Ap	11-Sep-06 3B	20060911_3SEFSC
2006-09-11	13:29:00	77	25.0093	-80.3743	1	Ap	11-Sep-06 3B	20060911_3SEFSC
2006-09-11	13:31:00	78	25.0091	-80.3742	1	Ap	11-Sep-06 3B	20060911_3SEFSC
2006-09-11	13:31:00	79	25.0091	-80.3742	1	Ap	11-Sep-06 3B	20060911_3SEFSC
2006-09-11	13:36:00	90	25.0091	-80.3745	1	Ap	11-Sep-06 3B	20060911_3SEFSC
2006-09-11	13:38:00	91	25.0091	-80.3747	1	Ap	11-Sep-06 3B	20060911_3SEFSC
2006-09-11	13:39:00	92	25.0091	-80.3747	1	Ap	11-Sep-06 3B	20060911_3SEFSC
2006-09-11	13:39:00	93	25.0091	-80.3747	1	Ap	11-Sep-06 3B	20060911_3SEFSC
2006-09-11	13:39:00	94	25.0091	-80.3747	1	Ap	11-Sep-06 3B	20060911_3SEFSC
2006-09-11	13:39:00	95	25.0091	-80.3747	1	Ap	11-Sep-06 3B	20060911_3SEFSC
2006-09-11	13:40:00	96	25.0091	-80.3747	1	Ap	11-Sep-06 3B	20060911_3SEFSC
2006-09-11	13:40:00	97	25.0091	-80.3747	1	Ap	11-Sep-06 3B	20060911_3SEFSC
2006-09-11	13:40:00	98	25.0091	-80.3747	1	Ap	11-Sep-06 3B	20060911_3SEFSC
2006-09-11	13:40:00	99	25.0091	-80.3747	1	Ap	11-Sep-06 3B	20060911_3SEFSC
2006-09-11	13:40:00	100	25.0091	-80.3747	1	Ap	11-Sep-06 3B	20060911_3SEFSC
2006-09-11	13:40:00	101	25.0091	-80.3747	1	Ap	11-Sep-06 3B	20060911_3SEFSC
2006-09-11	13:41:00	102	25.0091	-80.3749	1	Ap	11-Sep-06 3B	20060911_3SEFSC
2006-09-11	13:41:00	103	25.0091	-80.3749	1	Ap	11-Sep-06 3B	20060911_3SEFSC
2006-09-11	13:45:00	109	25.0093	-80.3753	1	Ap	11-Sep-06 3B	20060911_3SEFSC
2006-09-11	13:52:00	110	25.0095	-80.3754	1	Ap	11-Sep-06 3B	20060911_3SEFSC
2006-09-11	13:52:00	111	25.0095	-80.3754	1	Ap	11-Sep-06 3B	20060911_3SEFSC
2006-09-11	13:52:00	112	25.0095	-80.3754	1	Ap	11-Sep-06 3B	20060911_3SEFSC
2006-09-11	13:52:00	113	25.0095	-80.3754	1	Ap	11-Sep-06 3B	20060911_3SEFSC
2006-09-11	14:08:00	114	25.0098	-80.3749	1	Ap	11-Sep-06 3B	20060911_3SEFSC
2006-09-11	14:08:00	115	25.0098	-80.3749	1	Ap	11-Sep-06 3B	20060911_3SEFSC
2006-09-11	14:08:00	116	25.0098	-80.3749	1	Ap	11-Sep-06 3B	20060911_3SEFSC
2006-09-11	14:08:00	117	25.0098	-80.3749	1	Ap	11-Sep-06 3B	20060911_3SEFSC
2006-09-11	14:08:00	118	25.0098	-80.3749	1	Ap	11-Sep-06 3B	20060911_3SEFSC
2006-09-11	14:09:00	119	25.0098	-80.3748	1	Ap	11-Sep-06 3B	20060911_3SEFSC
2006-09-11	14:12:00	120	25.0096	-80.3747	1	Ap	11-Sep-06 3B	20060911_3SEFSC
2006-09-11	14:12:00	121	25.0096	-80.3747	1	Ap	11-Sep-06 3B	20060911_3SEFSC
2006-09-11	14:12:00	122	25.0096	-80.3748	1	Ap	11-Sep-06 3B	20060911_3SEFSC
2006-09-11	14:12:00	123	25.0096	-80.3748	1	Ap	11-Sep-06 3B	20060911_3SEFSC
2006-09-11	14:12:00	124	25.0096	-80.3748	1	Ap	11-Sep-06 3B	20060911_3SEFSC
2006-09-11	14:12:00	125	25.0095	-80.3748	1	Ap	11-Sep-06 3B	20060911_3SEFSC
2006-09-11	14:21:00	139	25.0093	-80.3748	1	Ap	11-Sep-06 3B	20060911_3SEFSC
2006-09-11	14:27:00	140	25.0092	-80.3748	1	Ap	11-Sep-06 3B	20060911_3SEFSC
2006-09-11	14:27:00	141	25.0093	-80.3748	1	Ap	11-Sep-06 3B	20060911_3SEFSC
2006-09-11	14:27:00	142	25.0092	-80.3747	1	Ap	11-Sep-06 3B	20060911_3SEFSC
2006-09-11	14:27:00	143	25.0093	-80.3747	1	Ap	11-Sep-06 3B	20060911_3SEFSC
2006-09-11	14:27:00	144	25.0093	-80.3747	1	Ap	11-Sep-06 3B	20060911_3SEFSC
2006-09-11	14:37:00	145	25.0092	-80.3745	3	Ap	11-Sep-06 3B	20060911_3SEFSC
2006-09-11	10:38:00	2	25.0101	-80.373	1	Ap	11-Sep-06 72A	20060911_72
2006-09-11	10:40:00	3	25.0102	-80.3731	1	Ap	11-Sep-06 72A	20060911_72
2006-09-11	10:41:00	4	25.0102	-80.3732	1	Ap	11-Sep-06 72A	20060911_72
2006-09-11	10:42:00	5	25.0102	-80.3732	4	Ap	11-Sep-06 72A	20060911_72
2006-09-11	10:43:00	6	25.0101	-80.3733	8	Ap	11-Sep-06 72A	20060911_72
2006-09-11	10:59:00	7	25.0101	-80.3737	1	Ap	11-Sep-06 72A	20060911_72
2006-09-11	11:08:00	8	25.0107	-80.3735	1	Ap	11-Sep-06 72A	20060911_72
2006-09-11	11:20:00	9	25.0105	-80.3734	1	Ap	11-Sep-06 72A	20060911_72
2006-09-11	11:27:00	10	25.0102	-80.3734	2	Ap	11-Sep-06 72A	20060911_72
2006-09-11	13:41:00	13	25.0091	-80.3763	1	Ap	11-Sep-06 72C	20060911_72
2006-09-11	13:52:00	14	25.0089	-80.3762	1	Ap	11-Sep-06 72C	20060911_72
2006-09-11	10:57:00	17	25.0106	-80.3727	12	Ac	11-Sep-06 SA	20060911_S
2006-09-11	11:19:00	26	25.0113	-80.3731	1	Ap	11-Sep-06 SA	20060911_S
2006-09-11	11:19:00	27	25.0113	-80.3731	1	Ap	11-Sep-06 SA	20060911_S
2006-09-11	11:21:00	28	25.0113	-80.373	1	Ap	11-Sep-06 SA	20060911_S
2006-09-11	11:23:00	29	25.0112	-80.3728	5	Ap	11-Sep-06 SA	20060911_S
2006-09-11	11:24:00	30	25.0112	-80.3729	1	Ap	11-Sep-06 SA	20060911_S
2006-09-11	11:24:00	31	25.0112	-80.3729	1	Ap	11-Sep-06 SA	20060911_S
2006-09-11	11:24:00	32	25.0112	-80.3729	1	Ap	11-Sep-06 SA	20060911_S
2006-09-11	11:24:00	33	25.0112	-80.3729	1	Ap	11-Sep-06 SA	20060911_S
2006-09-11	11:24:00	34	25.0112	-80.3729	1	Ap	11-Sep-06 SA	20060911_S
2006-09-11	11:24:00	35	25.0112	-80.3729	1	Ap	11-Sep-06 SA	20060911_S
2006-09-11	11:24:00	36	25.0112	-80.3729	1	Ap	11-Sep-06 SA	20060911_S
2006-09-11	11:24:00	37	25.0112	-80.3729	1	Ap	11-Sep-06 SA	20060911_S
2006-09-11	11:24:00	38	25.0112	-80.3729	1	Ap	11-Sep-06 SA	20060911_S
2006-09-11	11:24:00	39	25.0112	-80.3729	1	Ap	11-Sep-06 SA	20060911_S
2006-09-11	11:24:00	40	25.0112	-80.3729	1	Ap	11-Sep-06 SA	20060911_S
2006-09-11	11:25:00	41	25.0112	-80.3728	1	Ap	11-Sep-06 SA	20060911_S
2006-09-11	11:26:00	42	25.0113	-80.373	1	Ap	11-Sep-06 SA	20060911_S
2006-09-11	11:26:00	43	25.0113	-80.3729	1	Ap	11-Sep-06 SA	20060911_S
2006-09-11	11:26:00	44	25.0113	-80.3729	1	Ap	11-Sep-06 SA	20060911_S
2006-09-11	11:31:00	48	25.0113	-80.3727	1	Ap	11-Sep-06 SA	20060911_S
2006-09-11	12:06:00	64	25.0102	-80.3731	1	Ap	11-Sep-06 SA	20060911_S
2006-09-11	12:07:00	65	25.0101	-80.3731	1	Ap	11-Sep-06 SA	20060911_S
2006-09-11	12:10:00	71	25.0104	-80.3731	1	Ap	11-Sep-06 SA	20060911_S
2006-09-11	12:10:00	72	25.0104	-80.3731	1	Ap	11-Sep-06 SA	20060911_S
2006-09-11	12:10:00	73	25.0104	-80.3731	1	Ap	11-Sep-06 SA	20060911_S
2006-09-11	12:10:00	74	25.0105	-80.3731	1	Ap	11-Sep-06 SA	20060911_S
2006-09-11	12:11:00	75	25.0105	-80.3732	1	Ap	11-Sep-06 SA	20060911_S
2006-09-11	12:11:00	76	25.0104	-80.3732	1	Ap	11-Sep-06 SA	20060911_S
2006-09-11	12:11:00	77	25.0104	-80.3732	1	Ap	11-Sep-06 SA	20060911_S
2006-09-11	12:12:00	78	25.0103	-80.3732	1	Ap	11-Sep-06 SA	20060911_S
2006-09-11	12:13:00	80	25.0104	-80.3733	1	Ap	11-Sep-06 SA	20060911_S
2006-09-11	12:15:00	83	25.0105	-80.3734	1	Ap	11-Sep-06 SA	20060911_S
2006-09-11	12:24:00	90	25.0106	-80.373	1	Ap	11-Sep-06 SA	20060911_S
2006-09-11	13:00:00	92	25.0091	-80.3747	1	Ap	11-Sep-06 SB/SC	20060911_S
2006-09-11	13:00:00	93	25.0091	-80.3747	1	Ap	11-Sep-06 SB/SC	20060911_S
2006-09-11	13:00:00	94	25.0091	-80.3747	1	Ap	11-Sep-06 SB/SC	20060911_S
2006-09-11	13:01:00	95	25.0091	-80.3747	1	Ap	11-Sep-06 SB/SC	20060911_S
2006-09-11	13:01:00	96	25.0091	-80.3747	1	Ap	11-Sep-06 SB/SC	20060911_S
2006-09-11	13:01:00	97	25.0091	-80.3747	1	Ap	11-Sep-06 SB/SC	20060911_S
2006-09-11	13:01:00	98	25.0091	-80.3747	1	Ap	11-Sep-06 SB/SC	20060911_S
2006-09-11	13:01:00	99	25.0091	-80.3747	1	Ap	11-Sep-06 SB/SC	20060911_S
2006-09-11	13:01:00	100	25.0091	-80.3747	1	Ap	11-Sep-06 SB/SC	20060911_S
2006-09-11	13:01:00	101	25.0091	-80.3747	1	Ap	11-Sep-06 SB/SC	20060911_S
2006-09-11	13:03:00	102	25.0091	-80.3747	1	Ap	11-Sep-06 SB/SC	20060911_S
2006-09-11	13:04:00	103	25.0091	-80.3747	1	Ap	11-Sep-06 SB/SC	20060911_S
2006-09-11	13:04:00	104	25.0091	-80.3747	1	Ap	11-Sep-06 SB/SC	20060911_S
2006-09-11	13:04:00	105	25.0091	-80.3748	1	Ap	11-Sep-06 SB/SC	20060911_S
2006-09-11	13:05:00	106	25.0091	-80.3749	1	Ap	11-Sep-06 SB/SC	20060911_S
2006-09-11	13:05:00	107	25.0091	-80.3749	1	Ap	11-Sep-06 SB/SC	20060911_S
2006-09-11	13:08:00	108	25.0091	-80.375	1	Ap	11-Sep-06 SB/SC	20060911_S
2006-09-11	13:08:00	109	25.0091	-80.375	1	Ap	11-Sep-06 SB/SC	20060911_S
2006-09-11	13:08:00	110	25.009	-80.375	1	Ap	11-Sep-06 SB/SC	20060911_S
2006-09-11	13:08:00	111	25.009	-80.375	1	Ap	11-Sep-06 SB/SC	20060911_S
2006-09-11	13:08:00	112	25.009	-80.375	1	Ap	11-Sep-06 SB/SC	20060911_S
2006-09-11	13:08:00	113	25.009	-80.375	1	Ap	11-Sep-06 SB/SC	20060911_S
2006-09-11	13:08:00	114	25.0091	-80.375	1	Ap	11-Sep-06 SB/SC	20060911_S
2006-09-11	13:08:00	115	25.0091	-80.3751	1	Ap	11-Sep-06 SB/SC	20060911_S
2006-09-11	13:08:00	116	25.0091	-80.3751	1	Ap	11-Sep-06 SB/SC	20060911_S
2006-09-11	13:09:00	117	25.009	-80.3751	1	Ap	11-Sep-06 SB/SC	20060911_S
2006-09-11	13:09:00	118	25.0091	-80.375	1	Ap	11-Sep-06 SB/SC	20060911_S
2006-09-11	13:10:00	119	25.0091	-80.375	1	Ap	11-Sep-06 SB/SC	20060911_S
2006-09-11	13:14:00	120	25.0091	-80.3751	1	Ap	11-Sep-06 SB/SC	20060911_S
2006-09-11	13:17:00	121	25.0093	-80.3753	1	Ap	11-Sep-06 SB/SC	20060911_S
2006-09-11	13:24:00	122	25.009	-80.3755	1	Ap	11-Sep-06 SB/SC	20060911_S
2006-09-11	13:24:00	123	25.009	-80.3755	1	Ap	11-Sep-06 SB/SC	20060911_S
2006-09-11	13:24:00	124	25.009	-80.3755	1	Ap	11-Sep-06 SB/SC	20060911_S
2006-09-11	13:24:00	125	25.009	-80.3755	1	Ap	11-Sep-06 SB/SC	20060911_S
2006-09-11	13:24:00	126	25.009	-80.3755	1	Ap	11-Sep-06 SB/SC	20060911_S
2006-09-11	13:24:00	127	25.009	-80.3755	1	Ap	11-Sep-06 SB/SC	20060911_S
2006-09-11	13:26:00	128	25.009	-80.3754	1	Ap	11-Sep-06 SB/SC	20060911_S
2006-09-11	13:29:00	129	25.009	-80.3753	1	Ap	11-Sep-06 SB/SC	20060911_S
2006-09-11	13:30:00	130	25.0089	-80.3753	1	Ap	11-Sep-06 SB/SC	20060911_S
2006-09-11	13:32:00	131	25.0088	-80.3754	1	Ap	11-Sep-06 SB/SC	20060911_S
2006-09-11	13:33:00	132	25.0089	-80.3752	1	Ap	11-Sep-06 SB/SC	20060911_S
2006-09-11	14:10:00	133	25.0091	-80.3763	1	Ap	11-Sep-06 SB/SC	20060911_S
2006-09-14	14:32:00	20	25.0201	-80.3683	1	Ac	14-Sep-06 72A	20060914_72
2006-09-14	13:17:00	135	25.0181	-80.3684	1	Ap	14-Sep-06 SA	20060914_S
2006-09-14	13:19:00	136	25.0183	-80.3686	1	Ap	14-Sep-06 SA	20060914_S
2006-09-14	13:19:00	137	25.0183	-80.3685	1	Ap	14-Sep-06 SA	20060914_S
2006-09-14	13:20:00	138	25.0183	-80.3685	1	Ap	14-Sep-06 SA	20060914_S
2006-09-14	13:20:00	139	25.0183	-80.3685	1	Ap	14-Sep-06 SA	20060914_S
2006-09-14	13:21:00	140	25.0183	-80.3685	1	Ap	14-Sep-06 SA	20060914_S
2006-09-14	13:21:00	141	25.0183	-80.3684	1	Ap	14-Sep-06 SA	20060914_S
2006-09-14	13:22:00	142	25.0182	-80.3684	1	Ap	14-Sep-06 SA	20060914_S
2006-09-14	13:22:00	143	25.0183	-80.3684	1	Ap	14-Sep-06 SA	20060914_S
2006-09-14	13:23:00	144	25.0182	-80.3684	1	Ap	14-Sep-06 SA	20060914_S
2006-09-14	13:23:00	145	25.0182	-80.3683	1	Ap	14-Sep-06 SA	20060914_S
2006-09-14	13:24:00	146	25.0182	-80.3683	1	Ap	14-Sep-06 SA	20060914_S
2006-09-14	13:25:00	147	25.0181	-80.3681	1	Ap	14-Sep-06 SA	20060914_S
2006-09-14	13:26:00	148	25.0183	-80.3681	1	Ap	14-Sep-06 SA	20060914_S
2006-09-14	13:27:00	149	25.0183	-80.3681	1	Ap	14-Sep-06 SA	20060914_S
2006-09-18	14:25:00	26	24.9858	-80.4158	1	Ap	18-Sep-06 72A	20060918_72
2006-09-18	14:31:00	27	24.9863	-80.417	1	Ac	18-Sep-06 72A	20060918_72
2006-09-18	14:32:00	28	24.9864	-80.417	1	Ac	18-Sep-06 72A	20060918_72
2006-09-18	14:33:00	29	24.9863	-80.4169	1	Ac	18-Sep-06 72A	20060918_72
2006-09-18	14:34:00	30	24.9863	-80.417	1	Ac	18-Sep-06 72A	20060918_72
2006-09-18	14:15:00	154	24.9861	-80.4158	1	Ap	18-Sep-06 SA	20060918_S
2006-09-18	14:15:00	155	24.9861	-80.4158	1	Ap	18-Sep-06 SA	20060918_S
2006-09-18	14:15:00	156	24.9861	-80.4158	1	Ap	18-Sep-06 SA	20060918_S
2006-09-18	14:16:00	157	24.986	-80.4159	1	Ap	18-Sep-06 SA	20060918_S
2006-09-18	14:16:00	158	24.986	-80.4159	1	Ap	18-Sep-06 SA	20060918_S
2006-09-18	14:17:00	159	24.9861	-80.4158	1	Ap	18-Sep-06 SA	20060918_S
2006-09-18	14:17:00	160	24.986	-80.4157	1	Ap	18-Sep-06 SA	20060918_S
2006-09-18	14:17:00	161	24.9861	-80.4158	1	Ap	18-Sep-06 SA	20060918_S
2006-09-18	14:17:00	162	24.9861	-80.4158	1	Ap	18-Sep-06 SA	20060918_S
2006-09-18	14:17:00	163	24.986	-80.4158	1	Ap	18-Sep-06 SA	20060918_S
2006-09-18	14:17:00	164	24.9861	-80.4157	1	Ap	18-Sep-06 SA	20060918_S
2006-09-18	14:18:00	165	24.986	-80.4157	1	Ap	18-Sep-06 SA	20060918_S
2006-09-18	14:21:00	166	24.986	-80.4157	1	Ap	18-Sep-06 SA	20060918_S
2006-09-18	14:22:00	167	24.9859	-80.4157	2	Ap	18-Sep-06 SA	20060918_S
2006-09-19	12:17:00	6	25.0086	-80.3762	1	Ap	19-Sep-06 72B	20060919_72
2006-09-19	12:24:00	7	25.0082	-80.3764	1	Ap	19-Sep-06 72B	20060919_72
2006-09-19	12:30:00	8	25.0091	-80.3766	1	Ap	19-Sep-06 72B	20060919_72
2006-09-19	12:30:00	9	25.0091	-80.3766	1	Ap	19-Sep-06 72B	20060919_72
2006-09-19	12:32:00	10	25.0089	-80.3764	1	Ap	19-Sep-06 72B	20060919_72
2006-09-19	12:33:00	11	25.0089	-80.3764	1	Ap	19-Sep-06 72B	20060919_72
2006-09-19	12:33:00	12	25.0089	-80.3764	1	Ap	19-Sep-06 72B	20060919_72
2006-09-19	12:43:00	13	25.0089	-80.3762	1	Ap	19-Sep-06 72B	20060919_72
2006-09-19	12:43:00	14	25.0089	-80.3762	1	Ap	19-Sep-06 72B	20060919_72
2006-09-19	12:41:00	20	25.0084	-80.3779	4	Ap	19-Sep-06 SB	20060919_S
2006-09-19	12:43:00	21	25.0086	-80.3778	1	Ap	19-Sep-06 SB	20060919_S
2006-09-19	12:46:00	22	25.0086	-80.3771	2	Ap	19-Sep-06 SB	20060919_S
2006-09-19	12:48:00	23	25.0085	-80.377	1	Ap	19-Sep-06 SB	20060919_S
2006-09-19	10:32:00	2	24.9864	-80.4169	1	Ac	19-Sep-06 3A	20060919_3
2006-09-19	10:33:00	3	24.9863	-80.4169	1	Ac	19-Sep-06 3A	20060919_3
2006-09-19	10:33:00	4	24.9863	-80.417	1	Ac	19-Sep-06 3A	20060919_3
2006-09-19	10:35:00	5	24.9863	-80.4169	1	Ac	19-Sep-06 3A	20060919_3
2006-09-19	10:44:00	6	24.986	-80.4172	1	Ac	19-Sep-06 3A	20060919_3
2006-09-19	10:45:00	7	24.9861	-80.4173	1	Ac	19-Sep-06 3A	20060919_3
2006-09-19	10:46:00	8	24.9861	-80.4172	1	Ac	19-Sep-06 3A	20060919_3
2006-09-19	10:51:00	9	24.9862	-80.4183	1	Ap	19-Sep-06 3A	20060919_3
2006-09-19	10:53:00	10	24.9863	-80.4186	1	Ap	19-Sep-06 3A	20060919_3
2006-09-19	11:09:00	11	24.9857	-80.4175	1	Ap	19-Sep-06 3A	20060919_3
2006-09-19	11:14:00	12	24.9858	-80.4181	1	Ap	19-Sep-06 3A	20060919_3
2006-09-19	10:12:00	6	24.9853	-80.4164	1	Ap	19-Sep-06 SA	20060919_S
2006-09-19	10:12:00	7	24.9853	-80.4164	1	Ap	19-Sep-06 SA	20060919_S
2006-09-19	10:13:00	8	24.9854	-80.4165	1	Ap	19-Sep-06 SA	20060919_S
2006-09-19	10:14:00	9	24.9855	-80.4166	1	Ac	19-Sep-06 SA	20060919_S
2006-09-19	10:14:00	10	24.9855	-80.4167	1	Ac	19-Sep-06 SA	20060919_S
2006-09-19	10:15:00	11	24.9855	-80.4167	1	Ac	19-Sep-06 SA	20060919_S
2006-09-19	10:38:00	12	24.9864	-80.4157	1	Ap	19-Sep-06 SA	20060919_S
2007-06-05	11:02:00	68	25.14	-80.2946	1	Ap	05JUN2007-HS	20070605_HS
2007-06-05	11:02:00	69	25.14	-80.2946	1	Ap	05JUN2007-HS	20070605_HS
2007-06-05	11:02:00	70	25.14	-80.2946	1	Ap	05JUN2007-HS	20070605_HS
2007-06-05	11:02:00	71	25.14	-80.2946	1	Ap	05JUN2007-HS	20070605_HS
2007-06-05	11:03:00	72	25.14	-80.2946	1	Ap	05JUN2007-HS	20070605_HS
2007-06-05	11:03:00	73	25.14	-80.2946	1	Ap	05JUN2007-HS	20070605_HS
2007-06-05	11:03:00	74	25.14	-80.2946	1	Ap	05JUN2007-HS	20070605_HS
2007-06-05	11:04:00	75	25.14	-80.2947	1	Ap	05JUN2007-HS	20070605_HS
2007-06-05	11:05:00	76	25.14	-80.2947	1	Ap	05JUN2007-HS	20070605_HS
2007-06-05	11:05:00	77	25.14	-80.2947	1	Ap	05JUN2007-HS	20070605_HS
2007-06-05	11:05:00	78	25.14	-80.2948	1	Ap	05JUN2007-HS	20070605_HS
2007-06-05	11:06:00	79	25.1401	-80.2948	1	Ap	05JUN2007-HS	20070605_HS
2007-06-05	11:06:00	80	25.1401	-80.2948	1	Ap	05JUN2007-HS	20070605_HS
2007-06-05	11:06:00	81	25.1401	-80.2948	1	Ap	05JUN2007-HS	20070605_HS
2007-06-05	11:06:00	82	25.1401	-80.2948	1	Ap	05JUN2007-HS	20070605_HS
2007-06-05	11:06:00	83	25.1401	-80.2949	1	Ap	05JUN2007-HS	20070605_HS
2007-06-05	11:07:00	84	25.14	-80.2948	1	Ap	05JUN2007-HS	20070605_HS
2007-06-05	11:08:00	85	25.14	-80.2948	1	Ap	05JUN2007-HS	20070605_HS
2007-06-05	11:08:00	86	25.14	-80.2947	1	Ap	05JUN2007-HS	20070605_HS
2007-06-05	11:08:00	87	25.14	-80.2948	1	Ap	05JUN2007-HS	20070605_HS
2007-06-05	11:08:00	88	25.14	-80.2948	1	Ap	05JUN2007-HS	20070605_HS
2007-06-05	11:08:00	89	25.14	-80.2948	1	Ap	05JUN2007-HS	20070605_HS
2007-06-05	11:09:00	90	25.14	-80.2948	1	Ap	05JUN2007-HS	20070605_HS
2007-06-05	11:09:00	91	25.14	-80.2949	1	Ap	05JUN2007-HS	20070605_HS
2007-06-05	11:09:00	92	25.14	-80.2949	1	Ap	05JUN2007-HS	20070605_HS
2007-06-05	11:09:00	93	25.14	-80.2949	1	Ap	05JUN2007-HS	20070605_HS
2007-06-05	11:09:00	94	25.14	-80.2949	1	Ap	05JUN2007-HS	20070605_HS
2007-06-05	11:09:00	95	25.14	-80.2949	1	Ap	05JUN2007-HS	20070605_HS
2007-06-05	11:10:00	96	25.14	-80.2949	1	Ap	05JUN2007-HS	20070605_HS
2007-06-05	11:10:00	97	25.14	-80.295	1	Ap	05JUN2007-HS	20070605_HS
2007-06-05	11:10:00	98	25.14	-80.295	1	Ap	05JUN2007-HS	20070605_HS
2007-06-05	11:10:00	99	25.14	-80.2949	1	Ap	05JUN2007-HS	20070605_HS
2007-06-05	11:11:00	100	25.14	-80.2949	1	Ap	05JUN2007-HS	20070605_HS
2007-06-05	11:11:00	101	25.14	-80.2949	1	Ap	05JUN2007-HS	20070605_HS
2007-06-05	11:11:00	102	25.14	-80.2949	1	Ap	05JUN2007-HS	20070605_HS
2007-06-05	11:11:00	103	25.14	-80.2949	1	Ap	05JUN2007-HS	20070605_HS
2007-06-05	11:11:00	104	25.14	-80.2949	1	Ap	05JUN2007-HS	20070605_HS
2007-06-05	11:11:00	105	25.14	-80.2949	1	Ap	05JUN2007-HS	20070605_HS
2007-06-05	11:12:00	106	25.14	-80.2949	1	Ap	05JUN2007-HS	20070605_HS
2007-06-05	11:12:00	107	25.14	-80.2949	1	Ap	05JUN2007-HS	20070605_HS
2007-06-05	11:12:00	108	25.14	-80.2949	1	Ap	05JUN2007-HS	20070605_HS
2007-06-05	11:12:00	109	25.14	-80.2949	1	Ap	05JUN2007-HS	20070605_HS
2007-06-05	11:12:00	110	25.14	-80.2949	1	Ap	05JUN2007-HS	20070605_HS
2007-06-05	11:12:00	111	25.14	-80.2949	1	Ap	05JUN2007-HS	20070605_HS
2007-06-05	11:12:00	112	25.14	-80.2948	1	Ap	05JUN2007-HS	20070605_HS
2007-06-05	11:13:00	113	25.14	-80.2948	1	Ap	05JUN2007-HS	20070605_HS
2007-06-05	11:13:00	114	25.14	-80.2948	1	Ap	05JUN2007-HS	20070605_HS
2007-06-05	11:14:00	115	25.14	-80.2949	1	Ap	05JUN2007-HS	20070605_HS
2007-06-05	11:14:00	116	25.14	-80.2949	1	Ap	05JUN2007-HS	20070605_HS
2007-06-05	11:15:00	117	25.14	-80.2949	1	Ap	05JUN2007-HS	20070605_HS
2007-06-05	11:15:00	118	25.14	-80.2949	1	Ap	05JUN2007-HS	20070605_HS
2007-06-05	11:15:00	119	25.14	-80.2949	1	Ap	05JUN2007-HS	20070605_HS
2007-06-05	11:16:00	120	25.14	-80.2949	1	Ap	05JUN2007-HS	20070605_HS
2007-06-05	11:16:00	121	25.14	-80.2949	1	Ap	05JUN2007-HS	20070605_HS
2007-06-05	11:16:00	122	25.1401	-80.2949	1	Ap	05JUN2007-HS	20070605_HS
2007-06-05	11:16:00	123	25.1401	-80.2949	1	Ap	05JUN2007-HS	20070605_HS
2007-06-05	11:16:00	124	25.14	-80.2949	1	Ap	05JUN2007-HS	20070605_HS
2007-06-05	11:16:00	125	25.14	-80.2949	1	Ap	05JUN2007-HS	20070605_HS
2007-06-05	11:17:00	126	25.14	-80.2949	1	Ap	05JUN2007-HS	20070605_HS
2007-06-05	11:17:00	127	25.1399	-80.2948	1	Ap	05JUN2007-HS	20070605_HS
2007-06-05	11:17:00	128	25.14	-80.2948	1	Ap	05JUN2007-HS	20070605_HS
2007-06-05	11:18:00	129	25.1398	-80.2947	1	Ap	05JUN2007-HS	20070605_HS
2007-06-05	11:18:00	130	25.14	-80.2948	1	Ap	05JUN2007-HS	20070605_HS
2007-06-05	11:18:00	131	25.14	-80.2948	1	Ap	05JUN2007-HS	20070605_HS
2007-06-05	11:18:00	132	25.14	-80.2948	1	Ap	05JUN2007-HS	20070605_HS
2007-06-05	11:19:00	133	25.1401	-80.2948	1	Ap	05JUN2007-HS	20070605_HS
2007-06-05	11:19:00	134	25.1401	-80.2948	1	Ap	05JUN2007-HS	20070605_HS
2007-06-05	11:20:00	135	25.1402	-80.2948	1	Ap	05JUN2007-HS	20070605_HS
2007-06-05	11:20:00	136	25.1402	-80.2948	1	Ap	05JUN2007-HS	20070605_HS
2007-06-05	11:20:00	137	25.1401	-80.2947	1	Ap	05JUN2007-HS	20070605_HS
2007-06-05	11:20:00	138	25.1401	-80.2947	1	Ap	05JUN2007-HS	20070605_HS
2007-06-05	11:20:00	139	25.1401	-80.2947	1	Ap	05JUN2007-HS	20070605_HS
2007-06-05	11:20:00	140	25.1399	-80.2946	1	Ap	05JUN2007-HS	20070605_HS
2007-06-05	11:20:00	141	25.1399	-80.2946	1	Ap	05JUN2007-HS	20070605_HS
2007-06-05	11:21:00	142	25.14	-80.2947	1	Ap	05JUN2007-HS	20070605_HS
2007-06-05	11:21:00	143	25.14	-80.2947	1	Ap	05JUN2007-HS	20070605_HS
2007-06-05	11:21:00	144	25.14	-80.2947	1	Ap	05JUN2007-HS	20070605_HS
2007-06-05	11:21:00	145	25.1398	-80.2945	1	Ap	05JUN2007-HS	20070605_HS
2007-06-05	11:21:00	146	25.1398	-80.2945	1	Ap	05JUN2007-HS	20070605_HS
2007-06-05	11:21:00	147	25.1398	-80.2945	1	Ap	05JUN2007-HS	20070605_HS
2007-06-05	11:21:00	148	25.1399	-80.2945	1	Ap	05JUN2007-HS	20070605_HS
2007-06-05	11:22:00	149	25.1399	-80.2945	1	Ap	05JUN2007-HS	20070605_HS
2007-06-05	11:22:00	150	25.1399	-80.2945	1	Ap	05JUN2007-HS	20070605_HS
2007-06-05	11:22:00	151	25.1399	-80.2945	1	Ap	05JUN2007-HS	20070605_HS
2007-06-05	11:22:00	152	25.1398	-80.2945	1	Ap	05JUN2007-HS	20070605_HS
2007-06-05	11:22:00	153	25.1398	-80.2945	1	Ap	05JUN2007-HS	20070605_HS
2007-06-05	11:23:00	154	25.1399	-80.2945	1	Ap	05JUN2007-HS	20070605_HS
2007-06-05	11:23:00	155	25.1399	-80.2945	1	Ap	05JUN2007-HS	20070605_HS
2007-06-05	11:23:00	156	25.1399	-80.2945	1	Ap	05JUN2007-HS	20070605_HS
2007-06-05	11:24:00	157	25.1399	-80.2945	1	Ap	05JUN2007-HS	20070605_HS
2007-06-05	11:24:00	158	25.14	-80.2945	1	Ap	05JUN2007-HS	20070605_HS
2007-06-05	11:24:00	159	25.1399	-80.2945	1	Ap	05JUN2007-HS	20070605_HS
2007-06-05	11:24:00	160	25.14	-80.2945	1	Ap	05JUN2007-HS	20070605_HS
2007-06-05	11:24:00	161	25.14	-80.2945	1	Ap	05JUN2007-HS	20070605_HS
2007-06-05	11:25:00	162	25.14	-80.2945	1	Ap	05JUN2007-HS	20070605_HS
2007-06-05	11:25:00	163	25.14	-80.2945	1	Ap	05JUN2007-HS	20070605_HS
2007-06-05	11:25:00	164	25.14	-80.2944	1	Ap	05JUN2007-HS	20070605_HS
2007-06-05	11:25:00	165	25.14	-80.2944	1	Ap	05JUN2007-HS	20070605_HS
2007-06-05	11:25:00	166	25.14	-80.2944	1	Ap	05JUN2007-HS	20070605_HS
2007-06-05	11:25:00	167	25.14	-80.2944	1	Ap	05JUN2007-HS	20070605_HS
2007-06-05	11:26:00	168	25.14	-80.2944	1	Ap	05JUN2007-HS	20070605_HS
2007-06-05	11:26:00	169	25.14	-80.2945	1	Ap	05JUN2007-HS	20070605_HS
2007-06-05	11:26:00	170	25.14	-80.2945	1	Ap	05JUN2007-HS	20070605_HS
2007-07-05	16:08:00	14	25.1065	-80.3428	8	Ac	05-Jul-07 76D	20070705_76
2007-07-05	16:08:00	15	25.1065	-80.3429	3	Ac	05-Jul-07 76D	20070705_76
2007-07-05	16:23:00	17	25.1067	-80.3427	1	Ac	05-Jul-07 76D	20070705_76
2007-07-05	16:23:00	18	25.1067	-80.3428	1	Ac	05-Jul-07 76D	20070705_76
2007-07-23	12:49:00	2	25.0335	-80.3504	1	Ap	23-JUL-07 72-1A	20070723_72-1
2007-07-23	12:49:00	3	25.0334	-80.3503	1	Ap	23-JUL-07 72-1A	20070723_72-1
2007-07-23	12:59:00	4	25.0344	-80.3503	1	Ap	23-JUL-07 72-1A	20070723_72-1
2007-07-23	13:21:00	6	25.034	-80.3496	1	Ap	23-JUL-07 72-1A	20070723_72-1
2007-07-23	13:21:00	7	25.034	-80.3496	1	Ap	23-JUL-07 72-1A	20070723_72-1
2007-07-23	13:54:00	9	25.0348	-80.3482	1	Ap	23-JUL-07 72-1B	20070723_72-1
2007-07-23	13:58:00	10	25.0348	-80.3484	1	Ap	23-JUL-07 72-1B	20070723_72-1
2007-07-23	14:00:00	11	25.0349	-80.3485	1	Ap	23-JUL-07 72-1B	20070723_72-1
2007-07-23	14:01:00	12	25.0349	-80.3484	1	Ap	23-JUL-07 72-1B	20070723_72-1
2007-07-23	14:02:00	13	25.035	-80.3485	1	Ap	23-JUL-07 72-1B	20070723_72-1
2007-07-23	14:03:00	14	25.035	-80.3485	1	Ap	23-JUL-07 72-1B	20070723_72-1
2007-07-23	14:03:00	15	25.035	-80.3485	1	Ap	23-JUL-07 72-1B	20070723_72-1
2007-07-23	14:05:00	16	25.035	-80.3485	1	Ap	23-JUL-07 72-1B	20070723_72-1
2007-07-23	14:07:00	17	25.0349	-80.3485	4	Ap	23-JUL-07 72-1B	20070723_72-1
2007-07-23	14:08:00	18	25.0348	-80.3486	1	Ap	23-JUL-07 72-1B	20070723_72-1
2007-07-23	14:08:00	19	25.0348	-80.3486	1	Ap	23-JUL-07 72-1B	20070723_72-1
2007-07-23	14:08:00	20	25.0348	-80.3485	1	Ap	23-JUL-07 72-1B	20070723_72-1
2007-07-23	14:09:00	21	25.0348	-80.3485	1	Ap	23-JUL-07 72-1B	20070723_72-1
2007-07-23	14:09:00	22	25.0348	-80.3485	1	Ap	23-JUL-07 72-1B	20070723_72-1
2007-07-23	14:09:00	23	25.0348	-80.3486	1	Ap	23-JUL-07 72-1B	20070723_72-1
2007-07-23	14:10:00	24	25.0348	-80.3485	1	Ap	23-JUL-07 72-1B	20070723_72-1
2007-07-23	14:10:00	25	25.0348	-80.3485	1	Ap	23-JUL-07 72-1B	20070723_72-1
2007-07-23	14:10:00	26	25.0348	-80.3485	1	Ap	23-JUL-07 72-1B	20070723_72-1
2007-07-23	14:11:00	27	25.0348	-80.3485	1	Ap	23-JUL-07 72-1B	20070723_72-1
2007-07-23	14:11:00	28	25.0348	-80.3485	1	Ap	23-JUL-07 72-1B	20070723_72-1
2007-07-23	14:13:00	29	25.035	-80.3486	5	Ap	23-JUL-07 72-1B	20070723_72-1
2007-07-23	14:14:00	30	25.035	-80.3486	1	Ap	23-JUL-07 72-1B	20070723_72-1
2007-07-23	14:14:00	31	25.035	-80.3486	1	Ap	23-JUL-07 72-1B	20070723_72-1
2007-07-23	14:14:00	32	25.035	-80.3486	1	Ap	23-JUL-07 72-1B	20070723_72-1
2007-07-23	14:15:00	33	25.035	-80.3486	1	Ap	23-JUL-07 72-1B	20070723_72-1
2007-07-23	14:15:00	34	25.0351	-80.3486	1	Ap	23-JUL-07 72-1B	20070723_72-1
2007-07-23	14:15:00	35	25.0351	-80.3486	1	Ap	23-JUL-07 72-1B	20070723_72-1
2007-07-23	14:15:00	36	25.0351	-80.3486	1	Ap	23-JUL-07 72-1B	20070723_72-1
2007-07-23	14:15:00	37	25.0351	-80.3486	1	Ap	23-JUL-07 72-1B	20070723_72-1
2007-07-23	14:15:00	38	25.0351	-80.3486	1	Ap	23-JUL-07 72-1B	20070723_72-1
2007-07-23	14:16:00	39	25.0351	-80.3486	1	Ap	23-JUL-07 72-1B	20070723_72-1
2007-07-23	14:16:00	40	25.0351	-80.3487	1	Ap	23-JUL-07 72-1B	20070723_72-1
2007-07-23	14:17:00	41	25.0351	-80.3487	1	Ap	23-JUL-07 72-1B	20070723_72-1
2007-07-23	14:19:00	42	25.0351	-80.3487	1	Ap	23-JUL-07 72-1B	20070723_72-1
2007-07-23	14:24:00	43	25.0354	-80.3494	1	Ap	23-JUL-07 72-1B	20070723_72-1
2007-07-23	14:25:00	44	25.0353	-80.3494	1	Ap	23-JUL-07 72-1B	20070723_72-1
2007-07-23	14:33:00	45	25.0354	-80.3488	1	Ap	23-JUL-07 72-1B	20070723_72-1
2007-07-23	14:33:00	46	25.0354	-80.3488	1	Ap	23-JUL-07 72-1B	20070723_72-1
2007-07-23	14:33:00	47	25.0354	-80.3488	1	Ap	23-JUL-07 72-1B	20070723_72-1
2007-07-23	14:33:00	48	25.0354	-80.3487	1	Ap	23-JUL-07 72-1B	20070723_72-1
2007-07-23	14:34:00	49	25.0354	-80.3487	1	Ap	23-JUL-07 72-1B	20070723_72-1
2007-07-23	14:34:00	50	25.0354	-80.3487	1	Ap	23-JUL-07 72-1B	20070723_72-1
2007-07-23	14:34:00	51	25.0354	-80.3487	1	Ap	23-JUL-07 72-1B	20070723_72-1
2007-07-23	14:34:00	52	25.0354	-80.3487	1	Ap	23-JUL-07 72-1B	20070723_72-1
2007-07-23	14:34:00	53	25.0354	-80.3487	1	Ap	23-JUL-07 72-1B	20070723_72-1
2007-07-23	14:34:00	54	25.0354	-80.3487	1	Ap	23-JUL-07 72-1B	20070723_72-1
2007-07-23	14:34:00	55	25.0354	-80.3487	1	Ap	23-JUL-07 72-1B	20070723_72-1
2007-07-23	14:35:00	56	25.0354	-80.3487	1	Ap	23-JUL-07 72-1B	20070723_72-1
2007-07-23	14:35:00	57	25.0354	-80.3487	1	Ap	23-JUL-07 72-1B	20070723_72-1
2007-07-23	14:35:00	58	25.0354	-80.3487	1	Ap	23-JUL-07 72-1B	20070723_72-1
2007-07-23	14:35:00	59	25.0354	-80.3488	1	Ap	23-JUL-07 72-1B	20070723_72-1
2007-07-23	14:35:00	60	25.0355	-80.3488	1	Ap	23-JUL-07 72-1B	20070723_72-1
2007-07-23	14:36:00	61	25.0355	-80.3488	1	Ap	23-JUL-07 72-1B	20070723_72-1
2007-07-23	14:39:00	62	25.0355	-80.3488	1	Ap	23-JUL-07 72-1B	20070723_72-1
2007-07-23	14:40:00	63	25.0356	-80.3487	1	Ap	23-JUL-07 72-1B	20070723_72-1
2007-07-23	14:47:00	64	25.0358	-80.3479	1	Ap	23-JUL-07 72-1B	20070723_72-1
2007-07-23	14:48:00	65	25.0358	-80.3479	1	Ap	23-JUL-07 72-1B	20070723_72-1
2007-07-23	14:48:00	66	25.0358	-80.348	1	Ap	23-JUL-07 72-1B	20070723_72-1
2007-07-23	14:49:00	67	25.0359	-80.348	1	Ap	23-JUL-07 72-1B	20070723_72-1
2007-07-23	14:49:00	68	25.0359	-80.348	1	Ap	23-JUL-07 72-1B	20070723_72-1
2007-07-23	14:57:00	69	25.0359	-80.3486	1	Ap	23-JUL-07 72-1B	20070723_72-1
2007-07-23	15:02:00	70	25.0363	-80.348	1	Ap	23-JUL-07 72-1B	20070723_72-1
2007-07-23	15:02:00	71	25.0363	-80.348	1	Ap	23-JUL-07 72-1B	20070723_72-1
2007-07-23	15:02:00	72	25.0363	-80.348	1	Ap	23-JUL-07 72-1B	20070723_72-1
2007-07-23	15:03:00	73	25.0363	-80.348	1	Ap	23-JUL-07 72-1B	20070723_72-1
2007-07-23	12:51:00	3	25.0334	-80.3503	1	Ap	23-Jul-07 722A	20070723_72-2
2007-07-23	12:52:00	4	25.0333	-80.3501	1	Ac	23-Jul-07 722A	20070723_72-2
2007-07-23	12:55:00	5	25.033	-80.3501	1	Ap	23-Jul-07 722A	20070723_72-2
2007-07-23	12:58:00	6	25.0332	-80.3496	1	Ac	23-Jul-07 722A	20070723_72-2
2007-07-23	12:58:00	7	25.0332	-80.3496	1	Ac	23-Jul-07 722A	20070723_72-2
2007-07-23	12:58:00	8	25.0332	-80.3496	1	Ac	23-Jul-07 722A	20070723_72-2
2007-07-23	12:58:00	9	25.0332	-80.3496	1	Ac	23-Jul-07 722A	20070723_72-2
2007-07-23	12:58:00	10	25.0332	-80.3496	1	Ac	23-Jul-07 722A	20070723_72-2
2007-07-23	12:58:00	11	25.0333	-80.3496	1	Ac	23-Jul-07 722A	20070723_72-2
2007-07-23	12:58:00	12	25.0333	-80.3496	1	Ac	23-Jul-07 722A	20070723_72-2
2007-07-23	13:02:00	13	25.0335	-80.3496	2	Ap	23-Jul-07 722A	20070723_72-2
2007-07-23	13:06:00	14	25.0338	-80.3494	1	Ap	23-Jul-07 722A	20070723_72-2
2007-07-23	13:07:00	15	25.0338	-80.3494	1	Ap	23-Jul-07 722A	20070723_72-2
2007-07-23	13:07:00	16	25.0338	-80.3494	1	Ap	23-Jul-07 722A	20070723_72-2
2007-07-23	13:07:00	17	25.0338	-80.3494	1	Ap	23-Jul-07 722A	20070723_72-2
2007-07-23	13:07:00	18	25.0338	-80.3494	1	Ap	23-Jul-07 722A	20070723_72-2
2007-07-23	13:07:00	19	25.0338	-80.3494	1	Ap	23-Jul-07 722A	20070723_72-2
2007-07-23	13:07:00	20	25.0338	-80.3494	1	Ap	23-Jul-07 722A	20070723_72-2
2007-07-23	13:07:00	21	25.0338	-80.3495	1	Ap	23-Jul-07 722A	20070723_72-2
2007-07-23	13:07:00	22	25.0338	-80.3495	1	Ap	23-Jul-07 722A	20070723_72-2
2007-07-23	13:07:00	23	25.0339	-80.3495	1	Ap	23-Jul-07 722A	20070723_72-2
2007-07-23	13:08:00	24	25.0339	-80.3495	1	Ap	23-Jul-07 722A	20070723_72-2
2007-07-23	13:08:00	25	25.0339	-80.3495	1	Ap	23-Jul-07 722A	20070723_72-2
2007-07-23	13:08:00	26	25.0339	-80.3495	1	Ap	23-Jul-07 722A	20070723_72-2
2007-07-23	13:08:00	27	25.0339	-80.3495	1	Ap	23-Jul-07 722A	20070723_72-2
2007-07-23	13:08:00	28	25.0339	-80.3494	1	Ap	23-Jul-07 722A	20070723_72-2
2007-07-23	13:08:00	29	25.0339	-80.3494	1	Ap	23-Jul-07 722A	20070723_72-2
2007-07-23	13:08:00	30	25.0339	-80.3494	1	Ap	23-Jul-07 722A	20070723_72-2
2007-07-23	13:09:00	31	25.0339	-80.3494	1	Ap	23-Jul-07 722A	20070723_72-2
2007-07-23	13:09:00	32	25.0338	-80.3494	1	Ap	23-Jul-07 722A	20070723_72-2
2007-07-23	13:09:00	33	25.0339	-80.3494	1	Ap	23-Jul-07 722A	20070723_72-2
2007-07-23	13:09:00	34	25.0338	-80.3494	1	Ap	23-Jul-07 722A	20070723_72-2
2007-07-23	13:09:00	35	25.0338	-80.3494	1	Ap	23-Jul-07 722A	20070723_72-2
2007-07-23	13:09:00	36	25.0338	-80.3494	1	Ap	23-Jul-07 722A	20070723_72-2
2007-07-23	13:09:00	37	25.0338	-80.3494	1	Ap	23-Jul-07 722A	20070723_72-2
2007-07-23	13:09:00	38	25.0338	-80.3494	1	Ap	23-Jul-07 722A	20070723_72-2
2007-07-23	13:10:00	39	25.0336	-80.3495	1	Ap	23-Jul-07 722A	20070723_72-2
2007-07-23	13:11:00	40	25.0336	-80.3495	1	Ap	23-Jul-07 722A	20070723_72-2
2007-07-23	13:11:00	41	25.0336	-80.3496	1	Ap	23-Jul-07 722A	20070723_72-2
2007-07-23	13:11:00	42	25.0337	-80.3496	1	Ap	23-Jul-07 722A	20070723_72-2
2007-07-23	13:11:00	43	25.0337	-80.3496	1	Ap	23-Jul-07 722A	20070723_72-2
2007-07-23	13:12:00	44	25.0337	-80.3496	1	Ap	23-Jul-07 722A	20070723_72-2
2007-07-23	13:12:00	45	25.0337	-80.3496	1	Ap	23-Jul-07 722A	20070723_72-2
2007-07-23	13:12:00	46	25.0337	-80.3496	1	Ap	23-Jul-07 722A	20070723_72-2
2007-07-23	13:12:00	47	25.0337	-80.3496	1	Ap	23-Jul-07 722A	20070723_72-2
2007-07-23	13:12:00	48	25.0337	-80.3496	1	Ap	23-Jul-07 722A	20070723_72-2
2007-07-23	13:12:00	49	25.0337	-80.3496	1	Ap	23-Jul-07 722A	20070723_72-2
2007-07-23	13:12:00	50	25.0337	-80.3496	1	Ap	23-Jul-07 722A	20070723_72-2
2007-07-23	13:13:00	51	25.0337	-80.3496	1	Ap	23-Jul-07 722A	20070723_72-2
2007-07-23	13:21:00	52	25.0341	-80.3493	1	Ap	23-Jul-07 722A	20070723_72-2
2007-07-23	13:21:00	53	25.0341	-80.3493	1	Ap	23-Jul-07 722A	20070723_72-2
2007-07-23	13:21:00	54	25.0341	-80.3493	1	Ap	23-Jul-07 722A	20070723_72-2
2007-07-23	13:21:00	55	25.0341	-80.3492	1	Ap	23-Jul-07 722A	20070723_72-2
2007-07-23	13:21:00	56	25.0341	-80.3492	1	Ap	23-Jul-07 722A	20070723_72-2
2007-07-23	13:21:00	57	25.0341	-80.3492	1	Ap	23-Jul-07 722A	20070723_72-2
2007-07-23	13:21:00	58	25.0341	-80.3492	1	Ap	23-Jul-07 722A	20070723_72-2
2007-07-23	13:23:00	60	25.0341	-80.3493	1	Ap	23-Jul-07 722A	20070723_72-2
2007-07-23	13:24:00	61	25.0341	-80.3493	1	Ap	23-Jul-07 722A	20070723_72-2
2007-07-23	13:24:00	62	25.0341	-80.3493	1	Ap	23-Jul-07 722A	20070723_72-2
2007-07-23	13:26:00	63	25.034	-80.3495	1	Ap	23-Jul-07 722A	20070723_72-2
2007-07-23	13:26:00	64	25.034	-80.3495	1	Ap	23-Jul-07 722A	20070723_72-2
2007-07-23	13:27:00	65	25.034	-80.3496	1	Ap	23-Jul-07 722A	20070723_72-2
2007-07-23	13:27:00	66	25.034	-80.3496	1	Ap	23-Jul-07 722A	20070723_72-2
2007-07-23	13:59:00	68	25.0343	-80.3489	1	Ap	23-Jul-07 722B	20070723_72-2
2007-07-23	14:00:00	69	25.0343	-80.349	1	Ap	23-Jul-07 722B	20070723_72-2
2007-07-23	14:07:00	70	25.0346	-80.3488	1	Ap	23-Jul-07 722B	20070723_72-2
2007-07-23	14:09:00	71	25.0342	-80.3483	1	Ap	23-Jul-07 722B	20070723_72-2
2007-07-23	14:11:00	72	25.0344	-80.3485	1	Ap	23-Jul-07 722B	20070723_72-2
2007-07-23	14:11:00	73	25.0344	-80.3485	1	Ap	23-Jul-07 722B	20070723_72-2
2007-07-23	14:14:00	74	25.0347	-80.3485	1	Ap	23-Jul-07 722B	20070723_72-2
2007-07-23	14:14:00	75	25.0347	-80.3485	1	Ap	23-Jul-07 722B	20070723_72-2
2007-07-23	14:14:00	76	25.0348	-80.3485	1	Ap	23-Jul-07 722B	20070723_72-2
2007-07-23	14:14:00	77	25.0348	-80.3485	1	Ap	23-Jul-07 722B	20070723_72-2
2007-07-23	14:15:00	78	25.0348	-80.3485	1	Ap	23-Jul-07 722B	20070723_72-2
2007-07-23	14:15:00	79	25.0348	-80.3485	1	Ap	23-Jul-07 722B	20070723_72-2
2007-07-23	14:15:00	80	25.0348	-80.3485	1	Ap	23-Jul-07 722B	20070723_72-2
2007-07-23	14:15:00	81	25.0348	-80.3485	1	Ap	23-Jul-07 722B	20070723_72-2
2007-07-23	14:15:00	82	25.0348	-80.3485	1	Ap	23-Jul-07 722B	20070723_72-2
2007-07-23	14:15:00	83	25.0348	-80.3485	1	Ap	23-Jul-07 722B	20070723_72-2
2007-07-23	14:16:00	84	25.0348	-80.3485	1	Ap	23-Jul-07 722B	20070723_72-2
2007-07-23	14:16:00	85	25.0349	-80.3485	1	Ap	23-Jul-07 722B	20070723_72-2
2007-07-23	14:16:00	86	25.0349	-80.3485	1	Ap	23-Jul-07 722B	20070723_72-2
2007-07-23	14:16:00	87	25.0349	-80.3486	1	Ap	23-Jul-07 722B	20070723_72-2
2007-07-23	14:16:00	88	25.0349	-80.3486	1	Ap	23-Jul-07 722B	20070723_72-2
2007-07-23	14:16:00	89	25.0348	-80.3486	1	Ap	23-Jul-07 722B	20070723_72-2
2007-07-23	14:16:00	90	25.0348	-80.3486	1	Ap	23-Jul-07 722B	20070723_72-2
2007-07-23	14:16:00	91	25.0349	-80.3486	1	Ap	23-Jul-07 722B	20070723_72-2
2007-07-23	14:17:00	92	25.035	-80.3486	1	Ap	23-Jul-07 722B	20070723_72-2
2007-07-23	14:17:00	93	25.035	-80.3486	1	Ap	23-Jul-07 722B	20070723_72-2
2007-07-23	14:19:00	94	25.0351	-80.349	1	Ap	23-Jul-07 722B	20070723_72-2
2007-07-23	14:19:00	95	25.0351	-80.349	1	Ap	23-Jul-07 722B	20070723_72-2
2007-07-23	14:19:00	96	25.0351	-80.349	1	Ap	23-Jul-07 722B	20070723_72-2
2007-07-23	14:19:00	97	25.0351	-80.3491	1	Ap	23-Jul-07 722B	20070723_72-2
2007-07-23	14:19:00	98	25.0352	-80.3491	1	Ap	23-Jul-07 722B	20070723_72-2
2007-07-23	14:20:00	99	25.0352	-80.3491	1	Ap	23-Jul-07 722B	20070723_72-2
2007-07-23	14:20:00	100	25.0352	-80.3491	1	Ap	23-Jul-07 722B	20070723_72-2
2007-07-23	14:20:00	101	25.0352	-80.3491	1	Ap	23-Jul-07 722B	20070723_72-2
2007-07-23	14:20:00	102	25.0352	-80.3491	1	Ap	23-Jul-07 722B	20070723_72-2
2007-07-23	14:24:00	103	25.035	-80.3495	1	Ap	23-Jul-07 722B	20070723_72-2
2007-07-23	14:25:00	104	25.035	-80.3495	1	Ap	23-Jul-07 722B	20070723_72-2
2007-07-23	14:56:00	108	25.0353	-80.3478	1	Ap	23-Jul-07 722C	20070723_72-2
2007-07-23	14:56:00	109	25.0353	-80.3478	1	Ap	23-Jul-07 722C	20070723_72-2
2007-07-23	14:56:00	110	25.0353	-80.3478	1	Ap	23-Jul-07 722C	20070723_72-2
2007-07-23	14:56:00	111	25.0353	-80.3478	1	Ap	23-Jul-07 722C	20070723_72-2
2007-07-23	14:56:00	112	25.0353	-80.3478	4	Ap	23-Jul-07 722C	20070723_72-2
2007-07-23	14:56:00	113	25.0353	-80.3478	1	Ap	23-Jul-07 722C	20070723_72-2
2007-07-23	14:57:00	114	25.0353	-80.3478	1	Ap	23-Jul-07 722C	20070723_72-2
2007-07-23	15:07:00	116	25.0358	-80.3479	1	Ap	23-Jul-07 722C	20070723_72-2
2007-07-23	15:09:00	117	25.0358	-80.348	1	Ap	23-Jul-07 722C	20070723_72-2
2007-07-23	15:09:00	118	25.0358	-80.348	1	Ap	23-Jul-07 722C	20070723_72-2
2007-07-23	15:10:00	119	25.0359	-80.348	1	Ap	23-Jul-07 722C	20070723_72-2
2007-07-23	15:10:00	120	25.0359	-80.348	1	Ap	23-Jul-07 722C	20070723_72-2
2007-07-23	15:11:00	121	25.0359	-80.348	1	Ap	23-Jul-07 722C	20070723_72-2
2007-07-23	15:12:00	122	25.0359	-80.348	1	Ap	23-Jul-07 722C	20070723_72-2
2007-07-23	15:12:00	123	25.0359	-80.348	1	Ap	23-Jul-07 722C	20070723_72-2
2007-07-23	15:19:00	124	25.036	-80.3487	1	Ap	23-Jul-07 722C	20070723_72-2
2007-07-23	15:19:00	125	25.0359	-80.3487	1	Ap	23-Jul-07 722C	20070723_72-2
2007-07-23	15:21:00	126	25.0359	-80.3486	1	Ap	23-Jul-07 722C	20070723_72-2
2013-09-06	14:56:04	253	25.1373	-80.289	1	Ap	20130906-Dino2	20130906_Dino
2013-09-06	14:57:14	254	25.1374	-80.2893	1	Ap	20130906-Dino2	20130906_Dino
2013-09-06	14:58:32	255	25.1377	-80.2893	1	Ap	20130906-Dino2	20130906_Dino
2013-09-06	14:58:42	256	25.1378	-80.2893	1	Ap	20130906-Dino2	20130906_Dino
2013-09-06	14:59:12	257	25.1378	-80.2893	1	Ap	20130906-Dino2	20130906_Dino
2013-09-06	15:03:59	258	25.1373	-80.289	1	Ap	20130906-Dino2	20130906_Dino
2013-09-06	15:04:03	259	25.1373	-80.289	1	Ap	20130906-Dino2	20130906_Dino
2013-09-06	15:04:12	260	25.1373	-80.289	1	Ap	20130906-Dino2	20130906_Dino
2013-09-06	15:09:44	262	25.1373	-80.2896	1	Ap	20130906-Dino2	20130906_Dino
2013-09-06	15:09:51	263	25.1373	-80.2896	1	Ap	20130906-Dino2	20130906_Dino
2013-09-06	15:21:48	264	25.1367	-80.2899	1	Ac	20130906-Dino2	20130906_Dino
2013-09-06	15:22:06	265	25.1367	-80.2898	1	Ac	20130906-Dino2	20130906_Dino
2013-09-06	15:22:07	266	25.1367	-80.2898	1	Ac	20130906-Dino2	20130906_Dino
2013-09-06	15:22:11	267	25.1367	-80.2898	1	Ac	20130906-Dino2	20130906_Dino
2013-09-06	15:22:21	268	25.1367	-80.2898	1	Ac	20130906-Dino2	20130906_Dino
2013-09-06	15:22:52	269	25.1367	-80.2899	1	Ac	20130906-Dino2	20130906_Dino
2013-09-06	15:25:21	270	25.1366	-80.2899	1	Ac	20130906-Dino2	20130906_Dino
2013-09-06	14:54:52	147	25.1367	-80.2902	1	Ap	20130906-Thing1B	20130906_Thing1
2013-09-06	14:55:31	148	25.1367	-80.2902	1	Ap	20130906-Thing1B	20130906_Thing1
2013-09-06	14:55:43	149	25.1367	-80.2902	1	Ap	20130906-Thing1B	20130906_Thing1
2013-09-06	14:55:52	150	25.1367	-80.2902	1	Ap	20130906-Thing1B	20130906_Thing1
2013-09-06	14:56:03	151	25.1367	-80.2902	1	Ap	20130906-Thing1B	20130906_Thing1
2013-09-06	14:56:06	152	25.1367	-80.2902	1	Ap	20130906-Thing1B	20130906_Thing1
2013-09-06	14:56:12	153	25.1367	-80.2902	1	Ap	20130906-Thing1B	20130906_Thing1
2013-09-06	14:56:17	154	25.1367	-80.2902	1	Ap	20130906-Thing1B	20130906_Thing1
2013-09-06	14:56:22	155	25.1367	-80.2902	1	Ap	20130906-Thing1B	20130906_Thing1
2013-09-06	14:56:26	156	25.1367	-80.2902	1	Ap	20130906-Thing1B	20130906_Thing1
2013-09-06	14:56:30	157	25.1367	-80.2902	1	Ap	20130906-Thing1B	20130906_Thing1
2013-09-06	14:56:34	158	25.1367	-80.2902	1	Ap	20130906-Thing1B	20130906_Thing1
2013-09-06	14:56:38	159	25.1368	-80.2902	1	Ap	20130906-Thing1B	20130906_Thing1
2013-09-06	14:56:44	160	25.1368	-80.2902	1	Ap	20130906-Thing1B	20130906_Thing1
2013-09-06	14:56:49	161	25.1368	-80.2903	1	Ap	20130906-Thing1B	20130906_Thing1
2013-09-06	14:56:53	162	25.1368	-80.2902	1	Ap	20130906-Thing1B	20130906_Thing1
2013-09-06	14:57:03	163	25.1368	-80.2902	1	Ap	20130906-Thing1B	20130906_Thing1
2013-09-06	14:57:09	164	25.1368	-80.2902	1	Ap	20130906-Thing1B	20130906_Thing1
2013-09-06	14:57:15	165	25.1368	-80.2902	1	Ap	20130906-Thing1B	20130906_Thing1
2013-09-06	14:57:20	166	25.1368	-80.2902	1	Ap	20130906-Thing1B	20130906_Thing1
2013-09-06	14:57:23	167	25.1367	-80.2902	1	Ap	20130906-Thing1B	20130906_Thing1
2013-09-06	14:57:26	168	25.1368	-80.2902	1	Ap	20130906-Thing1B	20130906_Thing1
2013-09-06	14:57:29	169	25.1368	-80.2902	1	Ap	20130906-Thing1B	20130906_Thing1
2013-09-06	14:57:33	170	25.1368	-80.2902	1	Ap	20130906-Thing1B	20130906_Thing1
2013-09-06	15:21:17	172	25.1368	-80.2899	1	Ac	20130906-Thing1B	20130906_Thing1
2013-09-06	13:04:33	2	25.1396	-80.2944	1	Ap	20130906-Dino1	20130906_Dino
2013-09-06	13:04:48	3	25.1396	-80.2944	1	Ap	20130906-Dino1	20130906_Dino
2013-09-06	13:05:21	4	25.1396	-80.2945	1	Ap	20130906-Dino1	20130906_Dino
2013-09-06	13:05:37	5	25.1396	-80.2945	1	Ap	20130906-Dino1	20130906_Dino
2013-09-06	13:06:02	6	25.1396	-80.2945	1	Ap	20130906-Dino1	20130906_Dino
2013-09-06	13:06:11	7	25.1396	-80.2945	1	Ap	20130906-Dino1	20130906_Dino
2013-09-06	13:07:43	8	25.1398	-80.2945	1	Ap	20130906-Dino1	20130906_Dino
2013-09-06	13:07:54	9	25.1398	-80.2945	1	Ap	20130906-Dino1	20130906_Dino
2013-09-06	13:08:06	10	25.1398	-80.2945	1	Ap	20130906-Dino1	20130906_Dino
2013-09-06	13:08:35	11	25.1399	-80.2945	1	ApTHIC	20130906-Dino1	20130906_Dino
2013-09-06	13:09:16	12	25.1399	-80.2946	1	ApTHIC	20130906-Dino1	20130906_Dino
2013-09-06	13:09:25	13	25.1399	-80.2946	1	ApTHIC	20130906-Dino1	20130906_Dino
2013-09-06	13:09:31	14	25.1399	-80.2946	1	ApTHIC	20130906-Dino1	20130906_Dino
2013-09-06	13:09:35	15	25.1399	-80.2946	1	ApTHIC	20130906-Dino1	20130906_Dino
2013-09-06	13:09:42	16	25.1399	-80.2946	1	ApTHIC	20130906-Dino1	20130906_Dino
2013-09-06	13:09:47	17	25.1399	-80.2946	1	ApTHIC	20130906-Dino1	20130906_Dino
2013-09-06	13:09:51	18	25.1399	-80.2946	1	ApTHIC	20130906-Dino1	20130906_Dino
2013-09-06	13:09:54	19	25.1399	-80.2947	1	ApTHIC	20130906-Dino1	20130906_Dino
2013-09-06	13:09:58	20	25.1399	-80.2947	1	ApTHIC	20130906-Dino1	20130906_Dino
2013-09-06	13:10:02	21	25.1399	-80.2947	1	ApTHIC	20130906-Dino1	20130906_Dino
2013-09-06	13:10:05	22	25.1399	-80.2947	1	ApTHIC	20130906-Dino1	20130906_Dino
2013-09-06	13:10:18	23	25.1399	-80.2947	1	ApTHIC	20130906-Dino1	20130906_Dino
2013-09-06	13:10:24	24	25.14	-80.2947	1	ApTHIC	20130906-Dino1	20130906_Dino
2013-09-06	13:10:29	25	25.1399	-80.2947	1	ApTHIC	20130906-Dino1	20130906_Dino
2013-09-06	13:10:34	26	25.1399	-80.2948	1	ApTHIC	20130906-Dino1	20130906_Dino
2013-09-06	13:10:40	27	25.1399	-80.2948	1	ApTHIC	20130906-Dino1	20130906_Dino
2013-09-06	13:10:44	28	25.1399	-80.2948	1	ApTHIC	20130906-Dino1	20130906_Dino
2013-09-06	13:10:48	29	25.1399	-80.2947	1	ApTHIC	20130906-Dino1	20130906_Dino
2013-09-06	13:10:51	30	25.1399	-80.2947	1	ApTHIC	20130906-Dino1	20130906_Dino
2013-09-06	13:10:54	31	25.1399	-80.2947	1	ApTHIC	20130906-Dino1	20130906_Dino
2013-09-06	13:10:58	32	25.1399	-80.2948	1	ApTHIC	20130906-Dino1	20130906_Dino
2013-09-06	13:11:00	33	25.1399	-80.2948	1	ApTHIC	20130906-Dino1	20130906_Dino
2013-09-06	13:11:06	34	25.1399	-80.2948	1	ApTHIC	20130906-Dino1	20130906_Dino
2013-09-06	13:11:11	35	25.1399	-80.2948	1	ApTHIC	20130906-Dino1	20130906_Dino
2013-09-06	13:11:15	36	25.1399	-80.2948	1	ApTHIC	20130906-Dino1	20130906_Dino
2013-09-06	13:11:18	37	25.1399	-80.2949	1	ApTHIC	20130906-Dino1	20130906_Dino
2013-09-06	13:11:36	38	25.1399	-80.2949	1	ApTHIC	20130906-Dino1	20130906_Dino
2013-09-06	13:11:40	39	25.1399	-80.2949	1	ApTHIC	20130906-Dino1	20130906_Dino
2013-09-06	13:11:45	40	25.1399	-80.2949	1	ApTHIC	20130906-Dino1	20130906_Dino
2013-09-06	13:11:50	41	25.1399	-80.2949	1	ApTHIC	20130906-Dino1	20130906_Dino
2013-09-06	13:11:53	42	25.1399	-80.295	1	ApTHIC	20130906-Dino1	20130906_Dino
2013-09-06	13:12:00	43	25.14	-80.295	1	ApTHIC	20130906-Dino1	20130906_Dino
2013-09-06	13:12:05	44	25.14	-80.295	1	ApTHIC	20130906-Dino1	20130906_Dino
2013-09-06	13:12:09	45	25.14	-80.295	1	ApTHIC	20130906-Dino1	20130906_Dino
2013-09-06	13:12:12	46	25.14	-80.295	1	ApTHIC	20130906-Dino1	20130906_Dino
2013-09-06	13:12:16	47	25.14	-80.295	1	ApTHIC	20130906-Dino1	20130906_Dino
2013-09-06	13:12:18	48	25.14	-80.295	1	ApTHIC	20130906-Dino1	20130906_Dino
2013-09-06	13:12:20	49	25.14	-80.295	1	ApTHIC	20130906-Dino1	20130906_Dino
2013-09-06	13:12:23	50	25.14	-80.295	1	ApTHIC	20130906-Dino1	20130906_Dino
2013-09-06	13:12:25	51	25.14	-80.295	1	ApTHIC	20130906-Dino1	20130906_Dino
2013-09-06	13:12:32	52	25.1401	-80.2949	1	ApTHIC	20130906-Dino1	20130906_Dino
2013-09-06	13:12:37	53	25.1401	-80.2949	1	ApTHIC	20130906-Dino1	20130906_Dino
2013-09-06	13:12:40	54	25.1401	-80.2949	1	ApTHIC	20130906-Dino1	20130906_Dino
2013-09-06	13:12:46	55	25.1401	-80.2949	1	ApTHIC	20130906-Dino1	20130906_Dino
2013-09-06	13:12:49	56	25.1401	-80.2949	1	ApTHIC	20130906-Dino1	20130906_Dino
2013-09-06	13:12:52	57	25.1401	-80.2949	1	ApTHIC	20130906-Dino1	20130906_Dino
2013-09-06	13:12:54	58	25.1401	-80.2949	1	ApTHIC	20130906-Dino1	20130906_Dino
2013-09-06	13:12:57	59	25.1401	-80.2948	1	ApTHIC	20130906-Dino1	20130906_Dino
2013-09-06	13:12:59	60	25.1401	-80.2948	1	ApTHIC	20130906-Dino1	20130906_Dino
2013-09-06	13:13:00	61	25.1401	-80.2948	1	ApTHIC	20130906-Dino1	20130906_Dino
2013-09-06	13:13:02	62	25.1401	-80.2948	1	ApTHIC	20130906-Dino1	20130906_Dino
2013-09-06	13:13:05	63	25.1401	-80.2948	1	ApTHIC	20130906-Dino1	20130906_Dino
2013-09-06	13:13:07	64	25.1401	-80.2948	1	ApTHIC	20130906-Dino1	20130906_Dino
2013-09-06	13:13:09	65	25.1401	-80.2948	1	ApTHIC	20130906-Dino1	20130906_Dino
2013-09-06	13:13:11	66	25.1401	-80.2948	1	ApTHIC	20130906-Dino1	20130906_Dino
2013-09-06	13:13:12	67	25.1401	-80.2948	1	ApTHIC	20130906-Dino1	20130906_Dino
2013-09-06	13:13:14	68	25.1401	-80.2948	1	ApTHIC	20130906-Dino1	20130906_Dino
2013-09-06	13:13:18	69	25.1401	-80.2947	1	ApTHIC	20130906-Dino1	20130906_Dino
2013-09-06	13:13:22	70	25.14	-80.2947	1	ApTHIC	20130906-Dino1	20130906_Dino
2013-09-06	13:13:36	71	25.14	-80.2947	1	ApTHIC	20130906-Dino1	20130906_Dino
2013-09-06	13:13:39	72	25.14	-80.2947	1	ApTHIC	20130906-Dino1	20130906_Dino
2013-09-06	13:13:40	73	25.14	-80.2947	1	ApTHIC	20130906-Dino1	20130906_Dino
2013-09-06	13:13:44	74	25.14	-80.2946	1	ApTHIC	20130906-Dino1	20130906_Dino
2013-09-06	13:13:45	75	25.14	-80.2946	1	ApTHIC	20130906-Dino1	20130906_Dino
2013-09-06	13:13:47	76	25.14	-80.2946	1	ApTHIC	20130906-Dino1	20130906_Dino
2013-09-06	13:13:50	77	25.14	-80.2946	1	ApTHIC	20130906-Dino1	20130906_Dino
2013-09-06	13:13:53	78	25.14	-80.2946	1	ApTHIC	20130906-Dino1	20130906_Dino
2013-09-06	13:13:55	79	25.14	-80.2946	1	ApTHIC	20130906-Dino1	20130906_Dino
2013-09-06	13:13:59	80	25.14	-80.2946	1	ApTHIC	20130906-Dino1	20130906_Dino
2013-09-06	13:14:02	81	25.14	-80.2945	1	ApTHIC	20130906-Dino1	20130906_Dino
2013-09-06	13:14:05	82	25.14	-80.2945	1	ApTHIC	20130906-Dino1	20130906_Dino
2013-09-06	13:14:07	83	25.14	-80.2945	1	ApTHIC	20130906-Dino1	20130906_Dino
2013-09-06	13:14:10	84	25.1399	-80.2945	1	ApTHIC	20130906-Dino1	20130906_Dino
2013-09-06	13:14:14	85	25.1399	-80.2945	1	ApTHIC	20130906-Dino1	20130906_Dino
2013-09-06	13:14:16	86	25.1399	-80.2945	1	ApTHIC	20130906-Dino1	20130906_Dino
2013-09-06	13:14:19	87	25.1399	-80.2945	1	ApTHIC	20130906-Dino1	20130906_Dino
2013-09-06	13:14:21	88	25.1399	-80.2945	1	ApTHIC	20130906-Dino1	20130906_Dino
2013-09-06	13:14:24	89	25.1399	-80.2945	1	ApTHIC	20130906-Dino1	20130906_Dino
2013-09-06	13:14:28	90	25.1399	-80.2945	1	ApTHIC	20130906-Dino1	20130906_Dino
2013-09-06	13:14:30	91	25.1399	-80.2945	1	ApTHIC	20130906-Dino1	20130906_Dino
2013-09-06	13:14:33	92	25.1399	-80.2945	1	ApTHIC	20130906-Dino1	20130906_Dino
2013-09-06	13:14:35	93	25.1399	-80.2945	1	ApTHIC	20130906-Dino1	20130906_Dino
2013-09-06	13:14:37	94	25.1399	-80.2945	1	ApTHIC	20130906-Dino1	20130906_Dino
2013-09-06	13:14:42	95	25.1399	-80.2945	1	ApTHIC	20130906-Dino1	20130906_Dino
2013-09-06	13:15:49	96	25.1399	-80.2944	1	Ap	20130906-Dino1	20130906_Dino
2013-09-06	13:16:43	97	25.14	-80.2946	1	Ap	20130906-Dino1	20130906_Dino
2013-09-06	13:16:53	98	25.1401	-80.2947	1	Ap	20130906-Dino1	20130906_Dino
2013-09-06	13:17:04	99	25.14	-80.2947	1	Ap	20130906-Dino1	20130906_Dino
2013-09-06	13:17:30	100	25.1401	-80.2947	1	Ap	20130906-Dino1	20130906_Dino
2013-09-06	13:17:47	101	25.1401	-80.2947	1	Ap	20130906-Dino1	20130906_Dino
2013-09-06	13:17:59	102	25.1401	-80.2947	1	Ap	20130906-Dino1	20130906_Dino
2013-09-06	13:18:06	103	25.1401	-80.2947	1	Ap	20130906-Dino1	20130906_Dino
2013-09-06	13:18:11	104	25.1401	-80.2946	1	Ap	20130906-Dino1	20130906_Dino
2013-09-06	13:18:15	105	25.1401	-80.2947	1	Ap	20130906-Dino1	20130906_Dino
2013-09-06	13:18:19	106	25.1401	-80.2947	1	Ap	20130906-Dino1	20130906_Dino
2013-09-06	13:18:22	107	25.1401	-80.2946	1	Ap	20130906-Dino1	20130906_Dino
2013-09-06	13:18:26	108	25.1402	-80.2946	1	Ap	20130906-Dino1	20130906_Dino
2013-09-06	13:18:35	109	25.1402	-80.2946	1	Ap	20130906-Dino1	20130906_Dino
2013-09-06	13:18:40	110	25.1402	-80.2946	1	Ap	20130906-Dino1	20130906_Dino
2013-09-06	13:18:45	111	25.1402	-80.2946	1	Ap	20130906-Dino1	20130906_Dino
2013-09-06	13:18:49	112	25.1402	-80.2946	1	Ap	20130906-Dino1	20130906_Dino
2013-09-06	13:19:11	113	25.1402	-80.2947	1	Ap	20130906-Dino1	20130906_Dino
2013-09-06	13:19:13	114	25.1402	-80.2947	1	Ap	20130906-Dino1	20130906_Dino
2013-09-06	13:19:15	115	25.1402	-80.2947	1	Ap	20130906-Dino1	20130906_Dino
2013-09-06	13:19:18	116	25.1402	-80.2947	1	Ap	20130906-Dino1	20130906_Dino
2013-09-06	13:22:00	117	25.1401	-80.2948	1	Ac	20130906-Dino1	20130906_Dino
2013-09-06	13:22:38	118	25.1401	-80.2948	1	Ac	20130906-Dino1	20130906_Dino
2013-09-06	13:22:43	119	25.1401	-80.2948	1	Ac	20130906-Dino1	20130906_Dino
2013-09-06	13:22:59	120	25.1401	-80.2947	1	Ac	20130906-Dino1	20130906_Dino
2013-09-06	13:23:07	121	25.1401	-80.2947	1	Ac	20130906-Dino1	20130906_Dino
2013-09-06	13:25:21	122	25.1401	-80.2949	1	Ap	20130906-Dino1	20130906_Dino
2013-09-06	13:25:25	123	25.1401	-80.2949	1	Ap	20130906-Dino1	20130906_Dino
2013-09-06	13:25:29	124	25.1401	-80.2949	1	Ap	20130906-Dino1	20130906_Dino
2013-09-06	13:26:05	125	25.1401	-80.295	1	Ac	20130906-Dino1	20130906_Dino
2013-09-06	13:26:46	126	25.14	-80.295	1	Ap	20130906-Dino1	20130906_Dino
2013-09-06	13:26:53	127	25.14	-80.295	1	Ap	20130906-Dino1	20130906_Dino
2013-09-06	13:27:11	128	25.14	-80.295	1	Ap	20130906-Dino1	20130906_Dino
2013-09-06	13:27:24	129	25.14	-80.295	1	Ap	20130906-Dino1	20130906_Dino
2013-09-06	13:27:53	130	25.1399	-80.295	1	Ap	20130906-Dino1	20130906_Dino
2013-09-06	13:28:01	131	25.1399	-80.295	1	Ap	20130906-Dino1	20130906_Dino
2013-09-06	13:28:34	132	25.1399	-80.2948	1	Ap	20130906-Dino1	20130906_Dino
2013-09-06	13:30:59	133	25.14	-80.2951	1	Ac	20130906-Dino1	20130906_Dino
2013-09-06	13:31:15	134	25.14	-80.2951	1	ApTHIC	20130906-Dino1	20130906_Dino
2013-09-06	13:31:21	135	25.14	-80.2951	1	ApTHIC	20130906-Dino1	20130906_Dino
2013-09-06	13:31:24	136	25.1401	-80.2951	1	ApTHIC	20130906-Dino1	20130906_Dino
2013-09-06	13:31:27	137	25.1401	-80.2952	1	ApTHIC	20130906-Dino1	20130906_Dino
2013-09-06	13:31:28	138	25.1401	-80.2952	1	ApTHIC	20130906-Dino1	20130906_Dino
2013-09-06	13:31:30	139	25.1401	-80.2952	1	ApTHIC	20130906-Dino1	20130906_Dino
2013-09-06	13:31:33	140	25.1401	-80.2952	1	ApTHIC	20130906-Dino1	20130906_Dino
2013-09-06	13:31:43	141	25.1401	-80.2952	1	ApTHIC	20130906-Dino1	20130906_Dino
2013-09-06	13:31:46	142	25.1401	-80.2952	1	ApTHIC	20130906-Dino1	20130906_Dino
2013-09-06	13:31:50	143	25.1401	-80.2952	1	ApTHIC	20130906-Dino1	20130906_Dino
2013-09-06	13:31:54	144	25.1401	-80.2951	1	ApTHIC	20130906-Dino1	20130906_Dino
2013-09-06	13:32:00	145	25.1401	-80.2951	1	ApTHIC	20130906-Dino1	20130906_Dino
2013-09-06	13:32:05	146	25.1401	-80.2951	1	ApTHIC	20130906-Dino1	20130906_Dino
2013-09-06	13:32:07	147	25.1401	-80.2951	1	ApTHIC	20130906-Dino1	20130906_Dino
2013-09-06	13:32:09	148	25.1401	-80.2951	1	ApTHIC	20130906-Dino1	20130906_Dino
2013-09-06	13:32:11	149	25.1401	-80.2951	1	ApTHIC	20130906-Dino1	20130906_Dino
2013-09-06	13:32:14	150	25.1401	-80.2951	1	ApTHIC	20130906-Dino1	20130906_Dino
2013-09-06	13:32:17	151	25.1401	-80.2951	1	ApTHIC	20130906-Dino1	20130906_Dino
2013-09-06	13:32:21	152	25.1401	-80.2951	1	ApTHIC	20130906-Dino1	20130906_Dino
2013-09-06	13:32:24	153	25.1401	-80.2951	1	ApTHIC	20130906-Dino1	20130906_Dino
2013-09-06	13:32:25	154	25.1401	-80.2951	1	ApTHIC	20130906-Dino1	20130906_Dino
2013-09-06	13:32:28	155	25.1401	-80.2951	1	ApTHIC	20130906-Dino1	20130906_Dino
2013-09-06	13:32:30	156	25.14	-80.2951	1	ApTHIC	20130906-Dino1	20130906_Dino
2013-09-06	13:32:34	157	25.14	-80.2951	1	ApTHIC	20130906-Dino1	20130906_Dino
2013-09-06	13:33:21	158	25.1401	-80.2952	1	ApTHIC	20130906-Dino1	20130906_Dino
2013-09-06	13:33:25	159	25.1401	-80.2952	1	ApTHIC	20130906-Dino1	20130906_Dino
2013-09-06	13:33:29	160	25.1401	-80.2952	1	ApTHIC	20130906-Dino1	20130906_Dino
2013-09-06	13:33:33	161	25.14	-80.2952	1	ApTHIC	20130906-Dino1	20130906_Dino
2013-09-06	13:33:35	162	25.14	-80.2953	1	ApTHIC	20130906-Dino1	20130906_Dino
2013-09-06	13:33:37	163	25.1401	-80.2953	1	ApTHIC	20130906-Dino1	20130906_Dino
2013-09-06	13:33:40	164	25.1401	-80.2953	1	ApTHIC	20130906-Dino1	20130906_Dino
2013-09-06	13:33:42	165	25.1401	-80.2953	1	ApTHIC	20130906-Dino1	20130906_Dino
2013-09-06	13:33:45	166	25.1401	-80.2953	1	ApTHIC	20130906-Dino1	20130906_Dino
2013-09-06	13:33:47	167	25.1401	-80.2953	1	ApTHIC	20130906-Dino1	20130906_Dino
2013-09-06	13:33:50	168	25.1401	-80.2953	1	ApTHIC	20130906-Dino1	20130906_Dino
2013-09-06	13:33:52	169	25.1401	-80.2953	1	ApTHIC	20130906-Dino1	20130906_Dino
2013-09-06	13:33:54	170	25.1401	-80.2953	1	ApTHIC	20130906-Dino1	20130906_Dino
2013-09-06	13:33:58	171	25.1401	-80.2953	1	ApTHIC	20130906-Dino1	20130906_Dino
2013-09-06	13:34:01	172	25.1401	-80.2953	1	ApTHIC	20130906-Dino1	20130906_Dino
2013-09-06	13:34:04	173	25.1401	-80.2953	1	ApTHIC	20130906-Dino1	20130906_Dino
2013-09-06	13:34:05	174	25.1401	-80.2953	1	ApTHIC	20130906-Dino1	20130906_Dino
2013-09-06	13:34:10	175	25.1401	-80.2952	1	ApTHIC	20130906-Dino1	20130906_Dino
2013-09-06	13:34:18	176	25.1401	-80.2952	1	ApTHIC	20130906-Dino1	20130906_Dino
2013-09-06	13:34:21	177	25.1401	-80.2952	1	ApTHIC	20130906-Dino1	20130906_Dino
2013-09-06	13:34:25	178	25.1401	-80.2952	1	ApTHIC	20130906-Dino1	20130906_Dino
2013-09-06	13:34:29	179	25.1401	-80.2952	1	ApTHIC	20130906-Dino1	20130906_Dino
2013-09-06	13:34:35	180	25.1401	-80.2952	1	ApTHIC	20130906-Dino1	20130906_Dino
2013-09-06	13:34:43	181	25.1401	-80.2952	1	ApTHIC	20130906-Dino1	20130906_Dino
2013-09-06	13:34:45	182	25.1401	-80.2952	1	ApTHIC	20130906-Dino1	20130906_Dino
2013-09-06	13:34:47	183	25.1401	-80.2952	1	ApTHIC	20130906-Dino1	20130906_Dino
2013-09-06	13:34:53	184	25.14	-80.2952	1	ApTHIC	20130906-Dino1	20130906_Dino
2013-09-06	13:34:56	185	25.14	-80.2952	1	ApTHIC	20130906-Dino1	20130906_Dino
2013-09-06	13:37:03	186	25.1402	-80.2954	1	Ac	20130906-Dino1	20130906_Dino
2013-09-06	13:37:14	187	25.1402	-80.2954	1	Ac	20130906-Dino1	20130906_Dino
2013-09-06	13:37:30	188	25.1402	-80.2954	1	Ac	20130906-Dino1	20130906_Dino
2013-09-06	13:37:34	189	25.1402	-80.2954	1	Ac	20130906-Dino1	20130906_Dino
2013-09-06	13:37:39	190	25.1402	-80.2954	1	Ac	20130906-Dino1	20130906_Dino
2013-09-06	13:37:42	191	25.1402	-80.2954	1	Ac	20130906-Dino1	20130906_Dino
2013-09-06	13:37:54	192	25.1402	-80.2955	1	Ac	20130906-Dino1	20130906_Dino
2013-09-06	13:37:58	193	25.1402	-80.2955	1	Ac	20130906-Dino1	20130906_Dino
2013-09-06	13:38:01	194	25.1402	-80.2955	1	Ac	20130906-Dino1	20130906_Dino
2013-09-06	13:38:19	195	25.1402	-80.2955	1	Ac	20130906-Dino1	20130906_Dino
2013-09-06	13:38:26	196	25.1402	-80.2955	1	Ac	20130906-Dino1	20130906_Dino
2013-09-06	13:38:31	197	25.1402	-80.2955	1	Ac	20130906-Dino1	20130906_Dino
2013-09-06	13:38:36	198	25.1402	-80.2955	1	Ac	20130906-Dino1	20130906_Dino
2013-09-06	13:38:51	199	25.1403	-80.2955	1	Ac	20130906-Dino1	20130906_Dino
2013-09-06	13:38:56	200	25.1403	-80.2955	1	Ac	20130906-Dino1	20130906_Dino
2013-09-06	13:39:00	201	25.1403	-80.2955	1	Ac	20130906-Dino1	20130906_Dino
2013-09-06	13:39:07	202	25.1403	-80.2955	1	Ac	20130906-Dino1	20130906_Dino
2013-09-06	13:39:15	203	25.1403	-80.2955	1	Ac	20130906-Dino1	20130906_Dino
2013-09-06	13:39:36	204	25.1403	-80.2956	1	Ac	20130906-Dino1	20130906_Dino
2013-09-06	13:39:41	205	25.1403	-80.2956	1	Ac	20130906-Dino1	20130906_Dino
2013-09-06	13:39:44	206	25.1403	-80.2956	1	Ac	20130906-Dino1	20130906_Dino
2013-09-06	13:39:50	207	25.1403	-80.2956	1	Ac	20130906-Dino1	20130906_Dino
2013-09-06	13:39:56	208	25.1403	-80.2956	1	Ac	20130906-Dino1	20130906_Dino
2013-09-06	13:40:39	209	25.1403	-80.2957	1	Ac	20130906-Dino1	20130906_Dino
2013-09-06	13:41:23	210	25.1402	-80.2957	1	Ac	20130906-Dino1	20130906_Dino
2013-09-06	13:41:33	211	25.1402	-80.2956	1	Ac	20130906-Dino1	20130906_Dino
2013-09-06	13:41:48	212	25.1402	-80.2957	1	Ac	20130906-Dino1	20130906_Dino
2013-09-06	13:41:53	213	25.1401	-80.2957	1	Ac	20130906-Dino1	20130906_Dino
2013-09-06	13:42:02	214	25.1401	-80.2957	1	Ac	20130906-Dino1	20130906_Dino
2013-09-06	13:42:16	215	25.1402	-80.2958	1	Ac	20130906-Dino1	20130906_Dino
2013-09-06	13:42:31	216	25.1402	-80.2958	1	Ac	20130906-Dino1	20130906_Dino
2013-09-06	13:43:09	217	25.1403	-80.2959	1	Ac	20130906-Dino1	20130906_Dino
2013-09-06	13:43:26	218	25.1403	-80.2959	1	Ac	20130906-Dino1	20130906_Dino
2013-09-06	13:43:49	219	25.1403	-80.2958	1	Ac	20130906-Dino1	20130906_Dino
2013-09-06	13:43:59	220	25.1403	-80.2958	1	Ac	20130906-Dino1	20130906_Dino
2013-09-06	13:44:13	221	25.1404	-80.2958	1	Ac	20130906-Dino1	20130906_Dino
2013-09-06	13:44:30	222	25.1403	-80.2959	1	Ac	20130906-Dino1	20130906_Dino
2013-09-06	13:44:43	223	25.1403	-80.2959	1	Ac	20130906-Dino1	20130906_Dino
2013-09-06	13:44:55	224	25.1403	-80.296	1	Ac	20130906-Dino1	20130906_Dino
2013-09-06	13:45:44	225	25.1402	-80.2959	1	Ac	20130906-Dino1	20130906_Dino
2013-09-06	13:46:48	226	25.1401	-80.2958	1	Ac	20130906-Dino1	20130906_Dino
2013-09-06	13:46:51	227	25.1401	-80.2958	1	Ac	20130906-Dino1	20130906_Dino
2013-09-06	13:46:58	228	25.1401	-80.2958	1	Ac	20130906-Dino1	20130906_Dino
2013-09-06	13:47:03	229	25.1401	-80.2958	1	Ac	20130906-Dino1	20130906_Dino
2013-09-06	13:47:13	230	25.1401	-80.2958	1	Ac	20130906-Dino1	20130906_Dino
2013-09-06	13:47:38	231	25.1401	-80.2958	1	Ac	20130906-Dino1	20130906_Dino
2013-09-06	13:48:00	232	25.1401	-80.2957	1	Ac	20130906-Dino1	20130906_Dino
2013-09-06	13:48:03	233	25.1401	-80.2957	1	Ac	20130906-Dino1	20130906_Dino
2013-09-06	13:48:06	234	25.1401	-80.2957	1	Ac	20130906-Dino1	20130906_Dino
2013-09-06	13:48:09	235	25.14	-80.2957	1	Ac	20130906-Dino1	20130906_Dino
2013-09-06	13:48:14	236	25.1401	-80.2957	1	Ac	20130906-Dino1	20130906_Dino
2013-09-06	13:48:19	237	25.1401	-80.2957	1	Ac	20130906-Dino1	20130906_Dino
2013-09-06	13:48:26	238	25.14	-80.2957	1	Ac	20130906-Dino1	20130906_Dino
2013-09-06	13:48:29	239	25.14	-80.2957	1	Ac	20130906-Dino1	20130906_Dino
2013-09-06	13:48:46	240	25.14	-80.2957	1	Ac	20130906-Dino1	20130906_Dino
2013-09-06	13:49:01	241	25.14	-80.2956	1	Ac	20130906-Dino1	20130906_Dino
2013-09-06	13:49:33	242	25.14	-80.2956	1	Ac	20130906-Dino1	20130906_Dino
2013-09-06	13:49:44	243	25.14	-80.2955	1	Ac	20130906-Dino1	20130906_Dino
2013-09-06	13:49:45	244	25.14	-80.2955	1	Ac	20130906-Dino1	20130906_Dino
2013-09-06	13:49:46	245	25.14	-80.2955	1	Ac	20130906-Dino1	20130906_Dino
2013-09-06	13:49:50	246	25.14	-80.2955	1	Ac	20130906-Dino1	20130906_Dino
2013-09-06	13:50:54	247	25.1399	-80.2954	1	Ap	20130906-Dino1	20130906_Dino
2013-09-06	14:08:29	248	25.1395	-80.2951	1	Ap	20130906-Dino1	20130906_Dino
2013-09-06	14:08:37	249	25.1395	-80.2951	1	Ap	20130906-Dino1	20130906_Dino
2013-09-06	14:08:42	250	25.1395	-80.2951	1	Ap	20130906-Dino1	20130906_Dino
2013-09-06	14:08:45	251	25.1395	-80.2951	1	Ap	20130906-Dino1	20130906_Dino
2013-09-06	14:09:03	252	25.1395	-80.2951	1	Ap	20130906-Dino1	20130906_Dino
2013-09-06	13:06:34	4	25.1398	-80.2941	1	Ap	20130906-Thing1A	20130906_Thing1
2013-09-06	13:07:45	5	25.1398	-80.2941	1	Ap	20130906-Thing1A	20130906_Thing1
2013-09-06	13:08:12	6	25.1398	-80.2941	1	Ap	20130906-Thing1A	20130906_Thing1
2013-09-06	13:08:28	7	25.1398	-80.2941	1	Ap	20130906-Thing1A	20130906_Thing1
2013-09-06	13:08:56	8	25.1398	-80.2941	1	Ap	20130906-Thing1A	20130906_Thing1
2013-09-06	13:09:22	9	25.1398	-80.2941	1	Ap	20130906-Thing1A	20130906_Thing1
2013-09-06	13:09:32	10	25.1398	-80.2941	1	Ap	20130906-Thing1A	20130906_Thing1
2013-09-06	13:09:39	11	25.1398	-80.2941	1	Ap	20130906-Thing1A	20130906_Thing1
2013-09-06	13:09:48	12	25.1398	-80.2942	1	Ap	20130906-Thing1A	20130906_Thing1
2013-09-06	13:09:53	13	25.1398	-80.2942	1	Ap	20130906-Thing1A	20130906_Thing1
2013-09-06	13:10:01	14	25.1398	-80.2942	1	Ap	20130906-Thing1A	20130906_Thing1
2013-09-06	13:10:13	15	25.1398	-80.2942	1	Ap	20130906-Thing1A	20130906_Thing1
2013-09-06	13:10:53	16	25.1399	-80.2942	1	Ap	20130906-Thing1A	20130906_Thing1
2013-09-06	13:19:50	17	25.1399	-80.2944	1	Ap	20130906-Thing1A	20130906_Thing1
2013-09-06	13:22:57	18	25.14	-80.2946	1	Ap	20130906-Thing1A	20130906_Thing1
2013-09-06	13:24:07	19	25.1401	-80.2946	1	Ac	20130906-Thing1A	20130906_Thing1
2013-09-06	13:24:58	20	25.1401	-80.2946	1	Ac	20130906-Thing1A	20130906_Thing1
2013-09-06	13:25:05	21	25.1401	-80.2947	1	Ac	20130906-Thing1A	20130906_Thing1
2013-09-06	13:25:09	22	25.1401	-80.2947	1	Ac	20130906-Thing1A	20130906_Thing1
2013-09-06	13:25:16	23	25.1401	-80.2947	1	Ac	20130906-Thing1A	20130906_Thing1
2013-09-06	13:25:27	24	25.1401	-80.2947	1	Ac	20130906-Thing1A	20130906_Thing1
2013-09-06	13:26:18	25	25.1401	-80.2947	1	Ac	20130906-Thing1A	20130906_Thing1
2013-09-06	13:27:19	26	25.1401	-80.2948	1	Ac	20130906-Thing1A	20130906_Thing1
2013-09-06	13:27:28	27	25.1401	-80.2948	1	Ac	20130906-Thing1A	20130906_Thing1
2013-09-06	13:27:39	28	25.1401	-80.2948	1	Ac	20130906-Thing1A	20130906_Thing1
2013-09-06	13:27:48	29	25.1402	-80.2948	1	Ap	20130906-Thing1A	20130906_Thing1
2013-09-06	13:28:16	30	25.1402	-80.2948	1	Ap	20130906-Thing1A	20130906_Thing1
2013-09-06	13:28:32	31	25.1402	-80.2948	1	Ap	20130906-Thing1A	20130906_Thing1
2013-09-06	13:28:36	32	25.1402	-80.2947	1	Ap	20130906-Thing1A	20130906_Thing1
2013-09-06	13:28:41	33	25.1402	-80.2947	1	Ap	20130906-Thing1A	20130906_Thing1
2013-09-06	13:28:46	34	25.1402	-80.2947	1	Ap	20130906-Thing1A	20130906_Thing1
2013-09-06	13:28:51	35	25.1402	-80.2947	1	Ap	20130906-Thing1A	20130906_Thing1
2013-09-06	13:29:06	36	25.1401	-80.2947	1	Ap	20130906-Thing1A	20130906_Thing1
2013-09-06	13:29:15	37	25.1401	-80.2947	1	Ap	20130906-Thing1A	20130906_Thing1
2013-09-06	13:29:22	38	25.1401	-80.2947	1	Ap	20130906-Thing1A	20130906_Thing1
2013-09-06	13:29:47	39	25.1401	-80.2947	1	Ap	20130906-Thing1A	20130906_Thing1
2013-09-06	13:29:51	40	25.1401	-80.2947	1	Ap	20130906-Thing1A	20130906_Thing1
2013-09-06	13:29:58	41	25.1401	-80.2947	1	Ap	20130906-Thing1A	20130906_Thing1
2013-09-06	13:30:06	42	25.1401	-80.2947	1	Ap	20130906-Thing1A	20130906_Thing1
2013-09-06	13:30:11	43	25.1401	-80.2947	1	Ap	20130906-Thing1A	20130906_Thing1
2013-09-06	13:30:15	44	25.1401	-80.2946	1	Ap	20130906-Thing1A	20130906_Thing1
2013-09-06	13:30:19	45	25.1401	-80.2946	1	Ap	20130906-Thing1A	20130906_Thing1
2013-09-06	13:30:26	46	25.1402	-80.2947	1	Ap	20130906-Thing1A	20130906_Thing1
2013-09-06	13:30:33	47	25.1402	-80.2947	1	Ap	20130906-Thing1A	20130906_Thing1
2013-09-06	13:30:37	48	25.1402	-80.2947	1	Ap	20130906-Thing1A	20130906_Thing1
2013-09-06	13:30:41	49	25.1402	-80.2947	1	Ap	20130906-Thing1A	20130906_Thing1
2013-09-06	13:30:49	50	25.1402	-80.2947	1	Ap	20130906-Thing1A	20130906_Thing1
2013-09-06	13:30:57	51	25.1402	-80.2947	1	Ap	20130906-Thing1A	20130906_Thing1
2013-09-06	13:31:19	52	25.1402	-80.2946	1	Ap	20130906-Thing1A	20130906_Thing1
2013-09-06	13:31:37	53	25.1402	-80.2946	1	Ap	20130906-Thing1A	20130906_Thing1
2013-09-06	13:31:42	54	25.1402	-80.2946	1	Ap	20130906-Thing1A	20130906_Thing1
2013-09-06	13:31:51	55	25.1402	-80.2946	1	Ap	20130906-Thing1A	20130906_Thing1
2013-09-06	13:31:56	56	25.1402	-80.2946	1	Ap	20130906-Thing1A	20130906_Thing1
2013-09-06	13:32:09	57	25.1402	-80.2946	1	Ap	20130906-Thing1A	20130906_Thing1
2013-09-06	13:37:17	58	25.1402	-80.295	1	Ap	20130906-Thing1A	20130906_Thing1
2013-09-06	13:38:11	59	25.1402	-80.295	1	Ac	20130906-Thing1A	20130906_Thing1
2013-09-06	13:38:26	60	25.1402	-80.295	1	Ac	20130906-Thing1A	20130906_Thing1
2013-09-06	13:38:36	61	25.1402	-80.295	1	Ac	20130906-Thing1A	20130906_Thing1
2013-09-06	13:38:42	62	25.1403	-80.295	1	Ac	20130906-Thing1A	20130906_Thing1
2013-09-06	13:38:49	63	25.1403	-80.2951	1	Ac	20130906-Thing1A	20130906_Thing1
2013-09-06	13:38:54	64	25.1403	-80.2951	1	Ac	20130906-Thing1A	20130906_Thing1
2013-09-06	13:39:04	65	25.1403	-80.2951	1	Ac	20130906-Thing1A	20130906_Thing1
2013-09-06	13:39:16	66	25.1403	-80.2951	1	Ac	20130906-Thing1A	20130906_Thing1
2013-09-06	13:39:20	67	25.1403	-80.2951	1	Ac	20130906-Thing1A	20130906_Thing1
2013-09-06	13:39:24	68	25.1403	-80.2951	1	Ac	20130906-Thing1A	20130906_Thing1
2013-09-06	13:39:29	69	25.1403	-80.2951	1	Ac	20130906-Thing1A	20130906_Thing1
2013-09-06	13:39:35	70	25.1403	-80.2951	1	Ac	20130906-Thing1A	20130906_Thing1
2013-09-06	13:39:41	71	25.1403	-80.2951	1	Ac	20130906-Thing1A	20130906_Thing1
2013-09-06	13:39:45	72	25.1403	-80.2951	1	Ac	20130906-Thing1A	20130906_Thing1
2013-09-06	13:39:49	73	25.1403	-80.2951	1	Ac	20130906-Thing1A	20130906_Thing1
2013-09-06	13:39:56	74	25.1403	-80.2951	1	Ac	20130906-Thing1A	20130906_Thing1
2013-09-06	13:39:59	75	25.1403	-80.2951	1	Ac	20130906-Thing1A	20130906_Thing1
2013-09-06	13:40:03	76	25.1403	-80.2951	1	Ac	20130906-Thing1A	20130906_Thing1
2013-09-06	13:40:08	77	25.1403	-80.2952	1	Ac	20130906-Thing1A	20130906_Thing1
2013-09-06	13:40:22	78	25.1403	-80.2952	1	Ac	20130906-Thing1A	20130906_Thing1
2013-09-06	13:40:25	79	25.1403	-80.2952	1	Ac	20130906-Thing1A	20130906_Thing1
2013-09-06	13:40:29	80	25.1403	-80.2952	1	Ac	20130906-Thing1A	20130906_Thing1
2013-09-06	13:40:33	81	25.1403	-80.2951	1	Ac	20130906-Thing1A	20130906_Thing1
2013-09-06	13:40:39	82	25.1403	-80.2952	1	Ac	20130906-Thing1A	20130906_Thing1
2013-09-06	13:40:52	83	25.1403	-80.2952	1	Ac	20130906-Thing1A	20130906_Thing1
2013-09-06	13:40:56	84	25.1403	-80.2952	1	Ac	20130906-Thing1A	20130906_Thing1
2013-09-06	13:41:01	85	25.1403	-80.2952	1	Ac	20130906-Thing1A	20130906_Thing1
2013-09-06	13:41:06	86	25.1403	-80.2952	1	Ac	20130906-Thing1A	20130906_Thing1
2013-09-06	13:41:10	87	25.1403	-80.2952	1	Ac	20130906-Thing1A	20130906_Thing1
2013-09-06	13:41:13	88	25.1403	-80.2952	1	Ac	20130906-Thing1A	20130906_Thing1
2013-09-06	13:41:20	89	25.1403	-80.2952	1	Ac	20130906-Thing1A	20130906_Thing1
2013-09-06	13:41:23	90	25.1403	-80.2952	1	Ac	20130906-Thing1A	20130906_Thing1
2013-09-06	13:41:26	91	25.1403	-80.2952	1	Ac	20130906-Thing1A	20130906_Thing1
2013-09-06	13:41:30	92	25.1403	-80.2952	1	Ac	20130906-Thing1A	20130906_Thing1
2013-09-06	13:41:35	93	25.1403	-80.2952	1	Ac	20130906-Thing1A	20130906_Thing1
2013-09-06	13:41:46	94	25.1403	-80.2952	1	Ac	20130906-Thing1A	20130906_Thing1
2013-09-06	13:41:56	95	25.1403	-80.2953	1	Ac	20130906-Thing1A	20130906_Thing1
2013-09-06	13:42:02	96	25.1403	-80.2952	1	Ac	20130906-Thing1A	20130906_Thing1
2013-09-06	13:42:05	97	25.1403	-80.2952	1	Ac	20130906-Thing1A	20130906_Thing1
2013-09-06	13:42:15	98	25.1402	-80.2952	1	Ac	20130906-Thing1A	20130906_Thing1
2013-09-06	13:42:31	99	25.1402	-80.2952	1	Ac	20130906-Thing1A	20130906_Thing1
2013-09-06	13:42:35	100	25.1402	-80.2952	1	Ac	20130906-Thing1A	20130906_Thing1
2013-09-06	13:42:41	101	25.1402	-80.2952	1	Ac	20130906-Thing1A	20130906_Thing1
2013-09-06	13:42:47	102	25.1402	-80.2952	1	Ac	20130906-Thing1A	20130906_Thing1
2013-09-06	13:43:35	103	25.1401	-80.2952	1	Ap	20130906-Thing1A	20130906_Thing1
2013-09-06	13:44:18	104	25.1401	-80.2952	1	Ap	20130906-Thing1A	20130906_Thing1
2013-09-06	13:44:22	105	25.1401	-80.2952	1	Ap	20130906-Thing1A	20130906_Thing1
2013-09-06	13:44:26	106	25.1401	-80.2952	1	Ap	20130906-Thing1A	20130906_Thing1
2013-09-06	13:44:31	107	25.1401	-80.2953	1	Ap	20130906-Thing1A	20130906_Thing1
2013-09-06	13:44:38	108	25.1401	-80.2953	1	Ap	20130906-Thing1A	20130906_Thing1
2013-09-06	13:44:41	109	25.1401	-80.2953	1	Ap	20130906-Thing1A	20130906_Thing1
2013-09-06	13:44:44	110	25.1401	-80.2953	1	Ap	20130906-Thing1A	20130906_Thing1
2013-09-06	13:44:48	111	25.1401	-80.2953	1	Ap	20130906-Thing1A	20130906_Thing1
2013-09-06	13:44:52	112	25.1401	-80.2952	1	Ap	20130906-Thing1A	20130906_Thing1
2013-09-06	13:44:59	113	25.1401	-80.2952	1	Ap	20130906-Thing1A	20130906_Thing1
2013-09-06	13:45:13	114	25.1401	-80.2952	1	Ap	20130906-Thing1A	20130906_Thing1
2013-09-06	13:45:17	115	25.1401	-80.2952	1	Ap	20130906-Thing1A	20130906_Thing1
2013-09-06	13:45:20	116	25.1401	-80.2952	1	Ap	20130906-Thing1A	20130906_Thing1
2013-09-06	13:45:32	117	25.1401	-80.2952	1	Ap	20130906-Thing1A	20130906_Thing1
2013-09-06	13:45:44	118	25.1401	-80.2952	1	Ap	20130906-Thing1A	20130906_Thing1
2013-09-06	13:45:47	119	25.1401	-80.2952	1	Ap	20130906-Thing1A	20130906_Thing1
2013-09-06	13:45:53	120	25.1401	-80.2952	1	Ap	20130906-Thing1A	20130906_Thing1
2013-09-06	13:45:57	121	25.1401	-80.2952	1	Ap	20130906-Thing1A	20130906_Thing1
2013-09-06	13:46:01	122	25.1401	-80.2952	1	Ap	20130906-Thing1A	20130906_Thing1
2013-09-06	13:46:08	123	25.1401	-80.2952	1	Ap	20130906-Thing1A	20130906_Thing1
2013-09-06	13:46:17	124	25.1401	-80.2951	1	Ap	20130906-Thing1A	20130906_Thing1
2013-09-06	13:46:23	125	25.1401	-80.2951	1	Ap	20130906-Thing1A	20130906_Thing1
2013-09-06	13:46:29	126	25.1401	-80.2951	1	Ap	20130906-Thing1A	20130906_Thing1
2013-09-06	13:46:33	127	25.1401	-80.2951	1	Ap	20130906-Thing1A	20130906_Thing1
2013-09-06	13:46:36	128	25.1401	-80.2951	1	Ap	20130906-Thing1A	20130906_Thing1
2013-09-06	13:46:44	129	25.1401	-80.2951	1	Ap	20130906-Thing1A	20130906_Thing1
2013-09-06	13:46:49	130	25.1401	-80.2951	1	Ap	20130906-Thing1A	20130906_Thing1
2013-09-06	13:46:52	131	25.1401	-80.2951	1	Ap	20130906-Thing1A	20130906_Thing1
2013-09-06	13:46:55	132	25.1401	-80.2951	1	Ap	20130906-Thing1A	20130906_Thing1
2013-09-06	13:47:02	133	25.1401	-80.2951	1	Ap	20130906-Thing1A	20130906_Thing1
2013-09-06	13:47:07	134	25.1401	-80.2951	1	Ap	20130906-Thing1A	20130906_Thing1
2013-09-06	13:47:10	135	25.1401	-80.2951	1	Ap	20130906-Thing1A	20130906_Thing1
2013-09-06	13:47:13	136	25.1401	-80.2951	1	Ap	20130906-Thing1A	20130906_Thing1
2013-09-06	13:47:17	137	25.1401	-80.2951	1	Ap	20130906-Thing1A	20130906_Thing1
2013-09-06	13:48:13	138	25.14	-80.2951	1	Ac	20130906-Thing1A	20130906_Thing1
2013-09-06	13:49:16	139	25.14	-80.2951	1	Ap	20130906-Thing1A	20130906_Thing1
2013-09-06	13:49:27	140	25.14	-80.295	1	Ap	20130906-Thing1A	20130906_Thing1
2013-09-06	13:49:31	141	25.14	-80.295	1	Ap	20130906-Thing1A	20130906_Thing1
2013-09-06	14:04:04	142	25.1395	-80.2951	1	Ap	20130906-Thing1A	20130906_Thing1
2013-09-06	14:04:12	143	25.1395	-80.2951	1	Ap	20130906-Thing1A	20130906_Thing1
2013-09-06	14:04:19	144	25.1395	-80.2951	1	Ap	20130906-Thing1A	20130906_Thing1
2013-09-06	14:04:50	145	25.1395	-80.2951	1	Ap	20130906-Thing1A	20130906_Thing1
2013-09-06	14:05:00	146	25.1395	-80.2951	1	Ap	20130906-Thing1A	20130906_Thing1
2013-09-09	11:42:47	1	25.1197	-80.3015	1	Ap	2013-09-09-12:50:11	20130909_Dino
2013-09-09	11:43:42	2	25.1197	-80.3017	1	Ap	2013-09-09-12:50:11	20130909_Dino
2013-09-09	11:44:11	3	25.1197	-80.3017	1	Ac	2013-09-09-12:50:11	20130909_Dino
2013-09-09	11:44:55	4	25.1197	-80.3017	1	Ac	2013-09-09-12:50:11	20130909_Dino
2013-09-09	11:45:12	5	25.1198	-80.3018	1	Ac	2013-09-09-12:50:11	20130909_Dino
2013-09-09	11:46:01	6	25.1197	-80.3019	1	Ac	2013-09-09-12:50:11	20130909_Dino
2013-09-09	11:47:11	7	25.1195	-80.3018	1	Ac	2013-09-09-12:50:11	20130909_Dino
2013-09-09	11:47:38	8	25.1194	-80.3018	1	Ap	2013-09-09-12:50:11	20130909_Dino
2013-09-09	11:48:05	9	25.1194	-80.3018	1	Ap	2013-09-09-12:50:11	20130909_Dino
2013-09-09	11:48:17	10	25.1194	-80.3017	1	Ac	2013-09-09-12:50:11	20130909_Dino
2013-09-09	11:48:26	11	25.1194	-80.3017	1	Ac	2013-09-09-12:50:11	20130909_Dino
2013-09-09	11:48:54	12	25.1194	-80.3018	1	Ac	2013-09-09-12:50:11	20130909_Dino
2013-09-09	11:49:44	13	25.1193	-80.3017	1	Ap	2013-09-09-12:50:11	20130909_Dino
2013-09-09	11:49:52	14	25.1193	-80.3018	1	Ap	2013-09-09-12:50:11	20130909_Dino
2013-09-09	11:49:57	15	25.1193	-80.3018	1	Ap	2013-09-09-12:50:11	20130909_Dino
2013-09-09	11:49:59	16	25.1193	-80.3018	1	Ap	2013-09-09-12:50:11	20130909_Dino
2013-09-09	11:50:05	17	25.1193	-80.3017	1	Ap	2013-09-09-12:50:11	20130909_Dino
2013-09-09	11:50:11	18	25.1193	-80.3017	1	Ap	2013-09-09-12:50:11	20130909_Dino
2013-09-09	11:50:20	19	25.1193	-80.3017	1	Ap	2013-09-09-12:50:11	20130909_Dino
2013-09-09	11:50:28	20	25.1193	-80.3017	1	Ap	2013-09-09-12:50:11	20130909_Dino
2013-09-09	11:50:35	21	25.1193	-80.3017	1	Ap	2013-09-09-12:50:11	20130909_Dino
2013-09-09	11:50:48	22	25.1193	-80.3018	1	Ap	2013-09-09-12:50:11	20130909_Dino
2013-09-09	11:50:55	23	25.1193	-80.3018	1	Ap	2013-09-09-12:50:11	20130909_Dino
2013-09-09	11:51:01	24	25.1193	-80.3018	1	Ap	2013-09-09-12:50:11	20130909_Dino
2013-09-09	11:51:12	25	25.1193	-80.3018	1	Ap	2013-09-09-12:50:11	20130909_Dino
2013-09-09	11:51:17	26	25.1193	-80.3018	1	Ap	2013-09-09-12:50:11	20130909_Dino
2013-09-09	11:51:24	27	25.1193	-80.3018	1	Ap	2013-09-09-12:50:11	20130909_Dino
2013-09-09	11:51:34	28	25.1193	-80.3018	1	Ap	2013-09-09-12:50:11	20130909_Dino
2013-09-09	11:52:21	29	25.1192	-80.3017	1	Ap	2013-09-09-12:50:11	20130909_Dino
2013-09-09	11:52:26	30	25.1192	-80.3017	1	Ap	2013-09-09-12:50:11	20130909_Dino
2013-09-09	11:52:40	31	25.1192	-80.3017	1	Ap	2013-09-09-12:50:11	20130909_Dino
[truncated: 3,629 more rows]
