# Supplementary material for: Reef-scale trends in Florida Acropora spp. abundance and the effects of population enhancement
Source: PeerJ. 2016 Sep 29;4:e2523. doi: 10.7717/peerj.2523 (PMC5047146; doi:10.7717/peerj.2523)
Supplement: Supplemental Information 1 [file peerj-04-2523-s001.zip › SearchTrack_metadata.xlsx]

## Sheet: NCEI_TrackTable
TrackDate	TrackName	GPS Unit	Method	Start TIme	StartPoint.	EndPoint.	.Points	FileName
2005-05-23	20050523_01	unk	scooter		106	187	82	20050523_unk
2005-05-23	20050523_02	unk	scooter		188	239	52	20050523_unk
2005-05-23	20050523_03	unk	scooter		240	310	70	20050523_unk
2005-06-17	17-Jun-05 06	76	scooter	14:13:00	127	153	27	20050617_76
2005-09-17	091705-1A	1	scooter	15:12:00	35	38	4	20050917_1
2005-09-17	091705-6A	6	scooter	14:34:00	114	1605	34	20050917_6
2006-04-17	noneSW2006-HS	76S	snorkel	12:46:00	26	43	18	20060417_HS
2006-05-04	05-04-06LG	7	snorkel	10:43:00	3	1123	151	20060504_LG
2006-06-07	07-JUN-06 72A	72	scooter	11:15:00	1	23	23	20060607_72
2006-06-07	07-JUN-06 76A	76S	scooter	11:17:00	1	1144	9	20060607_76
2006-06-07	07-JUN-06 72B	72	scooter	13:46:00	24	56	33	20060607_72
2006-06-07	07-JUN-06 76B	76S	scooter	13:29:00	7	1426	57	20060607_76
2006-06-27	27-Jun-06 76D	76S	scooter	15:10:00	66	74	9	20060627_76S
2006-06-27	27-Jun-06 72B	72	scooter	12:19:00	65	155	88	20060627_72
2006-06-28	28-Jun-06 76C	76	tow	13:52:00	134	152	19	20060628_76S
2006-06-28	28-Jun-06 76A	76	scooter	11:13:00	76	130	55	20060628_76S
2006-06-28	28-Jun-06 76B	76	tow	12:34:00	131	133	3	20060628_76S
2006-06-28	28-Jun-06-72A	72	scooter	11:17:00	156	160	5	20060628_72
2006-06-29	29-Jun-06 72A	72	scooter	11:30:00	161	162	2	20060629_72
2006-06-29	29-Jun-06 76A	76	scooter	11:33:00	154	154	1	20060629_76S
2006-06-29	29-Jun-06 76B	76	scooter	12:37:00	155	173	19	20060629_76S
2006-06-29	29-Jun-06 76D	76	tow	14:07:00	174	176	3	20060629_76S
2006-07-07	07-Jul-06 76C	76	scooter	15:26:00	218	1603	92	20060707_76S
2006-07-07	07-Jul-06 SA	S	scooter	15:18:00	27	1608	54	20060707_S
2006-07-10	10-Jul-06 72A	72	scooter	11:36:00	1	9	9	20060710_72
2006-07-10	10-Jul-06 72B	72	scooter	13:29:00	10	25	16	20060710_72
2006-07-10	10-Jul-06 76A	76	scooter	11:31:00	1	60	60	20060710_76S
2006-07-10	10-Jul-06 76B	76	scooter	13:43:00	61	91	31	20060710_76S
2006-07-10	10-Jul-06-SA	S	scooter	11:27:00	1	64	64	20060710_S
2006-07-10	10-Jul-06-SB	S	scooter	13:20:00	65	77	13	20060710_S
2006-09-06	06-Sep-06 3A	3SEFSC	scooter	15:58:00	1	2	2	20060906_3SEFSC
2006-09-06	06-Sep-06 72A	72	scooter	15:56:00	1	8	8	20060906_72
2006-09-06	06-Sep-06 SB	S	scooter	15:50:00	13	15	3	20060906_S
2006-09-11	11-Sep-06 3A	3SEFSC	scooter	10:34:00	1	73	73	20060911_3SEFSC
2006-09-11	11-Sep-06 3B	3SEFSC	scooter	13:15:00	74	145	72	20060911_3SEFSC
2006-09-11	11-Sep-06 72A	72	scooter	10:34:00	1	11	11	20060911_72
2006-09-11	11-Sep-06 72C	72	scooter	13:00:00	12	15	4	20060911_72
2006-09-11	11-Sep-06 SA	S	scooter	10:45:00	2	90	89	20060911_S
2006-09-11	11-Sep-06 SB/SC	S	scooter	13:00:00	91	133	43	20060911_S
2006-09-14	14-Sep-06 72A	72	scooter	13:59:00	16	22	7	20060914_72
2006-09-14	14-Sep-06 SA	S	scooter	13:15:00	134	152	19	20060914_S
2006-09-18	18-Sep-06 3A	3SEFSC	scooter	14:07:00	148	150	3	20060918_3
2006-09-18	18-Sep-06 3B	3SEFSC	scooter	15:07:00	151	153	3	20060918_3
2006-09-18	18-Sep-06 72A	72	scooter	14:02:00	25	30	6	20060918_72
2006-09-18	18-Sep-06 SA	S	scooter	14:14:00	153	167	15	20060918_S
2006-09-19	19-Sep-06 3C	3	scooter	12:13:00	13	13	1	20060919_3
2006-09-19	19-Sep-06 72B	72	scooter	12:10:00	5	15	11	20060919_72
2006-09-19	19-Sep-06 SB	3SEFSC	scooter	12:13:00	19	23	5	20060919_S
2006-09-19	19-Sep-06 3A	3	scooter	10:07:00	1	12	12	20060919_3
2006-09-19	19-Sep-06 72A	72	scooter	10:35:00	2	4	3	20060919_72
2006-09-19	19-Sep-06 SA	3SEFSC	scooter	10:07:00	1	18	18	20060919_S
2007-06-05	05JUN2007-HS	72	snorkel	11:02:00	68	170	103	20070605_HS
2007-07-05	05-Jul-07 76C	76	snorkel	15:04:00	11	12	2	20070705_76
2007-07-05	05-Jul-07 76D	76	snorkel	15:52:00	13	19	6	20070705_76
2007-07-23	23-JUL-07 72-1A	72	snorkel	12:45:00	1	8	8	20070723_72-1
2007-07-23	23-JUL-07 72-1B	72	snorkel	13:54:00	9	73	65	20070723_72-1
2007-07-23	23-Jul-07 722A	72-2	snorkel	12:48:00	2	106	67	20070723_72-2
2007-07-23	23-Jul-07 722B	72-2	snorkel	13:59:00	68	105	38	20070723_72-2
2007-07-23	23-Jul-07 722C	72-2	snorkel	14:45:00	107	126	20	20070723_72-2
2013-09-06	20130906-Dino2	Dino	tow	14:56:04	253	270	18	20130906_Dino
2013-09-06	20130906-Thing1B	Thing 1	snorkel	14:54:52	147	172	26	20130906_Thing1
2013-09-06	20130906-Dino1	Dino	snorkel	13:03:34	1	252	252	20130906_Dino
2013-09-06	20130906-Thing1A	Thing 1	snorkel	13:06:34	4	146	143	20130906_Thing1
2013-09-09	2013-09-09-12:50:11	Dino	tow	11:42:47	1	122	122	20130909_Dino
2013-09-09	A013-09-09-12:50:14	Thing 1	snorkel	11:52:15	1	51	51	20130909_Thing1
2013-09-09	B013-09-09-13:06:29	Thing 1	snorkel	12:57:50	52	56	5	20130909_Thing1
2013-09-09	C013-09-09-14:14:31	Thing 1	snorkel	13:55:41	57	98	42	20130909_Thing1
2014-06-12	2014-06-12 14:18:29	Dino	snorkel	08:58:41	3	36	38	20140612_Dino
2014-06-12	A014-06-12 14:11:33	Thing 1	snorkel	12:34:01	1	72	72	20140612_Thing1
2014-07-01	2014-07-01-12:58:23	Dino	snorkel	11:16:59	41	55	15	20140701_Dino
2014-07-01	2014-07-01-14:17:25	Dino	scooter	13:15:13	56	131	76	20140701_Dino
2014-07-01	CDE	Thing 1	snorkel	10:44:28	72	197	126	20140701_Thing1
2014-07-21	2014-07-21-11:16:04	Thing 1	scooter	10:53:36	197	198	2	20140721_Thing1
2014-07-21	2014-7-21-11:37:58	Dino	scooter	10:53:43	131	244	114	20140721_Dino
2014-07-28	2014-07-28-14:58:39	Thing 1	snorkel	13:56:10	22	118	97	20140728_Thing1
2014-07-28	2014-07-28-15:00:49	Dino	snorkel	13:59:44	52	121	70	20140728_Dino
2014-07-28	2014-07-28-10:57:40	Thing 1	scooter	10:07:46	1	4	4	20140728_Thing1
2014-07-28	2014-07-28-12:09:00	Dino	scooter	10:03:40	1	34	33	20140728_Dino
2014-07-28	2014-07-28-12:09:04	Thing 1	scooter	11:14:26	5	9	5	20140728_Thing1
2014-07-28	2014-07-28-13:10:09	Thing 1	scooter	12:20:16	10	21	7	20140728_Thing1
2014-07-28	2014-07-28-13:22:59	Dino	snorkel	12:27:41	34	49	16	20140728_Dino
2014-08-07	07 AUG 2014 16:26	Thing 1	snorkel	16:34:18	300	322	23	20140807_Thing1
2014-08-07	2014-08-07 17:37:59	Dino	snorkel	16:37:21	539	541	3	20140807_Dino
2014-08-07	2014-08-07-12:03:04	Dino	scooter	14:05:00	299	538	240	20140807_Dino
2014-08-07	2014-08-07-16:24:59	Thing 1	scooter	14:06:50	119	299	181	20140807_Thing1
2014-08-07	2014-08-07-11:18:04	Dino	scooter	11:20:26	1	298	298	20140807_Dino
2014-08-07	2014-08-07-13:38:26	Thing 1	scooter	11:19:27	1	118	118	20140807_Thing1
2014-09-04	2014-09-04-13:04:30	Thing 1	scooter	12:50:53	1	19	19	20140904_Thing1
2014-09-04	2014-09-04-14:51:37	Dino	scooter	12:46:32	1	67	67	20140904_Dino
2014-09-04	2014-09-04-16:04:15	Thing 1	scooter	14:57:33	20	35	16	20140904_Thing1
2014-09-04	2014-09-04-17:05:51	Dino	scooter	15:05:50	68	166	99	20140904_Dino
2015-06-19	2015-06-19-14:05:00	Thing 1	scooter	13:23:18	31	77	48	20150619_Thing1
2015-06-19	2015-06-19-14:23:02	Thing 2	snorkel	13:24:59	120	313	194	20150619_Thing2
2015-06-19	2015-06-19-14:25:45	Dino	snorkel	13:29:30	18	37	20	20150619_Dino
2015-06-19	2015-06-19-11:34:06	Dino	snorkel	09:37:32	1	14	14	20150619_Dino
2015-06-19	2015-06-19-11:36:16	Thing 2	snorkel	09:55:27	36	114	79	20150619_Thing2
2015-06-19	2015-06-19-11:36:27	Thing 1	scooter	09:57:38	1	25	25	20150619_Thing1
2015-06-19	2015-06-19-12:51:57	Thing 1	scooter	12:31:01	27	30	4	20150619_Thing1
2015-06-19	2015-06-19-12:56:59	Dino	snorkel	12:28:20	15	16	2	20150619_Dino
2015-06-19	2015-06-19-13:03:52	Thing 2	snorkel	12:19:56	115	119	5	20150619_Thing2
2015-06-22	2015-06-22 13:43:14	Dino	snorkel	13:03:49	105	108	4	20150622_Dino
2015-06-22	2015-06-22-13:39:11	Thing 2	snorkel	13:07:13	372	400	29	20150622_Thing2
2015-06-22	2015-06-22-13:41:28	Thing 1	snorkel	13:05:36	135	137	3	20150622_Thing1
2015-06-22	2015-06-22-10:57:00	Thing 1	snorkel	10:05:59	78	98	20	20150622_Thing1
2015-06-22	2015-06-22-11:28:40	Thing 2	snorkel	10:11:19	313	355	44	20150622_Thing2
2015-06-22	2015-06-22-11:44:09	Dino	scooter	10:05:50	39	96	58	20150622_Dino
2015-06-22	2015-06-22-12:16:51	Thing 2	snorkel	11:41:19	356	371	16	20150622_Thing2
2015-06-22	2015-06-22-12:35:52	Thing 1	snorkel	11:28:09	99	134	36	20150622_Thing1
2015-06-22	2015-06-22-12:41:13	Dino	snorkel	12:31:39	103	104	2	20150622_Dino
2015-06-25	2015-06-25-10:21:19	Dino	snorkel	09:42:14	113	161	49	20150625_Dino
2015-06-25	2015-06-25-11:28:18	Thing 1	snorkel	09:43:24	137	319	183	20150625_Thing1
2015-06-26	2015-06-26-14:42:24	Thing 1	scooter	13:03:21	384	406	24	20150626_Thing1
2015-06-26	2015-06-26-14:50:27	Thing 2	snorkel	12:52:51	463	609	147	20150626_Thing2
2015-06-26	2015-06-26-15:06:40	Dino	snorkel	13:05:39	182	191	10	20150626_Dino
2015-06-26	2015-06-26-12:23:00	Dino	snorkel	11:38:46	164	181	18	20150626_Dino
2015-06-26	2015-06-26-12:23:37	Thing 2	snorkel	11:29:15	402	462	61	20150626_Thing2
2015-06-26	2015-06-26-12:23:55	Thing 1	scooter	09:29:45	321	383	68	20150626_Thing1
2015-06-29	2015-06-29-11:05:51	Thing 2	scooter	10:24:22	609	625	15	20150629_Thing2
2015-06-29	2015-06-29-11:30:22	Thing 1	scooter	10:22:08	406	420	15	20150629_Thing1
2015-06-29	2015-06-29-11:35:29	Dino	snorkel	10:30:35	191	232	42	20150629_Dino
2015-06-29	2015-06-29-11:51:39	Thing 2	scooter	11:21:54	626	643	19	20150629_Thing2
2015-06-29	2015-06-29-11:59:40	Thing 1	scooter	11:35:00	421	428	8	20150629_Thing1
2015-06-29	2015-06-29-13:57:52	Thing 1	scooter	13:01:17	429	451	23	20150629_Thing1
2015-06-29	2015-06-29-14:09:26	Dino	snorkel	13:12:43	233	260	28	20150629_Dino
2015-06-29	2015-06-29-14:09:39	Thing 2	scooter	12:56:42	644	658	15	20150629_Thing2
2015-06-30	2015-06-30-10:37:10	Thing 2	scooter	09:52:26	659	671	13	20150630_Thing2
2015-06-30	2015-06-30-10:38:20	Dino	snorkel	09:49:41	261	268	8	20150630_Dino
2015-06-30	2015-06-30-13:02:40	Thing 2	scooter	11:57:03	694	713	22	20150630_Thing2
2015-06-30	2015-06-30-13:05:33	Dino	snorkel	11:52:38	310	327	18	20150630_Dino
2015-06-30	2015-06-30-11:39:51	Thing 2	scooter	10:55:44	672	693	22	20150630_Thing2
2015-06-30	2015-06-30-11:45:30	Dino	snorkel	10:57:08	269	307	39	20150630_Dino
2015-08-22	2015-08-22-13:00:32	Dino	snorkel	12:21:22	329	338	10	20150822_Dino
2015-08-22	2015-08-22-14:45:36	Thing 2	snorkel	12:21:50	714	819	106	20150822_Thing2
2015-08-25	2015-08-25-13:63:42	Dino	snorkel	13:01:41	352	386	39	20150825_Dino
2015-08-25	2015-08-25-12:41:18	Dino	snorkel	12:05:56	339	351	13	20150825_Dino
2015-08-26	2015-08-26-08:47:48	Dino	snorkel	08:35:05	387	395	9	20150826_Dino
2015-08-26	2015-08-26-08:48:56	Thing 1	snorkel	08:34:25	452	463	12	20150826_Thing1
2015-10-29	2015-10-29-13:32:41	Dino	snorkel	13:02:35	396	400	5	20151029_Dino
2015-10-29	2015-10-29-13:38:09	Thing 2	snorkel	13:04:33	839	840	2	20151029_Thing2
2015-10-29	2015-10-29-10:34:10	Thing 1	snorkel	09:32:28	463	483	21	20151029_Thing1
2015-10-29	2015-10-29-10:38:45	Thing 2	snorkel	09:35:52	819	833	15	20151029_Thing2
2015-11-10	2015-11-10-14:04:51	Thing 1	snorkel	13:40:45	484	569	86	20151110_Thing1
2015-11-10	AA15-11-10-14:10:19	Thing 2	snorkel	13:44:28	846	864	19	20151110_Thing2
2015-11-10	2015-11-10-12:04:10	Dino	snorkel	11:55:17	403	404	2	20151110_Dino
2015-11-10	A015-11-10-12:08:06	Thing 2	snorkel	11:56:23	844	845	2	20151110_Thing2
2015-11-10	2015-11-10-10:21:07	Thing 2	snorkel	10:29:24	841	843	3	20151110_Thing2
2015-11-10	2015-11-10-10:24:43	Dino	snorkel	10:32:04	401	402	2	20151110_Dino
2014-08-07	NONE-2014ApPlot-SI				1	99	89	NONE-2014ApPlot-SI
2014-07-21	NONE-2014ApPlot-GR				1	99	99	NONE-2014ApPlot-GR
2015-06-25	2015-06-25-11:19:25	Dino	snorkel	10:28:20	162	164	3	20150625_Dino
