# Supplementary material for: Reef-scale trends in Florida Acropora spp. abundance and the effects of population enhancement
Source: PeerJ. 2016 Sep 29;4:e2523. doi: 10.7717/peerj.2523 (PMC5047146; doi:10.7717/peerj.2523)
Supplement: Supplemental Information 1 [file peerj-04-2523-s001.zip › 2005Tracks.gpx]

<?xml version="1.0" encoding="utf-8"?><gpx creator="Garmin Desktop App" version="1.1" xsi:schemaLocation="http://www.topografix.com/GPX/1/1 http://www.topografix.com/GPX/1/1/gpx.xsd http://www.garmin.com/xmlschemas/WaypointExtension/v1 http://www8.garmin.com/xmlschemas/WaypointExtensionv1.xsd http://www.garmin.com/xmlschemas/TrackPointExtension/v1 http://www.garmin.com/xmlschemas/TrackPointExtensionv1.xsd http://www.garmin.com/xmlschemas/GpxExtensions/v3 http://www8.garmin.com/xmlschemas/GpxExtensionsv3.xsd http://www.garmin.com/xmlschemas/ActivityExtension/v1 http://www8.garmin.com/xmlschemas/ActivityExtensionv1.xsd http://www.garmin.com/xmlschemas/AdventuresExtensions/v1 http://www8.garmin.com/xmlschemas/AdventuresExtensionv1.xsd http://www.garmin.com/xmlschemas/PressureExtension/v1 http://www.garmin.com/xmlschemas/PressureExtensionv1.xsd http://www.garmin.com/xmlschemas/TripExtensions/v1 http://www.garmin.com/xmlschemas/TripExtensionsv1.xsd" xmlns="http://www.topografix.com/GPX/1/1" xmlns:xsi="http://www.w3.org/2001/XMLSchema-instance" xmlns:wptx1="http://www.garmin.com/xmlschemas/WaypointExtension/v1" xmlns:gpxtrx="http://www.garmin.com/xmlschemas/GpxExtensions/v3" xmlns:gpxtpx="http://www.garmin.com/xmlschemas/TrackPointExtension/v1" xmlns:gpxx="http://www.garmin.com/xmlschemas/GpxExtensions/v3" xmlns:trp="http://www.garmin.com/xmlschemas/TripExtensions/v1" xmlns:adv="http://www.garmin.com/xmlschemas/AdventuresExtensions/v1" xmlns:prs="http://www.garmin.com/xmlschemas/PressureExtension/v1">

  <metadata>
    <link href="http://www.garmin.com">
      <text>Garmin International</text>
    </link>
    <time>2015-12-16T20:45:54Z</time>
    <bounds maxlat="25.224199164658785" maxlon="-80.208503035828471" minlat="25.03908634185791" minlon="-80.346043109893799" />
  </metadata>

  <trk>
    <name>091705-1A</name>
    <extensions>
      <gpxx:TrackExtension>
        <gpxx:DisplayColor>DarkGray</gpxx:DisplayColor>
      </gpxx:TrackExtension>
    </extensions>
    <trkseg>
      <trkpt lat="25.040438175201416" lon="-80.345249176025391">
        <ele>26.0928955078125</ele>
      </trkpt>
      <trkpt lat="25.040309429168701" lon="-80.345785617828369">
        <ele>5.424560546875</ele>
      </trkpt>
      <trkpt lat="25.039966106414795" lon="-80.345785617828369">
        <ele>3.982666015625</ele>
      </trkpt>
      <trkpt lat="25.039687156677246" lon="-80.345571041107178">
        <ele>1.0986328125</ele>
      </trkpt>
      <trkpt lat="25.040180683135986" lon="-80.344798564910889">
        <ele>-2.7467041015625</ele>
      </trkpt>
      <trkpt lat="25.040867328643799" lon="-80.344111919403076">
        <ele>-1.7852783203125</ele>
      </trkpt>
      <trkpt lat="25.041489601135254" lon="-80.343403816223145">
        <ele>0.137451171875</ele>
      </trkpt>
      <trkpt lat="25.041811466217041" lon="-80.343532562255859">
        <ele>-8.5146484375</ele>
      </trkpt>
      <trkpt lat="25.041489601135254" lon="-80.344369411468506">
        <ele>-1.7852783203125</ele>
      </trkpt>
      <trkpt lat="25.040888786315918" lon="-80.344562530517578">
        <ele>3.021240234375</ele>
      </trkpt>
      <trkpt lat="25.040202140808105" lon="-80.343918800354004">
        <ele>-0.3433837890625</ele>
      </trkpt>
      <trkpt lat="25.040974617004395" lon="-80.343446731567383">
        <ele>-1.7852783203125</ele>
      </trkpt>
      <trkpt lat="25.041704177856445" lon="-80.343060493469238">
        <ele>-0.8240966796875</ele>
      </trkpt>
      <trkpt lat="25.042047500610352" lon="-80.343725681304932">
        <ele>1.579345703125</ele>
      </trkpt>
      <trkpt lat="25.041811466217041" lon="-80.343360900878906">
        <ele>1.579345703125</ele>
      </trkpt>
      <trkpt lat="25.041704177856445" lon="-80.343232154846191">
        <ele>-5.6304931640625</ele>
      </trkpt>
      <trkpt lat="25.041811466217041" lon="-80.343575477600098">
        <ele>10.7117919921875</ele>
      </trkpt>
      <trkpt lat="25.041704177856445" lon="-80.343596935272217">
        <ele>1.579345703125</ele>
      </trkpt>
      <trkpt lat="25.041725635528564" lon="-80.343682765960693">
        <ele>-1.7852783203125</ele>
      </trkpt>
      <trkpt lat="25.042047500610352" lon="-80.344090461730957">
        <ele>-1.3046875</ele>
      </trkpt>
      <trkpt lat="25.041317939758301" lon="-80.34400463104248">
        <ele>0.137451171875</ele>
      </trkpt>
      <trkpt lat="25.041511058807373" lon="-80.344069004058838">
        <ele>1.579345703125</ele>
      </trkpt>
      <trkpt lat="25.041468143463135" lon="-80.344326496124268">
        <ele>0.6180419921875</ele>
      </trkpt>
      <trkpt lat="25.041360855102539" lon="-80.344240665435791">
        <ele>-6.5919189453125</ele>
      </trkpt>
      <trkpt lat="25.041468143463135" lon="-80.344283580780029">
        <ele>2.5406494140625</ele>
      </trkpt>
      <trkpt lat="25.041360855102539" lon="-80.344347953796387">
        <ele>2.06005859375</ele>
      </trkpt>
      <trkpt lat="25.041682720184326" lon="-80.34527063369751">
        <ele>-0.3433837890625</ele>
      </trkpt>
      <trkpt lat="25.041189193725586" lon="-80.34475564956665">
        <ele>0.6180419921875</ele>
      </trkpt>
      <trkpt lat="25.041038990020752" lon="-80.344626903533936">
        <ele>0.6180419921875</ele>
      </trkpt>
      <trkpt lat="25.040931701660156" lon="-80.344305038452148">
        <ele>-0.8240966796875</ele>
      </trkpt>
      <trkpt lat="25.041511058807373" lon="-80.343532562255859">
        <ele>-2.2659912109375</ele>
      </trkpt>
      <trkpt lat="25.041961669921875" lon="-80.344047546386719">
        <ele>-3.7078857421875</ele>
      </trkpt>
      <trkpt lat="25.041468143463135" lon="-80.344390869140625">
        <ele>-0.3433837890625</ele>
      </trkpt>
      <trkpt lat="25.040974617004395" lon="-80.344948768615723">
        <ele>1.579345703125</ele>
      </trkpt>
      <trkpt lat="25.040566921234131" lon="-80.344069004058838">
        <ele>1.0986328125</ele>
      </trkpt>
      <trkpt lat="25.040760040283203" lon="-80.343146324157715">
        <ele>1.0986328125</ele>
      </trkpt>
    </trkseg>
  </trk>

  <trk>
    <name>091705-6A</name>
    <extensions>
      <gpxx:TrackExtension>
        <gpxx:DisplayColor>DarkGray</gpxx:DisplayColor>
      </gpxx:TrackExtension>
    </extensions>
    <trkseg>
      <trkpt lat="25.040287971496582" lon="-80.344841480255127">
        <ele>1.579345703125</ele>
      </trkpt>
      <trkpt lat="25.040266513824463" lon="-80.344927310943604">
        <ele>-3.227294921875</ele>
      </trkpt>
      <trkpt lat="25.040438175201416" lon="-80.34527063369751">
        <ele>-1.7852783203125</ele>
      </trkpt>
      <trkpt lat="25.040438175201416" lon="-80.345678329467773">
        <ele>0.6180419921875</ele>
      </trkpt>
      <trkpt lat="25.040459632873535" lon="-80.345785617828369">
        <ele>-0.3433837890625</ele>
      </trkpt>
      <trkpt lat="25.040545463562012" lon="-80.345828533172607">
        <ele>0.137451171875</ele>
      </trkpt>
      <trkpt lat="25.040609836578369" lon="-80.345785617828369">
        <ele>0.137451171875</ele>
      </trkpt>
      <trkpt lat="25.040395259857178" lon="-80.345785617828369">
        <ele>-2.7467041015625</ele>
      </trkpt>
      <trkpt lat="25.040223598480225" lon="-80.345742702484131">
        <ele>-3.227294921875</ele>
      </trkpt>
      <trkpt lat="25.040137767791748" lon="-80.34576416015625">
        <ele>-1.7852783203125</ele>
      </trkpt>
      <trkpt lat="25.040051937103271" lon="-80.345807075500488">
        <ele>-2.7467041015625</ele>
      </trkpt>
      <trkpt lat="25.039880275726318" lon="-80.346043109893799">
        <ele>-0.3433837890625</ele>
      </trkpt>
      <trkpt lat="25.039794445037842" lon="-80.346000194549561">
        <ele>0.137451171875</ele>
      </trkpt>
      <trkpt lat="25.039794445037842" lon="-80.345914363861084">
        <ele>0.137451171875</ele>
      </trkpt>
      <trkpt lat="25.039966106414795" lon="-80.345807075500488">
        <ele>1.579345703125</ele>
      </trkpt>
      <trkpt lat="25.040073394775391" lon="-80.345849990844727">
        <ele>2.5406494140625</ele>
      </trkpt>
      <trkpt lat="25.040051937103271" lon="-80.34602165222168">
        <ele>-1.7852783203125</ele>
      </trkpt>
      <trkpt lat="25.039987564086914" lon="-80.345978736877441">
        <ele>-2.7467041015625</ele>
      </trkpt>
      <trkpt lat="25.039815902709961" lon="-80.34602165222168">
        <ele>-3.227294921875</ele>
      </trkpt>
      <trkpt lat="25.03983736038208" lon="-80.345914363861084">
        <ele>-2.2659912109375</ele>
      </trkpt>
      <trkpt lat="25.039815902709961" lon="-80.345807075500488">
        <ele>0.137451171875</ele>
      </trkpt>
      <trkpt lat="25.039665699005127" lon="-80.345463752746582">
        <ele>-2.2659912109375</ele>
      </trkpt>
      <trkpt lat="25.039687156677246" lon="-80.345227718353271">
        <ele>-4.1885986328125</ele>
      </trkpt>
      <trkpt lat="25.03908634185791" lon="-80.344798564910889">
        <ele>4.94384765625</ele>
      </trkpt>
      <trkpt lat="25.039622783660889" lon="-80.345077514648437">
        <ele>1.579345703125</ele>
      </trkpt>
      <trkpt lat="25.03983736038208" lon="-80.344991683959961">
        <ele>-0.8240966796875</ele>
      </trkpt>
      <trkpt lat="25.039923191070557" lon="-80.34501314163208">
        <ele>-1.3046875</ele>
      </trkpt>
      <trkpt lat="25.040180683135986" lon="-80.345163345336914">
        <ele>-0.3433837890625</ele>
      </trkpt>
      <trkpt lat="25.04033088684082" lon="-80.345206260681152">
        <ele>-0.8240966796875</ele>
      </trkpt>
      <trkpt lat="25.040524005889893" lon="-80.345420837402344">
        <ele>-1.7852783203125</ele>
      </trkpt>
      <trkpt lat="25.040502548217773" lon="-80.345485210418701">
        <ele>-1.3046875</ele>
      </trkpt>
      <trkpt lat="25.040781497955322" lon="-80.345635414123535">
        <ele>-3.7078857421875</ele>
      </trkpt>
      <trkpt lat="25.040802955627441" lon="-80.345442295074463">
        <ele>-3.227294921875</ele>
      </trkpt>
      <trkpt lat="25.040760040283203" lon="-80.345249176025391">
        <ele>-4.1885986328125</ele>
      </trkpt>
      <trkpt lat="25.040674209594727" lon="-80.34501314163208">
        <ele>-3.7078857421875</ele>
      </trkpt>
      <trkpt lat="25.040631294250488" lon="-80.34501314163208">
        <ele>-2.2659912109375</ele>
      </trkpt>
      <trkpt lat="25.040674209594727" lon="-80.345034599304199">
        <ele>-0.8240966796875</ele>
      </trkpt>
      <trkpt lat="25.040674209594727" lon="-80.345206260681152">
        <ele>0.137451171875</ele>
      </trkpt>
      <trkpt lat="25.040652751922607" lon="-80.345034599304199">
        <ele>1.0986328125</ele>
      </trkpt>
      <trkpt lat="25.040652751922607" lon="-80.344970226287842">
        <ele>-1.3046875</ele>
      </trkpt>
      <trkpt lat="25.040631294250488" lon="-80.344970226287842">
        <ele>-1.3046875</ele>
      </trkpt>
      <trkpt lat="25.040566921234131" lon="-80.34475564956665">
        <ele>-3.7078857421875</ele>
      </trkpt>
      <trkpt lat="25.040609836578369" lon="-80.344712734222412">
        <ele>-0.3433837890625</ele>
      </trkpt>
      <trkpt lat="25.040674209594727" lon="-80.34475564956665">
        <ele>-0.8240966796875</ele>
      </trkpt>
      <trkpt lat="25.040824413299561" lon="-80.344905853271484">
        <ele>-1.7852783203125</ele>
      </trkpt>
      <trkpt lat="25.040910243988037" lon="-80.345056056976318">
        <ele>-1.7852783203125</ele>
      </trkpt>
      <trkpt lat="25.041038990020752" lon="-80.345206260681152">
        <ele>-1.3046875</ele>
      </trkpt>
      <trkpt lat="25.04108190536499" lon="-80.345184803009033">
        <ele>-0.8240966796875</ele>
      </trkpt>
      <trkpt lat="25.041017532348633" lon="-80.345077514648437">
        <ele>1.0986328125</ele>
      </trkpt>
      <trkpt lat="25.040953159332275" lon="-80.344734191894531">
        <ele>-1.3046875</ele>
      </trkpt>
      <trkpt lat="25.040888786315918" lon="-80.344691276550293">
        <ele>-0.8240966796875</ele>
      </trkpt>
      <trkpt lat="25.040953159332275" lon="-80.344412326812744">
        <ele>-15.724365234375</ele>
      </trkpt>
      <trkpt lat="25.040931701660156" lon="-80.344197750091553">
        <ele>-3.227294921875</ele>
      </trkpt>
      <trkpt lat="25.041167736053467" lon="-80.344498157501221">
        <ele>-1.3046875</ele>
      </trkpt>
      <trkpt lat="25.041403770446777" lon="-80.344691276550293">
        <ele>-2.2659912109375</ele>
      </trkpt>
      <trkpt lat="25.041532516479492" lon="-80.344841480255127">
        <ele>-1.7852783203125</ele>
      </trkpt>
      <trkpt lat="25.041553974151611" lon="-80.34501314163208">
        <ele>-2.2659912109375</ele>
      </trkpt>
      <trkpt lat="25.041639804840088" lon="-80.344970226287842">
        <ele>-2.2659912109375</ele>
      </trkpt>
      <trkpt lat="25.041704177856445" lon="-80.344905853271484">
        <ele>-1.7852783203125</ele>
      </trkpt>
      <trkpt lat="25.041618347167969" lon="-80.344669818878174">
        <ele>-1.3046875</ele>
      </trkpt>
      <trkpt lat="25.041532516479492" lon="-80.344541072845459">
        <ele>-1.7852783203125</ele>
      </trkpt>
      <trkpt lat="25.041489601135254" lon="-80.344626903533936">
        <ele>-0.8240966796875</ele>
      </trkpt>
      <trkpt lat="25.04133939743042" lon="-80.344305038452148">
        <ele>0.137451171875</ele>
      </trkpt>
      <trkpt lat="25.041382312774658" lon="-80.34426212310791">
        <ele>-1.3046875</ele>
      </trkpt>
      <trkpt lat="25.041382312774658" lon="-80.344176292419434">
        <ele>-0.8240966796875</ele>
      </trkpt>
      <trkpt lat="25.041382312774658" lon="-80.344090461730957">
        <ele>-2.2659912109375</ele>
      </trkpt>
      <trkpt lat="25.04133939743042" lon="-80.34400463104248">
        <ele>-12.8404541015625</ele>
      </trkpt>
      <trkpt lat="25.041382312774658" lon="-80.343983173370361">
        <ele>-0.8240966796875</ele>
      </trkpt>
      <trkpt lat="25.04133939743042" lon="-80.344111919403076">
        <ele>0.6180419921875</ele>
      </trkpt>
      <trkpt lat="25.04133939743042" lon="-80.344219207763672">
        <ele>-0.3433837890625</ele>
      </trkpt>
      <trkpt lat="25.041403770446777" lon="-80.344219207763672">
        <ele>-0.3433837890625</ele>
      </trkpt>
      <trkpt lat="25.041403770446777" lon="-80.344305038452148">
        <ele>-0.3433837890625</ele>
      </trkpt>
      <trkpt lat="25.041468143463135" lon="-80.344390869140625">
        <ele>-1.3046875</ele>
      </trkpt>
      <trkpt lat="25.041446685791016" lon="-80.344541072845459">
        <ele>-0.8240966796875</ele>
      </trkpt>
      <trkpt lat="25.041403770446777" lon="-80.344583988189697">
        <ele>-0.3433837890625</ele>
      </trkpt>
      <trkpt lat="25.041468143463135" lon="-80.344820022583008">
        <ele>-0.3433837890625</ele>
      </trkpt>
      <trkpt lat="25.041639804840088" lon="-80.345056056976318">
        <ele>0.6180419921875</ele>
      </trkpt>
      <trkpt lat="25.041661262512207" lon="-80.344991683959961">
        <ele>1.579345703125</ele>
      </trkpt>
      <trkpt lat="25.04157543182373" lon="-80.344905853271484">
        <ele>1.579345703125</ele>
      </trkpt>
      <trkpt lat="25.041553974151611" lon="-80.344734191894531">
        <ele>0.6180419921875</ele>
      </trkpt>
      <trkpt lat="25.041296482086182" lon="-80.344433784484863">
        <ele>-0.8240966796875</ele>
      </trkpt>
      <trkpt lat="25.041232109069824" lon="-80.344305038452148">
        <ele>-1.7852783203125</ele>
      </trkpt>
      <trkpt lat="25.041275024414063" lon="-80.344347953796387">
        <ele>-0.3433837890625</ele>
      </trkpt>
      <trkpt lat="25.041275024414063" lon="-80.344433784484863">
        <ele>2.06005859375</ele>
      </trkpt>
      <trkpt lat="25.041124820709229" lon="-80.34451961517334">
        <ele>-0.3433837890625</ele>
      </trkpt>
      <trkpt lat="25.040974617004395" lon="-80.344669818878174">
        <ele>0.137451171875</ele>
      </trkpt>
      <trkpt lat="25.040802955627441" lon="-80.344712734222412">
        <ele>2.06005859375</ele>
      </trkpt>
      <trkpt lat="25.040738582611084" lon="-80.34477710723877">
        <ele>1.579345703125</ele>
      </trkpt>
      <trkpt lat="25.040652751922607" lon="-80.34475564956665">
        <ele>2.06005859375</ele>
      </trkpt>
      <trkpt lat="25.040996074676514" lon="-80.344197750091553">
        <ele>0.137451171875</ele>
      </trkpt>
      <trkpt lat="25.041317939758301" lon="-80.343790054321289">
        <ele>-0.3433837890625</ele>
      </trkpt>
      <trkpt lat="25.041425228118896" lon="-80.343618392944336">
        <ele>-0.3433837890625</ele>
      </trkpt>
      <trkpt lat="25.041489601135254" lon="-80.343554019927979">
        <ele>0.137451171875</ele>
      </trkpt>
      <trkpt lat="25.04157543182373" lon="-80.34351110458374">
        <ele>-0.3433837890625</ele>
      </trkpt>
      <trkpt lat="25.041961669921875" lon="-80.343618392944336">
        <ele>-0.8240966796875</ele>
      </trkpt>
      <trkpt lat="25.042047500610352" lon="-80.343682765960693">
        <ele>-0.8240966796875</ele>
      </trkpt>
      <trkpt lat="25.042068958282471" lon="-80.343790054321289">
        <ele>-0.3433837890625</ele>
      </trkpt>
      <trkpt lat="25.042026042938232" lon="-80.343875885009766">
        <ele>-0.8240966796875</ele>
      </trkpt>
      <trkpt lat="25.041897296905518" lon="-80.344047546386719">
        <ele>0.137451171875</ele>
      </trkpt>
      <trkpt lat="25.041639804840088" lon="-80.344219207763672">
        <ele>0.6180419921875</ele>
      </trkpt>
      <trkpt lat="25.041468143463135" lon="-80.344283580780029">
        <ele>1.0986328125</ele>
      </trkpt>
      <trkpt lat="25.041382312774658" lon="-80.344283580780029">
        <ele>-0.3433837890625</ele>
      </trkpt>
      <trkpt lat="25.04133939743042" lon="-80.344219207763672">
        <ele>0.137451171875</ele>
      </trkpt>
    </trkseg>
  </trk>

  <trk>
    <name>17-JUN-05 06</name>
    <extensions>
      <gpxx:TrackExtension>
        <gpxx:DisplayColor>DarkGray</gpxx:DisplayColor>
      </gpxx:TrackExtension>
    </extensions>
    <trkseg>
      <trkpt lat="25.220186160877347" lon="-80.212608240544796">
        <ele>10.231201171875</ele>
        <time>2005-06-17T18:12:05Z</time>
      </trkpt>
      <trkpt lat="25.22019068710506" lon="-80.212567672133446">
        <ele>-5.6304931640625</ele>
        <time>2005-06-17T18:12:06Z</time>
      </trkpt>
      <trkpt lat="25.22019068710506" lon="-80.212557865306735">
        <ele>6.3858642578125</ele>
        <time>2005-06-17T18:12:07Z</time>
      </trkpt>
      <trkpt lat="25.220194961875677" lon="-80.212552919983864">
        <ele>2.06005859375</ele>
        <time>2005-06-17T18:12:08Z</time>
      </trkpt>
      <trkpt lat="25.220196805894375" lon="-80.212549986317754">
        <ele>14.5570068359375</ele>
        <time>2005-06-17T18:12:09Z</time>
      </trkpt>
      <trkpt lat="25.220201499760151" lon="-80.212549567222595">
        <ele>10.7117919921875</ele>
        <time>2005-06-17T18:12:10Z</time>
      </trkpt>
      <trkpt lat="25.220203176140785" lon="-80.212548645213246">
        <ele>-0.3433837890625</ele>
        <time>2005-06-17T18:12:11Z</time>
      </trkpt>
      <trkpt lat="25.220203762874007" lon="-80.212550824508071">
        <ele>12.6343994140625</ele>
        <time>2005-06-17T18:12:12Z</time>
      </trkpt>
      <trkpt lat="25.22021071985364" lon="-80.212547639384866">
        <ele>13.1151123046875</ele>
        <time>2005-06-17T18:12:13Z</time>
      </trkpt>
      <trkpt lat="25.220214072614908" lon="-80.21254395134747">
        <ele>9.2698974609375</ele>
        <time>2005-06-17T18:12:14Z</time>
      </trkpt>
      <trkpt lat="25.220215329900384" lon="-80.212545376271009">
        <ele>9.7506103515625</ele>
        <time>2005-06-17T18:12:15Z</time>
      </trkpt>
      <trkpt lat="25.220214910805225" lon="-80.212539760395885">
        <ele>-0.8240966796875</ele>
        <time>2005-06-17T18:12:16Z</time>
      </trkpt>
      <trkpt lat="25.220219772309065" lon="-80.212537497282028">
        <ele>6.866455078125</ele>
        <time>2005-06-17T18:12:17Z</time>
      </trkpt>
      <trkpt lat="25.220221113413572" lon="-80.212537245824933">
        <ele>-28.2215576171875</ele>
        <time>2005-06-17T18:12:19Z</time>
      </trkpt>
      <trkpt lat="25.220223376527429" lon="-80.212538251653314">
        <ele>-22.45361328125</ele>
        <time>2005-06-17T18:12:20Z</time>
      </trkpt>
      <trkpt lat="25.220225639641285" lon="-80.212536994367838">
        <ele>9.7506103515625</ele>
        <time>2005-06-17T18:12:21Z</time>
      </trkpt>
      <trkpt lat="25.220232848078012" lon="-80.212534815073013">
        <ele>11.1925048828125</ele>
        <time>2005-06-17T18:12:23Z</time>
      </trkpt>
      <trkpt lat="25.220237039029598" lon="-80.212530875578523">
        <ele>2.06005859375</ele>
        <time>2005-06-17T18:12:25Z</time>
      </trkpt>
      <trkpt lat="25.220240140333772" lon="-80.212529031559825">
        <ele>-16.2052001953125</ele>
        <time>2005-06-17T18:12:26Z</time>
      </trkpt>
      <trkpt lat="25.220244918018579" lon="-80.212523248046637">
        <ele>-10.437255859375</ele>
        <time>2005-06-17T18:12:28Z</time>
      </trkpt>
      <trkpt lat="25.220253802835941" lon="-80.212515955790877">
        <ele>-16.2052001953125</ele>
        <time>2005-06-17T18:12:30Z</time>
      </trkpt>
      <trkpt lat="25.220255563035607" lon="-80.212512100115418">
        <ele>-24.85693359375</ele>
        <time>2005-06-17T18:12:31Z</time>
      </trkpt>
      <trkpt lat="25.220256736502051" lon="-80.212511010468006">
        <ele>-6.5919189453125</ele>
        <time>2005-06-17T18:12:32Z</time>
      </trkpt>
      <trkpt lat="25.220258915796876" lon="-80.212509082630277">
        <ele>8.7891845703125</ele>
        <time>2005-06-17T18:12:33Z</time>
      </trkpt>
      <trkpt lat="25.220261514186859" lon="-80.212508495897055">
        <ele>7.34716796875</ele>
        <time>2005-06-17T18:12:34Z</time>
      </trkpt>
      <trkpt lat="25.220263777300715" lon="-80.212507154792547">
        <ele>2.5406494140625</ele>
        <time>2005-06-17T18:12:35Z</time>
      </trkpt>
      <trkpt lat="25.220263609662652" lon="-80.212506903335452">
        <ele>7.827880859375</ele>
        <time>2005-06-17T18:12:36Z</time>
      </trkpt>
      <trkpt lat="25.220271153375506" lon="-80.21250388585031">
        <ele>2.06005859375</ele>
        <time>2005-06-17T18:12:40Z</time>
      </trkpt>
      <trkpt lat="25.220272829756141" lon="-80.212502963840961">
        <ele>-14.7630615234375</ele>
        <time>2005-06-17T18:12:41Z</time>
      </trkpt>
      <trkpt lat="25.220274506136775" lon="-80.212501958012581">
        <ele>-48.8900146484375</ele>
        <time>2005-06-17T18:12:42Z</time>
      </trkpt>
      <trkpt lat="25.220273081213236" lon="-80.212495168671012">
        <ele>-48.8900146484375</ele>
        <time>2005-06-17T18:12:43Z</time>
      </trkpt>
      <trkpt lat="25.220277607440948" lon="-80.212488966062665">
        <ele>-35.912109375</ele>
        <time>2005-06-17T18:12:44Z</time>
      </trkpt>
      <trkpt lat="25.220277942717075" lon="-80.212484188377857">
        <ele>10.231201171875</ele>
        <time>2005-06-17T18:12:45Z</time>
      </trkpt>
      <trkpt lat="25.220280792564154" lon="-80.212478488683701">
        <ele>13.5958251953125</ele>
        <time>2005-06-17T18:12:46Z</time>
      </trkpt>
      <trkpt lat="25.220283810049295" lon="-80.212473710998893">
        <ele>10.7117919921875</ele>
        <time>2005-06-17T18:12:47Z</time>
      </trkpt>
      <trkpt lat="25.220286659896374" lon="-80.212468765676022">
        <ele>1.0986328125</ele>
        <time>2005-06-17T18:12:48Z</time>
      </trkpt>
      <trkpt lat="25.22029085084796" lon="-80.212464490905404">
        <ele>8.7891845703125</ele>
        <time>2005-06-17T18:12:49Z</time>
      </trkpt>
      <trkpt lat="25.220293616876006" lon="-80.212459964677691">
        <ele>-2.7467041015625</ele>
        <time>2005-06-17T18:12:50Z</time>
      </trkpt>
      <trkpt lat="25.220296047627926" lon="-80.212454851716757">
        <ele>8.7891845703125</ele>
        <time>2005-06-17T18:12:51Z</time>
      </trkpt>
      <trkpt lat="25.220304597169161" lon="-80.212444877251983">
        <ele>12.6343994140625</ele>
        <time>2005-06-17T18:12:53Z</time>
      </trkpt>
      <trkpt lat="25.220307949930429" lon="-80.212440015748143">
        <ele>8.30859375</ele>
        <time>2005-06-17T18:12:54Z</time>
      </trkpt>
      <trkpt lat="25.220316164195538" lon="-80.212417636066675">
        <ele>4.94384765625</ele>
        <time>2005-06-17T18:12:58Z</time>
      </trkpt>
      <trkpt lat="25.220319181680679" lon="-80.212410930544138">
        <ele>12.6343994140625</ele>
        <time>2005-06-17T18:12:59Z</time>
      </trkpt>
      <trkpt lat="25.220319349318743" lon="-80.212406404316425">
        <ele>3.021240234375</ele>
        <time>2005-06-17T18:13:00Z</time>
      </trkpt>
      <trkpt lat="25.220319516956806" lon="-80.212401375174522">
        <ele>7.34716796875</ele>
        <time>2005-06-17T18:13:01Z</time>
      </trkpt>
      <trkpt lat="25.220320774242282" lon="-80.212389221414924">
        <ele>-3.7078857421875</ele>
        <time>2005-06-17T18:13:03Z</time>
      </trkpt>
      <trkpt lat="25.22031968459487" lon="-80.212386455386877">
        <ele>-3.7078857421875</ele>
        <time>2005-06-17T18:13:04Z</time>
      </trkpt>
      <trkpt lat="25.220319014042616" lon="-80.212384527549148">
        <ele>0.6180419921875</ele>
        <time>2005-06-17T18:13:05Z</time>
      </trkpt>
      <trkpt lat="25.220318846404552" lon="-80.212381761521101">
        <ele>-4.1885986328125</ele>
        <time>2005-06-17T18:13:06Z</time>
      </trkpt>
      <trkpt lat="25.22031825967133" lon="-80.212379330769181">
        <ele>-31.10546875</ele>
        <time>2005-06-17T18:13:07Z</time>
      </trkpt>
      <trkpt lat="25.220318762585521" lon="-80.212379666045308">
        <ele>-14.282470703125</ele>
        <time>2005-06-17T18:13:08Z</time>
      </trkpt>
      <trkpt lat="25.220319433137774" lon="-80.212379582226276">
        <ele>3.501953125</ele>
        <time>2005-06-17T18:13:09Z</time>
      </trkpt>
      <trkpt lat="25.220320103690028" lon="-80.212379414588213">
        <ele>3.501953125</ele>
        <time>2005-06-17T18:13:10Z</time>
      </trkpt>
      <trkpt lat="25.220319433137774" lon="-80.21238368935883">
        <ele>2.06005859375</ele>
        <time>2005-06-17T18:13:13Z</time>
      </trkpt>
      <trkpt lat="25.220317589119077" lon="-80.212384611368179">
        <ele>-1.7852783203125</ele>
        <time>2005-06-17T18:13:14Z</time>
      </trkpt>
      <trkpt lat="25.220315661281347" lon="-80.212384946644306">
        <ele>-1.7852783203125</ele>
        <time>2005-06-17T18:13:15Z</time>
      </trkpt>
      <trkpt lat="25.220312559977174" lon="-80.212387042120099">
        <ele>7.34716796875</ele>
        <time>2005-06-17T18:13:17Z</time>
      </trkpt>
      <trkpt lat="25.220309458673" lon="-80.212388299405575">
        <ele>-27.26025390625</ele>
        <time>2005-06-17T18:13:18Z</time>
      </trkpt>
      <trkpt lat="25.220309123396873" lon="-80.212389808148146">
        <ele>-1.7852783203125</ele>
        <time>2005-06-17T18:13:19Z</time>
      </trkpt>
      <trkpt lat="25.22030895575881" lon="-80.212392909452319">
        <ele>4.4632568359375</ele>
        <time>2005-06-17T18:13:21Z</time>
      </trkpt>
      <trkpt lat="25.220308620482683" lon="-80.21239492110908">
        <ele>-3.227294921875</ele>
        <time>2005-06-17T18:13:22Z</time>
      </trkpt>
      <trkpt lat="25.220308369025588" lon="-80.212396010756493">
        <ele>-7.5531005859375</ele>
        <time>2005-06-17T18:13:23Z</time>
      </trkpt>
      <trkpt lat="25.220308620482683" lon="-80.212397100403905">
        <ele>-11.879150390625</ele>
        <time>2005-06-17T18:13:24Z</time>
      </trkpt>
      <trkpt lat="25.220302082598209" lon="-80.212406320497394">
        <ele>6.3858642578125</ele>
        <time>2005-06-17T18:13:25Z</time>
      </trkpt>
      <trkpt lat="25.220298646017909" lon="-80.212410008534789">
        <ele>6.3858642578125</ele>
        <time>2005-06-17T18:13:26Z</time>
      </trkpt>
      <trkpt lat="25.220287833362818" lon="-80.212420150637627">
        <ele>-2.2659912109375</ele>
        <time>2005-06-17T18:13:28Z</time>
      </trkpt>
      <trkpt lat="25.2202835585922" lon="-80.212424173951149">
        <ele>3.501953125</ele>
        <time>2005-06-17T18:13:29Z</time>
      </trkpt>
      <trkpt lat="25.220267381519079" lon="-80.21242861635983">
        <ele>8.30859375</ele>
        <time>2005-06-17T18:13:32Z</time>
      </trkpt>
      <trkpt lat="25.220262184739113" lon="-80.212432136759162">
        <ele>12.6343994140625</ele>
        <time>2005-06-17T18:13:33Z</time>
      </trkpt>
      <trkpt lat="25.220247181132436" lon="-80.21244278177619">
        <ele>7.34716796875</ele>
        <time>2005-06-17T18:13:36Z</time>
      </trkpt>
      <trkpt lat="25.220235865563154" lon="-80.212449990212917">
        <ele>-20.0504150390625</ele>
        <time>2005-06-17T18:13:38Z</time>
      </trkpt>
      <trkpt lat="25.220230333507061" lon="-80.212453091517091">
        <ele>9.2698974609375</ele>
        <time>2005-06-17T18:13:39Z</time>
      </trkpt>
      <trkpt lat="25.220222622156143" lon="-80.21245745010674">
        <ele>10.231201171875</ele>
        <time>2005-06-17T18:13:41Z</time>
      </trkpt>
      <trkpt lat="25.220219437032938" lon="-80.212459964677691">
        <ele>13.5958251953125</ele>
        <time>2005-06-17T18:13:42Z</time>
      </trkpt>
      <trkpt lat="25.220195800065994" lon="-80.212481506168842">
        <ele>18.883056640625</ele>
        <time>2005-06-17T18:13:47Z</time>
      </trkpt>
      <trkpt lat="25.220191776752472" lon="-80.212485529482365">
        <ele>18.40234375</ele>
        <time>2005-06-17T18:13:48Z</time>
      </trkpt>
      <trkpt lat="25.220178533345461" lon="-80.212495923042297">
        <ele>12.6343994140625</ele>
        <time>2005-06-17T18:13:51Z</time>
      </trkpt>
      <trkpt lat="25.220175348222256" lon="-80.212498353794217">
        <ele>7.34716796875</ele>
        <time>2005-06-17T18:13:52Z</time>
      </trkpt>
      <trkpt lat="25.220172498375177" lon="-80.212500700727105">
        <ele>13.1151123046875</ele>
        <time>2005-06-17T18:13:53Z</time>
      </trkpt>
      <trkpt lat="25.220165876671672" lon="-80.212506735697389">
        <ele>-39.75732421875</ele>
        <time>2005-06-17T18:13:55Z</time>
      </trkpt>
      <trkpt lat="25.220162775367498" lon="-80.212510591372848">
        <ele>1.0986328125</ele>
        <time>2005-06-17T18:13:56Z</time>
      </trkpt>
      <trkpt lat="25.220159841701388" lon="-80.212512519210577">
        <ele>-22.9342041015625</ele>
        <time>2005-06-17T18:13:57Z</time>
      </trkpt>
      <trkpt lat="25.220155902206898" lon="-80.212517967447639">
        <ele>-8.9952392578125</ele>
        <time>2005-06-17T18:13:59Z</time>
      </trkpt>
      <trkpt lat="25.2201540581882" lon="-80.212522661313415">
        <ele>-8.5146484375</ele>
        <time>2005-06-17T18:14:00Z</time>
      </trkpt>
      <trkpt lat="25.220149699598551" lon="-80.212530121207237">
        <ele>10.7117919921875</ele>
        <time>2005-06-17T18:14:01Z</time>
      </trkpt>
      <trkpt lat="25.220149783417583" lon="-80.21253221668303">
        <ele>8.30859375</ele>
        <time>2005-06-17T18:14:02Z</time>
      </trkpt>
      <trkpt lat="25.220142994076014" lon="-80.21254688501358">
        <ele>-7.5531005859375</ele>
        <time>2005-06-17T18:14:12Z</time>
      </trkpt>
      <trkpt lat="25.220142742618918" lon="-80.212548980489373">
        <ele>-12.8404541015625</ele>
        <time>2005-06-17T18:14:13Z</time>
      </trkpt>
      <trkpt lat="25.220142491161823" lon="-80.212550992146134">
        <ele>-5.6304931640625</ele>
        <time>2005-06-17T18:14:14Z</time>
      </trkpt>
      <trkpt lat="25.220142239704728" lon="-80.212553087621927">
        <ele>1.579345703125</ele>
        <time>2005-06-17T18:14:15Z</time>
      </trkpt>
      <trkpt lat="25.220141988247633" lon="-80.212555099278688">
        <ele>-8.033935546875</ele>
        <time>2005-06-17T18:14:16Z</time>
      </trkpt>
      <trkpt lat="25.220147939398885" lon="-80.212555099278688">
        <ele>-3.7078857421875</ele>
        <time>2005-06-17T18:14:18Z</time>
      </trkpt>
      <trkpt lat="25.220152717083693" lon="-80.212553674355149">
        <ele>-3.7078857421875</ele>
        <time>2005-06-17T18:14:19Z</time>
      </trkpt>
      <trkpt lat="25.22015355527401" lon="-80.212555602192879">
        <ele>-10.437255859375</ele>
        <time>2005-06-17T18:14:20Z</time>
      </trkpt>
      <trkpt lat="25.220155064016581" lon="-80.212559541687369">
        <ele>-3.7078857421875</ele>
        <time>2005-06-17T18:14:22Z</time>
      </trkpt>
      <trkpt lat="25.220155902206898" lon="-80.212561469525099">
        <ele>1.579345703125</ele>
        <time>2005-06-17T18:14:23Z</time>
      </trkpt>
      <trkpt lat="25.220156656578183" lon="-80.212563397362828">
        <ele>7.827880859375</ele>
        <time>2005-06-17T18:14:24Z</time>
      </trkpt>
      <trkpt lat="25.220157410949469" lon="-80.212565325200558">
        <ele>-3.227294921875</ele>
        <time>2005-06-17T18:14:25Z</time>
      </trkpt>
      <trkpt lat="25.220158249139786" lon="-80.212567253038287">
        <ele>-51.293212890625</ele>
        <time>2005-06-17T18:14:26Z</time>
      </trkpt>
      <trkpt lat="25.220159003511071" lon="-80.212569180876017">
        <ele>-34.4700927734375</ele>
        <time>2005-06-17T18:14:27Z</time>
      </trkpt>
      <trkpt lat="25.220159757882357" lon="-80.212571108713746">
        <ele>-47.928466796875</ele>
        <time>2005-06-17T18:14:28Z</time>
      </trkpt>
      <trkpt lat="25.220160512253642" lon="-80.212573120370507">
        <ele>-5.6304931640625</ele>
        <time>2005-06-17T18:14:29Z</time>
      </trkpt>
      <trkpt lat="25.220161350443959" lon="-80.212575048208237">
        <ele>5.9052734375</ele>
        <time>2005-06-17T18:14:30Z</time>
      </trkpt>
      <trkpt lat="25.220169899985194" lon="-80.212576473131776">
        <ele>9.7506103515625</ele>
        <time>2005-06-17T18:14:33Z</time>
      </trkpt>
      <trkpt lat="25.220176354050636" lon="-80.212574042379856">
        <ele>10.231201171875</ele>
        <time>2005-06-17T18:14:34Z</time>
      </trkpt>
      <trkpt lat="25.220177946612239" lon="-80.21257814951241">
        <ele>-10.9178466796875</ele>
        <time>2005-06-17T18:14:36Z</time>
      </trkpt>
      <trkpt lat="25.220178784802556" lon="-80.212580244988203">
        <ele>2.5406494140625</ele>
        <time>2005-06-17T18:14:37Z</time>
      </trkpt>
      <trkpt lat="25.220179539173841" lon="-80.212582340463996">
        <ele>8.30859375</ele>
        <time>2005-06-17T18:14:38Z</time>
      </trkpt>
      <trkpt lat="25.220182808116078" lon="-80.212590554729104">
        <ele>2.06005859375</ele>
        <time>2005-06-17T18:14:42Z</time>
      </trkpt>
      <trkpt lat="25.220183646306396" lon="-80.212592650204897">
        <ele>4.94384765625</ele>
        <time>2005-06-17T18:14:43Z</time>
      </trkpt>
      <trkpt lat="25.220184484496713" lon="-80.212594661861658">
        <ele>8.30859375</ele>
        <time>2005-06-17T18:14:44Z</time>
      </trkpt>
      <trkpt lat="25.220193536952138" lon="-80.212594661861658">
        <ele>11.6732177734375</ele>
        <time>2005-06-17T18:14:46Z</time>
      </trkpt>
      <trkpt lat="25.220194710418582" lon="-80.212601702660322">
        <ele>8.7891845703125</ele>
        <time>2005-06-17T18:14:49Z</time>
      </trkpt>
      <trkpt lat="25.220195380970836" lon="-80.212598014622927">
        <ele>-6.5919189453125</ele>
        <time>2005-06-17T18:14:52Z</time>
      </trkpt>
      <trkpt lat="25.220195800065994" lon="-80.21259868517518">
        <ele>-57.0611572265625</ele>
        <time>2005-06-17T18:14:53Z</time>
      </trkpt>
      <trkpt lat="25.220196219161153" lon="-80.212599439546466">
        <ele>-49.8511962890625</ele>
        <time>2005-06-17T18:14:54Z</time>
      </trkpt>
      <trkpt lat="25.220196638256311" lon="-80.212600193917751">
        <ele>-15.724365234375</ele>
        <time>2005-06-17T18:14:55Z</time>
      </trkpt>
      <trkpt lat="25.22019705735147" lon="-80.212600948289037">
        <ele>0.6180419921875</ele>
        <time>2005-06-17T18:14:56Z</time>
      </trkpt>
      <trkpt lat="25.220197476446629" lon="-80.212601702660322">
        <ele>-3.227294921875</ele>
        <time>2005-06-17T18:14:57Z</time>
      </trkpt>
      <trkpt lat="25.220197895541787" lon="-80.212602373212576">
        <ele>-21.4923095703125</ele>
        <time>2005-06-17T18:14:58Z</time>
      </trkpt>
      <trkpt lat="25.220198314636946" lon="-80.212603127583861">
        <ele>-14.7630615234375</ele>
        <time>2005-06-17T18:14:59Z</time>
      </trkpt>
      <trkpt lat="25.220198733732104" lon="-80.212603881955147">
        <ele>0.6180419921875</ele>
        <time>2005-06-17T18:15:00Z</time>
      </trkpt>
      <trkpt lat="25.220199152827263" lon="-80.212604636326432">
        <ele>9.2698974609375</ele>
        <time>2005-06-17T18:15:01Z</time>
      </trkpt>
      <trkpt lat="25.22019948810339" lon="-80.212605390697718">
        <ele>8.7891845703125</ele>
        <time>2005-06-17T18:15:02Z</time>
      </trkpt>
      <trkpt lat="25.220200326293707" lon="-80.212606815621257">
        <ele>4.4632568359375</ele>
        <time>2005-06-17T18:15:04Z</time>
      </trkpt>
      <trkpt lat="25.220200745388865" lon="-80.212607569992542">
        <ele>-9.95654296875</ele>
        <time>2005-06-17T18:15:05Z</time>
      </trkpt>
      <trkpt lat="25.220201164484024" lon="-80.212608324363828">
        <ele>3.982666015625</ele>
        <time>2005-06-17T18:15:06Z</time>
      </trkpt>
      <trkpt lat="25.220201583579183" lon="-80.212609078735113">
        <ele>-12.8404541015625</ele>
        <time>2005-06-17T18:15:07Z</time>
      </trkpt>
      <trkpt lat="25.220202840864658" lon="-80.212611258029938">
        <ele>3.982666015625</ele>
        <time>2005-06-17T18:15:10Z</time>
      </trkpt>
      <trkpt lat="25.220203259959817" lon="-80.212612012401223">
        <ele>-5.14990234375</ele>
        <time>2005-06-17T18:15:11Z</time>
      </trkpt>
      <trkpt lat="25.220203679054976" lon="-80.212612766772509">
        <ele>0.137451171875</ele>
        <time>2005-06-17T18:15:12Z</time>
      </trkpt>
      <trkpt lat="25.220204098150134" lon="-80.212613521143794">
        <ele>7.827880859375</ele>
        <time>2005-06-17T18:15:13Z</time>
      </trkpt>
      <trkpt lat="25.220204517245293" lon="-80.212614275515079">
        <ele>3.501953125</ele>
        <time>2005-06-17T18:15:14Z</time>
      </trkpt>
      <trkpt lat="25.220204936340451" lon="-80.212614946067333">
        <ele>-9.95654296875</ele>
        <time>2005-06-17T18:15:15Z</time>
      </trkpt>
      <trkpt lat="25.220205271616578" lon="-80.212615700438619">
        <ele>5.9052734375</ele>
        <time>2005-06-17T18:15:16Z</time>
      </trkpt>
      <trkpt lat="25.220205690711737" lon="-80.212616454809904">
        <ele>9.7506103515625</ele>
        <time>2005-06-17T18:15:17Z</time>
      </trkpt>
      <trkpt lat="25.220206109806895" lon="-80.21261720918119">
        <ele>9.7506103515625</ele>
        <time>2005-06-17T18:15:18Z</time>
      </trkpt>
      <trkpt lat="25.220206528902054" lon="-80.212617963552475">
        <ele>4.94384765625</ele>
        <time>2005-06-17T18:15:19Z</time>
      </trkpt>
      <trkpt lat="25.221083359792829" lon="-80.212125359103084">
        <ele>1.0986328125</ele>
        <time>2005-06-17T18:24:07Z</time>
      </trkpt>
      <trkpt lat="25.22075118497014" lon="-80.212218817323446">
        <ele>11.1925048828125</ele>
        <time>2005-06-17T18:24:10Z</time>
      </trkpt>
      <trkpt lat="25.220721596851945" lon="-80.212228959426284">
        <ele>7.34716796875</ele>
        <time>2005-06-17T18:24:12Z</time>
      </trkpt>
      <trkpt lat="25.220706760883331" lon="-80.212233988568187">
        <ele>-3.227294921875</ele>
        <time>2005-06-17T18:24:13Z</time>
      </trkpt>
      <trkpt lat="25.220691924914718" lon="-80.21223901771009">
        <ele>2.5406494140625</ele>
        <time>2005-06-17T18:24:14Z</time>
      </trkpt>
      <trkpt lat="25.220677172765136" lon="-80.212244130671024">
        <ele>6.866455078125</ele>
        <time>2005-06-17T18:24:15Z</time>
      </trkpt>
      <trkpt lat="25.220516826957464" lon="-80.212168022990227">
        <ele>5.424560546875</ele>
        <time>2005-06-17T18:24:16Z</time>
      </trkpt>
      <trkpt lat="25.22051758132875" lon="-80.212178165093064">
        <ele>10.231201171875</ele>
        <time>2005-06-17T18:24:17Z</time>
      </trkpt>
      <trkpt lat="25.220518251881003" lon="-80.212188307195902">
        <ele>10.231201171875</ele>
        <time>2005-06-17T18:24:18Z</time>
      </trkpt>
      <trkpt lat="25.220518922433257" lon="-80.212198365479708">
        <ele>1.579345703125</ele>
        <time>2005-06-17T18:24:19Z</time>
      </trkpt>
      <trkpt lat="25.220519592985511" lon="-80.212208507582545">
        <ele>-49.37060546875</ele>
        <time>2005-06-17T18:24:20Z</time>
      </trkpt>
      <trkpt lat="25.220520347356796" lon="-80.212218649685383">
        <ele>-105.1270751953125</ele>
        <time>2005-06-17T18:24:21Z</time>
      </trkpt>
      <trkpt lat="25.22052101790905" lon="-80.21222879178822">
        <ele>-83.4974365234375</ele>
        <time>2005-06-17T18:24:22Z</time>
      </trkpt>
      <trkpt lat="25.220521688461304" lon="-80.212238850072026">
        <ele>-68.596923828125</ele>
        <time>2005-06-17T18:24:23Z</time>
      </trkpt>
      <trkpt lat="25.220522359013557" lon="-80.212248992174864">
        <ele>-33.0281982421875</ele>
        <time>2005-06-17T18:24:24Z</time>
      </trkpt>
      <trkpt lat="25.220523113384843" lon="-80.212259134277701">
        <ele>-22.9342041015625</ele>
        <time>2005-06-17T18:24:25Z</time>
      </trkpt>
      <trkpt lat="25.220523783937097" lon="-80.212269192561507">
        <ele>2.5406494140625</ele>
        <time>2005-06-17T18:24:26Z</time>
      </trkpt>
      <trkpt lat="25.22052445448935" lon="-80.212279334664345">
        <ele>9.7506103515625</ele>
        <time>2005-06-17T18:24:27Z</time>
      </trkpt>
      <trkpt lat="25.220527220517397" lon="-80.212319819256663">
        <ele>3.021240234375</ele>
        <time>2005-06-17T18:24:31Z</time>
      </trkpt>
      <trkpt lat="25.220527891069651" lon="-80.212329961359501">
        <ele>-0.3433837890625</ele>
        <time>2005-06-17T18:24:32Z</time>
      </trkpt>
      <trkpt lat="25.220528645440936" lon="-80.212340103462338">
        <ele>8.30859375</ele>
        <time>2005-06-17T18:24:33Z</time>
      </trkpt>
      <trkpt lat="25.220529986545444" lon="-80.212360303848982">
        <ele>10.231201171875</ele>
        <time>2005-06-17T18:24:35Z</time>
      </trkpt>
      <trkpt lat="25.220531411468983" lon="-80.212380504235625">
        <ele>8.7891845703125</ele>
        <time>2005-06-17T18:24:37Z</time>
      </trkpt>
      <trkpt lat="25.22053275257349" lon="-80.2124007884413">
        <ele>-0.8240966796875</ele>
        <time>2005-06-17T18:24:39Z</time>
      </trkpt>
      <trkpt lat="25.220533506944776" lon="-80.212410930544138">
        <ele>6.866455078125</ele>
        <time>2005-06-17T18:24:40Z</time>
      </trkpt>
      <trkpt lat="25.220565861091018" lon="-80.212389137595892">
        <ele>-3.227294921875</ele>
        <time>2005-06-17T18:24:41Z</time>
      </trkpt>
      <trkpt lat="25.220570219680667" lon="-80.21238318644464">
        <ele>2.06005859375</ele>
        <time>2005-06-17T18:24:42Z</time>
      </trkpt>
      <trkpt lat="25.22056938149035" lon="-80.212388467043638">
        <ele>5.9052734375</ele>
        <time>2005-06-17T18:24:43Z</time>
      </trkpt>
      <trkpt lat="25.220570806413889" lon="-80.212388467043638">
        <ele>3.021240234375</ele>
        <time>2005-06-17T18:24:44Z</time>
      </trkpt>
      <trkpt lat="25.220547923818231" lon="-80.212367177009583">
        <ele>3.501953125</ele>
        <time>2005-06-17T18:24:55Z</time>
      </trkpt>
      <trkpt lat="25.220502493903041" lon="-80.212392909452319">
        <ele>4.94384765625</ele>
        <time>2005-06-17T18:24:57Z</time>
      </trkpt>
      <trkpt lat="25.220551108941436" lon="-80.212407829239964">
        <ele>-7.072509765625</ele>
        <time>2005-06-17T18:25:28Z</time>
      </trkpt>
      <trkpt lat="25.220552030950785" lon="-80.212406488135457">
        <ele>-1.3046875</ele>
        <time>2005-06-17T18:25:29Z</time>
      </trkpt>
      <trkpt lat="25.220554042607546" lon="-80.212405733764172">
        <ele>3.501953125</ele>
        <time>2005-06-17T18:25:30Z</time>
      </trkpt>
      <trkpt lat="25.220555886626244" lon="-80.212404141202569">
        <ele>3.982666015625</ele>
        <time>2005-06-17T18:25:31Z</time>
      </trkpt>
      <trkpt lat="25.220573404803872" lon="-80.212393244728446">
        <ele>-40.71875</ele>
        <time>2005-06-17T18:25:41Z</time>
      </trkpt>
      <trkpt lat="25.220575165003538" lon="-80.212392071262002">
        <ele>-74.3648681640625</ele>
        <time>2005-06-17T18:25:42Z</time>
      </trkpt>
      <trkpt lat="25.220576925203204" lon="-80.21239098161459">
        <ele>-64.2711181640625</ele>
        <time>2005-06-17T18:25:43Z</time>
      </trkpt>
      <trkpt lat="25.22057868540287" lon="-80.212389891967177">
        <ele>-73.88427734375</ele>
        <time>2005-06-17T18:25:44Z</time>
      </trkpt>
      <trkpt lat="25.220580445602536" lon="-80.212388802319765">
        <ele>-85.900634765625</ele>
        <time>2005-06-17T18:25:45Z</time>
      </trkpt>
      <trkpt lat="25.220582205802202" lon="-80.212387712672353">
        <ele>-39.2767333984375</ele>
        <time>2005-06-17T18:25:46Z</time>
      </trkpt>
      <trkpt lat="25.220584971830249" lon="-80.212392071262002">
        <ele>-23.8956298828125</ele>
        <time>2005-06-17T18:25:47Z</time>
      </trkpt>
      <trkpt lat="25.220586732029915" lon="-80.212389975786209">
        <ele>-20.0504150390625</ele>
        <time>2005-06-17T18:25:48Z</time>
      </trkpt>
      <trkpt lat="25.220588492229581" lon="-80.212387796491385">
        <ele>-21.9730224609375</ele>
        <time>2005-06-17T18:25:49Z</time>
      </trkpt>
      <trkpt lat="25.220590252429247" lon="-80.21238561719656">
        <ele>-29.182861328125</ele>
        <time>2005-06-17T18:25:50Z</time>
      </trkpt>
      <trkpt lat="25.220592012628913" lon="-80.212383521720767">
        <ele>-21.0115966796875</ele>
        <time>2005-06-17T18:25:51Z</time>
      </trkpt>
      <trkpt lat="25.220593772828579" lon="-80.212381342425942">
        <ele>-14.7630615234375</ele>
        <time>2005-06-17T18:25:52Z</time>
      </trkpt>
      <trkpt lat="25.220599053427577" lon="-80.2123748883605">
        <ele>-25.337646484375</ele>
        <time>2005-06-17T18:25:55Z</time>
      </trkpt>
      <trkpt lat="25.220599723979831" lon="-80.212372960522771">
        <ele>-2.2659912109375</ele>
        <time>2005-06-17T18:25:56Z</time>
      </trkpt>
      <trkpt lat="25.220599388703704" lon="-80.212373128160834">
        <ele>-7.072509765625</ele>
        <time>2005-06-17T18:25:57Z</time>
      </trkpt>
      <trkpt lat="25.220600478351116" lon="-80.212372625246644">
        <ele>-1.7852783203125</ele>
        <time>2005-06-17T18:25:58Z</time>
      </trkpt>
      <trkpt lat="25.220598047599196" lon="-80.212375475093722">
        <ele>6.3858642578125</ele>
        <time>2005-06-17T18:26:00Z</time>
      </trkpt>
      <trkpt lat="25.220597125589848" lon="-80.21237681619823">
        <ele>4.94384765625</ele>
        <time>2005-06-17T18:26:01Z</time>
      </trkpt>
      <trkpt lat="25.220584468916059" lon="-80.21238561719656">
        <ele>-12.35986328125</ele>
        <time>2005-06-17T18:26:12Z</time>
      </trkpt>
      <trkpt lat="25.220586732029915" lon="-80.212387042120099">
        <ele>-4.6693115234375</ele>
        <time>2005-06-17T18:26:13Z</time>
      </trkpt>
      <trkpt lat="25.22059335373342" lon="-80.212385449558496">
        <ele>3.982666015625</ele>
        <time>2005-06-17T18:26:14Z</time>
      </trkpt>
      <trkpt lat="25.220598299056292" lon="-80.212384192273021">
        <ele>2.5406494140625</ele>
        <time>2005-06-17T18:26:15Z</time>
      </trkpt>
      <trkpt lat="25.2206065133214" lon="-80.212381845340133">
        <ele>5.424560546875</ele>
        <time>2005-06-17T18:26:20Z</time>
      </trkpt>
      <trkpt lat="25.220608105883002" lon="-80.212381593883038">
        <ele>-6.5919189453125</ele>
        <time>2005-06-17T18:26:22Z</time>
      </trkpt>
      <trkpt lat="25.220608860254288" lon="-80.212381510064006">
        <ele>1.0986328125</ele>
        <time>2005-06-17T18:26:23Z</time>
      </trkpt>
      <trkpt lat="25.220611626282334" lon="-80.212381510064006">
        <ele>-2.2659912109375</ele>
        <time>2005-06-17T18:26:24Z</time>
      </trkpt>
      <trkpt lat="25.220610955730081" lon="-80.212381761521101">
        <ele>3.021240234375</ele>
        <time>2005-06-17T18:26:25Z</time>
      </trkpt>
      <trkpt lat="25.220605256035924" lon="-80.212383102625608">
        <ele>-1.7852783203125</ele>
        <time>2005-06-17T18:26:28Z</time>
      </trkpt>
      <trkpt lat="25.220603328198195" lon="-80.212383940815926">
        <ele>2.06005859375</ele>
        <time>2005-06-17T18:26:29Z</time>
      </trkpt>
      <trkpt lat="25.220602238550782" lon="-80.21237388253212">
        <ele>5.424560546875</ele>
        <time>2005-06-17T18:26:36Z</time>
      </trkpt>
      <trkpt lat="25.220594359561801" lon="-80.212377486750484">
        <ele>3.982666015625</ele>
        <time>2005-06-17T18:26:41Z</time>
      </trkpt>
      <trkpt lat="25.220594359561801" lon="-80.212378995493054">
        <ele>-6.1112060546875</ele>
        <time>2005-06-17T18:26:42Z</time>
      </trkpt>
      <trkpt lat="25.220594359561801" lon="-80.212380420416594">
        <ele>-9.475830078125</ele>
        <time>2005-06-17T18:26:43Z</time>
      </trkpt>
      <trkpt lat="25.220594275742769" lon="-80.212381845340133">
        <ele>3.501953125</ele>
        <time>2005-06-17T18:26:44Z</time>
      </trkpt>
      <trkpt lat="25.220594275742769" lon="-80.212384779006243">
        <ele>4.94384765625</ele>
        <time>2005-06-17T18:26:46Z</time>
      </trkpt>
      <trkpt lat="25.220594275742769" lon="-80.212389137595892">
        <ele>-11.879150390625</ele>
        <time>2005-06-17T18:26:49Z</time>
      </trkpt>
      <trkpt lat="25.220594275742769" lon="-80.212390562519431">
        <ele>-10.437255859375</ele>
        <time>2005-06-17T18:26:50Z</time>
      </trkpt>
      <trkpt lat="25.220594191923738" lon="-80.212392071262002">
        <ele>-17.1663818359375</ele>
        <time>2005-06-17T18:26:51Z</time>
      </trkpt>
      <trkpt lat="25.220594191923738" lon="-80.212393496185541">
        <ele>-13.321044921875</ele>
        <time>2005-06-17T18:26:52Z</time>
      </trkpt>
      <trkpt lat="25.220594359561801" lon="-80.212395256385207">
        <ele>-4.1885986328125</ele>
        <time>2005-06-17T18:26:54Z</time>
      </trkpt>
      <trkpt lat="25.220593605190516" lon="-80.212396932765841">
        <ele>3.982666015625</ele>
        <time>2005-06-17T18:26:55Z</time>
      </trkpt>
      <trkpt lat="25.220586145296693" lon="-80.212398022413254">
        <ele>4.94384765625</ele>
        <time>2005-06-17T18:26:57Z</time>
      </trkpt>
      <trkpt lat="25.220577260479331" lon="-80.212417552247643">
        <ele>3.982666015625</ele>
        <time>2005-06-17T18:27:05Z</time>
      </trkpt>
      <trkpt lat="25.220582205802202" lon="-80.212426856160164">
        <ele>-17.6470947265625</ele>
        <time>2005-06-17T18:27:17Z</time>
      </trkpt>
      <trkpt lat="25.220580110326409" lon="-80.212426269426942">
        <ele>2.06005859375</ele>
        <time>2005-06-17T18:27:18Z</time>
      </trkpt>
      <trkpt lat="25.220573991537094" lon="-80.212429706007242">
        <ele>-8.033935546875</ele>
        <time>2005-06-17T18:27:21Z</time>
      </trkpt>
      <trkpt lat="25.220572650432587" lon="-80.212430963292718">
        <ele>1.579345703125</ele>
        <time>2005-06-17T18:27:22Z</time>
      </trkpt>
      <trkpt lat="25.220573572441936" lon="-80.212433645501733">
        <ele>5.424560546875</ele>
        <time>2005-06-17T18:27:25Z</time>
      </trkpt>
      <trkpt lat="25.220571896061301" lon="-80.212434735149145">
        <ele>4.94384765625</ele>
        <time>2005-06-17T18:27:26Z</time>
      </trkpt>
      <trkpt lat="25.220566866919398" lon="-80.212439345195889">
        <ele>5.424560546875</ele>
        <time>2005-06-17T18:27:33Z</time>
      </trkpt>
      <trkpt lat="25.220563681796193" lon="-80.212441021576524">
        <ele>-6.5919189453125</ele>
        <time>2005-06-17T18:27:36Z</time>
      </trkpt>
      <trkpt lat="25.220564939081669" lon="-80.212441021576524">
        <ele>-6.5919189453125</ele>
        <time>2005-06-17T18:27:37Z</time>
      </trkpt>
      <trkpt lat="25.220562843605876" lon="-80.21244085393846">
        <ele>-3.227294921875</ele>
        <time>2005-06-17T18:27:39Z</time>
      </trkpt>
      <trkpt lat="25.220561753958464" lon="-80.212440770119429">
        <ele>-8.9952392578125</ele>
        <time>2005-06-17T18:27:40Z</time>
      </trkpt>
      <trkpt lat="25.220560748130083" lon="-80.212440686300397">
        <ele>-12.8404541015625</ele>
        <time>2005-06-17T18:27:41Z</time>
      </trkpt>
      <trkpt lat="25.220559658482671" lon="-80.212440518662333">
        <ele>-24.3763427734375</ele>
        <time>2005-06-17T18:27:42Z</time>
      </trkpt>
      <trkpt lat="25.220559826120734" lon="-80.212438255548477">
        <ele>-6.5919189453125</ele>
        <time>2005-06-17T18:27:43Z</time>
      </trkpt>
      <trkpt lat="25.220558736473322" lon="-80.212437752634287">
        <ele>-6.5919189453125</ele>
        <time>2005-06-17T18:27:44Z</time>
      </trkpt>
      <trkpt lat="25.22055764682591" lon="-80.212437249720097">
        <ele>0.137451171875</ele>
        <time>2005-06-17T18:27:45Z</time>
      </trkpt>
      <trkpt lat="25.220556557178497" lon="-80.212436830624938">
        <ele>3.982666015625</ele>
        <time>2005-06-17T18:27:46Z</time>
      </trkpt>
      <trkpt lat="25.22055328823626" lon="-80.21243448369205">
        <ele>5.424560546875</ele>
        <time>2005-06-17T18:27:49Z</time>
      </trkpt>
      <trkpt lat="25.220514731481671" lon="-80.212421156466007">
        <ele>-2.7467041015625</ele>
        <time>2005-06-17T18:27:59Z</time>
      </trkpt>
      <trkpt lat="25.220511211082339" lon="-80.2124198153615">
        <ele>-8.033935546875</ele>
        <time>2005-06-17T18:28:00Z</time>
      </trkpt>
      <trkpt lat="25.220507606863976" lon="-80.212418474256992">
        <ele>-17.6470947265625</ele>
        <time>2005-06-17T18:28:01Z</time>
      </trkpt>
      <trkpt lat="25.220504002645612" lon="-80.212417133152485">
        <ele>-0.3433837890625</ele>
        <time>2005-06-17T18:28:02Z</time>
      </trkpt>
      <trkpt lat="25.220506014302373" lon="-80.212413696572185">
        <ele>4.4632568359375</ele>
        <time>2005-06-17T18:28:03Z</time>
      </trkpt>
      <trkpt lat="25.220502912998199" lon="-80.212409421801567">
        <ele>3.021240234375</ele>
        <time>2005-06-17T18:28:06Z</time>
      </trkpt>
      <trkpt lat="25.22049754858017" lon="-80.212409002706409">
        <ele>4.94384765625</ele>
        <time>2005-06-17T18:28:09Z</time>
      </trkpt>
      <trkpt lat="25.220506265759468" lon="-80.212405063211918">
        <ele>3.021240234375</ele>
        <time>2005-06-17T18:28:14Z</time>
      </trkpt>
      <trkpt lat="25.220507271587849" lon="-80.212403973564506">
        <ele>-0.8240966796875</ele>
        <time>2005-06-17T18:28:15Z</time>
      </trkpt>
      <trkpt lat="25.220507690683007" lon="-80.212399447336793">
        <ele>4.4632568359375</ele>
        <time>2005-06-17T18:28:17Z</time>
      </trkpt>
      <trkpt lat="25.220517246052623" lon="-80.212394166737795">
        <ele>5.424560546875</ele>
        <time>2005-06-17T18:28:19Z</time>
      </trkpt>
      <trkpt lat="25.220519676804543" lon="-80.2124007884413">
        <ele>2.06005859375</ele>
        <time>2005-06-17T18:28:24Z</time>
      </trkpt>
      <trkpt lat="25.220518922433257" lon="-80.212402548640966">
        <ele>2.5406494140625</ele>
        <time>2005-06-17T18:28:25Z</time>
      </trkpt>
      <trkpt lat="25.220518419519067" lon="-80.212416546419263">
        <ele>4.94384765625</ele>
        <time>2005-06-17T18:28:33Z</time>
      </trkpt>
      <trkpt lat="25.220513725653291" lon="-80.212424509227276">
        <ele>-3.7078857421875</ele>
        <time>2005-06-17T18:28:41Z</time>
      </trkpt>
      <trkpt lat="25.220512803643942" lon="-80.21242618560791">
        <ele>-3.7078857421875</ele>
        <time>2005-06-17T18:28:42Z</time>
      </trkpt>
      <trkpt lat="25.220515737310052" lon="-80.212429370731115">
        <ele>1.0986328125</ele>
        <time>2005-06-17T18:28:47Z</time>
      </trkpt>
      <trkpt lat="25.220517916604877" lon="-80.212427442893386">
        <ele>-7.072509765625</ele>
        <time>2005-06-17T18:28:48Z</time>
      </trkpt>
      <trkpt lat="25.220519760623574" lon="-80.212426353245974">
        <ele>-1.3046875</ele>
        <time>2005-06-17T18:28:49Z</time>
      </trkpt>
      <trkpt lat="25.220523113384843" lon="-80.21242618560791">
        <ele>-4.6693115234375</ele>
        <time>2005-06-17T18:28:50Z</time>
      </trkpt>
      <trkpt lat="25.220524873584509" lon="-80.212429035454988">
        <ele>2.5406494140625</ele>
        <time>2005-06-17T18:28:52Z</time>
      </trkpt>
      <trkpt lat="25.220559742301702" lon="-80.212435573339462">
        <ele>4.94384765625</ele>
        <time>2005-06-17T18:29:05Z</time>
      </trkpt>
      <trkpt lat="25.220559490844607" lon="-80.212437249720097">
        <ele>2.06005859375</ele>
        <time>2005-06-17T18:29:07Z</time>
      </trkpt>
      <trkpt lat="25.22056745365262" lon="-80.212440099567175">
        <ele>3.982666015625</ele>
        <time>2005-06-17T18:29:13Z</time>
      </trkpt>
      <trkpt lat="25.220563933253288" lon="-80.21244085393846">
        <ele>-2.7467041015625</ele>
        <time>2005-06-17T18:29:18Z</time>
      </trkpt>
      <trkpt lat="25.220563095062971" lon="-80.212441356852651">
        <ele>1.0986328125</ele>
        <time>2005-06-17T18:29:19Z</time>
      </trkpt>
      <trkpt lat="25.220562340691686" lon="-80.212441775947809">
        <ele>-7.5531005859375</ele>
        <time>2005-06-17T18:29:20Z</time>
      </trkpt>
      <trkpt lat="25.220560748130083" lon="-80.212442697957158">
        <ele>1.0986328125</ele>
        <time>2005-06-17T18:29:22Z</time>
      </trkpt>
      <trkpt lat="25.220559071749449" lon="-80.212443536147475">
        <ele>-11.3984375</ele>
        <time>2005-06-17T18:29:24Z</time>
      </trkpt>
      <trkpt lat="25.220558317378163" lon="-80.212444039061666">
        <ele>-38.7960205078125</ele>
        <time>2005-06-17T18:29:25Z</time>
      </trkpt>
      <trkpt lat="25.220557479187846" lon="-80.212444458156824">
        <ele>-17.1663818359375</ele>
        <time>2005-06-17T18:29:26Z</time>
      </trkpt>
      <trkpt lat="25.220556724816561" lon="-80.212444877251983">
        <ele>-3.227294921875</ele>
        <time>2005-06-17T18:29:27Z</time>
      </trkpt>
      <trkpt lat="25.220555886626244" lon="-80.212445380166173">
        <ele>-3.227294921875</ele>
        <time>2005-06-17T18:29:28Z</time>
      </trkpt>
      <trkpt lat="25.220555132254958" lon="-80.212445799261332">
        <ele>1.579345703125</ele>
        <time>2005-06-17T18:29:29Z</time>
      </trkpt>
      <trkpt lat="25.220554294064641" lon="-80.21244621835649">
        <ele>-1.3046875</ele>
        <time>2005-06-17T18:29:30Z</time>
      </trkpt>
      <trkpt lat="25.220555383712053" lon="-80.21244278177619">
        <ele>-5.6304931640625</ele>
        <time>2005-06-17T18:29:31Z</time>
      </trkpt>
      <trkpt lat="25.220556724816561" lon="-80.212438926100731">
        <ele>-14.282470703125</ele>
        <time>2005-06-17T18:29:32Z</time>
      </trkpt>
      <trkpt lat="25.220559993758798" lon="-80.212435657158494">
        <ele>-4.1885986328125</ele>
        <time>2005-06-17T18:29:33Z</time>
      </trkpt>
      <trkpt lat="25.220567705109715" lon="-80.212429789826274">
        <ele>-0.8240966796875</ele>
        <time>2005-06-17T18:29:37Z</time>
      </trkpt>
      <trkpt lat="25.220569046214223" lon="-80.212429203093052">
        <ele>3.501953125</ele>
        <time>2005-06-17T18:29:38Z</time>
      </trkpt>
      <trkpt lat="25.22057181224227" lon="-80.21242811344564">
        <ele>4.4632568359375</ele>
        <time>2005-06-17T18:29:40Z</time>
      </trkpt>
      <trkpt lat="25.220561670139432" lon="-80.212427191436291">
        <ele>-3.7078857421875</ele>
        <time>2005-06-17T18:29:50Z</time>
      </trkpt>
      <trkpt lat="25.220554629340768" lon="-80.212430376559496">
        <ele>-4.6693115234375</ele>
        <time>2005-06-17T18:29:52Z</time>
      </trkpt>
      <trkpt lat="25.220556389540434" lon="-80.212430460378528">
        <ele>1.579345703125</ele>
        <time>2005-06-17T18:29:53Z</time>
      </trkpt>
      <trkpt lat="25.220562592148781" lon="-80.212424928322434">
        <ele>-5.14990234375</ele>
        <time>2005-06-17T18:29:58Z</time>
      </trkpt>
      <trkpt lat="25.220563011243939" lon="-80.212425263598561">
        <ele>-9.475830078125</ele>
        <time>2005-06-17T18:29:59Z</time>
      </trkpt>
      <trkpt lat="25.220561921596527" lon="-80.21242375485599">
        <ele>0.6180419921875</ele>
        <time>2005-06-17T18:30:00Z</time>
      </trkpt>
      <trkpt lat="25.220561670139432" lon="-80.212422832846642">
        <ele>3.982666015625</ele>
        <time>2005-06-17T18:30:02Z</time>
      </trkpt>
      <trkpt lat="25.220560831949115" lon="-80.212422832846642">
        <ele>3.982666015625</ele>
        <time>2005-06-17T18:30:03Z</time>
      </trkpt>
      <trkpt lat="25.220561837777495" lon="-80.212411768734455">
        <ele>-3.227294921875</ele>
        <time>2005-06-17T18:30:11Z</time>
      </trkpt>
      <trkpt lat="25.220566783100367" lon="-80.212409924715757">
        <ele>-1.7852783203125</ele>
        <time>2005-06-17T18:30:12Z</time>
      </trkpt>
      <trkpt lat="25.220560831949115" lon="-80.212406404316425">
        <ele>3.021240234375</ele>
        <time>2005-06-17T18:30:15Z</time>
      </trkpt>
      <trkpt lat="25.220563095062971" lon="-80.212404727935791">
        <ele>-0.8240966796875</ele>
        <time>2005-06-17T18:30:17Z</time>
      </trkpt>
      <trkpt lat="25.220565441995859" lon="-80.212403051555157">
        <ele>-7.072509765625</ele>
        <time>2005-06-17T18:30:19Z</time>
      </trkpt>
      <trkpt lat="25.220566615462303" lon="-80.21240221336484">
        <ele>-11.879150390625</ele>
        <time>2005-06-17T18:30:20Z</time>
      </trkpt>
      <trkpt lat="25.220571393147111" lon="-80.212399195879698">
        <ele>-25.337646484375</ele>
        <time>2005-06-17T18:30:22Z</time>
      </trkpt>
      <trkpt lat="25.220572734251618" lon="-80.212398106232285">
        <ele>1.579345703125</ele>
        <time>2005-06-17T18:30:23Z</time>
      </trkpt>
      <trkpt lat="25.22057181224227" lon="-80.212398441508412">
        <ele>-6.5919189453125</ele>
        <time>2005-06-17T18:30:24Z</time>
      </trkpt>
      <trkpt lat="25.220570806413889" lon="-80.212398776784539">
        <ele>0.6180419921875</ele>
        <time>2005-06-17T18:30:25Z</time>
      </trkpt>
      <trkpt lat="25.220562759786844" lon="-80.212407074868679">
        <ele>3.982666015625</ele>
        <time>2005-06-17T18:30:27Z</time>
      </trkpt>
      <trkpt lat="25.22056401707232" lon="-80.21240615285933">
        <ele>3.982666015625</ele>
        <time>2005-06-17T18:30:28Z</time>
      </trkpt>
      <trkpt lat="25.220567705109715" lon="-80.212403470650315">
        <ele>2.5406494140625</ele>
        <time>2005-06-17T18:30:31Z</time>
      </trkpt>
      <trkpt lat="25.220585223287344" lon="-80.212395172566175">
        <ele>-0.8240966796875</ele>
        <time>2005-06-17T18:30:45Z</time>
      </trkpt>
      <trkpt lat="25.220583882182837" lon="-80.212395843118429">
        <ele>2.5406494140625</ele>
        <time>2005-06-17T18:30:46Z</time>
      </trkpt>
      <trkpt lat="25.220570303499699" lon="-80.212389891967177">
        <ele>1.579345703125</ele>
        <time>2005-06-17T18:30:54Z</time>
      </trkpt>
      <trkpt lat="25.220566112548113" lon="-80.21238905377686">
        <ele>3.021240234375</ele>
        <time>2005-06-17T18:30:56Z</time>
      </trkpt>
      <trkpt lat="25.220561921596527" lon="-80.212388299405575">
        <ele>-6.5919189453125</ele>
        <time>2005-06-17T18:30:58Z</time>
      </trkpt>
      <trkpt lat="25.220559826120734" lon="-80.212387880310416">
        <ele>-22.9342041015625</ele>
        <time>2005-06-17T18:30:59Z</time>
      </trkpt>
      <trkpt lat="25.220557730644941" lon="-80.212387461215258">
        <ele>-49.8511962890625</ele>
        <time>2005-06-17T18:31:00Z</time>
      </trkpt>
      <trkpt lat="25.220555635169148" lon="-80.212387125939131">
        <ele>-68.1163330078125</ele>
        <time>2005-06-17T18:31:01Z</time>
      </trkpt>
      <trkpt lat="25.220553539693356" lon="-80.212386706843972">
        <ele>-85.900634765625</ele>
        <time>2005-06-17T18:31:02Z</time>
      </trkpt>
      <trkpt lat="25.220551444217563" lon="-80.212386287748814">
        <ele>-128.6793212890625</ele>
        <time>2005-06-17T18:31:03Z</time>
      </trkpt>
      <trkpt lat="25.22054934874177" lon="-80.212385868653655">
        <ele>-115.2208251953125</ele>
        <time>2005-06-17T18:31:04Z</time>
      </trkpt>
      <trkpt lat="25.220547253265977" lon="-80.212385533377528">
        <ele>-50.3319091796875</ele>
        <time>2005-06-17T18:31:05Z</time>
      </trkpt>
      <trkpt lat="25.220545157790184" lon="-80.21238511428237">
        <ele>-19.0889892578125</ele>
        <time>2005-06-17T18:31:06Z</time>
      </trkpt>
      <trkpt lat="25.220543062314391" lon="-80.212384695187211">
        <ele>-21.4923095703125</ele>
        <time>2005-06-17T18:31:07Z</time>
      </trkpt>
      <trkpt lat="25.220540966838598" lon="-80.212384276092052">
        <ele>-28.2215576171875</ele>
        <time>2005-06-17T18:31:08Z</time>
      </trkpt>
      <trkpt lat="25.220538871362805" lon="-80.212383940815926">
        <ele>-2.2659912109375</ele>
        <time>2005-06-17T18:31:09Z</time>
      </trkpt>
      <trkpt lat="25.22053468041122" lon="-80.212383102625608">
        <ele>-23.4149169921875</ele>
        <time>2005-06-17T18:31:11Z</time>
      </trkpt>
      <trkpt lat="25.220532584935427" lon="-80.21238268353045">
        <ele>-66.67431640625</ele>
        <time>2005-06-17T18:31:12Z</time>
      </trkpt>
      <trkpt lat="25.220530489459634" lon="-80.212382348254323">
        <ele>-65.7130126953125</ele>
        <time>2005-06-17T18:31:13Z</time>
      </trkpt>
      <trkpt lat="25.220528393983841" lon="-80.212381929159164">
        <ele>-46.486572265625</ele>
        <time>2005-06-17T18:31:14Z</time>
      </trkpt>
      <trkpt lat="25.220526298508048" lon="-80.212381510064006">
        <ele>-37.834716796875</ele>
        <time>2005-06-17T18:31:15Z</time>
      </trkpt>
      <trkpt lat="25.220528393983841" lon="-80.212382934987545">
        <ele>-15.24365234375</ele>
        <time>2005-06-17T18:31:16Z</time>
      </trkpt>
      <trkpt lat="25.22053032182157" lon="-80.212385030463338">
        <ele>-0.8240966796875</ele>
        <time>2005-06-17T18:31:17Z</time>
      </trkpt>
      <trkpt lat="25.220535434782505" lon="-80.212386539205909">
        <ele>3.982666015625</ele>
        <time>2005-06-17T18:31:18Z</time>
      </trkpt>
      <trkpt lat="25.220537865534425" lon="-80.212389137595892">
        <ele>3.501953125</ele>
        <time>2005-06-17T18:31:19Z</time>
      </trkpt>
      <trkpt lat="25.220544068142772" lon="-80.212396429851651">
        <ele>0.6180419921875</ele>
        <time>2005-06-17T18:31:21Z</time>
      </trkpt>
      <trkpt lat="25.220543649047613" lon="-80.212397770956159">
        <ele>-3.227294921875</ele>
        <time>2005-06-17T18:31:22Z</time>
      </trkpt>
      <trkpt lat="25.220543229952455" lon="-80.212399112060666">
        <ele>-13.8017578125</ele>
        <time>2005-06-17T18:31:23Z</time>
      </trkpt>
      <trkpt lat="25.220542391762137" lon="-80.212401794269681">
        <ele>-30.624755859375</ele>
        <time>2005-06-17T18:31:25Z</time>
      </trkpt>
      <trkpt lat="25.220542056486011" lon="-80.212403135374188">
        <ele>-47.4478759765625</ele>
        <time>2005-06-17T18:31:26Z</time>
      </trkpt>
      <trkpt lat="25.220541637390852" lon="-80.212404560297728">
        <ele>-33.5089111328125</ele>
        <time>2005-06-17T18:31:27Z</time>
      </trkpt>
      <trkpt lat="25.220541469752789" lon="-80.212408918887377">
        <ele>-11.3984375</ele>
        <time>2005-06-17T18:31:29Z</time>
      </trkpt>
      <trkpt lat="25.220541469752789" lon="-80.212410008534789">
        <ele>-2.7467041015625</ele>
        <time>2005-06-17T18:31:30Z</time>
      </trkpt>
      <trkpt lat="25.220541469752789" lon="-80.212411098182201">
        <ele>2.5406494140625</ele>
        <time>2005-06-17T18:31:31Z</time>
      </trkpt>
      <trkpt lat="25.220541469752789" lon="-80.212412187829614">
        <ele>-0.3433837890625</ele>
        <time>2005-06-17T18:31:32Z</time>
      </trkpt>
      <trkpt lat="25.220541385933757" lon="-80.212416630238295">
        <ele>2.06005859375</ele>
        <time>2005-06-17T18:31:36Z</time>
      </trkpt>
      <trkpt lat="25.220541385933757" lon="-80.212418893352151">
        <ele>-28.7021484375</ele>
        <time>2005-06-17T18:31:38Z</time>
      </trkpt>
      <trkpt lat="25.220541385933757" lon="-80.212419982999563">
        <ele>-48.4093017578125</ele>
        <time>2005-06-17T18:31:39Z</time>
      </trkpt>
      <trkpt lat="25.220541385933757" lon="-80.212421072646976">
        <ele>-46.96728515625</ele>
        <time>2005-06-17T18:31:40Z</time>
      </trkpt>
      <trkpt lat="25.220541302114725" lon="-80.21242224611342">
        <ele>-26.779541015625</ele>
        <time>2005-06-17T18:31:41Z</time>
      </trkpt>
      <trkpt lat="25.220541302114725" lon="-80.212423335760832">
        <ele>-5.14990234375</ele>
        <time>2005-06-17T18:31:42Z</time>
      </trkpt>
      <trkpt lat="25.220541302114725" lon="-80.212425515055656">
        <ele>0.137451171875</ele>
        <time>2005-06-17T18:31:44Z</time>
      </trkpt>
      <trkpt lat="25.220541302114725" lon="-80.212428867816925">
        <ele>-18.1278076171875</ele>
        <time>2005-06-17T18:31:47Z</time>
      </trkpt>
      <trkpt lat="25.220541302114725" lon="-80.212429957464337">
        <ele>-10.437255859375</ele>
        <time>2005-06-17T18:31:48Z</time>
      </trkpt>
      <trkpt lat="25.220541218295693" lon="-80.212431130930781">
        <ele>-6.1112060546875</ele>
        <time>2005-06-17T18:31:49Z</time>
      </trkpt>
      <trkpt lat="25.220541218295693" lon="-80.212432220578194">
        <ele>-29.182861328125</ele>
        <time>2005-06-17T18:31:50Z</time>
      </trkpt>
      <trkpt lat="25.220541218295693" lon="-80.212433310225606">
        <ele>-68.596923828125</ele>
        <time>2005-06-17T18:31:51Z</time>
      </trkpt>
      <trkpt lat="25.220541218295693" lon="-80.212434399873018">
        <ele>-46.96728515625</ele>
        <time>2005-06-17T18:31:52Z</time>
      </trkpt>
      <trkpt lat="25.220541218295693" lon="-80.212435573339462">
        <ele>-36.3927001953125</ele>
        <time>2005-06-17T18:31:53Z</time>
      </trkpt>
      <trkpt lat="25.220541218295693" lon="-80.212436662986875">
        <ele>-10.437255859375</ele>
        <time>2005-06-17T18:31:54Z</time>
      </trkpt>
      <trkpt lat="25.220541134476662" lon="-80.212438842281699">
        <ele>-1.7852783203125</ele>
        <time>2005-06-17T18:31:56Z</time>
      </trkpt>
      <trkpt lat="25.220480198040605" lon="-80.212084958329797">
        <ele>-0.8240966796875</ele>
        <time>2005-06-17T18:34:22Z</time>
      </trkpt>
      <trkpt lat="25.220479443669319" lon="-80.212086299434304">
        <ele>6.866455078125</ele>
        <time>2005-06-17T18:34:23Z</time>
      </trkpt>
      <trkpt lat="25.220595533028245" lon="-80.212175650522113">
        <ele>1.579345703125</ele>
        <time>2005-06-17T18:34:24Z</time>
      </trkpt>
      <trkpt lat="25.220608860254288" lon="-80.212199371308088">
        <ele>6.866455078125</ele>
        <time>2005-06-17T18:34:25Z</time>
      </trkpt>
      <trkpt lat="25.220595616847277" lon="-80.212213955819607">
        <ele>2.06005859375</ele>
        <time>2005-06-17T18:34:28Z</time>
      </trkpt>
      <trkpt lat="25.220594275742769" lon="-80.212220074608922">
        <ele>2.06005859375</ele>
        <time>2005-06-17T18:34:29Z</time>
      </trkpt>
      <trkpt lat="25.220595952123404" lon="-80.212230887264013">
        <ele>4.4632568359375</ele>
        <time>2005-06-17T18:34:31Z</time>
      </trkpt>
      <trkpt lat="25.220613889396191" lon="-80.212216973304749">
        <ele>3.501953125</ele>
        <time>2005-06-17T18:34:39Z</time>
      </trkpt>
      <trkpt lat="25.220610117539763" lon="-80.212223846465349">
        <ele>1.0986328125</ele>
        <time>2005-06-17T18:34:45Z</time>
      </trkpt>
      <trkpt lat="25.220634173601866" lon="-80.212213955819607">
        <ele>-5.6304931640625</ele>
        <time>2005-06-17T18:34:50Z</time>
      </trkpt>
      <trkpt lat="25.220634341239929" lon="-80.212214794009924">
        <ele>0.137451171875</ele>
        <time>2005-06-17T18:34:51Z</time>
      </trkpt>
      <trkpt lat="25.220624031499028" lon="-80.21221655420959">
        <ele>2.5406494140625</ele>
        <time>2005-06-17T18:34:54Z</time>
      </trkpt>
      <trkpt lat="25.220623696222901" lon="-80.212216973304749">
        <ele>-6.5919189453125</ele>
        <time>2005-06-17T18:34:55Z</time>
      </trkpt>
      <trkpt lat="25.220623444765806" lon="-80.212217392399907">
        <ele>1.579345703125</ele>
        <time>2005-06-17T18:34:56Z</time>
      </trkpt>
      <trkpt lat="25.220622941851616" lon="-80.212223259732127">
        <ele>3.501953125</ele>
        <time>2005-06-17T18:35:03Z</time>
      </trkpt>
      <trkpt lat="25.220619589090347" lon="-80.212224936112761">
        <ele>-4.6693115234375</ele>
        <time>2005-06-17T18:35:04Z</time>
      </trkpt>
      <trkpt lat="25.220617912709713" lon="-80.21222535520792">
        <ele>-3.227294921875</ele>
        <time>2005-06-17T18:35:05Z</time>
      </trkpt>
      <trkpt lat="25.220613889396191" lon="-80.212227618321776">
        <ele>-6.5919189453125</ele>
        <time>2005-06-17T18:35:07Z</time>
      </trkpt>
      <trkpt lat="25.220609614625573" lon="-80.212228875607252">
        <ele>2.06005859375</ele>
        <time>2005-06-17T18:35:08Z</time>
      </trkpt>
      <trkpt lat="25.220600981265306" lon="-80.212228205054998">
        <ele>-3.227294921875</ele>
        <time>2005-06-17T18:35:10Z</time>
      </trkpt>
      <trkpt lat="25.220596706494689" lon="-80.212227869778872">
        <ele>-0.8240966796875</ele>
        <time>2005-06-17T18:35:11Z</time>
      </trkpt>
      <trkpt lat="25.220588156953454" lon="-80.212227115407586">
        <ele>1.0986328125</ele>
        <time>2005-06-17T18:35:13Z</time>
      </trkpt>
      <trkpt lat="25.220583798363805" lon="-80.212226780131459">
        <ele>-14.282470703125</ele>
        <time>2005-06-17T18:35:14Z</time>
      </trkpt>
      <trkpt lat="25.22057868540287" lon="-80.21222485229373">
        <ele>-14.282470703125</ele>
        <time>2005-06-17T18:35:15Z</time>
      </trkpt>
      <trkpt lat="25.220571896061301" lon="-80.212223595008254">
        <ele>-10.437255859375</ele>
        <time>2005-06-17T18:35:16Z</time>
      </trkpt>
      <trkpt lat="25.220566364005208" lon="-80.212222672998905">
        <ele>-5.6304931640625</ele>
        <time>2005-06-17T18:35:17Z</time>
      </trkpt>
      <trkpt lat="25.220562843605876" lon="-80.212222505360842">
        <ele>-8.033935546875</ele>
        <time>2005-06-17T18:35:18Z</time>
      </trkpt>
      <trkpt lat="25.220558568835258" lon="-80.212223092094064">
        <ele>-17.6470947265625</ele>
        <time>2005-06-17T18:35:19Z</time>
      </trkpt>
      <trkpt lat="25.220558485016227" lon="-80.21222242154181">
        <ele>-11.3984375</ele>
        <time>2005-06-17T18:35:20Z</time>
      </trkpt>
      <trkpt lat="25.220558065921068" lon="-80.212219320237637">
        <ele>3.501953125</ele>
        <time>2005-06-17T18:35:22Z</time>
      </trkpt>
      <trkpt lat="25.220551528036594" lon="-80.212224181741476">
        <ele>3.501953125</ele>
        <time>2005-06-17T18:35:23Z</time>
      </trkpt>
      <trkpt lat="25.220548762008548" lon="-80.212215883657336">
        <ele>-2.7467041015625</ele>
        <time>2005-06-17T18:35:27Z</time>
      </trkpt>
      <trkpt lat="25.220548091456294" lon="-80.212213872000575">
        <ele>1.0986328125</ele>
        <time>2005-06-17T18:35:28Z</time>
      </trkpt>
      <trkpt lat="25.220543062314391" lon="-80.212220242246985">
        <ele>2.5406494140625</ele>
        <time>2005-06-17T18:35:41Z</time>
      </trkpt>
      <trkpt lat="25.220541637390852" lon="-80.212220996618271">
        <ele>-0.8240966796875</ele>
        <time>2005-06-17T18:35:42Z</time>
      </trkpt>
      <trkpt lat="25.22053518332541" lon="-80.212226863950491">
        <ele>3.501953125</ele>
        <time>2005-06-17T18:35:49Z</time>
      </trkpt>
      <trkpt lat="25.220535015687346" lon="-80.212227115407586">
        <ele>-4.1885986328125</ele>
        <time>2005-06-17T18:35:50Z</time>
      </trkpt>
      <trkpt lat="25.220534848049283" lon="-80.212227450683713">
        <ele>-11.879150390625</ele>
        <time>2005-06-17T18:35:51Z</time>
      </trkpt>
      <trkpt lat="25.22053761407733" lon="-80.212227199226618">
        <ele>-12.35986328125</ele>
        <time>2005-06-17T18:35:52Z</time>
      </trkpt>
      <trkpt lat="25.220537362620234" lon="-80.212232144549489">
        <ele>-6.5919189453125</ele>
        <time>2005-06-17T18:35:55Z</time>
      </trkpt>
      <trkpt lat="25.220536775887012" lon="-80.212233904749155">
        <ele>-11.879150390625</ele>
        <time>2005-06-17T18:35:56Z</time>
      </trkpt>
      <trkpt lat="25.22053618915379" lon="-80.212235748767853">
        <ele>-11.879150390625</ele>
        <time>2005-06-17T18:35:57Z</time>
      </trkpt>
      <trkpt lat="25.220540296286345" lon="-80.212239185348153">
        <ele>-5.14990234375</ele>
        <time>2005-06-17T18:35:59Z</time>
      </trkpt>
      <trkpt lat="25.220542475581169" lon="-80.212239101529121">
        <ele>-11.3984375</ele>
        <time>2005-06-17T18:36:00Z</time>
      </trkpt>
      <trkpt lat="25.220543900504708" lon="-80.212240610271692">
        <ele>-1.7852783203125</ele>
        <time>2005-06-17T18:36:01Z</time>
      </trkpt>
      <trkpt lat="25.220543397590518" lon="-80.212242035195231">
        <ele>-2.2659912109375</ele>
        <time>2005-06-17T18:36:02Z</time>
      </trkpt>
      <trkpt lat="25.220542810857296" lon="-80.212243460118771">
        <ele>2.5406494140625</ele>
        <time>2005-06-17T18:36:03Z</time>
      </trkpt>
      <trkpt lat="25.220542224124074" lon="-80.212244801223278">
        <ele>2.5406494140625</ele>
        <time>2005-06-17T18:36:04Z</time>
      </trkpt>
      <trkpt lat="25.220536692067981" lon="-80.21225024946034">
        <ele>2.06005859375</ele>
        <time>2005-06-17T18:36:16Z</time>
      </trkpt>
      <trkpt lat="25.220538368448615" lon="-80.212249243631959">
        <ele>3.021240234375</ele>
        <time>2005-06-17T18:36:18Z</time>
      </trkpt>
      <trkpt lat="25.220539206638932" lon="-80.212240107357502">
        <ele>3.501953125</ele>
        <time>2005-06-17T18:36:32Z</time>
      </trkpt>
      <trkpt lat="25.22054054774344" lon="-80.212238179519773">
        <ele>0.137451171875</ele>
        <time>2005-06-17T18:36:34Z</time>
      </trkpt>
      <trkpt lat="25.220541218295693" lon="-80.212237173691392">
        <ele>0.137451171875</ele>
        <time>2005-06-17T18:36:35Z</time>
      </trkpt>
      <trkpt lat="25.220541888847947" lon="-80.212236251682043">
        <ele>4.4632568359375</ele>
        <time>2005-06-17T18:36:36Z</time>
      </trkpt>
      <trkpt lat="25.220551025122404" lon="-80.212238347157836">
        <ele>4.4632568359375</ele>
        <time>2005-06-17T18:36:37Z</time>
      </trkpt>
      <trkpt lat="25.220552450045943" lon="-80.212235162034631">
        <ele>8.7891845703125</ele>
        <time>2005-06-17T18:36:40Z</time>
      </trkpt>
      <trkpt lat="25.220538284629583" lon="-80.212221750989556">
        <ele>1.0986328125</ele>
        <time>2005-06-17T18:36:46Z</time>
      </trkpt>
      <trkpt lat="25.220535937696695" lon="-80.2122194878757">
        <ele>1.0986328125</ele>
        <time>2005-06-17T18:36:47Z</time>
      </trkpt>
      <trkpt lat="25.220533590763807" lon="-80.212217308580875">
        <ele>6.866455078125</ele>
        <time>2005-06-17T18:36:48Z</time>
      </trkpt>
      <trkpt lat="25.220526466146111" lon="-80.212210603058338">
        <ele>-2.2659912109375</ele>
        <time>2005-06-17T18:36:51Z</time>
      </trkpt>
      <trkpt lat="25.220522945746779" lon="-80.21220532245934">
        <ele>3.501953125</ele>
        <time>2005-06-17T18:36:53Z</time>
      </trkpt>
      <trkpt lat="25.220517916604877" lon="-80.212202304974198">
        <ele>7.34716796875</ele>
        <time>2005-06-17T18:36:55Z</time>
      </trkpt>
      <trkpt lat="25.220512803643942" lon="-80.212199287489057">
        <ele>8.30859375</ele>
        <time>2005-06-17T18:36:57Z</time>
      </trkpt>
      <trkpt lat="25.22051028907299" lon="-80.212197778746486">
        <ele>0.137451171875</ele>
        <time>2005-06-17T18:36:58Z</time>
      </trkpt>
      <trkpt lat="25.220507774502039" lon="-80.212196270003915">
        <ele>6.866455078125</ele>
        <time>2005-06-17T18:36:59Z</time>
      </trkpt>
      <trkpt lat="25.220505259931087" lon="-80.212194761261344">
        <ele>3.021240234375</ele>
        <time>2005-06-17T18:37:00Z</time>
      </trkpt>
      <trkpt lat="25.220500146970153" lon="-80.212191827595234">
        <ele>6.3858642578125</ele>
        <time>2005-06-17T18:37:02Z</time>
      </trkpt>
      <trkpt lat="25.220477348193526" lon="-80.212178332731128">
        <ele>3.501953125</ele>
        <time>2005-06-17T18:37:11Z</time>
      </trkpt>
      <trkpt lat="25.22046728990972" lon="-80.212172297760844">
        <ele>8.30859375</ele>
        <time>2005-06-17T18:37:15Z</time>
      </trkpt>
      <trkpt lat="25.220462176948786" lon="-80.212169364094734">
        <ele>9.7506103515625</ele>
        <time>2005-06-17T18:37:17Z</time>
      </trkpt>
      <trkpt lat="25.221159216016531" lon="-80.212312946096063">
        <ele>4.4632568359375</ele>
        <time>2005-06-17T18:51:25Z</time>
      </trkpt>
      <trkpt lat="25.221165837720037" lon="-80.212306156754494">
        <ele>4.4632568359375</ele>
        <time>2005-06-17T18:51:26Z</time>
      </trkpt>
      <trkpt lat="25.221172459423542" lon="-80.212299367412925">
        <ele>1.0986328125</ele>
        <time>2005-06-17T18:51:27Z</time>
      </trkpt>
      <trkpt lat="25.221179081127048" lon="-80.212292578071356">
        <ele>3.021240234375</ele>
        <time>2005-06-17T18:51:28Z</time>
      </trkpt>
      <trkpt lat="25.221176063641906" lon="-80.212373798713088">
        <ele>-7.072509765625</ele>
        <time>2005-06-17T18:51:31Z</time>
      </trkpt>
      <trkpt lat="25.221179081127048" lon="-80.212312862277031">
        <ele>-7.072509765625</ele>
        <time>2005-06-17T18:51:32Z</time>
      </trkpt>
      <trkpt lat="25.221183691173792" lon="-80.212304731830955">
        <ele>-10.437255859375</ele>
        <time>2005-06-17T18:51:33Z</time>
      </trkpt>
      <trkpt lat="25.221188217401505" lon="-80.212296601384878">
        <ele>-5.6304931640625</ele>
        <time>2005-06-17T18:51:34Z</time>
      </trkpt>
      <trkpt lat="25.221146810799837" lon="-80.212339600548148">
        <ele>-12.8404541015625</ele>
        <time>2005-06-17T18:51:37Z</time>
      </trkpt>
      <trkpt lat="25.22114546969533" lon="-80.212348820641637">
        <ele>-6.1112060546875</ele>
        <time>2005-06-17T18:51:38Z</time>
      </trkpt>
      <trkpt lat="25.221146559342742" lon="-80.212345300242305">
        <ele>-13.321044921875</ele>
        <time>2005-06-17T18:51:40Z</time>
      </trkpt>
      <trkpt lat="25.221164496615529" lon="-80.212426856160164">
        <ele>-20.531005859375</ele>
        <time>2005-06-17T18:51:43Z</time>
      </trkpt>
      <trkpt lat="25.221163658425212" lon="-80.212426353245974">
        <ele>-11.879150390625</ele>
        <time>2005-06-17T18:51:44Z</time>
      </trkpt>
      <trkpt lat="25.221053520217538" lon="-80.212407577782869">
        <ele>-11.3984375</ele>
        <time>2005-06-17T18:51:45Z</time>
      </trkpt>
      <trkpt lat="25.221050418913364" lon="-80.212406991049647">
        <ele>-7.5531005859375</ele>
        <time>2005-06-17T18:51:46Z</time>
      </trkpt>
      <trkpt lat="25.22108050994575" lon="-80.212410930544138">
        <ele>-14.282470703125</ele>
        <time>2005-06-17T18:51:50Z</time>
      </trkpt>
      <trkpt lat="25.221122419461608" lon="-80.212422916665673">
        <ele>-14.282470703125</ele>
        <time>2005-06-17T18:51:51Z</time>
      </trkpt>
      <trkpt lat="25.221117055043578" lon="-80.212423838675022">
        <ele>-9.95654296875</ele>
        <time>2005-06-17T18:51:53Z</time>
      </trkpt>
      <trkpt lat="25.221140021458268" lon="-80.212439512833953">
        <ele>-13.8017578125</ele>
        <time>2005-06-17T18:51:54Z</time>
      </trkpt>
      <trkpt lat="25.221138093620539" lon="-80.21243691444397">
        <ele>-8.9952392578125</ele>
        <time>2005-06-17T18:51:55Z</time>
      </trkpt>
      <trkpt lat="25.221134154126048" lon="-80.21243155002594">
        <ele>-12.35986328125</ele>
        <time>2005-06-17T18:51:57Z</time>
      </trkpt>
      <trkpt lat="25.221132226288319" lon="-80.212428867816925">
        <ele>-11.879150390625</ele>
        <time>2005-06-17T18:51:58Z</time>
      </trkpt>
      <trkpt lat="25.221142284572124" lon="-80.212383270263672">
        <ele>-8.5146484375</ele>
        <time>2005-06-17T18:52:02Z</time>
      </trkpt>
      <trkpt lat="25.221140775829554" lon="-80.212382348254323">
        <ele>-13.8017578125</ele>
        <time>2005-06-17T18:52:03Z</time>
      </trkpt>
      <trkpt lat="25.221139267086983" lon="-80.212381510064006">
        <ele>-21.9730224609375</ele>
        <time>2005-06-17T18:52:04Z</time>
      </trkpt>
      <trkpt lat="25.221141530200839" lon="-80.212360974401236">
        <ele>-27.740966796875</ele>
        <time>2005-06-17T18:52:05Z</time>
      </trkpt>
      <trkpt lat="25.221145385876298" lon="-80.212347311899066">
        <ele>-27.26025390625</ele>
        <time>2005-06-17T18:52:06Z</time>
      </trkpt>
      <trkpt lat="25.221144715324044" lon="-80.212338678538799">
        <ele>-21.9730224609375</ele>
        <time>2005-06-17T18:52:07Z</time>
      </trkpt>
      <trkpt lat="25.221142787486315" lon="-80.212338929995894">
        <ele>-22.45361328125</ele>
        <time>2005-06-17T18:52:08Z</time>
      </trkpt>
      <trkpt lat="25.221144547685981" lon="-80.212340103462338">
        <ele>-15.724365234375</ele>
        <time>2005-06-17T18:52:09Z</time>
      </trkpt>
      <trkpt lat="25.221144212409854" lon="-80.212338175624609">
        <ele>-4.6693115234375</ele>
        <time>2005-06-17T18:52:10Z</time>
      </trkpt>
      <trkpt lat="25.221144547685981" lon="-80.212339013814926">
        <ele>-1.7852783203125</ele>
        <time>2005-06-17T18:52:11Z</time>
      </trkpt>
      <trkpt lat="25.221146559342742" lon="-80.212340941652656">
        <ele>-0.8240966796875</ele>
        <time>2005-06-17T18:52:13Z</time>
      </trkpt>
      <trkpt lat="25.221146391704679" lon="-80.21234261803329">
        <ele>-16.2052001953125</ele>
        <time>2005-06-17T18:52:15Z</time>
      </trkpt>
      <trkpt lat="25.221146224066615" lon="-80.212343540042639">
        <ele>-45.5252685546875</ele>
        <time>2005-06-17T18:52:16Z</time>
      </trkpt>
      <trkpt lat="25.221146140247583" lon="-80.212344378232956">
        <ele>-58.9837646484375</ele>
        <time>2005-06-17T18:52:17Z</time>
      </trkpt>
      <trkpt lat="25.221147313714027" lon="-80.212345803156495">
        <ele>-27.740966796875</ele>
        <time>2005-06-17T18:52:18Z</time>
      </trkpt>
      <trkpt lat="25.221146810799837" lon="-80.212346808984876">
        <ele>-27.740966796875</ele>
        <time>2005-06-17T18:52:19Z</time>
      </trkpt>
      <trkpt lat="25.22114647552371" lon="-80.212349072098732">
        <ele>-34.4700927734375</ele>
        <time>2005-06-17T18:52:20Z</time>
      </trkpt>
      <trkpt lat="25.22114840336144" lon="-80.21234798245132">
        <ele>-10.9178466796875</ele>
        <time>2005-06-17T18:52:21Z</time>
      </trkpt>
      <trkpt lat="25.22114840336144" lon="-80.212349575012922">
        <ele>-4.6693115234375</ele>
        <time>2005-06-17T18:52:22Z</time>
      </trkpt>
      <trkpt lat="25.221148990094662" lon="-80.212352843955159">
        <ele>-3.227294921875</ele>
        <time>2005-06-17T18:52:25Z</time>
      </trkpt>
      <trkpt lat="25.221141614019871" lon="-80.212357118725777">
        <ele>-18.6083984375</ele>
        <time>2005-06-17T18:52:33Z</time>
      </trkpt>
      <trkpt lat="25.221140021458268" lon="-80.212357705458999">
        <ele>-10.9178466796875</ele>
        <time>2005-06-17T18:52:34Z</time>
      </trkpt>
      <trkpt lat="25.221138428896666" lon="-80.212358208373189">
        <ele>-14.282470703125</ele>
        <time>2005-06-17T18:52:35Z</time>
      </trkpt>
      <trkpt lat="25.22113373503089" lon="-80.212359800934792">
        <ele>-8.5146484375</ele>
        <time>2005-06-17T18:52:38Z</time>
      </trkpt>
      <trkpt lat="25.221136165782809" lon="-80.212362231686711">
        <ele>-4.6693115234375</ele>
        <time>2005-06-17T18:52:40Z</time>
      </trkpt>
      <trkpt lat="25.221135076135397" lon="-80.212364494800568">
        <ele>-5.14990234375</ele>
        <time>2005-06-17T18:52:41Z</time>
      </trkpt>
      <trkpt lat="25.22114060819149" lon="-80.21236072294414">
        <ele>-3.7078857421875</ele>
        <time>2005-06-17T18:52:44Z</time>
      </trkpt>
      <trkpt lat="25.221161730587482" lon="-80.212352508679032">
        <ele>-3.7078857421875</ele>
        <time>2005-06-17T18:52:52Z</time>
      </trkpt>
      <trkpt lat="25.221164999529719" lon="-80.212354771792889">
        <ele>-5.6304931640625</ele>
        <time>2005-06-17T18:52:56Z</time>
      </trkpt>
      <trkpt lat="25.221139183267951" lon="-80.212368434295058">
        <ele>-9.95654296875</ele>
        <time>2005-06-17T18:53:06Z</time>
      </trkpt>
      <trkpt lat="25.221116468310356" lon="-80.212380001321435">
        <ele>-14.7630615234375</ele>
        <time>2005-06-17T18:53:12Z</time>
      </trkpt>
      <trkpt lat="25.221104482188821" lon="-80.212384527549148">
        <ele>-12.8404541015625</ele>
        <time>2005-06-17T18:53:15Z</time>
      </trkpt>
      <trkpt lat="25.221096519380808" lon="-80.212387545034289">
        <ele>-9.475830078125</ele>
        <time>2005-06-17T18:53:17Z</time>
      </trkpt>
      <trkpt lat="25.221088556572795" lon="-80.212390562519431">
        <ele>-14.282470703125</ele>
        <time>2005-06-17T18:53:19Z</time>
      </trkpt>
      <trkpt lat="25.221084533259273" lon="-80.212392071262002">
        <ele>-23.4149169921875</ele>
        <time>2005-06-17T18:53:20Z</time>
      </trkpt>
      <trkpt lat="25.221080593764782" lon="-80.212393580004573">
        <ele>-37.834716796875</ele>
        <time>2005-06-17T18:53:21Z</time>
      </trkpt>
      <trkpt lat="25.22107657045126" lon="-80.212395088747144">
        <ele>-84.4586181640625</ele>
        <time>2005-06-17T18:53:22Z</time>
      </trkpt>
      <trkpt lat="25.221074558794498" lon="-80.212393412366509">
        <ele>-33.0281982421875</ele>
        <time>2005-06-17T18:53:23Z</time>
      </trkpt>
      <trkpt lat="25.221071122214198" lon="-80.212394585832953">
        <ele>-34.4700927734375</ele>
        <time>2005-06-17T18:53:24Z</time>
      </trkpt>
      <trkpt lat="25.221067685633898" lon="-80.212395843118429">
        <ele>-30.624755859375</ele>
        <time>2005-06-17T18:53:25Z</time>
      </trkpt>
      <trkpt lat="25.221064332872629" lon="-80.212397016584873">
        <ele>-89.7459716796875</ele>
        <time>2005-06-17T18:53:26Z</time>
      </trkpt>
      <trkpt lat="25.221060896292329" lon="-80.212398190051317">
        <ele>-96.4752197265625</ele>
        <time>2005-06-17T18:53:27Z</time>
      </trkpt>
      <trkpt lat="25.22105754353106" lon="-80.212399363517761">
        <ele>-125.79541015625</ele>
        <time>2005-06-17T18:53:28Z</time>
      </trkpt>
      <trkpt lat="25.221055364236236" lon="-80.212398525327444">
        <ele>-40.71875</ele>
        <time>2005-06-17T18:53:29Z</time>
      </trkpt>
      <trkpt lat="25.221057292073965" lon="-80.212396429851651">
        <ele>-11.3984375</ele>
        <time>2005-06-17T18:53:30Z</time>
      </trkpt>
      <trkpt lat="25.221059303730726" lon="-80.212394502013922">
        <ele>-16.685791015625</ele>
        <time>2005-06-17T18:53:31Z</time>
      </trkpt>
      <trkpt lat="25.221060896292329" lon="-80.212392657995224">
        <ele>-8.9952392578125</ele>
        <time>2005-06-17T18:53:32Z</time>
      </trkpt>
      <trkpt lat="25.221062656491995" lon="-80.212390478700399">
        <ele>-14.282470703125</ele>
        <time>2005-06-17T18:53:33Z</time>
      </trkpt>
      <trkpt lat="25.221064919605851" lon="-80.212387796491385">
        <ele>-5.14990234375</ele>
        <time>2005-06-17T18:53:34Z</time>
      </trkpt>
      <trkpt lat="25.221065422520041" lon="-80.212386706843972">
        <ele>-5.14990234375</ele>
        <time>2005-06-17T18:53:35Z</time>
      </trkpt>
      <trkpt lat="25.2210692781955" lon="-80.212384611368179">
        <ele>-3.227294921875</ele>
        <time>2005-06-17T18:53:37Z</time>
      </trkpt>
      <trkpt lat="25.221074391156435" lon="-80.212350497022271">
        <ele>-3.227294921875</ele>
        <time>2005-06-17T18:53:58Z</time>
      </trkpt>
      <trkpt lat="25.221067685633898" lon="-80.212344964966178">
        <ele>-8.9952392578125</ele>
        <time>2005-06-17T18:54:01Z</time>
      </trkpt>
      <trkpt lat="25.22106533870101" lon="-80.212343791499734">
        <ele>-5.6304931640625</ele>
        <time>2005-06-17T18:54:02Z</time>
      </trkpt>
      <trkpt lat="25.221060728654265" lon="-80.212341528385878">
        <ele>-3.7078857421875</ele>
        <time>2005-06-17T18:54:04Z</time>
      </trkpt>
      <trkpt lat="25.221058381721377" lon="-80.212340354919434">
        <ele>-12.8404541015625</ele>
        <time>2005-06-17T18:54:05Z</time>
      </trkpt>
      <trkpt lat="25.221056118607521" lon="-80.21233918145299">
        <ele>-117.1434326171875</ele>
        <time>2005-06-17T18:54:06Z</time>
      </trkpt>
      <trkpt lat="25.221053771674633" lon="-80.212338091805577">
        <ele>-192.1263427734375</ele>
        <time>2005-06-17T18:54:07Z</time>
      </trkpt>
      <trkpt lat="25.221051508560777" lon="-80.212336918339133">
        <ele>-159.922119140625</ele>
        <time>2005-06-17T18:54:08Z</time>
      </trkpt>
      <trkpt lat="25.221049161627889" lon="-80.212335744872689">
        <ele>-99.8397216796875</ele>
        <time>2005-06-17T18:54:09Z</time>
      </trkpt>
      <trkpt lat="25.221046898514032" lon="-80.212334655225277">
        <ele>-79.652099609375</ele>
        <time>2005-06-17T18:54:10Z</time>
      </trkpt>
      <trkpt lat="25.221044551581144" lon="-80.212333481758833">
        <ele>-22.9342041015625</ele>
        <time>2005-06-17T18:54:11Z</time>
      </trkpt>
      <trkpt lat="25.221041785553098" lon="-80.212329458445311">
        <ele>-19.5697021484375</ele>
        <time>2005-06-17T18:54:12Z</time>
      </trkpt>
      <trkpt lat="25.221039270982146" lon="-80.212327530607581">
        <ele>-19.0889892578125</ele>
        <time>2005-06-17T18:54:13Z</time>
      </trkpt>
      <trkpt lat="25.221036840230227" lon="-80.21232551895082">
        <ele>-16.2052001953125</ele>
        <time>2005-06-17T18:54:14Z</time>
      </trkpt>
      <trkpt lat="25.221031978726387" lon="-80.212321579456329">
        <ele>-4.1885986328125</ele>
        <time>2005-06-17T18:54:16Z</time>
      </trkpt>
      <trkpt lat="25.221029464155436" lon="-80.212319567799568">
        <ele>-7.5531005859375</ele>
        <time>2005-06-17T18:54:17Z</time>
      </trkpt>
      <trkpt lat="25.221025524660945" lon="-80.212315125390887">
        <ele>-13.8017578125</ele>
        <time>2005-06-17T18:54:20Z</time>
      </trkpt>
      <trkpt lat="25.221023932099342" lon="-80.212314203381538">
        <ele>-8.033935546875</ele>
        <time>2005-06-17T18:54:21Z</time>
      </trkpt>
      <trkpt lat="25.221022255718708" lon="-80.212313197553158">
        <ele>-11.879150390625</ele>
        <time>2005-06-17T18:54:22Z</time>
      </trkpt>
      <trkpt lat="25.221020663157105" lon="-80.212312275543809">
        <ele>-23.8956298828125</ele>
        <time>2005-06-17T18:54:23Z</time>
      </trkpt>
      <trkpt lat="25.221019070595503" lon="-80.21231135353446">
        <ele>-40.71875</ele>
        <time>2005-06-17T18:54:24Z</time>
      </trkpt>
      <trkpt lat="25.221018567681313" lon="-80.21230598911643">
        <ele>-18.1278076171875</ele>
        <time>2005-06-17T18:54:25Z</time>
      </trkpt>
      <trkpt lat="25.221017729490995" lon="-80.212306156754494">
        <ele>-11.3984375</ele>
        <time>2005-06-17T18:54:26Z</time>
      </trkpt>
      <trkpt lat="25.221028290688992" lon="-80.212304145097733">
        <ele>-21.4923095703125</ele>
        <time>2005-06-17T18:54:29Z</time>
      </trkpt>
      <trkpt lat="25.221030469983816" lon="-80.212304480373859">
        <ele>-28.7021484375</ele>
        <time>2005-06-17T18:54:30Z</time>
      </trkpt>
      <trkpt lat="25.221034409478307" lon="-80.212302887812257">
        <ele>-19.5697021484375</ele>
        <time>2005-06-17T18:54:31Z</time>
      </trkpt>
      <trkpt lat="25.221036169677973" lon="-80.212302887812257">
        <ele>-27.740966796875</ele>
        <time>2005-06-17T18:54:33Z</time>
      </trkpt>
      <trkpt lat="25.2210399415344" lon="-80.212308084592223">
        <ele>-27.740966796875</ele>
        <time>2005-06-17T18:54:34Z</time>
      </trkpt>
      <trkpt lat="25.22104530595243" lon="-80.212308671325445">
        <ele>-23.4149169921875</ele>
        <time>2005-06-17T18:54:36Z</time>
      </trkpt>
      <trkpt lat="25.221047652885318" lon="-80.212307246401906">
        <ele>-12.8404541015625</ele>
        <time>2005-06-17T18:54:37Z</time>
      </trkpt>
      <trkpt lat="25.221053352579474" lon="-80.212303474545479">
        <ele>-18.6083984375</ele>
        <time>2005-06-17T18:54:39Z</time>
      </trkpt>
      <trkpt lat="25.221056370064616" lon="-80.212297439575195">
        <ele>-16.2052001953125</ele>
        <time>2005-06-17T18:54:40Z</time>
      </trkpt>
      <trkpt lat="25.221064332872629" lon="-80.212287213653326">
        <ele>-21.0115966796875</ele>
        <time>2005-06-17T18:54:43Z</time>
      </trkpt>
      <trkpt lat="25.221067015081644" lon="-80.212283777073026">
        <ele>-24.3763427734375</ele>
        <time>2005-06-17T18:54:44Z</time>
      </trkpt>
      <trkpt lat="25.221071541309357" lon="-80.212280005216599">
        <ele>-22.45361328125</ele>
        <time>2005-06-17T18:54:45Z</time>
      </trkpt>
      <trkpt lat="25.221074558794498" lon="-80.212279753759503">
        <ele>-11.879150390625</ele>
        <time>2005-06-17T18:54:46Z</time>
      </trkpt>
      <trkpt lat="25.22107514552772" lon="-80.212281178683043">
        <ele>-4.1885986328125</ele>
        <time>2005-06-17T18:54:47Z</time>
      </trkpt>
      <trkpt lat="25.221073301509023" lon="-80.212282603606582">
        <ele>-10.9178466796875</ele>
        <time>2005-06-17T18:54:48Z</time>
      </trkpt>
      <trkpt lat="25.221069697290659" lon="-80.212285369634628">
        <ele>-38.3153076171875</ele>
        <time>2005-06-17T18:54:50Z</time>
      </trkpt>
      <trkpt lat="25.221063746139407" lon="-80.212278915569186">
        <ele>-12.8404541015625</ele>
        <time>2005-06-17T18:54:51Z</time>
      </trkpt>
      <trkpt lat="25.221065925434232" lon="-80.212281262502074">
        <ele>-3.227294921875</ele>
        <time>2005-06-17T18:54:52Z</time>
      </trkpt>
      <trkpt lat="25.221072798594832" lon="-80.212279334664345">
        <ele>-3.227294921875</ele>
        <time>2005-06-17T18:54:53Z</time>
      </trkpt>
      <trkpt lat="25.221090819686651" lon="-80.212263744324446">
        <ele>-8.033935546875</ele>
        <time>2005-06-17T18:55:05Z</time>
      </trkpt>
      <trkpt lat="25.221091657876968" lon="-80.212261565029621">
        <ele>-4.1885986328125</ele>
        <time>2005-06-17T18:55:10Z</time>
      </trkpt>
      <trkpt lat="25.221093753352761" lon="-80.212262151762843">
        <ele>-7.5531005859375</ele>
        <time>2005-06-17T18:55:11Z</time>
      </trkpt>
      <trkpt lat="25.221097525209188" lon="-80.212261565029621">
        <ele>-10.9178466796875</ele>
        <time>2005-06-17T18:55:14Z</time>
      </trkpt>
      <trkpt lat="25.221101716160774" lon="-80.212267516180873">
        <ele>-7.5531005859375</ele>
        <time>2005-06-17T18:55:20Z</time>
      </trkpt>
      <trkpt lat="25.22110297344625" lon="-80.212269360199571">
        <ele>-8.5146484375</ele>
        <time>2005-06-17T18:55:29Z</time>
      </trkpt>
      <trkpt lat="25.221086125820875" lon="-80.212255027145147">
        <ele>-3.227294921875</ele>
        <time>2005-06-17T18:55:45Z</time>
      </trkpt>
      <trkpt lat="25.221086880192161" lon="-80.212256200611591">
        <ele>-7.5531005859375</ele>
        <time>2005-06-17T18:55:46Z</time>
      </trkpt>
      <trkpt lat="25.221085958182812" lon="-80.212258296087384">
        <ele>-0.8240966796875</ele>
        <time>2005-06-17T18:55:47Z</time>
      </trkpt>
      <trkpt lat="25.221081431955099" lon="-80.212263409048319">
        <ele>-4.6693115234375</ele>
        <time>2005-06-17T18:55:49Z</time>
      </trkpt>
      <trkpt lat="25.221079168841243" lon="-80.21226592361927">
        <ele>-9.475830078125</ele>
        <time>2005-06-17T18:55:50Z</time>
      </trkpt>
      <trkpt lat="25.221076905727386" lon="-80.212268438190222">
        <ele>-15.724365234375</ele>
        <time>2005-06-17T18:55:51Z</time>
      </trkpt>
      <trkpt lat="25.221074307337403" lon="-80.212264666333795">
        <ele>-19.0889892578125</ele>
        <time>2005-06-17T18:55:53Z</time>
      </trkpt>
      <trkpt lat="25.2210692781955" lon="-80.212261313572526">
        <ele>-29.66357421875</ele>
        <time>2005-06-17T18:55:54Z</time>
      </trkpt>
      <trkpt lat="25.221067685633898" lon="-80.212259804829955">
        <ele>-29.66357421875</ele>
        <time>2005-06-17T18:55:55Z</time>
      </trkpt>
      <trkpt lat="25.221063578501344" lon="-80.21225712262094">
        <ele>-23.8956298828125</ele>
        <time>2005-06-17T18:55:56Z</time>
      </trkpt>
      <trkpt lat="25.22105947136879" lon="-80.212254356592894">
        <ele>-11.879150390625</ele>
        <time>2005-06-17T18:55:57Z</time>
      </trkpt>
      <trkpt lat="25.221058800816536" lon="-80.21225125528872">
        <ele>-14.282470703125</ele>
        <time>2005-06-17T18:55:58Z</time>
      </trkpt>
      <trkpt lat="25.221061063930392" lon="-80.212249662727118">
        <ele>-18.6083984375</ele>
        <time>2005-06-17T18:55:59Z</time>
      </trkpt>
      <trkpt lat="25.221066763624549" lon="-80.212246980518103">
        <ele>-36.3927001953125</ele>
        <time>2005-06-17T18:56:03Z</time>
      </trkpt>
      <trkpt lat="25.221069781109691" lon="-80.21224781870842">
        <ele>-26.779541015625</ele>
        <time>2005-06-17T18:56:04Z</time>
      </trkpt>
      <trkpt lat="25.221072044223547" lon="-80.212246812880039">
        <ele>-21.0115966796875</ele>
        <time>2005-06-17T18:56:05Z</time>
      </trkpt>
      <trkpt lat="25.221072966232896" lon="-80.212247148156166">
        <ele>-4.1885986328125</ele>
        <time>2005-06-17T18:56:06Z</time>
      </trkpt>
      <trkpt lat="25.221072547137737" lon="-80.212246477603912">
        <ele>-3.227294921875</ele>
        <time>2005-06-17T18:56:08Z</time>
      </trkpt>
      <trkpt lat="25.221094088628888" lon="-80.212227450683713">
        <ele>-8.033935546875</ele>
        <time>2005-06-17T18:56:30Z</time>
      </trkpt>
      <trkpt lat="25.221094004809856" lon="-80.212225690484047">
        <ele>-24.3763427734375</ele>
        <time>2005-06-17T18:56:31Z</time>
      </trkpt>
      <trkpt lat="25.221094004809856" lon="-80.212223930284381">
        <ele>-19.0889892578125</ele>
        <time>2005-06-17T18:56:32Z</time>
      </trkpt>
      <trkpt lat="25.221093920990825" lon="-80.212222253903747">
        <ele>-8.5146484375</ele>
        <time>2005-06-17T18:56:33Z</time>
      </trkpt>
      <trkpt lat="25.221092663705349" lon="-80.212223175913095">
        <ele>-16.685791015625</ele>
        <time>2005-06-17T18:56:34Z</time>
      </trkpt>
      <trkpt lat="25.221092579886317" lon="-80.212225606665015">
        <ele>-5.14990234375</ele>
        <time>2005-06-17T18:56:35Z</time>
      </trkpt>
      <trkpt lat="25.221089981496334" lon="-80.212226947769523">
        <ele>-3.7078857421875</ele>
        <time>2005-06-17T18:56:37Z</time>
      </trkpt>
      <trkpt lat="25.221087466925383" lon="-80.212228205054998">
        <ele>-64.751708984375</ele>
        <time>2005-06-17T18:56:39Z</time>
      </trkpt>
      <trkpt lat="25.221086125820875" lon="-80.212228875607252">
        <ele>-24.3763427734375</ele>
        <time>2005-06-17T18:56:40Z</time>
      </trkpt>
      <trkpt lat="25.221084868535399" lon="-80.212229462340474">
        <ele>-8.5146484375</ele>
        <time>2005-06-17T18:56:41Z</time>
      </trkpt>
      <trkpt lat="25.221081012859941" lon="-80.212231390178204">
        <ele>-5.14990234375</ele>
        <time>2005-06-17T18:56:44Z</time>
      </trkpt>
      <trkpt lat="25.221078414469957" lon="-80.212232647463679">
        <ele>-4.6693115234375</ele>
        <time>2005-06-17T18:56:46Z</time>
      </trkpt>
      <trkpt lat="25.221077157184482" lon="-80.212233318015933">
        <ele>-12.35986328125</ele>
        <time>2005-06-17T18:56:47Z</time>
      </trkpt>
      <trkpt lat="25.221073301509023" lon="-80.212235245853662">
        <ele>-26.779541015625</ele>
        <time>2005-06-17T18:56:50Z</time>
      </trkpt>
      <trkpt lat="25.221072044223547" lon="-80.212235916405916">
        <ele>-14.282470703125</ele>
        <time>2005-06-17T18:56:51Z</time>
      </trkpt>
      <trkpt lat="25.221069445833564" lon="-80.212237173691392">
        <ele>-32.5474853515625</ele>
        <time>2005-06-17T18:56:53Z</time>
      </trkpt>
      <trkpt lat="25.221068188548088" lon="-80.212237844243646">
        <ele>-23.8956298828125</ele>
        <time>2005-06-17T18:56:54Z</time>
      </trkpt>
      <trkpt lat="25.221066847443581" lon="-80.212238430976868">
        <ele>-37.834716796875</ele>
        <time>2005-06-17T18:56:55Z</time>
      </trkpt>
      <trkpt lat="25.221065590158105" lon="-80.212239101529121">
        <ele>-44.56396484375</ele>
        <time>2005-06-17T18:56:56Z</time>
      </trkpt>
      <trkpt lat="25.221064249053597" lon="-80.212239688262343">
        <ele>-19.0889892578125</ele>
        <time>2005-06-17T18:56:57Z</time>
      </trkpt>
      <trkpt lat="25.221062991768122" lon="-80.212240358814597">
        <ele>-14.7630615234375</ele>
        <time>2005-06-17T18:56:58Z</time>
      </trkpt>
      <trkpt lat="25.221061734482646" lon="-80.212241029366851">
        <ele>-6.5919189453125</ele>
        <time>2005-06-17T18:56:59Z</time>
      </trkpt>
      <trkpt lat="25.221057878807187" lon="-80.21224295720458">
        <ele>-12.35986328125</ele>
        <time>2005-06-17T18:57:02Z</time>
      </trkpt>
      <trkpt lat="25.22105653770268" lon="-80.212243543937802">
        <ele>-10.9178466796875</ele>
        <time>2005-06-17T18:57:03Z</time>
      </trkpt>
      <trkpt lat="25.221055280417204" lon="-80.212244214490056">
        <ele>-6.1112060546875</ele>
        <time>2005-06-17T18:57:04Z</time>
      </trkpt>
      <trkpt lat="25.221295086666942" lon="-80.212300373241305">
        <ele>-4.1885986328125</ele>
        <time>2005-06-17T19:00:12Z</time>
      </trkpt>
      <trkpt lat="25.221152091398835" lon="-80.212207417935133">
        <ele>1.579345703125</ele>
        <time>2005-06-17T19:00:14Z</time>
      </trkpt>
      <trkpt lat="25.221132226288319" lon="-80.212199874222279">
        <ele>5.424560546875</ele>
        <time>2005-06-17T19:00:19Z</time>
      </trkpt>
      <trkpt lat="25.221130130812526" lon="-80.212200628593564">
        <ele>1.579345703125</ele>
        <time>2005-06-17T19:00:20Z</time>
      </trkpt>
      <trkpt lat="25.221128538250923" lon="-80.212200125679374">
        <ele>2.06005859375</ele>
        <time>2005-06-17T19:00:21Z</time>
      </trkpt>
      <trkpt lat="25.221109092235565" lon="-80.212199203670025">
        <ele>-0.3433837890625</ele>
        <time>2005-06-17T19:00:30Z</time>
      </trkpt>
      <trkpt lat="25.221105823293328" lon="-80.212192917242646">
        <ele>-8.033935546875</ele>
        <time>2005-06-17T19:00:36Z</time>
      </trkpt>
      <trkpt lat="25.221104314550757" lon="-80.212191408500075">
        <ele>-22.45361328125</ele>
        <time>2005-06-17T19:00:37Z</time>
      </trkpt>
      <trkpt lat="25.221102805808187" lon="-80.212189899757504">
        <ele>-30.624755859375</ele>
        <time>2005-06-17T19:00:38Z</time>
      </trkpt>
      <trkpt lat="25.221102219074965" lon="-80.212186966091394">
        <ele>-28.7021484375</ele>
        <time>2005-06-17T19:00:39Z</time>
      </trkpt>
      <trkpt lat="25.221102386713028" lon="-80.212186463177204">
        <ele>-10.9178466796875</ele>
        <time>2005-06-17T19:00:40Z</time>
      </trkpt>
      <trkpt lat="25.221103392541409" lon="-80.212185457348824">
        <ele>-16.2052001953125</ele>
        <time>2005-06-17T19:00:41Z</time>
      </trkpt>
      <trkpt lat="25.22110297344625" lon="-80.212183613330126">
        <ele>-8.5146484375</ele>
        <time>2005-06-17T19:00:42Z</time>
      </trkpt>
      <trkpt lat="25.22110054269433" lon="-80.212174644693732">
        <ele>-7.5531005859375</ele>
        <time>2005-06-17T19:00:47Z</time>
      </trkpt>
      <trkpt lat="25.221099117770791" lon="-80.212169196456671">
        <ele>-3.227294921875</ele>
        <time>2005-06-17T19:00:50Z</time>
      </trkpt>
      <trkpt lat="25.221098614856601" lon="-80.212167436257005">
        <ele>-3.7078857421875</ele>
        <time>2005-06-17T19:00:51Z</time>
      </trkpt>
      <trkpt lat="25.221097776666284" lon="-80.212183194234967">
        <ele>-7.072509765625</ele>
        <time>2005-06-17T19:01:04Z</time>
      </trkpt>
      <trkpt lat="25.221097944304347" lon="-80.21218428388238">
        <ele>-3.7078857421875</ele>
        <time>2005-06-17T19:01:05Z</time>
      </trkpt>
      <trkpt lat="25.221100207418203" lon="-80.212192414328456">
        <ele>-13.8017578125</ele>
        <time>2005-06-17T19:01:09Z</time>
      </trkpt>
      <trkpt lat="25.221100877970457" lon="-80.212194677442312">
        <ele>-13.8017578125</ele>
        <time>2005-06-17T19:01:10Z</time>
      </trkpt>
      <trkpt lat="25.22110297344625" lon="-80.212197108194232">
        <ele>-4.1885986328125</ele>
        <time>2005-06-17T19:01:11Z</time>
      </trkpt>
      <trkpt lat="25.221103308722377" lon="-80.212198449298739">
        <ele>-7.5531005859375</ele>
        <time>2005-06-17T19:01:12Z</time>
      </trkpt>
      <trkpt lat="25.221105990931392" lon="-80.212196270003915">
        <ele>-11.879150390625</ele>
        <time>2005-06-17T19:01:13Z</time>
      </trkpt>
      <trkpt lat="25.221106326207519" lon="-80.212197611108422">
        <ele>-6.5919189453125</ele>
        <time>2005-06-17T19:01:14Z</time>
      </trkpt>
      <trkpt lat="25.221106661483645" lon="-80.212198868393898">
        <ele>-28.2215576171875</ele>
        <time>2005-06-17T19:01:15Z</time>
      </trkpt>
      <trkpt lat="25.221106996759772" lon="-80.212200125679374">
        <ele>-87.8232421875</ele>
        <time>2005-06-17T19:01:16Z</time>
      </trkpt>
      <trkpt lat="25.221107332035899" lon="-80.212201382964849">
        <ele>-95.994384765625</ele>
        <time>2005-06-17T19:01:17Z</time>
      </trkpt>
      <trkpt lat="25.221107918769121" lon="-80.212203981354833">
        <ele>-98.8785400390625</ele>
        <time>2005-06-17T19:01:19Z</time>
      </trkpt>
      <trkpt lat="25.221108254045248" lon="-80.212205238640308">
        <ele>-52.7352294921875</ele>
        <time>2005-06-17T19:01:20Z</time>
      </trkpt>
      <trkpt lat="25.221108589321375" lon="-80.212206495925784">
        <ele>-17.6470947265625</ele>
        <time>2005-06-17T19:01:21Z</time>
      </trkpt>
      <trkpt lat="25.221108924597502" lon="-80.212207837030292">
        <ele>-22.9342041015625</ele>
        <time>2005-06-17T19:01:22Z</time>
      </trkpt>
      <trkpt lat="25.221109259873629" lon="-80.212209094315767">
        <ele>-29.182861328125</ele>
        <time>2005-06-17T19:01:23Z</time>
      </trkpt>
      <trkpt lat="25.221109595149755" lon="-80.212210351601243">
        <ele>-33.5089111328125</ele>
        <time>2005-06-17T19:01:24Z</time>
      </trkpt>
      <trkpt lat="25.221109930425882" lon="-80.212211608886719">
        <ele>-44.56396484375</ele>
        <time>2005-06-17T19:01:25Z</time>
      </trkpt>
      <trkpt lat="25.221110265702009" lon="-80.212212949991226">
        <ele>-59.945068359375</ele>
        <time>2005-06-17T19:01:26Z</time>
      </trkpt>
      <trkpt lat="25.221110600978136" lon="-80.212214207276702">
        <ele>-26.779541015625</ele>
        <time>2005-06-17T19:01:27Z</time>
      </trkpt>
      <trkpt lat="25.221111187711358" lon="-80.212216805666685">
        <ele>-60.42578125</ele>
        <time>2005-06-17T19:01:29Z</time>
      </trkpt>
      <trkpt lat="25.221111522987485" lon="-80.212218062952161">
        <ele>-50.3319091796875</ele>
        <time>2005-06-17T19:01:30Z</time>
      </trkpt>
      <trkpt lat="25.221111858263612" lon="-80.212219320237637">
        <ele>-29.66357421875</ele>
        <time>2005-06-17T19:01:31Z</time>
      </trkpt>
      <trkpt lat="25.221112193539739" lon="-80.212220577523112">
        <ele>-30.624755859375</ele>
        <time>2005-06-17T19:01:32Z</time>
      </trkpt>
      <trkpt lat="25.221112528815866" lon="-80.21222191862762">
        <ele>-36.8734130859375</ele>
        <time>2005-06-17T19:01:33Z</time>
      </trkpt>
      <trkpt lat="25.221112864091992" lon="-80.212223175913095">
        <ele>-35.912109375</ele>
        <time>2005-06-17T19:01:34Z</time>
      </trkpt>
      <trkpt lat="25.221113199368119" lon="-80.212224433198571">
        <ele>-25.818359375</ele>
        <time>2005-06-17T19:01:35Z</time>
      </trkpt>
      <trkpt lat="25.221113534644246" lon="-80.212225690484047">
        <ele>-26.779541015625</ele>
        <time>2005-06-17T19:01:36Z</time>
      </trkpt>
      <trkpt lat="25.221113869920373" lon="-80.212227031588554">
        <ele>-87.3426513671875</ele>
        <time>2005-06-17T19:01:37Z</time>
      </trkpt>
      <trkpt lat="25.2211142051965" lon="-80.21222828887403">
        <ele>-93.110595703125</ele>
        <time>2005-06-17T19:01:38Z</time>
      </trkpt>
      <trkpt lat="25.221114456653595" lon="-80.212229546159506">
        <ele>-47.928466796875</ele>
        <time>2005-06-17T19:01:39Z</time>
      </trkpt>
      <trkpt lat="25.221114791929722" lon="-80.212230803444982">
        <ele>-14.7630615234375</ele>
        <time>2005-06-17T19:01:40Z</time>
      </trkpt>
      <trkpt lat="25.221115127205849" lon="-80.212232144549489">
        <ele>-6.1112060546875</ele>
        <time>2005-06-17T19:01:41Z</time>
      </trkpt>
      <trkpt lat="25.22118654102087" lon="-80.212492989376187">
        <ele>-3.227294921875</ele>
        <time>2005-06-17T19:02:45Z</time>
      </trkpt>
      <trkpt lat="25.221173381432891" lon="-80.212477650493383">
        <ele>-8.033935546875</ele>
        <time>2005-06-17T19:02:48Z</time>
      </trkpt>
      <trkpt lat="25.22116893902421" lon="-80.212472537532449">
        <ele>-3.227294921875</ele>
        <time>2005-06-17T19:02:49Z</time>
      </trkpt>
      <trkpt lat="25.221164496615529" lon="-80.212467424571514">
        <ele>-12.8404541015625</ele>
        <time>2005-06-17T19:02:50Z</time>
      </trkpt>
      <trkpt lat="25.22116013802588" lon="-80.212462227791548">
        <ele>-4.6693115234375</ele>
        <time>2005-06-17T19:02:51Z</time>
      </trkpt>
      <trkpt lat="25.221155695617199" lon="-80.212457114830613">
        <ele>-11.3984375</ele>
        <time>2005-06-17T19:02:52Z</time>
      </trkpt>
      <trkpt lat="25.22115133702755" lon="-80.212452001869678">
        <ele>-16.2052001953125</ele>
        <time>2005-06-17T19:02:53Z</time>
      </trkpt>
      <trkpt lat="25.221146894618869" lon="-80.212446888908744">
        <ele>-7.072509765625</ele>
        <time>2005-06-17T19:02:54Z</time>
      </trkpt>
      <trkpt lat="25.220983531326056" lon="-80.211802488192916">
        <ele>-5.14990234375</ele>
        <time>2005-06-17T19:02:56Z</time>
      </trkpt>
      <trkpt lat="25.220938017591834" lon="-80.211719842627645">
        <ele>-9.95654296875</ele>
        <time>2005-06-17T19:03:01Z</time>
      </trkpt>
      <trkpt lat="25.220928965136409" lon="-80.211703330278397">
        <ele>-8.5146484375</ele>
        <time>2005-06-17T19:03:02Z</time>
      </trkpt>
      <trkpt lat="25.220919828861952" lon="-80.211686817929149">
        <ele>-17.1663818359375</ele>
        <time>2005-06-17T19:03:03Z</time>
      </trkpt>
      <trkpt lat="25.220910776406527" lon="-80.211670305579901">
        <ele>-24.85693359375</ele>
        <time>2005-06-17T19:03:04Z</time>
      </trkpt>
      <trkpt lat="25.22090164013207" lon="-80.211653793230653">
        <ele>-12.8404541015625</ele>
        <time>2005-06-17T19:03:05Z</time>
      </trkpt>
      <trkpt lat="25.220892503857613" lon="-80.211637197062373">
        <ele>-6.5919189453125</ele>
        <time>2005-06-17T19:03:06Z</time>
      </trkpt>
      <trkpt lat="25.220883451402187" lon="-80.211620684713125">
        <ele>-11.3984375</ele>
        <time>2005-06-17T19:03:07Z</time>
      </trkpt>
      <trkpt lat="25.22087431512773" lon="-80.211604172363877">
        <ele>-37.834716796875</ele>
        <time>2005-06-17T19:03:08Z</time>
      </trkpt>
      <trkpt lat="25.220865262672305" lon="-80.211587660014629">
        <ele>-12.8404541015625</ele>
        <time>2005-06-17T19:03:09Z</time>
      </trkpt>
      <trkpt lat="25.220856126397848" lon="-80.21157106384635">
        <ele>-4.6693115234375</ele>
        <time>2005-06-17T19:03:10Z</time>
      </trkpt>
      <trkpt lat="25.220847073942423" lon="-80.211554551497102">
        <ele>-10.437255859375</ele>
        <time>2005-06-17T19:03:11Z</time>
      </trkpt>
      <trkpt lat="25.220819748938084" lon="-80.211505014449358">
        <ele>-14.282470703125</ele>
        <time>2005-06-17T19:03:14Z</time>
      </trkpt>
      <trkpt lat="25.220810696482658" lon="-80.211488418281078">
        <ele>-12.8404541015625</ele>
        <time>2005-06-17T19:03:15Z</time>
      </trkpt>
      <trkpt lat="25.220801560208201" lon="-80.21147190593183">
        <ele>-25.818359375</ele>
        <time>2005-06-17T19:03:16Z</time>
      </trkpt>
      <trkpt lat="25.220792423933744" lon="-80.211455393582582">
        <ele>-25.818359375</ele>
        <time>2005-06-17T19:03:17Z</time>
      </trkpt>
      <trkpt lat="25.220783371478319" lon="-80.211438881233335">
        <ele>-33.5089111328125</ele>
        <time>2005-06-17T19:03:18Z</time>
      </trkpt>
      <trkpt lat="25.220774235203862" lon="-80.211422285065055">
        <ele>-39.75732421875</ele>
        <time>2005-06-17T19:03:19Z</time>
      </trkpt>
      <trkpt lat="25.220765182748437" lon="-80.211405772715807">
        <ele>-51.293212890625</ele>
        <time>2005-06-17T19:03:20Z</time>
      </trkpt>
      <trkpt lat="25.22075604647398" lon="-80.211389260366559">
        <ele>-50.3319091796875</ele>
        <time>2005-06-17T19:03:21Z</time>
      </trkpt>
      <trkpt lat="25.220746994018555" lon="-80.211372748017311">
        <ele>-25.818359375</ele>
        <time>2005-06-17T19:03:22Z</time>
      </trkpt>
      <trkpt lat="25.220737857744098" lon="-80.211356235668063">
        <ele>-8.033935546875</ele>
        <time>2005-06-17T19:03:23Z</time>
      </trkpt>
      <trkpt lat="25.220728805288672" lon="-80.211339639499784">
        <ele>-10.437255859375</ele>
        <time>2005-06-17T19:03:24Z</time>
      </trkpt>
      <trkpt lat="25.220728805288672" lon="-80.211339639499784">
        <ele>-8.9952392578125</ele>
        <time>2005-06-17T19:03:25Z</time>
      </trkpt>
      <trkpt lat="25.220728805288672" lon="-80.211339639499784">
        <ele>-4.1885986328125</ele>
        <time>2005-06-17T19:03:28Z</time>
      </trkpt>
      <trkpt lat="25.220728805288672" lon="-80.211339639499784">
        <ele>-5.14990234375</ele>
        <time>2005-06-17T19:03:29Z</time>
      </trkpt>
      <trkpt lat="25.220728805288672" lon="-80.211339639499784">
        <ele>-13.321044921875</ele>
        <time>2005-06-17T19:03:34Z</time>
      </trkpt>
      <trkpt lat="25.220728805288672" lon="-80.211339639499784">
        <ele>-10.9178466796875</ele>
        <time>2005-06-17T19:03:35Z</time>
      </trkpt>
      <trkpt lat="25.220728805288672" lon="-80.211339639499784">
        <ele>-5.6304931640625</ele>
        <time>2005-06-17T19:03:36Z</time>
      </trkpt>
      <trkpt lat="25.220728805288672" lon="-80.211339639499784">
        <ele>-5.6304931640625</ele>
        <time>2005-06-17T19:03:37Z</time>
      </trkpt>
      <trkpt lat="25.220728805288672" lon="-80.211339639499784">
        <ele>-5.6304931640625</ele>
        <time>2005-06-17T19:03:42Z</time>
      </trkpt>
      <trkpt lat="25.220728805288672" lon="-80.211339639499784">
        <ele>-11.3984375</ele>
        <time>2005-06-17T19:03:45Z</time>
      </trkpt>
      <trkpt lat="25.220728805288672" lon="-80.211339639499784">
        <ele>-10.9178466796875</ele>
        <time>2005-06-17T19:03:46Z</time>
      </trkpt>
      <trkpt lat="25.220728805288672" lon="-80.211339639499784">
        <ele>-7.072509765625</ele>
        <time>2005-06-17T19:03:48Z</time>
      </trkpt>
      <trkpt lat="25.220728805288672" lon="-80.211339639499784">
        <ele>-7.072509765625</ele>
        <time>2005-06-17T19:03:49Z</time>
      </trkpt>
      <trkpt lat="25.220728805288672" lon="-80.211339639499784">
        <ele>-11.3984375</ele>
        <time>2005-06-17T19:03:51Z</time>
      </trkpt>
      <trkpt lat="25.220728805288672" lon="-80.211339639499784">
        <ele>-8.033935546875</ele>
        <time>2005-06-17T19:03:52Z</time>
      </trkpt>
      <trkpt lat="25.220728805288672" lon="-80.211339639499784">
        <ele>-3.7078857421875</ele>
        <time>2005-06-17T19:03:53Z</time>
      </trkpt>
      <trkpt lat="25.220728805288672" lon="-80.211339639499784">
        <ele>-2.7467041015625</ele>
        <time>2005-06-17T19:03:55Z</time>
      </trkpt>
      <trkpt lat="25.220728805288672" lon="-80.211339639499784">
        <ele>-26.779541015625</ele>
        <time>2005-06-17T19:03:58Z</time>
      </trkpt>
      <trkpt lat="25.220728805288672" lon="-80.211339639499784">
        <ele>-12.35986328125</ele>
        <time>2005-06-17T19:03:59Z</time>
      </trkpt>
      <trkpt lat="25.220728805288672" lon="-80.211339639499784">
        <ele>-4.1885986328125</ele>
        <time>2005-06-17T19:04:00Z</time>
      </trkpt>
      <trkpt lat="25.220728805288672" lon="-80.211339639499784">
        <ele>-9.475830078125</ele>
        <time>2005-06-17T19:04:06Z</time>
      </trkpt>
      <trkpt lat="25.220728805288672" lon="-80.211339639499784">
        <ele>-5.14990234375</ele>
        <time>2005-06-17T19:04:07Z</time>
      </trkpt>
      <trkpt lat="25.220728805288672" lon="-80.211339639499784">
        <ele>-52.2545166015625</ele>
        <time>2005-06-17T19:04:12Z</time>
      </trkpt>
      <trkpt lat="25.220728805288672" lon="-80.211339639499784">
        <ele>-37.3541259765625</ele>
        <time>2005-06-17T19:04:13Z</time>
      </trkpt>
      <trkpt lat="25.220728805288672" lon="-80.211339639499784">
        <ele>-42.641357421875</ele>
        <time>2005-06-17T19:04:14Z</time>
      </trkpt>
      <trkpt lat="25.220728805288672" lon="-80.211339639499784">
        <ele>-13.8017578125</ele>
        <time>2005-06-17T19:04:15Z</time>
      </trkpt>
      <trkpt lat="25.220728805288672" lon="-80.211339639499784">
        <ele>-5.6304931640625</ele>
        <time>2005-06-17T19:04:16Z</time>
      </trkpt>
      <trkpt lat="25.220728805288672" lon="-80.211339639499784">
        <ele>-2.2659912109375</ele>
        <time>2005-06-17T19:04:17Z</time>
      </trkpt>
      <trkpt lat="25.221209591254592" lon="-80.212459964677691">
        <ele>-0.8240966796875</ele>
        <time>2005-06-17T19:04:19Z</time>
      </trkpt>
      <trkpt lat="25.221197856590152" lon="-80.212433142587543">
        <ele>-3.7078857421875</ele>
        <time>2005-06-17T19:04:23Z</time>
      </trkpt>
      <trkpt lat="25.221201376989484" lon="-80.212427107617259">
        <ele>-14.282470703125</ele>
        <time>2005-06-17T19:04:25Z</time>
      </trkpt>
      <trkpt lat="25.22120313718915" lon="-80.212424006313086">
        <ele>-28.2215576171875</ele>
        <time>2005-06-17T19:04:26Z</time>
      </trkpt>
      <trkpt lat="25.221204897388816" lon="-80.212420988827944">
        <ele>-69.0775146484375</ele>
        <time>2005-06-17T19:04:27Z</time>
      </trkpt>
      <trkpt lat="25.221206657588482" lon="-80.212417971342802">
        <ele>-102.7237548828125</ele>
        <time>2005-06-17T19:04:28Z</time>
      </trkpt>
      <trkpt lat="25.221208417788148" lon="-80.21241495385766">
        <ele>-54.1771240234375</ele>
        <time>2005-06-17T19:04:29Z</time>
      </trkpt>
      <trkpt lat="25.221210177987814" lon="-80.212411852553487">
        <ele>-43.1220703125</ele>
        <time>2005-06-17T19:04:30Z</time>
      </trkpt>
      <trkpt lat="25.22121193818748" lon="-80.212408835068345">
        <ele>-89.7459716796875</ele>
        <time>2005-06-17T19:04:31Z</time>
      </trkpt>
      <trkpt lat="25.221213698387146" lon="-80.212405817583203">
        <ele>-113.7789306640625</ele>
        <time>2005-06-17T19:04:32Z</time>
      </trkpt>
      <trkpt lat="25.221215458586812" lon="-80.212402800098062">
        <ele>-117.1434326171875</ele>
        <time>2005-06-17T19:04:33Z</time>
      </trkpt>
      <trkpt lat="25.221217218786478" lon="-80.212399698793888">
        <ele>-54.6578369140625</ele>
        <time>2005-06-17T19:04:34Z</time>
      </trkpt>
      <trkpt lat="25.221218978986144" lon="-80.212396681308746">
        <ele>-59.945068359375</ele>
        <time>2005-06-17T19:04:35Z</time>
      </trkpt>
      <trkpt lat="25.22122073918581" lon="-80.212393663823605">
        <ele>-67.6356201171875</ele>
        <time>2005-06-17T19:04:36Z</time>
      </trkpt>
      <trkpt lat="25.221222415566444" lon="-80.212390646338463">
        <ele>-95.994384765625</ele>
        <time>2005-06-17T19:04:37Z</time>
      </trkpt>
      <trkpt lat="25.22122417576611" lon="-80.212387545034289">
        <ele>-47.928466796875</ele>
        <time>2005-06-17T19:04:38Z</time>
      </trkpt>
      <trkpt lat="25.221225935965776" lon="-80.212384527549148">
        <ele>-24.3763427734375</ele>
        <time>2005-06-17T19:04:39Z</time>
      </trkpt>
      <trkpt lat="25.221227696165442" lon="-80.212381510064006">
        <ele>-57.541748046875</ele>
        <time>2005-06-17T19:04:40Z</time>
      </trkpt>
      <trkpt lat="25.221229456365108" lon="-80.212378492578864">
        <ele>-67.1549072265625</ele>
        <time>2005-06-17T19:04:41Z</time>
      </trkpt>
      <trkpt lat="25.221231216564775" lon="-80.212375391274691">
        <ele>-45.5252685546875</ele>
        <time>2005-06-17T19:04:42Z</time>
      </trkpt>
      <trkpt lat="25.221232976764441" lon="-80.212372373789549">
        <ele>-51.293212890625</ele>
        <time>2005-06-17T19:04:43Z</time>
      </trkpt>
      <trkpt lat="25.221234736964107" lon="-80.212369356304407">
        <ele>-32.5474853515625</ele>
        <time>2005-06-17T19:04:44Z</time>
      </trkpt>
      <trkpt lat="25.221236497163773" lon="-80.212366338819265">
        <ele>-82.5360107421875</ele>
        <time>2005-06-17T19:04:45Z</time>
      </trkpt>
      <trkpt lat="25.221238257363439" lon="-80.212363237515092">
        <ele>-52.2545166015625</ele>
        <time>2005-06-17T19:04:46Z</time>
      </trkpt>
      <trkpt lat="25.221240017563105" lon="-80.21236022002995">
        <ele>-14.282470703125</ele>
        <time>2005-06-17T19:04:47Z</time>
      </trkpt>
      <trkpt lat="25.221241777762771" lon="-80.212357202544808">
        <ele>-3.7078857421875</ele>
        <time>2005-06-17T19:04:48Z</time>
      </trkpt>
      <trkpt lat="25.221243537962437" lon="-80.212354185059667">
        <ele>-24.3763427734375</ele>
        <time>2005-06-17T19:04:49Z</time>
      </trkpt>
      <trkpt lat="25.221245298162103" lon="-80.212351083755493">
        <ele>-15.24365234375</ele>
        <time>2005-06-17T19:04:50Z</time>
      </trkpt>
      <trkpt lat="25.221247058361769" lon="-80.212348066270351">
        <ele>-19.5697021484375</ele>
        <time>2005-06-17T19:04:51Z</time>
      </trkpt>
      <trkpt lat="25.221248818561435" lon="-80.21234504878521">
        <ele>-39.2767333984375</ele>
        <time>2005-06-17T19:04:52Z</time>
      </trkpt>
    </trkseg>
  </trk>

  <trk>
    <name>20050523_01</name>
    <extensions>
      <gpxx:TrackExtension>
        <gpxx:DisplayColor>DarkGray</gpxx:DisplayColor>
      </gpxx:TrackExtension>
    </extensions>
    <trkseg>
      <trkpt lat="25.221679899841547" lon="-80.20967423915863">
        <ele>2.5406494140625</ele>
        <time>2005-05-23T14:04:15Z</time>
      </trkpt>
      <trkpt lat="25.221673613414168" lon="-80.209676837548614">
        <ele>2.5406494140625</ele>
        <time>2005-05-23T14:04:45Z</time>
      </trkpt>
      <trkpt lat="25.221684258431196" lon="-80.209691589698195">
        <ele>1.579345703125</ele>
        <time>2005-05-23T14:05:15Z</time>
      </trkpt>
      <trkpt lat="25.221694903448224" lon="-80.209674406796694">
        <ele>2.5406494140625</ele>
        <time>2005-05-23T14:05:45Z</time>
      </trkpt>
      <trkpt lat="25.22171426564455" lon="-80.209674155339599">
        <ele>2.06005859375</ele>
        <time>2005-05-23T14:06:15Z</time>
      </trkpt>
      <trkpt lat="25.221931021660566" lon="-80.209852270781994">
        <ele>2.06005859375</ele>
        <time>2005-05-23T14:06:45Z</time>
      </trkpt>
      <trkpt lat="25.221885843202472" lon="-80.209798123687506">
        <ele>1.579345703125</ele>
        <time>2005-05-23T14:07:15Z</time>
      </trkpt>
      <trkpt lat="25.221851896494627" lon="-80.209760991856456">
        <ele>0.6180419921875</ele>
        <time>2005-05-23T14:07:45Z</time>
      </trkpt>
      <trkpt lat="25.221857009455562" lon="-80.209754286333919">
        <ele>0.6180419921875</ele>
        <time>2005-05-23T14:08:15Z</time>
      </trkpt>
      <trkpt lat="25.22186329588294" lon="-80.209706341847777">
        <ele>0.137451171875</ele>
        <time>2005-05-23T14:08:45Z</time>
      </trkpt>
      <trkpt lat="25.221846867352724" lon="-80.209745485335588">
        <ele>0.137451171875</ele>
        <time>2005-05-23T14:09:15Z</time>
      </trkpt>
      <trkpt lat="25.221824068576097" lon="-80.209859311580658">
        <ele>0.6180419921875</ele>
        <time>2005-05-23T14:09:45Z</time>
      </trkpt>
      <trkpt lat="25.221845358610153" lon="-80.209828885272145">
        <ele>0.137451171875</ele>
        <time>2005-05-23T14:10:15Z</time>
      </trkpt>
      <trkpt lat="25.221811244264245" lon="-80.209785215556622">
        <ele>0.137451171875</ele>
        <time>2005-05-23T14:10:45Z</time>
      </trkpt>
      <trkpt lat="25.221787774935365" lon="-80.209529399871826">
        <ele>0.137451171875</ele>
        <time>2005-05-23T14:11:05Z</time>
      </trkpt>
      <trkpt lat="25.221773693338037" lon="-80.209592264145613">
        <ele>5.9052734375</ele>
        <time>2005-05-23T14:11:35Z</time>
      </trkpt>
      <trkpt lat="25.221786769106984" lon="-80.209575081244111">
        <ele>4.4632568359375</ele>
        <time>2005-05-23T14:12:05Z</time>
      </trkpt>
      <trkpt lat="25.221737148240209" lon="-80.209865933284163">
        <ele>4.4632568359375</ele>
        <time>2005-05-23T14:12:56Z</time>
      </trkpt>
      <trkpt lat="25.221725916489959" lon="-80.209873393177986">
        <ele>1.579345703125</ele>
        <time>2005-05-23T14:13:26Z</time>
      </trkpt>
      <trkpt lat="25.221677301451564" lon="-80.210092579945922">
        <ele>1.579345703125</ele>
        <time>2005-05-23T14:13:50Z</time>
      </trkpt>
      <trkpt lat="25.221724072471261" lon="-80.210130047053099">
        <ele>6.866455078125</ele>
        <time>2005-05-23T14:14:20Z</time>
      </trkpt>
      <trkpt lat="25.221784757450223" lon="-80.21013013087213">
        <ele>3.021240234375</ele>
        <time>2005-05-23T14:14:37Z</time>
      </trkpt>
      <trkpt lat="25.22174309939146" lon="-80.210109679028392">
        <ele>5.424560546875</ele>
        <time>2005-05-23T14:15:07Z</time>
      </trkpt>
      <trkpt lat="25.221767742186785" lon="-80.210538078099489">
        <ele>-2.7467041015625</ele>
        <time>2005-05-23T14:16:01Z</time>
      </trkpt>
      <trkpt lat="25.22176262922585" lon="-80.210541347041726">
        <ele>1.579345703125</ele>
        <time>2005-05-23T14:16:31Z</time>
      </trkpt>
      <trkpt lat="25.221793055534363" lon="-80.210561379790306">
        <ele>2.06005859375</ele>
        <time>2005-05-23T14:17:01Z</time>
      </trkpt>
      <trkpt lat="25.221774028614163" lon="-80.210661878809333">
        <ele>2.06005859375</ele>
        <time>2005-05-23T14:17:31Z</time>
      </trkpt>
      <trkpt lat="25.221869414672256" lon="-80.210538078099489">
        <ele>2.06005859375</ele>
        <time>2005-05-23T14:18:32Z</time>
      </trkpt>
      <trkpt lat="25.22187645547092" lon="-80.210649892687798">
        <ele>5.424560546875</ele>
        <time>2005-05-23T14:19:02Z</time>
      </trkpt>
      <trkpt lat="25.221870252862573" lon="-80.210650395601988">
        <ele>6.3858642578125</ele>
        <time>2005-05-23T14:19:32Z</time>
      </trkpt>
      <trkpt lat="25.221801856532693" lon="-80.210784841328859">
        <ele>7.827880859375</ele>
        <time>2005-05-23T14:19:54Z</time>
      </trkpt>
      <trkpt lat="25.222087511792779" lon="-80.210755672305822">
        <ele>1.579345703125</ele>
        <time>2005-05-23T14:20:24Z</time>
      </trkpt>
      <trkpt lat="25.221926411613822" lon="-80.210947953164577">
        <ele>-10.437255859375</ele>
        <time>2005-05-23T14:20:54Z</time>
      </trkpt>
      <trkpt lat="25.221951892599463" lon="-80.211062282323837">
        <ele>-10.437255859375</ele>
        <time>2005-05-23T14:21:24Z</time>
      </trkpt>
      <trkpt lat="25.221987934783101" lon="-80.211032023653388">
        <ele>-4.6693115234375</ele>
        <time>2005-05-23T14:21:59Z</time>
      </trkpt>
      <trkpt lat="25.221981313079596" lon="-80.210997825488448">
        <ele>2.06005859375</ele>
        <time>2005-05-23T14:22:29Z</time>
      </trkpt>
      <trkpt lat="25.221933536231518" lon="-80.210821973159909">
        <ele>3.501953125</ele>
        <time>2005-05-23T14:22:59Z</time>
      </trkpt>
      <trkpt lat="25.221896823495626" lon="-80.210607228800654">
        <ele>1.579345703125</ele>
        <time>2005-05-23T14:23:29Z</time>
      </trkpt>
      <trkpt lat="25.221891878172755" lon="-80.210527013987303">
        <ele>1.0986328125</ele>
        <time>2005-05-23T14:23:59Z</time>
      </trkpt>
      <trkpt lat="25.221942253410816" lon="-80.21051075309515">
        <ele>0.6180419921875</ele>
        <time>2005-05-23T14:24:29Z</time>
      </trkpt>
      <trkpt lat="25.221936050802469" lon="-80.210473202168941">
        <ele>1.579345703125</ele>
        <time>2005-05-23T14:24:59Z</time>
      </trkpt>
      <trkpt lat="25.221901182085276" lon="-80.210404638200998">
        <ele>0.137451171875</ele>
        <time>2005-05-23T14:25:29Z</time>
      </trkpt>
      <trkpt lat="25.221880562603474" lon="-80.210354849696159">
        <ele>-1.7852783203125</ele>
        <time>2005-05-23T14:25:59Z</time>
      </trkpt>
      <trkpt lat="25.221780147403479" lon="-80.210111774504185">
        <ele>-1.7852783203125</ele>
        <time>2005-05-23T14:26:54Z</time>
      </trkpt>
      <trkpt lat="25.221850806847215" lon="-80.209882613271475">
        <ele>-0.3433837890625</ele>
        <time>2005-05-23T14:27:24Z</time>
      </trkpt>
      <trkpt lat="25.221810741350055" lon="-80.209652781486511">
        <ele>-0.3433837890625</ele>
        <time>2005-05-23T14:27:54Z</time>
      </trkpt>
      <trkpt lat="25.221706051379442" lon="-80.209449687972665">
        <ele>0.137451171875</ele>
        <time>2005-05-23T14:28:24Z</time>
      </trkpt>
      <trkpt lat="25.221657268702984" lon="-80.209245169535279">
        <ele>0.137451171875</ele>
        <time>2005-05-23T14:28:54Z</time>
      </trkpt>
      <trkpt lat="25.221760701388121" lon="-80.209244415163994">
        <ele>2.06005859375</ele>
        <time>2005-05-23T14:29:24Z</time>
      </trkpt>
      <trkpt lat="25.221833791583776" lon="-80.209414316341281">
        <ele>2.06005859375</ele>
        <time>2005-05-23T14:29:54Z</time>
      </trkpt>
      <trkpt lat="25.221860278397799" lon="-80.209599807858467">
        <ele>2.5406494140625</ele>
        <time>2005-05-23T14:30:24Z</time>
      </trkpt>
      <trkpt lat="25.221854913979769" lon="-80.209796698763967">
        <ele>2.5406494140625</ele>
        <time>2005-05-23T14:30:54Z</time>
      </trkpt>
      <trkpt lat="25.221912581473589" lon="-80.209911111742258">
        <ele>2.06005859375</ele>
        <time>2005-05-23T14:31:24Z</time>
      </trkpt>
      <trkpt lat="25.221952646970749" lon="-80.210067015141249">
        <ele>1.579345703125</ele>
        <time>2005-05-23T14:31:54Z</time>
      </trkpt>
      <trkpt lat="25.222001010552049" lon="-80.210249153897166">
        <ele>3.021240234375</ele>
        <time>2005-05-23T14:32:24Z</time>
      </trkpt>
      <trkpt lat="25.222156578674912" lon="-80.210476303473115">
        <ele>3.021240234375</ele>
        <time>2005-05-23T14:32:54Z</time>
      </trkpt>
      <trkpt lat="25.222189435735345" lon="-80.210767909884453">
        <ele>3.021240234375</ele>
        <time>2005-05-23T14:33:24Z</time>
      </trkpt>
      <trkpt lat="25.222164541482925" lon="-80.21082398481667">
        <ele>-2.7467041015625</ele>
        <time>2005-05-23T14:33:54Z</time>
      </trkpt>
      <trkpt lat="25.2221813891083" lon="-80.21094074472785">
        <ele>-2.7467041015625</ele>
        <time>2005-05-23T14:34:24Z</time>
      </trkpt>
      <trkpt lat="25.222193375229836" lon="-80.21097301505506">
        <ele>-3.227294921875</ele>
        <time>2005-05-23T14:34:54Z</time>
      </trkpt>
      <trkpt lat="25.222180131822824" lon="-80.211101174354553">
        <ele>-3.227294921875</ele>
        <time>2005-05-23T14:35:24Z</time>
      </trkpt>
      <trkpt lat="25.222228411585093" lon="-80.210608318448067">
        <ele>-3.227294921875</ele>
        <time>2005-05-23T14:36:49Z</time>
      </trkpt>
      <trkpt lat="25.222193878144026" lon="-80.210362058132887">
        <ele>-4.1885986328125</ele>
        <time>2005-05-23T14:37:19Z</time>
      </trkpt>
      <trkpt lat="25.222191950306296" lon="-80.210137590765953">
        <ele>-3.227294921875</ele>
        <time>2005-05-23T14:37:49Z</time>
      </trkpt>
      <trkpt lat="25.222173426300287" lon="-80.209929468110204">
        <ele>-4.6693115234375</ele>
        <time>2005-05-23T14:38:19Z</time>
      </trkpt>
      <trkpt lat="25.222128499299288" lon="-80.209872806444764">
        <ele>-4.6693115234375</ele>
        <time>2005-05-23T14:38:49Z</time>
      </trkpt>
      <trkpt lat="25.222111148759723" lon="-80.209879344329238">
        <ele>-16.2052001953125</ele>
        <time>2005-05-23T14:39:19Z</time>
      </trkpt>
      <trkpt lat="25.222050379961729" lon="-80.20955940708518">
        <ele>-6.1112060546875</ele>
        <time>2005-05-23T14:39:49Z</time>
      </trkpt>
      <trkpt lat="25.222064713016152" lon="-80.209327898919582">
        <ele>-5.14990234375</ele>
        <time>2005-05-23T14:40:19Z</time>
      </trkpt>
      <trkpt lat="25.222096145153046" lon="-80.209173671901226">
        <ele>-4.6693115234375</ele>
        <time>2005-05-23T14:40:49Z</time>
      </trkpt>
      <trkpt lat="25.222153309732676" lon="-80.209311721846461">
        <ele>-3.7078857421875</ele>
        <time>2005-05-23T14:41:19Z</time>
      </trkpt>
      <trkpt lat="25.222179545089602" lon="-80.209486484527588">
        <ele>-3.7078857421875</ele>
        <time>2005-05-23T14:41:49Z</time>
      </trkpt>
      <trkpt lat="25.222171330824494" lon="-80.209646495059133">
        <ele>-3.227294921875</ele>
        <time>2005-05-23T14:42:19Z</time>
      </trkpt>
      <trkpt lat="25.222175857052207" lon="-80.209799213334918">
        <ele>-3.227294921875</ele>
        <time>2005-05-23T14:42:49Z</time>
      </trkpt>
      <trkpt lat="25.222245091572404" lon="-80.209994427859783">
        <ele>-2.7467041015625</ele>
        <time>2005-05-23T14:43:19Z</time>
      </trkpt>
      <trkpt lat="25.222317175939679" lon="-80.210185619071126">
        <ele>-0.8240966796875</ele>
        <time>2005-05-23T14:43:49Z</time>
      </trkpt>
      <trkpt lat="25.22235531359911" lon="-80.210362644866109">
        <ele>-0.3433837890625</ele>
        <time>2005-05-23T14:44:19Z</time>
      </trkpt>
      <trkpt lat="25.222338549792767" lon="-80.210563810542226">
        <ele>3.501953125</ele>
        <time>2005-05-23T14:44:49Z</time>
      </trkpt>
      <trkpt lat="25.222453298047185" lon="-80.210741423070431">
        <ele>1.579345703125</ele>
        <time>2005-05-23T14:45:19Z</time>
      </trkpt>
      <trkpt lat="25.222456902265549" lon="-80.210901768878102">
        <ele>3.021240234375</ele>
        <time>2005-05-23T14:45:49Z</time>
      </trkpt>
      <trkpt lat="25.222377106547356" lon="-80.210966477170587">
        <ele>3.501953125</ele>
        <time>2005-05-23T14:46:19Z</time>
      </trkpt>
      <trkpt lat="25.222381884232163" lon="-80.210980726405978">
        <ele>3.982666015625</ele>
        <time>2005-05-23T14:46:49Z</time>
      </trkpt>
      <trkpt lat="25.222548767924309" lon="-80.210945103317499">
        <ele>3.501953125</ele>
        <time>2005-05-23T14:47:19Z</time>
      </trkpt>
      <trkpt lat="25.222587576135993" lon="-80.21072524599731">
        <ele>3.021240234375</ele>
        <time>2005-05-23T14:47:49Z</time>
      </trkpt>
      <trkpt lat="25.222474001348019" lon="-80.210582669824362">
        <ele>2.06005859375</ele>
        <time>2005-05-23T14:48:19Z</time>
      </trkpt>
      <trkpt lat="25.222437875345349" lon="-80.210424503311515">
        <ele>14.5570068359375</ele>
        <time>2005-05-23T14:49:27Z</time>
      </trkpt>
      <trkpt lat="25.222642561420798" lon="-80.210494073107839">
        <ele>2.5406494140625</ele>
        <time>2005-05-23T14:49:57Z</time>
      </trkpt>
      <trkpt lat="25.22260844707489" lon="-80.210289973765612">
        <ele>1.579345703125</ele>
        <time>2005-05-23T14:50:27Z</time>
      </trkpt>
      <trkpt lat="25.222570728510618" lon="-80.210084281861782">
        <ele>0.137451171875</ele>
        <time>2005-05-23T14:50:57Z</time>
      </trkpt>
      <trkpt lat="25.222485400736332" lon="-80.209890911355615">
        <ele>0.137451171875</ele>
        <time>2005-05-23T14:51:27Z</time>
      </trkpt>
      <trkpt lat="25.222412310540676" lon="-80.209758058190346">
        <ele>0.137451171875</ele>
        <time>2005-05-23T14:51:57Z</time>
      </trkpt>
      <trkpt lat="25.222348524257541" lon="-80.209605759009719">
        <ele>0.137451171875</ele>
        <time>2005-05-23T14:52:27Z</time>
      </trkpt>
      <trkpt lat="25.222313152626157" lon="-80.209490340203047">
        <ele>0.137451171875</ele>
        <time>2005-05-23T14:52:57Z</time>
      </trkpt>
      <trkpt lat="25.222329832613468" lon="-80.2092320099473">
        <ele>0.137451171875</ele>
        <time>2005-05-23T14:53:27Z</time>
      </trkpt>
      <trkpt lat="25.222441898658872" lon="-80.209142323583364">
        <ele>0.137451171875</ele>
        <time>2005-05-23T14:53:57Z</time>
      </trkpt>
      <trkpt lat="25.222491268068552" lon="-80.209270399063826">
        <ele>0.6180419921875</ele>
        <time>2005-05-23T14:54:27Z</time>
      </trkpt>
      <trkpt lat="25.22248724475503" lon="-80.209405347704887">
        <ele>1.0986328125</ele>
        <time>2005-05-23T14:54:57Z</time>
      </trkpt>
      <trkpt lat="25.222479198127985" lon="-80.209540799260139">
        <ele>0.6180419921875</ele>
        <time>2005-05-23T14:55:27Z</time>
      </trkpt>
      <trkpt lat="25.222533009946346" lon="-80.209585726261139">
        <ele>-0.8240966796875</ele>
        <time>2005-05-23T14:55:57Z</time>
      </trkpt>
      <trkpt lat="25.222496213391423" lon="-80.209577344357967">
        <ele>0.6180419921875</ele>
        <time>2005-05-23T14:56:27Z</time>
      </trkpt>
      <trkpt lat="25.222496883943677" lon="-80.209507271647453">
        <ele>1.0986328125</ele>
        <time>2005-05-23T14:56:57Z</time>
      </trkpt>
      <trkpt lat="25.222525214776397" lon="-80.209525292739272">
        <ele>0.6180419921875</ele>
        <time>2005-05-23T14:57:27Z</time>
      </trkpt>
      <trkpt lat="25.222613979130983" lon="-80.209681782871485">
        <ele>0.6180419921875</ele>
        <time>2005-05-23T14:57:57Z</time>
      </trkpt>
      <trkpt lat="25.222744401544333" lon="-80.209714053198695">
        <ele>1.0986328125</ele>
        <time>2005-05-23T14:58:27Z</time>
      </trkpt>
      <trkpt lat="25.22282243706286" lon="-80.209829304367304">
        <ele>1.579345703125</ele>
        <time>2005-05-23T14:58:57Z</time>
      </trkpt>
      <trkpt lat="25.222875159233809" lon="-80.209989650174975">
        <ele>3.982666015625</ele>
        <time>2005-05-23T14:59:27Z</time>
      </trkpt>
      <trkpt lat="25.222886055707932" lon="-80.210120156407356">
        <ele>3.982666015625</ele>
        <time>2005-05-23T14:59:57Z</time>
      </trkpt>
      <trkpt lat="25.222941040992737" lon="-80.210192911326885">
        <ele>3.501953125</ele>
        <time>2005-05-23T15:00:27Z</time>
      </trkpt>
      <trkpt lat="25.222915895283222" lon="-80.210169022902846">
        <ele>3.501953125</ele>
        <time>2005-05-23T15:00:57Z</time>
      </trkpt>
      <trkpt lat="25.222895694896579" lon="-80.210159132257104">
        <ele>3.982666015625</ele>
        <time>2005-05-23T15:01:27Z</time>
      </trkpt>
      <trkpt lat="25.222904998809099" lon="-80.21022685803473">
        <ele>4.4632568359375</ele>
        <time>2005-05-23T15:01:57Z</time>
      </trkpt>
      <trkpt lat="25.222942214459181" lon="-80.210283854976296">
        <ele>5.424560546875</ele>
        <time>2005-05-23T15:02:27Z</time>
      </trkpt>
      <trkpt lat="25.22297146730125" lon="-80.210320148617029">
        <ele>2.06005859375</ele>
        <time>2005-05-23T15:02:57Z</time>
      </trkpt>
      <trkpt lat="25.222990158945322" lon="-80.210297266021371">
        <ele>2.5406494140625</ele>
        <time>2005-05-23T15:03:27Z</time>
      </trkpt>
      <trkpt lat="25.222979933023453" lon="-80.210269857198">
        <ele>2.06005859375</ele>
        <time>2005-05-23T15:03:57Z</time>
      </trkpt>
      <trkpt lat="25.222963420674205" lon="-80.210240436717868">
        <ele>2.5406494140625</ele>
        <time>2005-05-23T15:04:27Z</time>
      </trkpt>
      <trkpt lat="25.222988398745656" lon="-80.21018972620368">
        <ele>3.021240234375</ele>
        <time>2005-05-23T15:04:57Z</time>
      </trkpt>
      <trkpt lat="25.223015220835805" lon="-80.210272623226047">
        <ele>2.5406494140625</ele>
        <time>2005-05-23T15:06:00Z</time>
      </trkpt>
      <trkpt lat="25.223008012399077" lon="-80.210331799462438">
        <ele>11.6732177734375</ele>
        <time>2005-05-23T15:06:30Z</time>
      </trkpt>
      <trkpt lat="25.223102727904916" lon="-80.210530534386635">
        <ele>11.6732177734375</ele>
        <time>2005-05-23T15:06:42Z</time>
      </trkpt>
      <trkpt lat="25.223057800903916" lon="-80.210568169131875">
        <ele>2.5406494140625</ele>
        <time>2005-05-23T15:07:12Z</time>
      </trkpt>
      <trkpt lat="25.223008934408426" lon="-80.210581328719854">
        <ele>3.021240234375</ele>
        <time>2005-05-23T15:07:42Z</time>
      </trkpt>
      <trkpt lat="25.222979178652167" lon="-80.210639163851738">
        <ele>37.1480712890625</ele>
        <time>2005-05-23T15:07:59Z</time>
      </trkpt>
      <trkpt lat="25.223053861409426" lon="-80.210609408095479">
        <ele>8.30859375</ele>
        <time>2005-05-23T15:08:29Z</time>
      </trkpt>
      <trkpt lat="25.223033241927624" lon="-80.210694232955575">
        <ele>11.1925048828125</ele>
        <time>2005-05-23T15:08:35Z</time>
      </trkpt>
      <trkpt lat="25.22312686778605" lon="-80.210731532424688">
        <ele>9.7506103515625</ele>
        <time>2005-05-23T15:09:05Z</time>
      </trkpt>
      <trkpt lat="25.223276484757662" lon="-80.210577305406332">
        <ele>4.94384765625</ele>
        <time>2005-05-23T15:09:35Z</time>
      </trkpt>
      <trkpt lat="25.223261313512921" lon="-80.210387203842402">
        <ele>5.9052734375</ele>
        <time>2005-05-23T15:10:05Z</time>
      </trkpt>
      <trkpt lat="25.22328277118504" lon="-80.210391897708178">
        <ele>5.424560546875</ele>
        <time>2005-05-23T15:10:35Z</time>
      </trkpt>
      <trkpt lat="25.223311185836792" lon="-80.21046238951385">
        <ele>10.231201171875</ele>
        <time>2005-05-23T15:11:00Z</time>
      </trkpt>
      <trkpt lat="25.223130974918604" lon="-80.210287123918533">
        <ele>-0.8240966796875</ele>
        <time>2005-05-23T15:11:30Z</time>
      </trkpt>
      <trkpt lat="25.223013544455171" lon="-80.210159383714199">
        <ele>-0.3433837890625</ele>
        <time>2005-05-23T15:12:00Z</time>
      </trkpt>
      <trkpt lat="25.223054783418775" lon="-80.210100542753935">
        <ele>1.0986328125</ele>
        <time>2005-05-23T15:12:30Z</time>
      </trkpt>
      <trkpt lat="25.223139356821775" lon="-80.2099624928087">
        <ele>2.06005859375</ele>
        <time>2005-05-23T15:13:00Z</time>
      </trkpt>
      <trkpt lat="25.223156791180372" lon="-80.209876662120223">
        <ele>2.06005859375</ele>
        <time>2005-05-23T15:13:30Z</time>
      </trkpt>
      <trkpt lat="25.223118485882878" lon="-80.209897197782993">
        <ele>1.579345703125</ele>
        <time>2005-05-23T15:14:00Z</time>
      </trkpt>
      <trkpt lat="25.223105577751994" lon="-80.20987750031054">
        <ele>1.579345703125</ele>
        <time>2005-05-23T15:14:30Z</time>
      </trkpt>
      <trkpt lat="25.223051263019443" lon="-80.209799380972981">
        <ele>1.579345703125</ele>
        <time>2005-05-23T15:15:00Z</time>
      </trkpt>
      <trkpt lat="25.222993679344654" lon="-80.209805583581328">
        <ele>1.0986328125</ele>
        <time>2005-05-23T15:15:30Z</time>
      </trkpt>
      <trkpt lat="25.222998792305589" lon="-80.20977146923542">
        <ele>1.0986328125</ele>
        <time>2005-05-23T15:16:00Z</time>
      </trkpt>
      <trkpt lat="25.223033325746655" lon="-80.209771133959293">
        <ele>1.0986328125</ele>
        <time>2005-05-23T15:16:30Z</time>
      </trkpt>
      <trkpt lat="25.223054699599743" lon="-80.209799464792013">
        <ele>1.0986328125</ele>
        <time>2005-05-23T15:17:00Z</time>
      </trkpt>
      <trkpt lat="25.222992422059178" lon="-80.209744228050113">
        <ele>0.6180419921875</ele>
        <time>2005-05-23T15:17:30Z</time>
      </trkpt>
      <trkpt lat="25.222943974658847" lon="-80.209767697378993">
        <ele>0.137451171875</ele>
        <time>2005-05-23T15:18:00Z</time>
      </trkpt>
      <trkpt lat="25.222928384318948" lon="-80.209722518920898">
        <ele>0.6180419921875</ele>
        <time>2005-05-23T15:18:30Z</time>
      </trkpt>
      <trkpt lat="25.222836183384061" lon="-80.20969033241272">
        <ele>2.06005859375</ele>
        <time>2005-05-23T15:19:00Z</time>
      </trkpt>
      <trkpt lat="25.222842888906598" lon="-80.209591593593359">
        <ele>0.6180419921875</ele>
        <time>2005-05-23T15:19:30Z</time>
      </trkpt>
      <trkpt lat="25.222845319658518" lon="-80.209500649943948">
        <ele>-0.3433837890625</ele>
        <time>2005-05-23T15:20:00Z</time>
      </trkpt>
      <trkpt lat="25.222811121493578" lon="-80.209465865045786">
        <ele>-0.3433837890625</ele>
        <time>2005-05-23T15:20:30Z</time>
      </trkpt>
      <trkpt lat="25.22284054197371" lon="-80.209518084302545">
        <ele>0.137451171875</ele>
        <time>2005-05-23T15:21:00Z</time>
      </trkpt>
      <trkpt lat="25.222840793430805" lon="-80.209536524489522">
        <ele>-0.8240966796875</ele>
        <time>2005-05-23T15:21:30Z</time>
      </trkpt>
      <trkpt lat="25.222821515053511" lon="-80.209511797875166">
        <ele>-0.8240966796875</ele>
        <time>2005-05-23T15:22:00Z</time>
      </trkpt>
      <trkpt lat="25.222683716565371" lon="-80.209435438737273">
        <ele>-0.8240966796875</ele>
        <time>2005-05-23T15:22:30Z</time>
      </trkpt>
      <trkpt lat="25.222561927512288" lon="-80.209434516727924">
        <ele>-0.8240966796875</ele>
        <time>2005-05-23T15:23:00Z</time>
      </trkpt>
      <trkpt lat="25.222438462078571" lon="-80.209452202543616">
        <ele>-0.8240966796875</ele>
        <time>2005-05-23T15:23:30Z</time>
      </trkpt>
      <trkpt lat="25.222313068807125" lon="-80.209466284140944">
        <ele>-0.3433837890625</ele>
        <time>2005-05-23T15:24:00Z</time>
      </trkpt>
      <trkpt lat="25.222180802375078" lon="-80.209499392658472">
        <ele>0.137451171875</ele>
        <time>2005-05-23T15:24:30Z</time>
      </trkpt>
      <trkpt lat="25.221789786592126" lon="-80.209734169766307">
        <ele>0.137451171875</ele>
        <time>2005-05-23T15:27:09Z</time>
      </trkpt>
      <trkpt lat="25.221787942573428" lon="-80.209704665467143">
        <ele>1.0986328125</ele>
        <time>2005-05-23T15:27:39Z</time>
      </trkpt>
      <trkpt lat="25.221756007522345" lon="-80.209724111482501">
        <ele>2.06005859375</ele>
        <time>2005-05-23T15:28:09Z</time>
      </trkpt>
      <trkpt lat="25.221760449931026" lon="-80.20972017198801">
        <ele>1.579345703125</ele>
        <time>2005-05-23T15:28:27Z</time>
      </trkpt>
      <trkpt lat="25.221764389425516" lon="-80.209716567769647">
        <ele>1.0986328125</ele>
        <time>2005-05-23T15:28:39Z</time>
      </trkpt>
      <trkpt lat="25.221773944795132" lon="-80.20971329882741">
        <ele>0.6180419921875</ele>
        <time>2005-05-23T15:29:09Z</time>
      </trkpt>
      <trkpt lat="25.221788194030523" lon="-80.209726290777326">
        <ele>0.137451171875</ele>
        <time>2005-05-23T15:29:39Z</time>
      </trkpt>
      <trkpt lat="25.221785260364413" lon="-80.209712041541934">
        <ele>0.137451171875</ele>
        <time>2005-05-23T15:30:09Z</time>
      </trkpt>
      <trkpt lat="25.22177679464221" lon="-80.209705419838428">
        <ele>0.6180419921875</ele>
        <time>2005-05-23T15:30:39Z</time>
      </trkpt>
      <trkpt lat="25.221776962280273" lon="-80.209703994914889">
        <ele>1.579345703125</ele>
        <time>2005-05-23T15:31:09Z</time>
      </trkpt>
      <trkpt lat="25.221770089119673" lon="-80.20971329882741">
        <ele>1.0986328125</ele>
        <time>2005-05-23T15:31:39Z</time>
      </trkpt>
      <trkpt lat="25.221770843490958" lon="-80.209709191694856">
        <ele>1.0986328125</ele>
        <time>2005-05-23T15:32:09Z</time>
      </trkpt>
      <trkpt lat="25.221793223172426" lon="-80.2096913382411">
        <ele>-0.8240966796875</ele>
        <time>2005-05-23T15:32:39Z</time>
      </trkpt>
      <trkpt lat="25.221792301163077" lon="-80.209687147289515">
        <ele>0.137451171875</ele>
        <time>2005-05-23T15:33:09Z</time>
      </trkpt>
      <trkpt lat="25.221787858754396" lon="-80.209697540849447">
        <ele>0.137451171875</ele>
        <time>2005-05-23T15:33:18Z</time>
      </trkpt>
    </trkseg>
  </trk>

  <trk>
    <name>20050523_02</name>
    <extensions>
      <gpxx:TrackExtension>
        <gpxx:DisplayColor>DarkGray</gpxx:DisplayColor>
      </gpxx:TrackExtension>
    </extensions>
    <trkseg>
      <trkpt lat="25.221658861264586" lon="-80.209597125649452">
        <ele>26.5736083984375</ele>
        <time>2005-05-23T16:19:32Z</time>
      </trkpt>
      <trkpt lat="25.22176849655807" lon="-80.209734588861465">
        <ele>8.30859375</ele>
        <time>2005-05-23T16:20:03Z</time>
      </trkpt>
      <trkpt lat="25.2217738609761" lon="-80.209735091775656">
        <ele>7.827880859375</ele>
        <time>2005-05-23T16:20:33Z</time>
      </trkpt>
      <trkpt lat="25.221786433830857" lon="-80.209731655195355">
        <ele>4.94384765625</ele>
        <time>2005-05-23T16:21:03Z</time>
      </trkpt>
      <trkpt lat="25.22178752347827" lon="-80.209701396524906">
        <ele>2.06005859375</ele>
        <time>2005-05-23T16:21:33Z</time>
      </trkpt>
      <trkpt lat="25.221785511821508" lon="-80.209710951894522">
        <ele>1.0986328125</ele>
        <time>2005-05-23T16:22:03Z</time>
      </trkpt>
      <trkpt lat="25.221812250092626" lon="-80.20972603932023">
        <ele>-0.3433837890625</ele>
        <time>2005-05-23T16:22:32Z</time>
      </trkpt>
      <trkpt lat="25.221983073279262" lon="-80.20989946089685">
        <ele>26.0928955078125</ele>
        <time>2005-05-23T16:27:20Z</time>
      </trkpt>
      <trkpt lat="25.221801605075598" lon="-80.209862748160958">
        <ele>9.2698974609375</ele>
        <time>2005-05-23T16:27:50Z</time>
      </trkpt>
      <trkpt lat="25.221802527084947" lon="-80.209863586351275">
        <ele>9.2698974609375</ele>
        <time>2005-05-23T16:27:55Z</time>
      </trkpt>
      <trkpt lat="25.221817865967751" lon="-80.20956963300705">
        <ele>35.2254638671875</ele>
        <time>2005-05-23T16:55:07Z</time>
      </trkpt>
      <trkpt lat="25.22181392647326" lon="-80.209339298307896">
        <ele>29.9381103515625</ele>
        <time>2005-05-23T16:55:38Z</time>
      </trkpt>
      <trkpt lat="25.22183102555573" lon="-80.209440970793366">
        <ele>23.6895751953125</ele>
        <time>2005-05-23T16:56:08Z</time>
      </trkpt>
      <trkpt lat="25.22182616405189" lon="-80.209480784833431">
        <ele>21.7669677734375</ele>
        <time>2005-05-23T16:56:38Z</time>
      </trkpt>
      <trkpt lat="25.221890704706311" lon="-80.209402414038777">
        <ele>19.36376953125</ele>
        <time>2005-05-23T16:57:08Z</time>
      </trkpt>
      <trkpt lat="25.221562050282955" lon="-80.20974749699235">
        <ele>25.1317138671875</ele>
        <time>2005-05-23T16:57:27Z</time>
      </trkpt>
      <trkpt lat="25.221573282033205" lon="-80.209965677931905">
        <ele>-7.072509765625</ele>
        <time>2005-05-23T16:57:57Z</time>
      </trkpt>
      <trkpt lat="25.221570851281285" lon="-80.210108170285821">
        <ele>-9.95654296875</ele>
        <time>2005-05-23T16:58:27Z</time>
      </trkpt>
      <trkpt lat="25.221517542377114" lon="-80.210270695388317">
        <ele>-10.9178466796875</ele>
        <time>2005-05-23T16:58:57Z</time>
      </trkpt>
      <trkpt lat="25.221517793834209" lon="-80.210429867729545">
        <ele>-10.437255859375</ele>
        <time>2005-05-23T16:59:27Z</time>
      </trkpt>
      <trkpt lat="25.221501365303993" lon="-80.210585435852408">
        <ele>-9.475830078125</ele>
        <time>2005-05-23T16:59:57Z</time>
      </trkpt>
      <trkpt lat="25.221540173515677" lon="-80.210746452212334">
        <ele>-9.95654296875</ele>
        <time>2005-05-23T17:00:27Z</time>
      </trkpt>
      <trkpt lat="25.221498850733042" lon="-80.210803532972932">
        <ele>-9.95654296875</ele>
        <time>2005-05-23T17:00:54Z</time>
      </trkpt>
      <trkpt lat="25.221595577895641" lon="-80.210996903479099">
        <ele>-0.3433837890625</ele>
        <time>2005-05-23T17:01:24Z</time>
      </trkpt>
      <trkpt lat="25.221621729433537" lon="-80.211109388619661">
        <ele>-3.227294921875</ele>
        <time>2005-05-23T17:01:54Z</time>
      </trkpt>
      <trkpt lat="25.221568252891302" lon="-80.211161188781261">
        <ele>-4.1885986328125</ele>
        <time>2005-05-23T17:02:24Z</time>
      </trkpt>
      <trkpt lat="25.22144696675241" lon="-80.211050128564239">
        <ele>-4.1885986328125</ele>
        <time>2005-05-23T17:02:54Z</time>
      </trkpt>
      <trkpt lat="25.221471190452576" lon="-80.210819877684116">
        <ele>-4.1885986328125</ele>
        <time>2005-05-23T17:03:24Z</time>
      </trkpt>
      <trkpt lat="25.22148946300149" lon="-80.21059138700366">
        <ele>-3.7078857421875</ele>
        <time>2005-05-23T17:03:54Z</time>
      </trkpt>
      <trkpt lat="25.221541514620185" lon="-80.210388796404004">
        <ele>-3.227294921875</ele>
        <time>2005-05-23T17:04:24Z</time>
      </trkpt>
      <trkpt lat="25.221604378893971" lon="-80.21016139537096">
        <ele>-2.7467041015625</ele>
        <time>2005-05-23T17:04:54Z</time>
      </trkpt>
      <trkpt lat="25.221666069701314" lon="-80.209948075935245">
        <ele>-4.1885986328125</ele>
        <time>2005-05-23T17:05:24Z</time>
      </trkpt>
      <trkpt lat="25.221691969782114" lon="-80.209720842540264">
        <ele>-5.14990234375</ele>
        <time>2005-05-23T17:05:54Z</time>
      </trkpt>
      <trkpt lat="25.221635475754738" lon="-80.209530154243112">
        <ele>-5.6304931640625</ele>
        <time>2005-05-23T17:06:24Z</time>
      </trkpt>
      <trkpt lat="25.221504718065262" lon="-80.209637777879834">
        <ele>-4.6693115234375</ele>
        <time>2005-05-23T17:06:54Z</time>
      </trkpt>
      <trkpt lat="25.221452414989471" lon="-80.210009599104524">
        <ele>3.501953125</ele>
        <time>2005-05-23T17:07:53Z</time>
      </trkpt>
      <trkpt lat="25.221449816599488" lon="-80.210166592150927">
        <ele>-8.5146484375</ele>
        <time>2005-05-23T17:08:23Z</time>
      </trkpt>
      <trkpt lat="25.221414947882295" lon="-80.210311179980636">
        <ele>-6.1112060546875</ele>
        <time>2005-05-23T17:08:53Z</time>
      </trkpt>
      <trkpt lat="25.221383264288306" lon="-80.210400028154254">
        <ele>-8.033935546875</ele>
        <time>2005-05-23T17:09:23Z</time>
      </trkpt>
      <trkpt lat="25.221492564305663" lon="-80.210544029250741">
        <ele>73.1976318359375</ele>
        <time>2005-05-23T17:10:04Z</time>
      </trkpt>
      <trkpt lat="25.221391059458256" lon="-80.210537239909172">
        <ele>-22.45361328125</ele>
        <time>2005-05-23T17:10:34Z</time>
      </trkpt>
      <trkpt lat="25.22139323875308" lon="-80.210749972611666">
        <ele>-20.0504150390625</ele>
        <time>2005-05-23T17:11:04Z</time>
      </trkpt>
      <trkpt lat="25.221358286216855" lon="-80.210913838818669">
        <ele>-20.0504150390625</ele>
        <time>2005-05-23T17:11:34Z</time>
      </trkpt>
      <trkpt lat="25.221381755545735" lon="-80.211086506024003">
        <ele>-16.685791015625</ele>
        <time>2005-05-23T17:12:04Z</time>
      </trkpt>
      <trkpt lat="25.221418049186468" lon="-80.211215419694781">
        <ele>-16.685791015625</ele>
        <time>2005-05-23T17:12:34Z</time>
      </trkpt>
      <trkpt lat="25.221307659521699" lon="-80.211241906508803">
        <ele>-15.724365234375</ele>
        <time>2005-05-23T17:13:04Z</time>
      </trkpt>
      <trkpt lat="25.221235994249582" lon="-80.210982235148549">
        <ele>-14.282470703125</ele>
        <time>2005-05-23T17:13:34Z</time>
      </trkpt>
      <trkpt lat="25.221279328688979" lon="-80.210826834663749">
        <ele>-12.35986328125</ele>
        <time>2005-05-23T17:14:04Z</time>
      </trkpt>
      <trkpt lat="25.22126424126327" lon="-80.210639331489801">
        <ele>-11.879150390625</ele>
        <time>2005-05-23T17:14:34Z</time>
      </trkpt>
      <trkpt lat="25.221258541569114" lon="-80.210370272397995">
        <ele>-9.475830078125</ele>
        <time>2005-05-23T17:15:04Z</time>
      </trkpt>
      <trkpt lat="25.22123197093606" lon="-80.210135662928224">
        <ele>-9.475830078125</ele>
        <time>2005-05-23T17:15:39Z</time>
      </trkpt>
      <trkpt lat="25.221152259036899" lon="-80.209944136440754">
        <ele>-6.5919189453125</ele>
        <time>2005-05-23T17:16:09Z</time>
      </trkpt>
      <trkpt lat="25.221057794988155" lon="-80.210082102566957">
        <ele>-7.072509765625</ele>
        <time>2005-05-23T17:16:39Z</time>
      </trkpt>
      <trkpt lat="25.221124263480306" lon="-80.210229959338903">
        <ele>-7.5531005859375</ele>
        <time>2005-05-23T17:17:09Z</time>
      </trkpt>
      <trkpt lat="25.221158545464277" lon="-80.210378235206008">
        <ele>-9.95654296875</ele>
        <time>2005-05-23T17:17:39Z</time>
      </trkpt>
      <trkpt lat="25.221259547397494" lon="-80.210479740053415">
        <ele>-9.475830078125</ele>
        <time>2005-05-23T17:18:09Z</time>
      </trkpt>
      <trkpt lat="25.221195090562105" lon="-80.210584681481123">
        <ele>-10.437255859375</ele>
        <time>2005-05-23T17:18:39Z</time>
      </trkpt>
      <trkpt lat="25.221155695617199" lon="-80.210728598758578">
        <ele>-12.35986328125</ele>
        <time>2005-05-23T17:19:09Z</time>
      </trkpt>
      <trkpt lat="25.22111521102488" lon="-80.210752487182617">
        <ele>-12.35986328125</ele>
        <time>2005-05-23T17:19:39Z</time>
      </trkpt>
      <trkpt lat="25.221182685345411" lon="-80.210991790518165">
        <ele>-12.35986328125</ele>
        <time>2005-05-23T17:20:39Z</time>
      </trkpt>
      <trkpt lat="25.221251081675291" lon="-80.211033616214991">
        <ele>-7.5531005859375</ele>
        <time>2005-05-23T17:21:09Z</time>
      </trkpt>
      <trkpt lat="25.221236078068614" lon="-80.211128918454051">
        <ele>-6.5919189453125</ele>
        <time>2005-05-23T17:21:39Z</time>
      </trkpt>
      <trkpt lat="25.221116133034229" lon="-80.210982402786613">
        <ele>-6.5919189453125</ele>
        <time>2005-05-23T17:22:09Z</time>
      </trkpt>
      <trkpt lat="25.221090149134398" lon="-80.210801772773266">
        <ele>-7.072509765625</ele>
        <time>2005-05-23T17:22:39Z</time>
      </trkpt>
      <trkpt lat="25.221114121377468" lon="-80.210740584880114">
        <ele>-5.6304931640625</ele>
        <time>2005-05-23T17:23:09Z</time>
      </trkpt>
      <trkpt lat="25.221094843000174" lon="-80.210609324276447">
        <ele>-5.14990234375</ele>
        <time>2005-05-23T17:23:39Z</time>
      </trkpt>
      <trkpt lat="25.221170028671622" lon="-80.210570683702826">
        <ele>1.0986328125</ele>
        <time>2005-05-23T17:23:51Z</time>
      </trkpt>
      <trkpt lat="25.221150666475296" lon="-80.210526930168271">
        <ele>1.579345703125</ele>
        <time>2005-05-23T17:24:21Z</time>
      </trkpt>
      <trkpt lat="25.221207244321704" lon="-80.210377648472786">
        <ele>-9.475830078125</ele>
        <time>2005-05-23T17:24:50Z</time>
      </trkpt>
      <trkpt lat="25.221171202138066" lon="-80.210323166102171">
        <ele>2.5406494140625</ele>
        <time>2005-05-23T17:25:20Z</time>
      </trkpt>
      <trkpt lat="25.221096770837903" lon="-80.210097441449761">
        <ele>-8.033935546875</ele>
        <time>2005-05-23T17:25:50Z</time>
      </trkpt>
      <trkpt lat="25.220988476648927" lon="-80.210016472265124">
        <ele>-6.1112060546875</ele>
        <time>2005-05-23T17:26:20Z</time>
      </trkpt>
      <trkpt lat="25.220916392281651" lon="-80.210225516930223">
        <ele>-2.2659912109375</ele>
        <time>2005-05-23T17:26:50Z</time>
      </trkpt>
      <trkpt lat="25.220881188288331" lon="-80.210371110588312">
        <ele>-1.3046875</ele>
        <time>2005-05-23T17:27:20Z</time>
      </trkpt>
      <trkpt lat="25.220874231308699" lon="-80.210540592670441">
        <ele>-1.7852783203125</ele>
        <time>2005-05-23T17:27:50Z</time>
      </trkpt>
      <trkpt lat="25.220841793343425" lon="-80.210711415857077">
        <ele>-1.7852783203125</ele>
        <time>2005-05-23T17:28:20Z</time>
      </trkpt>
      <trkpt lat="25.220830226317048" lon="-80.210787439718843">
        <ele>-2.7467041015625</ele>
        <time>2005-05-23T17:28:50Z</time>
      </trkpt>
      <trkpt lat="25.220823520794511" lon="-80.210931356996298">
        <ele>-3.227294921875</ele>
        <time>2005-05-23T17:29:20Z</time>
      </trkpt>
      <trkpt lat="25.220871465280652" lon="-80.211007716134191">
        <ele>-5.6304931640625</ele>
        <time>2005-05-23T17:29:50Z</time>
      </trkpt>
      <trkpt lat="25.220855874940753" lon="-80.210954239591956">
        <ele>7.34716796875</ele>
        <time>2005-05-23T17:30:29Z</time>
      </trkpt>
      <trkpt lat="25.220893928781152" lon="-80.210958011448383">
        <ele>-8.5146484375</ele>
        <time>2005-05-23T17:30:59Z</time>
      </trkpt>
      <trkpt lat="25.220871632918715" lon="-80.210946863517165">
        <ele>7.827880859375</ele>
        <time>2005-05-23T17:31:19Z</time>
      </trkpt>
      <trkpt lat="25.220849001780152" lon="-80.210933871567249">
        <ele>-6.5919189453125</ele>
        <time>2005-05-23T17:31:49Z</time>
      </trkpt>
      <trkpt lat="25.220854785293341" lon="-80.211049374192953">
        <ele>-6.5919189453125</ele>
        <time>2005-05-23T17:32:18Z</time>
      </trkpt>
      <trkpt lat="25.220883199945092" lon="-80.21105750463903">
        <ele>-7.5531005859375</ele>
        <time>2005-05-23T17:32:48Z</time>
      </trkpt>
      <trkpt lat="25.220886217430234" lon="-80.211091451346874">
        <ele>-7.072509765625</ele>
        <time>2005-05-23T17:33:18Z</time>
      </trkpt>
      <trkpt lat="25.220891498029232" lon="-80.211117602884769">
        <ele>-6.1112060546875</ele>
        <time>2005-05-23T17:33:48Z</time>
      </trkpt>
      <trkpt lat="25.220884205773473" lon="-80.211089858785272">
        <ele>-6.1112060546875</ele>
        <time>2005-05-23T17:34:18Z</time>
      </trkpt>
      <trkpt lat="25.220901472494006" lon="-80.211117016151547">
        <ele>-5.14990234375</ele>
        <time>2005-05-23T17:34:48Z</time>
      </trkpt>
      <trkpt lat="25.220891749486327" lon="-80.211169570684433">
        <ele>-5.14990234375</ele>
        <time>2005-05-23T17:35:18Z</time>
      </trkpt>
      <trkpt lat="25.220849588513374" lon="-80.211236542090774">
        <ele>-4.1885986328125</ele>
        <time>2005-05-23T17:35:48Z</time>
      </trkpt>
      <trkpt lat="25.220727296546102" lon="-80.211339555680752">
        <ele>-4.6693115234375</ele>
        <time>2005-05-23T17:36:18Z</time>
      </trkpt>
      <trkpt lat="25.220729392021894" lon="-80.211379788815975">
        <ele>-4.6693115234375</ele>
        <time>2005-05-23T17:36:48Z</time>
      </trkpt>
      <trkpt lat="25.220751436427236" lon="-80.211460422724485">
        <ele>-9.475830078125</ele>
        <time>2005-05-23T17:37:42Z</time>
      </trkpt>
      <trkpt lat="25.220741126686335" lon="-80.211314242333174">
        <ele>-5.14990234375</ele>
        <time>2005-05-23T17:38:12Z</time>
      </trkpt>
      <trkpt lat="25.220765685662627" lon="-80.211087763309479">
        <ele>-6.5919189453125</ele>
        <time>2005-05-23T17:38:42Z</time>
      </trkpt>
      <trkpt lat="25.220852438360453" lon="-80.211029257625341">
        <ele>-6.1112060546875</ele>
        <time>2005-05-23T17:39:12Z</time>
      </trkpt>
      <trkpt lat="25.220906250178814" lon="-80.211530495434999">
        <ele>-6.1112060546875</ele>
        <time>2005-05-23T17:39:45Z</time>
      </trkpt>
      <trkpt lat="25.220895856618881" lon="-80.211142916232347">
        <ele>-0.8240966796875</ele>
        <time>2005-05-23T17:40:15Z</time>
      </trkpt>
      <trkpt lat="25.220968779176474" lon="-80.211046524345875">
        <ele>-8.9952392578125</ele>
        <time>2005-05-23T17:40:45Z</time>
      </trkpt>
      <trkpt lat="25.220982525497675" lon="-80.210933955386281">
        <ele>-9.475830078125</ele>
        <time>2005-05-23T17:41:15Z</time>
      </trkpt>
      <trkpt lat="25.220939945429564" lon="-80.210766149684787">
        <ele>-10.437255859375</ele>
        <time>2005-05-23T17:41:45Z</time>
      </trkpt>
      <trkpt lat="25.220909519121051" lon="-80.210581747815013">
        <ele>-8.5146484375</ele>
        <time>2005-05-23T17:42:15Z</time>
      </trkpt>
      <trkpt lat="25.220878589898348" lon="-80.210356861352921">
        <ele>-8.033935546875</ele>
        <time>2005-05-23T17:42:45Z</time>
      </trkpt>
      <trkpt lat="25.220768116414547" lon="-80.210348144173622">
        <ele>-7.072509765625</ele>
        <time>2005-05-23T17:43:15Z</time>
      </trkpt>
      <trkpt lat="25.220754202455282" lon="-80.210521733388305">
        <ele>-6.5919189453125</ele>
        <time>2005-05-23T17:43:45Z</time>
      </trkpt>
      <trkpt lat="25.22070525214076" lon="-80.21065684966743">
        <ele>-7.5531005859375</ele>
        <time>2005-05-23T17:44:15Z</time>
      </trkpt>
      <trkpt lat="25.220652529969811" lon="-80.21086991764605">
        <ele>-7.5531005859375</ele>
        <time>2005-05-23T17:44:24Z</time>
      </trkpt>
      <trkpt lat="25.220657223835588" lon="-80.210785428062081">
        <ele>-9.475830078125</ele>
        <time>2005-05-23T17:44:54Z</time>
      </trkpt>
      <trkpt lat="25.220555551350117" lon="-80.210839826613665">
        <ele>-3.227294921875</ele>
        <time>2005-05-23T17:45:37Z</time>
      </trkpt>
      <trkpt lat="25.220636604353786" lon="-80.210868157446384">
        <ele>-6.1112060546875</ele>
        <time>2005-05-23T17:46:07Z</time>
      </trkpt>
      <trkpt lat="25.220673903822899" lon="-80.210882993414998">
        <ele>-7.5531005859375</ele>
        <time>2005-05-23T17:46:37Z</time>
      </trkpt>
      <trkpt lat="25.220706257969141" lon="-80.210838736966252">
        <ele>-7.5531005859375</ele>
        <time>2005-05-23T17:46:59Z</time>
      </trkpt>
      <trkpt lat="25.220663174986839" lon="-80.210830522701144">
        <ele>-7.5531005859375</ele>
        <time>2005-05-23T17:47:29Z</time>
      </trkpt>
      <trkpt lat="25.220667868852615" lon="-80.210742261260748">
        <ele>-7.5531005859375</ele>
        <time>2005-05-23T17:47:59Z</time>
      </trkpt>
      <trkpt lat="25.220639538019896" lon="-80.210731029510498">
        <ele>-6.5919189453125</ele>
        <time>2005-05-23T17:48:29Z</time>
      </trkpt>
      <trkpt lat="25.220681196078658" lon="-80.21088601090014">
        <ele>-5.6304931640625</ele>
        <time>2005-05-23T17:48:59Z</time>
      </trkpt>
      <trkpt lat="25.22071941755712" lon="-80.21098910830915">
        <ele>-6.1112060546875</ele>
        <time>2005-05-23T17:49:29Z</time>
      </trkpt>
      <trkpt lat="25.220835255458951" lon="-80.21112447604537">
        <ele>-5.14990234375</ele>
        <time>2005-05-23T17:49:59Z</time>
      </trkpt>
      <trkpt lat="25.220824358984828" lon="-80.21119580604136">
        <ele>-6.5919189453125</ele>
        <time>2005-05-23T17:50:29Z</time>
      </trkpt>
      <trkpt lat="25.220725536346436" lon="-80.211331006139517">
        <ele>-8.033935546875</ele>
        <time>2005-05-23T17:50:59Z</time>
      </trkpt>
      <trkpt lat="25.220593102276325" lon="-80.211320109665394">
        <ele>-7.5531005859375</ele>
        <time>2005-05-23T17:51:29Z</time>
      </trkpt>
      <trkpt lat="25.220497213304043" lon="-80.211252802982926">
        <ele>-8.5146484375</ele>
        <time>2005-05-23T17:51:59Z</time>
      </trkpt>
      <trkpt lat="25.220355726778507" lon="-80.211161775514483">
        <ele>-9.475830078125</ele>
        <time>2005-05-23T17:52:29Z</time>
      </trkpt>
      <trkpt lat="25.220462344586849" lon="-80.211138809099793">
        <ele>-9.475830078125</ele>
        <time>2005-05-23T17:52:45Z</time>
      </trkpt>
      <trkpt lat="25.220415741205215" lon="-80.210999250411987">
        <ele>-3.227294921875</ele>
        <time>2005-05-23T17:53:15Z</time>
      </trkpt>
      <trkpt lat="25.220398139208555" lon="-80.210795067250729">
        <ele>-3.7078857421875</ele>
        <time>2005-05-23T17:53:45Z</time>
      </trkpt>
      <trkpt lat="25.220393445342779" lon="-80.210597673431039">
        <ele>-3.227294921875</ele>
        <time>2005-05-23T17:54:15Z</time>
      </trkpt>
      <trkpt lat="25.220368048176169" lon="-80.2103924844414">
        <ele>-2.7467041015625</ele>
        <time>2005-05-23T17:54:45Z</time>
      </trkpt>
      <trkpt lat="25.220329323783517" lon="-80.210407990962267">
        <ele>-4.1885986328125</ele>
        <time>2005-05-23T17:55:15Z</time>
      </trkpt>
      <trkpt lat="25.220322115346789" lon="-80.210597002878785">
        <ele>-2.7467041015625</ele>
        <time>2005-05-23T17:55:45Z</time>
      </trkpt>
      <trkpt lat="25.220391349866986" lon="-80.210758103057742">
        <ele>-3.227294921875</ele>
        <time>2005-05-23T17:56:15Z</time>
      </trkpt>
      <trkpt lat="25.220425296574831" lon="-80.210921047255397">
        <ele>-4.6693115234375</ele>
        <time>2005-05-23T17:56:45Z</time>
      </trkpt>
      <trkpt lat="25.22048874758184" lon="-80.210996149107814">
        <ele>-5.14990234375</ele>
        <time>2005-05-23T17:57:15Z</time>
      </trkpt>
      <trkpt lat="25.220464188605547" lon="-80.211109975352883">
        <ele>-6.1112060546875</ele>
        <time>2005-05-23T17:57:45Z</time>
      </trkpt>
      <trkpt lat="25.220470139756799" lon="-80.21128130145371">
        <ele>-6.1112060546875</ele>
        <time>2005-05-23T17:58:15Z</time>
      </trkpt>
      <trkpt lat="25.220474917441607" lon="-80.211350955069065">
        <ele>-5.14990234375</ele>
        <time>2005-05-23T17:58:45Z</time>
      </trkpt>
      <trkpt lat="25.220516826957464" lon="-80.211361264809966">
        <ele>-5.6304931640625</ele>
        <time>2005-05-23T17:59:15Z</time>
      </trkpt>
      <trkpt lat="25.220539122819901" lon="-80.211344920098782">
        <ele>-4.1885986328125</ele>
        <time>2005-05-23T17:59:45Z</time>
      </trkpt>
      <trkpt lat="25.220246845856309" lon="-80.211336873471737">
        <ele>-4.6693115234375</ele>
        <time>2005-05-23T18:02:40Z</time>
      </trkpt>
      <trkpt lat="25.220215329900384" lon="-80.211417339742184">
        <ele>-4.6693115234375</ele>
        <time>2005-05-23T18:03:10Z</time>
      </trkpt>
      <trkpt lat="25.220234440639615" lon="-80.211453381925821">
        <ele>-3.227294921875</ele>
        <time>2005-05-23T18:03:40Z</time>
      </trkpt>
      <trkpt lat="25.220208205282688" lon="-80.21142303943634">
        <ele>-4.6693115234375</ele>
        <time>2005-05-23T18:04:10Z</time>
      </trkpt>
      <trkpt lat="25.219972506165504" lon="-80.211336622014642">
        <ele>-4.1885986328125</ele>
        <time>2005-05-23T18:05:02Z</time>
      </trkpt>
      <trkpt lat="25.219947947189212" lon="-80.211227238178253">
        <ele>-10.437255859375</ele>
        <time>2005-05-23T18:05:32Z</time>
      </trkpt>
      <trkpt lat="25.219920706003904" lon="-80.21117577329278">
        <ele>-5.14990234375</ele>
        <time>2005-05-23T18:06:02Z</time>
      </trkpt>
      <trkpt lat="25.219956329092383" lon="-80.211157416924834">
        <ele>-5.14990234375</ele>
        <time>2005-05-23T18:06:32Z</time>
      </trkpt>
      <trkpt lat="25.220032436773181" lon="-80.211186921223998">
        <ele>-6.5919189453125</ele>
        <time>2005-05-23T18:07:02Z</time>
      </trkpt>
    </trkseg>
  </trk>

  <trk>
    <name>20050523_03</name>
    <extensions>
      <gpxx:TrackExtension>
        <gpxx:DisplayColor>DarkGray</gpxx:DisplayColor>
      </gpxx:TrackExtension>
    </extensions>
    <trkseg>
      <trkpt lat="25.222756136208773" lon="-80.208545280620456">
        <ele>26.5736083984375</ele>
        <time>2005-05-23T19:33:55Z</time>
      </trkpt>
      <trkpt lat="25.222754627466202" lon="-80.208519967272878">
        <ele>18.40234375</ele>
        <time>2005-05-23T19:34:26Z</time>
      </trkpt>
      <trkpt lat="25.222826460376382" lon="-80.208503035828471">
        <ele>13.5958251953125</ele>
        <time>2005-05-23T19:34:56Z</time>
      </trkpt>
      <trkpt lat="25.22278530523181" lon="-80.208511669188738">
        <ele>12.6343994140625</ele>
        <time>2005-05-23T19:35:26Z</time>
      </trkpt>
      <trkpt lat="25.222770133987069" lon="-80.208534467965364">
        <ele>10.7117919921875</ele>
        <time>2005-05-23T19:35:56Z</time>
      </trkpt>
      <trkpt lat="25.222798883914948" lon="-80.208547795191407">
        <ele>8.30859375</ele>
        <time>2005-05-23T19:36:26Z</time>
      </trkpt>
      <trkpt lat="25.222795866429806" lon="-80.208560954779387">
        <ele>6.3858642578125</ele>
        <time>2005-05-23T19:36:56Z</time>
      </trkpt>
      <trkpt lat="25.222786646336317" lon="-80.208562631160021">
        <ele>5.9052734375</ele>
        <time>2005-05-23T19:37:26Z</time>
      </trkpt>
      <trkpt lat="25.222755465656519" lon="-80.208575790748">
        <ele>4.4632568359375</ele>
        <time>2005-05-23T19:37:56Z</time>
      </trkpt>
      <trkpt lat="25.22269444540143" lon="-80.208576377481222">
        <ele>4.4632568359375</ele>
        <time>2005-05-23T19:38:23Z</time>
      </trkpt>
      <trkpt lat="25.222705844789743" lon="-80.20867059007287">
        <ele>4.4632568359375</ele>
        <time>2005-05-23T19:38:53Z</time>
      </trkpt>
      <trkpt lat="25.222734175622463" lon="-80.208759354427457">
        <ele>4.4632568359375</ele>
        <time>2005-05-23T19:40:14Z</time>
      </trkpt>
      <trkpt lat="25.222846074029803" lon="-80.208878461271524">
        <ele>-17.1663818359375</ele>
        <time>2005-05-23T19:40:44Z</time>
      </trkpt>
      <trkpt lat="25.222960151731968" lon="-80.209001926705241">
        <ele>-17.6470947265625</ele>
        <time>2005-05-23T19:41:14Z</time>
      </trkpt>
      <trkpt lat="25.223068865016103" lon="-80.209191692993045">
        <ele>-15.724365234375</ele>
        <time>2005-05-23T19:41:44Z</time>
      </trkpt>
      <trkpt lat="25.223145307973027" lon="-80.209371065720916">
        <ele>-15.724365234375</ele>
        <time>2005-05-23T19:42:14Z</time>
      </trkpt>
      <trkpt lat="25.223121251910925" lon="-80.209626127034426">
        <ele>-16.685791015625</ele>
        <time>2005-05-23T19:42:46Z</time>
      </trkpt>
      <trkpt lat="25.223143547773361" lon="-80.209574578329921">
        <ele>-6.1112060546875</ele>
        <time>2005-05-23T19:43:16Z</time>
      </trkpt>
      <trkpt lat="25.222869710996747" lon="-80.209404677152634">
        <ele>-6.1112060546875</ele>
        <time>2005-05-23T19:43:57Z</time>
      </trkpt>
      <trkpt lat="25.222919750958681" lon="-80.209385147318244">
        <ele>-6.1112060546875</ele>
        <time>2005-05-23T19:44:27Z</time>
      </trkpt>
      <trkpt lat="25.223076241090894" lon="-80.20959259942174">
        <ele>-25.337646484375</ele>
        <time>2005-05-23T19:44:39Z</time>
      </trkpt>
      <trkpt lat="25.223139524459839" lon="-80.209585055708885">
        <ele>-6.5919189453125</ele>
        <time>2005-05-23T19:45:09Z</time>
      </trkpt>
      <trkpt lat="25.223096273839474" lon="-80.209650518372655">
        <ele>-3.7078857421875</ele>
        <time>2005-05-23T19:45:54Z</time>
      </trkpt>
      <trkpt lat="25.22323683835566" lon="-80.20987163297832">
        <ele>4.94384765625</ele>
        <time>2005-05-23T19:47:26Z</time>
      </trkpt>
      <trkpt lat="25.223130555823445" lon="-80.209857132285833">
        <ele>0.6180419921875</ele>
        <time>2005-05-23T19:47:56Z</time>
      </trkpt>
      <trkpt lat="25.223100632429123" lon="-80.209877081215382">
        <ele>-2.7467041015625</ele>
        <time>2005-05-23T19:48:26Z</time>
      </trkpt>
      <trkpt lat="25.223191240802407" lon="-80.209923349320889">
        <ele>-4.1885986328125</ele>
        <time>2005-05-23T19:48:56Z</time>
      </trkpt>
      <trkpt lat="25.223226025700569" lon="-80.210052682086825">
        <ele>-4.6693115234375</ele>
        <time>2005-05-23T19:49:26Z</time>
      </trkpt>
      <trkpt lat="25.223275981843472" lon="-80.210588201880455">
        <ele>-7.072509765625</ele>
        <time>2005-05-23T19:50:41Z</time>
      </trkpt>
      <trkpt lat="25.22343423217535" lon="-80.210417043417692">
        <ele>-2.2659912109375</ele>
        <time>2005-05-23T19:51:11Z</time>
      </trkpt>
      <trkpt lat="25.223523247987032" lon="-80.210142955183983">
        <ele>-2.2659912109375</ele>
        <time>2005-05-23T19:51:41Z</time>
      </trkpt>
      <trkpt lat="25.223490642383695" lon="-80.209996271878481">
        <ele>21.7669677734375</ele>
        <time>2005-05-23T19:51:58Z</time>
      </trkpt>
      <trkpt lat="25.223258882761002" lon="-80.210226438939571">
        <ele>9.7506103515625</ele>
        <time>2005-05-23T19:52:28Z</time>
      </trkpt>
      <trkpt lat="25.223286207765341" lon="-80.210284190252423">
        <ele>-1.7852783203125</ele>
        <time>2005-05-23T19:52:53Z</time>
      </trkpt>
      <trkpt lat="25.223372960463166" lon="-80.210372786968946">
        <ele>-7.5531005859375</ele>
        <time>2005-05-23T19:53:23Z</time>
      </trkpt>
      <trkpt lat="25.22335066460073" lon="-80.210253847762942">
        <ele>-3.7078857421875</ele>
        <time>2005-05-23T19:53:53Z</time>
      </trkpt>
      <trkpt lat="25.223315041512251" lon="-80.210001301020384">
        <ele>-3.7078857421875</ele>
        <time>2005-05-23T19:54:39Z</time>
      </trkpt>
      <trkpt lat="25.223289476707578" lon="-80.209987387061119">
        <ele>3.982666015625</ele>
        <time>2005-05-23T19:55:09Z</time>
      </trkpt>
      <trkpt lat="25.22328813560307" lon="-80.209986045956612">
        <ele>-1.3046875</ele>
        <time>2005-05-23T19:55:39Z</time>
      </trkpt>
      <trkpt lat="25.223276652395725" lon="-80.209985291585326">
        <ele>-0.8240966796875</ele>
        <time>2005-05-23T19:56:09Z</time>
      </trkpt>
      <trkpt lat="25.223173052072525" lon="-80.209918571636081">
        <ele>-0.8240966796875</ele>
        <time>2005-05-23T19:56:19Z</time>
      </trkpt>
      <trkpt lat="25.223275814205408" lon="-80.209674406796694">
        <ele>-0.8240966796875</ele>
        <time>2005-05-23T19:57:19Z</time>
      </trkpt>
      <trkpt lat="25.223160730674863" lon="-80.209585642442107">
        <ele>23.208984375</ele>
        <time>2005-05-23T19:57:49Z</time>
      </trkpt>
      <trkpt lat="25.223265755921602" lon="-80.20963367074728">
        <ele>7.34716796875</ele>
        <time>2005-05-23T19:58:19Z</time>
      </trkpt>
      <trkpt lat="25.222933581098914" lon="-80.208824062719941">
        <ele>6.866455078125</ele>
        <time>2005-05-23T20:01:46Z</time>
      </trkpt>
      <trkpt lat="25.222888737916946" lon="-80.208626082167029">
        <ele>3.021240234375</ele>
        <time>2005-05-23T20:02:16Z</time>
      </trkpt>
      <trkpt lat="25.222971132025123" lon="-80.208685845136642">
        <ele>2.5406494140625</ele>
        <time>2005-05-23T20:02:46Z</time>
      </trkpt>
      <trkpt lat="25.223011784255505" lon="-80.208789194002748">
        <ele>2.5406494140625</ele>
        <time>2005-05-23T20:03:16Z</time>
      </trkpt>
      <trkpt lat="25.223066853359342" lon="-80.20890268497169">
        <ele>2.06005859375</ele>
        <time>2005-05-23T20:03:46Z</time>
      </trkpt>
      <trkpt lat="25.223076827824116" lon="-80.208971668034792">
        <ele>2.06005859375</ele>
        <time>2005-05-23T20:04:16Z</time>
      </trkpt>
      <trkpt lat="25.223095687106252" lon="-80.209129247814417">
        <ele>2.06005859375</ele>
        <time>2005-05-23T20:04:46Z</time>
      </trkpt>
      <trkpt lat="25.223108343780041" lon="-80.209303507581353">
        <ele>2.06005859375</ele>
        <time>2005-05-23T20:05:16Z</time>
      </trkpt>
      <trkpt lat="25.223253183066845" lon="-80.20947927609086">
        <ele>2.06005859375</ele>
        <time>2005-05-23T20:05:53Z</time>
      </trkpt>
      <trkpt lat="25.223493073135614" lon="-80.209522107616067">
        <ele>2.06005859375</ele>
        <time>2005-05-23T20:06:23Z</time>
      </trkpt>
      <trkpt lat="25.22338880226016" lon="-80.209471313282847">
        <ele>-4.1885986328125</ele>
        <time>2005-05-23T20:06:53Z</time>
      </trkpt>
      <trkpt lat="25.223434902727604" lon="-80.209508445113897">
        <ele>-4.6693115234375</ele>
        <time>2005-05-23T20:07:23Z</time>
      </trkpt>
      <trkpt lat="25.223474213853478" lon="-80.209603579714894">
        <ele>-4.1885986328125</ele>
        <time>2005-05-23T20:07:53Z</time>
      </trkpt>
      <trkpt lat="25.223503969609737" lon="-80.209701899439096">
        <ele>-2.2659912109375</ele>
        <time>2005-05-23T20:08:23Z</time>
      </trkpt>
      <trkpt lat="25.22351779974997" lon="-80.209817904978991">
        <ele>-3.227294921875</ele>
        <time>2005-05-23T20:08:53Z</time>
      </trkpt>
      <trkpt lat="25.223520649597049" lon="-80.210047150030732">
        <ele>-4.1885986328125</ele>
        <time>2005-05-23T20:09:23Z</time>
      </trkpt>
      <trkpt lat="25.223531126976013" lon="-80.210127029567957">
        <ele>-3.7078857421875</ele>
        <time>2005-05-23T20:09:53Z</time>
      </trkpt>
      <trkpt lat="25.223455522209406" lon="-80.21030112169683">
        <ele>-4.6693115234375</ele>
        <time>2005-05-23T20:10:23Z</time>
      </trkpt>
      <trkpt lat="25.223464071750641" lon="-80.210324255749583">
        <ele>-6.1112060546875</ele>
        <time>2005-05-23T20:10:53Z</time>
      </trkpt>
      <trkpt lat="25.223475387319922" lon="-80.210322495549917">
        <ele>-8.5146484375</ele>
        <time>2005-05-23T20:11:23Z</time>
      </trkpt>
      <trkpt lat="25.22347035817802" lon="-80.210448643192649">
        <ele>-8.5146484375</ele>
        <time>2005-05-23T20:11:53Z</time>
      </trkpt>
      <trkpt lat="25.223515452817082" lon="-80.210434561595321">
        <ele>-8.033935546875</ele>
        <time>2005-05-23T20:12:23Z</time>
      </trkpt>
      <trkpt lat="25.223577646538615" lon="-80.210410170257092">
        <ele>-7.5531005859375</ele>
        <time>2005-05-23T20:12:53Z</time>
      </trkpt>
      <trkpt lat="25.223655179142952" lon="-80.210447888821363">
        <ele>-7.5531005859375</ele>
        <time>2005-05-23T20:13:24Z</time>
      </trkpt>
      <trkpt lat="25.223677307367325" lon="-80.210197772830725">
        <ele>-7.5531005859375</ele>
        <time>2005-05-23T20:13:37Z</time>
      </trkpt>
      <trkpt lat="25.223559876903892" lon="-80.21027916111052">
        <ele>-6.5919189453125</ele>
        <time>2005-05-23T20:14:07Z</time>
      </trkpt>
      <trkpt lat="25.223465161398053" lon="-80.210122754797339">
        <ele>-6.5919189453125</ele>
        <time>2005-05-23T20:14:37Z</time>
      </trkpt>
      <trkpt lat="25.223359381780028" lon="-80.209946315735579">
        <ele>-3.227294921875</ele>
        <time>2005-05-23T20:15:07Z</time>
      </trkpt>
      <trkpt lat="25.223212530836463" lon="-80.209668623283505">
        <ele>6.866455078125</ele>
        <time>2005-05-23T20:15:58Z</time>
      </trkpt>
      <trkpt lat="25.223336834460497" lon="-80.209638113155961">
        <ele>1.0986328125</ele>
        <time>2005-05-23T20:16:28Z</time>
      </trkpt>
      <trkpt lat="25.223298277705908" lon="-80.20959653891623">
        <ele>-3.227294921875</ele>
        <time>2005-05-23T20:16:34Z</time>
      </trkpt>
      <trkpt lat="25.223310347646475" lon="-80.209333095699549">
        <ele>-5.6304931640625</ele>
        <time>2005-05-23T20:17:04Z</time>
      </trkpt>
      <trkpt lat="25.223417468369007" lon="-80.209238044917583">
        <ele>-5.6304931640625</ele>
        <time>2005-05-23T20:17:34Z</time>
      </trkpt>
      <trkpt lat="25.223469184711576" lon="-80.209176102653146">
        <ele>-5.6304931640625</ele>
        <time>2005-05-23T20:18:04Z</time>
      </trkpt>
      <trkpt lat="25.22343322634697" lon="-80.209112148731947">
        <ele>-4.6693115234375</ele>
        <time>2005-05-23T20:18:34Z</time>
      </trkpt>
      <trkpt lat="25.223205741494894" lon="-80.209113070741296">
        <ele>-4.6693115234375</ele>
        <time>2005-05-23T20:19:11Z</time>
      </trkpt>
      <trkpt lat="25.223169112578034" lon="-80.208999579772353">
        <ele>-11.3984375</ele>
        <time>2005-05-23T20:19:41Z</time>
      </trkpt>
      <trkpt lat="25.223142206668854" lon="-80.208814842626452">
        <ele>-8.9952392578125</ele>
        <time>2005-05-23T20:20:11Z</time>
      </trkpt>
      <trkpt lat="25.223246896639466" lon="-80.208769412711263">
        <ele>-8.5146484375</ele>
        <time>2005-05-23T20:20:41Z</time>
      </trkpt>
      <trkpt lat="25.223322417587042" lon="-80.208885921165347">
        <ele>-8.9952392578125</ele>
        <time>2005-05-23T20:21:11Z</time>
      </trkpt>
      <trkpt lat="25.22330230101943" lon="-80.20896177738905">
        <ele>-8.9952392578125</ele>
        <time>2005-05-23T20:21:44Z</time>
      </trkpt>
      <trkpt lat="25.223290147259831" lon="-80.209214659407735">
        <ele>-2.2659912109375</ele>
        <time>2005-05-23T20:22:14Z</time>
      </trkpt>
      <trkpt lat="25.223445883020759" lon="-80.209321193397045">
        <ele>3.021240234375</ele>
        <time>2005-05-23T20:22:44Z</time>
      </trkpt>
      <trkpt lat="25.223514195531607" lon="-80.209450526162982">
        <ele>-0.8240966796875</ele>
        <time>2005-05-23T20:23:14Z</time>
      </trkpt>
      <trkpt lat="25.223557278513908" lon="-80.209612883627415">
        <ele>-1.7852783203125</ele>
        <time>2005-05-23T20:23:44Z</time>
      </trkpt>
      <trkpt lat="25.223599104210734" lon="-80.209642890840769">
        <ele>-2.7467041015625</ele>
        <time>2005-05-23T20:24:14Z</time>
      </trkpt>
      <trkpt lat="25.22357739508152" lon="-80.209790915250778">
        <ele>-3.7078857421875</ele>
        <time>2005-05-23T20:24:44Z</time>
      </trkpt>
      <trkpt lat="25.223604049533606" lon="-80.209948243573308">
        <ele>-3.7078857421875</ele>
        <time>2005-05-23T20:25:14Z</time>
      </trkpt>
      <trkpt lat="25.223606899380684" lon="-80.210125437006354">
        <ele>-5.14990234375</ele>
        <time>2005-05-23T20:25:44Z</time>
      </trkpt>
      <trkpt lat="25.223641600459814" lon="-80.210229037329555">
        <ele>-5.14990234375</ele>
        <time>2005-05-23T20:26:14Z</time>
      </trkpt>
      <trkpt lat="25.2237943187356" lon="-80.210446463897824">
        <ele>-5.6304931640625</ele>
        <time>2005-05-23T20:26:29Z</time>
      </trkpt>
      <trkpt lat="25.223940331488848" lon="-80.210483511909842">
        <ele>-5.6304931640625</ele>
        <time>2005-05-23T20:27:04Z</time>
      </trkpt>
      <trkpt lat="25.224199164658785" lon="-80.210144212469459">
        <ele>10.231201171875</ele>
        <time>2005-05-23T20:27:34Z</time>
      </trkpt>
      <trkpt lat="25.224061366170645" lon="-80.210444284603">
        <ele>10.231201171875</ele>
        <time>2005-05-23T20:27:42Z</time>
      </trkpt>
      <trkpt lat="25.224019875749946" lon="-80.210491642355919">
        <ele>-8.033935546875</ele>
        <time>2005-05-23T20:28:12Z</time>
      </trkpt>
      <trkpt lat="25.223969835788012" lon="-80.210374128073454">
        <ele>-4.1885986328125</ele>
        <time>2005-05-23T20:28:42Z</time>
      </trkpt>
      <trkpt lat="25.223916610702872" lon="-80.210351161658764">
        <ele>-4.1885986328125</ele>
        <time>2005-05-23T20:29:12Z</time>
      </trkpt>
      <trkpt lat="25.223932452499866" lon="-80.209734505042434">
        <ele>-4.1885986328125</ele>
        <time>2005-05-23T20:30:19Z</time>
      </trkpt>
      <trkpt lat="25.22403278388083" lon="-80.209655715152621">
        <ele>-4.1885986328125</ele>
        <time>2005-05-23T20:30:49Z</time>
      </trkpt>
      <trkpt lat="25.223881574347615" lon="-80.209302334114909">
        <ele>-1.3046875</ele>
        <time>2005-05-23T20:32:00Z</time>
      </trkpt>
      <trkpt lat="25.223936894908547" lon="-80.209301579743624">
        <ele>-12.35986328125</ele>
        <time>2005-05-23T20:32:30Z</time>
      </trkpt>
      <trkpt lat="25.224045440554619" lon="-80.209267716854811">
        <ele>-10.9178466796875</ele>
        <time>2005-05-23T20:33:00Z</time>
      </trkpt>
      <trkpt lat="25.224090199917555" lon="-80.209227316081524">
        <ele>-9.95654296875</ele>
        <time>2005-05-23T20:33:30Z</time>
      </trkpt>
      <trkpt lat="25.224054828286171" lon="-80.209193034097552">
        <ele>-9.475830078125</ele>
        <time>2005-05-23T20:34:00Z</time>
      </trkpt>
      <trkpt lat="25.224049296230078" lon="-80.209145760163665">
        <ele>-9.475830078125</ele>
        <time>2005-05-23T20:34:30Z</time>
      </trkpt>
      <trkpt lat="25.224079806357622" lon="-80.209105862304568">
        <ele>-10.437255859375</ele>
        <time>2005-05-23T20:35:00Z</time>
      </trkpt>
      <trkpt lat="25.224077962338924" lon="-80.209064707159996">
        <ele>-11.3984375</ele>
        <time>2005-05-23T20:35:30Z</time>
      </trkpt>
      <trkpt lat="25.224050637334585" lon="-80.209094882011414">
        <ele>-14.7630615234375</ele>
        <time>2005-05-23T20:36:00Z</time>
      </trkpt>
      <trkpt lat="25.22398978471756" lon="-80.209219688549638">
        <ele>-15.24365234375</ele>
        <time>2005-05-23T20:36:30Z</time>
      </trkpt>
      <trkpt lat="25.22407092154026" lon="-80.209114076569676">
        <ele>-15.24365234375</ele>
        <time>2005-05-23T20:36:49Z</time>
      </trkpt>
      <trkpt lat="25.224055666476488" lon="-80.209179539233446">
        <ele>-7.072509765625</ele>
        <time>2005-05-23T20:37:19Z</time>
      </trkpt>
      <trkpt lat="25.22386078722775" lon="-80.20904878154397">
        <ele>-26.779541015625</ele>
        <time>2005-05-23T20:37:49Z</time>
      </trkpt>
      <trkpt lat="25.223837736994028" lon="-80.208974434062839">
        <ele>-26.779541015625</ele>
        <time>2005-05-23T20:38:19Z</time>
      </trkpt>
      <trkpt lat="25.223732041195035" lon="-80.208883741870522">
        <ele>-26.779541015625</ele>
        <time>2005-05-23T20:38:29Z</time>
      </trkpt>
      <trkpt lat="25.223537916317582" lon="-80.208708979189396">
        <ele>1.579345703125</ele>
        <time>2005-05-23T20:38:59Z</time>
      </trkpt>
      <trkpt lat="25.22338536567986" lon="-80.208542514592409">
        <ele>-0.3433837890625</ele>
        <time>2005-05-23T20:39:29Z</time>
      </trkpt>
      <trkpt lat="25.222725793719292" lon="-80.208557434380054">
        <ele>-0.8240966796875</ele>
        <time>2005-05-23T20:42:39Z</time>
      </trkpt>
      <trkpt lat="25.22271690890193" lon="-80.208552572876215">
        <ele>-2.2659912109375</ele>
        <time>2005-05-23T20:43:09Z</time>
      </trkpt>
      <trkpt lat="25.222721686586738" lon="-80.208576209843159">
        <ele>-5.14990234375</ele>
        <time>2005-05-23T20:43:39Z</time>
      </trkpt>
      <trkpt lat="25.222688410431147" lon="-80.208584675565362">
        <ele>-6.5919189453125</ele>
        <time>2005-05-23T20:44:09Z</time>
      </trkpt>
      <trkpt lat="25.222676424309611" lon="-80.20860412158072">
        <ele>-6.5919189453125</ele>
        <time>2005-05-23T20:44:20Z</time>
      </trkpt>
      <trkpt lat="25.222665360197425" lon="-80.208615437150002">
        <ele>-6.1112060546875</ele>
        <time>2005-05-23T20:44:36Z</time>
      </trkpt>
    </trkseg>
  </trk>

</gpx>
