# Supplementary material for: Reef-scale trends in Florida Acropora spp. abundance and the effects of population enhancement
Source: PeerJ. 2016 Sep 29;4:e2523. doi: 10.7717/peerj.2523 (PMC5047146; doi:10.7717/peerj.2523)
Supplement: Supplemental Information 1 [file peerj-04-2523-s001.zip › 2006Tracks.gpx]

<?xml version="1.0" encoding="utf-8"?><gpx creator="Garmin Desktop App" version="1.1" xsi:schemaLocation="http://www.topografix.com/GPX/1/1 http://www.topografix.com/GPX/1/1/gpx.xsd http://www.garmin.com/xmlschemas/WaypointExtension/v1 http://www8.garmin.com/xmlschemas/WaypointExtensionv1.xsd http://www.garmin.com/xmlschemas/TrackPointExtension/v1 http://www.garmin.com/xmlschemas/TrackPointExtensionv1.xsd http://www.garmin.com/xmlschemas/GpxExtensions/v3 http://www8.garmin.com/xmlschemas/GpxExtensionsv3.xsd http://www.garmin.com/xmlschemas/ActivityExtension/v1 http://www8.garmin.com/xmlschemas/ActivityExtensionv1.xsd http://www.garmin.com/xmlschemas/AdventuresExtensions/v1 http://www8.garmin.com/xmlschemas/AdventuresExtensionv1.xsd http://www.garmin.com/xmlschemas/PressureExtension/v1 http://www.garmin.com/xmlschemas/PressureExtensionv1.xsd http://www.garmin.com/xmlschemas/TripExtensions/v1 http://www.garmin.com/xmlschemas/TripExtensionsv1.xsd" xmlns="http://www.topografix.com/GPX/1/1" xmlns:xsi="http://www.w3.org/2001/XMLSchema-instance" xmlns:wptx1="http://www.garmin.com/xmlschemas/WaypointExtension/v1" xmlns:gpxtrx="http://www.garmin.com/xmlschemas/GpxExtensions/v3" xmlns:gpxtpx="http://www.garmin.com/xmlschemas/TrackPointExtension/v1" xmlns:gpxx="http://www.garmin.com/xmlschemas/GpxExtensions/v3" xmlns:trp="http://www.garmin.com/xmlschemas/TripExtensions/v1" xmlns:adv="http://www.garmin.com/xmlschemas/AdventuresExtensions/v1" xmlns:prs="http://www.garmin.com/xmlschemas/PressureExtension/v1">

  <metadata>
    <link href="http://www.garmin.com">
      <text>Garmin International</text>
    </link>
    <time>2016-04-22T20:43:16Z</time>
    <bounds maxlat="25.188346244394779" maxlon="-80.24065425619483" minlat="24.98316178098321" minlon="-80.419878959655762" />
  </metadata>

  <trk>
    <name>05-04-06LG</name>
    <extensions>
      <gpxx:TrackExtension>
        <gpxx:DisplayColor>DarkGray</gpxx:DisplayColor>
      </gpxx:TrackExtension>
    </extensions>
    <trkseg>
      <trkpt lat="25.119831562042236" lon="-80.300788879394531">
        <ele>-4.6693115234375</ele>
      </trkpt>
      <trkpt lat="25.119895935058594" lon="-80.300917625427246">
        <ele>-3.7078857421875</ele>
      </trkpt>
      <trkpt lat="25.119831562042236" lon="-80.300960540771484">
        <ele>-3.7078857421875</ele>
      </trkpt>
      <trkpt lat="25.119917392730713" lon="-80.300853252410889">
        <ele>-5.6304931640625</ele>
      </trkpt>
      <trkpt lat="25.119874477386475" lon="-80.300788879394531">
        <ele>-6.1112060546875</ele>
      </trkpt>
      <trkpt lat="25.119874477386475" lon="-80.300595760345459">
        <ele>-4.6693115234375</ele>
      </trkpt>
      <trkpt lat="25.119810104370117" lon="-80.300745964050293">
        <ele>-5.14990234375</ele>
      </trkpt>
      <trkpt lat="25.119917392730713" lon="-80.30081033706665">
        <ele>-6.5919189453125</ele>
      </trkpt>
      <trkpt lat="25.119788646697998" lon="-80.300724506378174">
        <ele>-5.14990234375</ele>
      </trkpt>
      <trkpt lat="25.119359493255615" lon="-80.30081033706665">
        <ele>-4.6693115234375</ele>
      </trkpt>
      <trkpt lat="25.11925220489502" lon="-80.300467014312744">
        <ele>-4.6693115234375</ele>
      </trkpt>
      <trkpt lat="25.119209289550781" lon="-80.30057430267334">
        <ele>-4.6693115234375</ele>
      </trkpt>
      <trkpt lat="25.119166374206543" lon="-80.300767421722412">
        <ele>-5.14990234375</ele>
      </trkpt>
      <trkpt lat="25.119316577911377" lon="-80.300853252410889">
        <ele>-5.14990234375</ele>
      </trkpt>
      <trkpt lat="25.119187831878662" lon="-80.300874710083008">
        <ele>-6.1112060546875</ele>
      </trkpt>
      <trkpt lat="25.119144916534424" lon="-80.30081033706665">
        <ele>-5.6304931640625</ele>
      </trkpt>
      <trkpt lat="25.11925220489502" lon="-80.300939083099365">
        <ele>-5.6304931640625</ele>
      </trkpt>
      <trkpt lat="25.119380950927734" lon="-80.301089286804199">
        <ele>-6.1112060546875</ele>
      </trkpt>
      <trkpt lat="25.119295120239258" lon="-80.301132202148438">
        <ele>-5.6304931640625</ele>
      </trkpt>
      <trkpt lat="25.119295120239258" lon="-80.301196575164795">
        <ele>-5.14990234375</ele>
      </trkpt>
      <trkpt lat="25.119423866271973" lon="-80.301282405853271">
        <ele>-8.033935546875</ele>
      </trkpt>
      <trkpt lat="25.119359493255615" lon="-80.30132532119751">
        <ele>-6.5919189453125</ele>
      </trkpt>
      <trkpt lat="25.119423866271973" lon="-80.301475524902344">
        <ele>-6.5919189453125</ele>
      </trkpt>
      <trkpt lat="25.119295120239258" lon="-80.30156135559082">
        <ele>-6.1112060546875</ele>
      </trkpt>
      <trkpt lat="25.119016170501709" lon="-80.301475524902344">
        <ele>-5.6304931640625</ele>
      </trkpt>
      <trkpt lat="25.118930339813232" lon="-80.301368236541748">
        <ele>-6.5919189453125</ele>
      </trkpt>
      <trkpt lat="25.118801593780518" lon="-80.30132532119751">
        <ele>-6.5919189453125</ele>
      </trkpt>
      <trkpt lat="25.118758678436279" lon="-80.301368236541748">
        <ele>-7.072509765625</ele>
      </trkpt>
      <trkpt lat="25.118908882141113" lon="-80.301411151885986">
        <ele>-7.072509765625</ele>
      </trkpt>
      <trkpt lat="25.119059085845947" lon="-80.30156135559082">
        <ele>-5.14990234375</ele>
      </trkpt>
      <trkpt lat="25.118908882141113" lon="-80.30156135559082">
        <ele>-5.14990234375</ele>
      </trkpt>
      <trkpt lat="25.118780136108398" lon="-80.301604270935059">
        <ele>-6.1112060546875</ele>
      </trkpt>
      <trkpt lat="25.118887424468994" lon="-80.301539897918701">
        <ele>-5.6304931640625</ele>
      </trkpt>
      <trkpt lat="25.119166374206543" lon="-80.301625728607178">
        <ele>-7.072509765625</ele>
      </trkpt>
      <trkpt lat="25.119209289550781" lon="-80.301711559295654">
        <ele>-6.5919189453125</ele>
      </trkpt>
      <trkpt lat="25.119338035583496" lon="-80.301754474639893">
        <ele>-5.14990234375</ele>
      </trkpt>
      <trkpt lat="25.119423866271973" lon="-80.30181884765625">
        <ele>-5.6304931640625</ele>
      </trkpt>
      <trkpt lat="25.119531154632568" lon="-80.301711559295654">
        <ele>-5.14990234375</ele>
      </trkpt>
      <trkpt lat="25.119616985321045" lon="-80.301582813262939">
        <ele>-3.7078857421875</ele>
      </trkpt>
      <trkpt lat="25.11974573135376" lon="-80.301625728607178">
        <ele>-5.6304931640625</ele>
      </trkpt>
      <trkpt lat="25.119831562042236" lon="-80.301475524902344">
        <ele>-4.6693115234375</ele>
      </trkpt>
      <trkpt lat="25.119810104370117" lon="-80.301218032836914">
        <ele>-5.14990234375</ele>
      </trkpt>
      <trkpt lat="25.119917392730713" lon="-80.300745964050293">
        <ele>-4.6693115234375</ele>
      </trkpt>
      <trkpt lat="25.120003223419189" lon="-80.300638675689697">
        <ele>-6.5919189453125</ele>
      </trkpt>
      <trkpt lat="25.120131969451904" lon="-80.300638675689697">
        <ele>-7.5531005859375</ele>
      </trkpt>
      <trkpt lat="25.120089054107666" lon="-80.30083179473877">
        <ele>-4.6693115234375</ele>
      </trkpt>
      <trkpt lat="25.120089054107666" lon="-80.301003456115723">
        <ele>-4.6693115234375</ele>
      </trkpt>
      <trkpt lat="25.120196342468262" lon="-80.301110744476318">
        <ele>-5.14990234375</ele>
      </trkpt>
      <trkpt lat="25.120067596435547" lon="-80.301218032836914">
        <ele>-4.1885986328125</ele>
      </trkpt>
      <trkpt lat="25.120046138763428" lon="-80.301625728607178">
        <ele>-4.1885986328125</ele>
      </trkpt>
      <trkpt lat="25.119895935058594" lon="-80.301604270935059">
        <ele>-4.1885986328125</ele>
      </trkpt>
      <trkpt lat="25.119767189025879" lon="-80.301625728607178">
        <ele>-2.2659912109375</ele>
      </trkpt>
      <trkpt lat="25.119659900665283" lon="-80.301539897918701">
        <ele>-2.7467041015625</ele>
      </trkpt>
      <trkpt lat="25.119638442993164" lon="-80.301368236541748">
        <ele>-3.227294921875</ele>
      </trkpt>
      <trkpt lat="25.119638442993164" lon="-80.301218032836914">
        <ele>-3.7078857421875</ele>
      </trkpt>
      <trkpt lat="25.119552612304687" lon="-80.301175117492676">
        <ele>-4.1885986328125</ele>
      </trkpt>
      <trkpt lat="25.119724273681641" lon="-80.301303863525391">
        <ele>-3.7078857421875</ele>
      </trkpt>
    </trkseg>
  </trk>

  <trk>
    <name>06-SEP-06  3A</name>
    <extensions>
      <gpxx:TrackExtension>
        <gpxx:DisplayColor>DarkGray</gpxx:DisplayColor>
      </gpxx:TrackExtension>
    </extensions>
    <trkseg>
      <trkpt lat="25.045343684032559" lon="-80.395255442708731">
        <ele>24.1702880859375</ele>
        <time>2006-09-06T19:46:35Z</time>
      </trkpt>
      <trkpt lat="25.045318035408854" lon="-80.395275391638279">
        <ele>7.827880859375</ele>
        <time>2006-09-06T19:47:06Z</time>
      </trkpt>
      <trkpt lat="25.045292219147086" lon="-80.395254604518414">
        <ele>6.3858642578125</ele>
        <time>2006-09-06T19:47:36Z</time>
      </trkpt>
      <trkpt lat="25.045277969911695" lon="-80.395260220393538">
        <ele>2.5406494140625</ele>
        <time>2006-09-06T19:48:06Z</time>
      </trkpt>
      <trkpt lat="25.045286435633898" lon="-80.395250748842955">
        <ele>2.5406494140625</ele>
        <time>2006-09-06T19:48:36Z</time>
      </trkpt>
      <trkpt lat="25.045317197218537" lon="-80.395255777984858">
        <ele>4.94384765625</ele>
        <time>2006-09-06T19:49:06Z</time>
      </trkpt>
      <trkpt lat="25.045288447290659" lon="-80.395269189029932">
        <ele>0.6180419921875</ele>
        <time>2006-09-06T19:49:36Z</time>
      </trkpt>
      <trkpt lat="25.045283921062946" lon="-80.395255191251636">
        <ele>-0.3433837890625</ele>
        <time>2006-09-06T19:50:06Z</time>
      </trkpt>
      <trkpt lat="25.045287692919374" lon="-80.395260220393538">
        <ele>2.5406494140625</ele>
        <time>2006-09-06T19:50:36Z</time>
      </trkpt>
      <trkpt lat="25.045269755646586" lon="-80.395266003906727">
        <ele>0.137451171875</ele>
        <time>2006-09-06T19:51:06Z</time>
      </trkpt>
      <trkpt lat="25.045270258560777" lon="-80.395250329747796">
        <ele>-0.8240966796875</ele>
        <time>2006-09-06T19:51:36Z</time>
      </trkpt>
      <trkpt lat="25.04528216086328" lon="-80.395244043320417">
        <ele>0.6180419921875</ele>
        <time>2006-09-06T19:52:06Z</time>
      </trkpt>
      <trkpt lat="25.045287860557437" lon="-80.395237170159817">
        <ele>0.6180419921875</ele>
        <time>2006-09-06T19:52:36Z</time>
      </trkpt>
      <trkpt lat="25.045262044295669" lon="-80.395238427445292">
        <ele>-1.7852783203125</ele>
        <time>2006-09-06T19:53:06Z</time>
      </trkpt>
      <trkpt lat="25.045272521674633" lon="-80.395226441323757">
        <ele>-1.7852783203125</ele>
        <time>2006-09-06T19:53:36Z</time>
      </trkpt>
      <trkpt lat="25.045276209712029" lon="-80.39523339830339">
        <ele>-1.3046875</ele>
        <time>2006-09-06T19:54:06Z</time>
      </trkpt>
      <trkpt lat="25.045267743989825" lon="-80.395227950066328">
        <ele>-1.3046875</ele>
        <time>2006-09-06T19:54:36Z</time>
      </trkpt>
      <trkpt lat="25.04526749253273" lon="-80.395235493779182">
        <ele>-0.8240966796875</ele>
        <time>2006-09-06T19:55:06Z</time>
      </trkpt>
      <trkpt lat="25.0452552549541" lon="-80.39522803388536">
        <ele>-0.3433837890625</ele>
        <time>2006-09-06T19:55:36Z</time>
      </trkpt>
      <trkpt lat="25.045255003497005" lon="-80.395234068855643">
        <ele>-0.3433837890625</ele>
        <time>2006-09-06T19:56:06Z</time>
      </trkpt>
      <trkpt lat="25.045264475047588" lon="-80.395240774378181">
        <ele>0.137451171875</ele>
        <time>2006-09-06T19:56:36Z</time>
      </trkpt>
      <trkpt lat="25.045249974355102" lon="-80.395240942016244">
        <ele>-0.3433837890625</ele>
        <time>2006-09-06T19:57:06Z</time>
      </trkpt>
      <trkpt lat="25.045156767591834" lon="-80.395374968647957">
        <ele>0.137451171875</ele>
        <time>2006-09-06T19:57:36Z</time>
      </trkpt>
      <trkpt lat="25.045111840590835" lon="-80.395447807386518">
        <ele>-0.8240966796875</ele>
        <time>2006-09-06T19:58:06Z</time>
      </trkpt>
      <trkpt lat="25.045125670731068" lon="-80.395414112135768">
        <ele>-0.8240966796875</ele>
        <time>2006-09-06T19:58:36Z</time>
      </trkpt>
      <trkpt lat="25.045133549720049" lon="-80.395390978083014">
        <ele>-1.3046875</ele>
        <time>2006-09-06T19:59:06Z</time>
      </trkpt>
      <trkpt lat="25.045113014057279" lon="-80.395402126014233">
        <ele>-1.3046875</ele>
        <time>2006-09-06T19:59:36Z</time>
      </trkpt>
      <trkpt lat="25.045073954388499" lon="-80.395306488499045">
        <ele>-1.3046875</ele>
        <time>2006-09-06T20:00:06Z</time>
      </trkpt>
      <trkpt lat="25.045027770102024" lon="-80.395117560401559">
        <ele>-1.7852783203125</ele>
        <time>2006-09-06T20:00:36Z</time>
      </trkpt>
      <trkpt lat="25.044974628835917" lon="-80.394943049177527">
        <ele>-2.7467041015625</ele>
        <time>2006-09-06T20:01:06Z</time>
      </trkpt>
      <trkpt lat="25.044940765947104" lon="-80.394751103594899">
        <ele>-2.2659912109375</ele>
        <time>2006-09-06T20:01:36Z</time>
      </trkpt>
      <trkpt lat="25.04492836073041" lon="-80.394554967060685">
        <ele>-1.3046875</ele>
        <time>2006-09-06T20:02:06Z</time>
      </trkpt>
      <trkpt lat="25.044926181435585" lon="-80.39436561986804">
        <ele>-1.3046875</ele>
        <time>2006-09-06T20:02:36Z</time>
      </trkpt>
      <trkpt lat="25.044948225840926" lon="-80.394179709255695">
        <ele>-1.3046875</ele>
        <time>2006-09-06T20:03:06Z</time>
      </trkpt>
      <trkpt lat="25.044989129528403" lon="-80.394079545512795">
        <ele>-0.8240966796875</ele>
        <time>2006-09-06T20:03:36Z</time>
      </trkpt>
      <trkpt lat="25.045021986588836" lon="-80.394072672352195">
        <ele>-0.3433837890625</ele>
        <time>2006-09-06T20:04:06Z</time>
      </trkpt>
      <trkpt lat="25.045016622170806" lon="-80.394232515245676">
        <ele>-1.3046875</ele>
        <time>2006-09-06T20:04:36Z</time>
      </trkpt>
      <trkpt lat="25.045044450089335" lon="-80.394380372017622">
        <ele>-1.3046875</ele>
        <time>2006-09-06T20:05:06Z</time>
      </trkpt>
      <trkpt lat="25.045061549171805" lon="-80.394468298181891">
        <ele>-0.8240966796875</ele>
        <time>2006-09-06T20:05:36Z</time>
      </trkpt>
      <trkpt lat="25.045072445645928" lon="-80.394603749737144">
        <ele>-1.7852783203125</ele>
        <time>2006-09-06T20:06:06Z</time>
      </trkpt>
      <trkpt lat="25.045101782307029" lon="-80.394761497154832">
        <ele>-2.2659912109375</ele>
        <time>2006-09-06T20:06:36Z</time>
      </trkpt>
      <trkpt lat="25.045120809227228" lon="-80.394934415817261">
        <ele>-2.7467041015625</ele>
        <time>2006-09-06T20:07:06Z</time>
      </trkpt>
      <trkpt lat="25.045156851410866" lon="-80.395109932869673">
        <ele>-2.7467041015625</ele>
        <time>2006-09-06T20:07:36Z</time>
      </trkpt>
      <trkpt lat="25.045193815603852" lon="-80.395054863765836">
        <ele>-2.2659912109375</ele>
        <time>2006-09-06T20:08:06Z</time>
      </trkpt>
      <trkpt lat="25.045182751491666" lon="-80.394913125783205">
        <ele>-2.7467041015625</ele>
        <time>2006-09-06T20:08:36Z</time>
      </trkpt>
      <trkpt lat="25.045098094269633" lon="-80.394769543781877">
        <ele>-2.2659912109375</ele>
        <time>2006-09-06T20:09:06Z</time>
      </trkpt>
      <trkpt lat="25.045148134231567" lon="-80.394817152991891">
        <ele>-2.2659912109375</ele>
        <time>2006-09-06T20:09:36Z</time>
      </trkpt>
      <trkpt lat="25.045219464227557" lon="-80.394996358081698">
        <ele>-1.7852783203125</ele>
        <time>2006-09-06T20:10:06Z</time>
      </trkpt>
      <trkpt lat="25.045234132558107" lon="-80.394962579011917">
        <ele>-0.3433837890625</ele>
        <time>2006-09-06T20:10:36Z</time>
      </trkpt>
      <trkpt lat="25.045212171971798" lon="-80.394780859351158">
        <ele>-0.3433837890625</ele>
        <time>2006-09-06T20:11:06Z</time>
      </trkpt>
      <trkpt lat="25.045216865837574" lon="-80.394604839384556">
        <ele>-1.7852783203125</ele>
        <time>2006-09-06T20:11:36Z</time>
      </trkpt>
      <trkpt lat="25.045173615217209" lon="-80.394421024248004">
        <ele>-1.3046875</ele>
        <time>2006-09-06T20:12:06Z</time>
      </trkpt>
      <trkpt lat="25.045126173645258" lon="-80.394243914633989">
        <ele>-1.3046875</ele>
        <time>2006-09-06T20:12:36Z</time>
      </trkpt>
      <trkpt lat="25.045217955484986" lon="-80.394140481948853">
        <ele>-0.8240966796875</ele>
        <time>2006-09-06T20:13:06Z</time>
      </trkpt>
      <trkpt lat="25.045298505574465" lon="-80.394250117242336">
        <ele>-0.3433837890625</ele>
        <time>2006-09-06T20:13:36Z</time>
      </trkpt>
      <trkpt lat="25.045321807265282" lon="-80.394418593496084">
        <ele>-0.3433837890625</ele>
        <time>2006-09-06T20:14:06Z</time>
      </trkpt>
      <trkpt lat="25.045326333492994" lon="-80.394601738080382">
        <ele>-0.3433837890625</ele>
        <time>2006-09-06T20:14:36Z</time>
      </trkpt>
      <trkpt lat="25.045338906347752" lon="-80.394767615944147">
        <ele>0.137451171875</ele>
        <time>2006-09-06T20:15:06Z</time>
      </trkpt>
      <trkpt lat="25.045361453667283" lon="-80.394698129966855">
        <ele>0.137451171875</ele>
        <time>2006-09-06T20:15:36Z</time>
      </trkpt>
      <trkpt lat="25.045366147533059" lon="-80.394585896283388">
        <ele>-0.3433837890625</ele>
        <time>2006-09-06T20:16:06Z</time>
      </trkpt>
      <trkpt lat="25.045387772843242" lon="-80.394458575174212">
        <ele>0.137451171875</ele>
        <time>2006-09-06T20:16:36Z</time>
      </trkpt>
      <trkpt lat="25.045334463939071" lon="-80.394327314570546">
        <ele>-0.8240966796875</ele>
        <time>2006-09-06T20:17:06Z</time>
      </trkpt>
      <trkpt lat="25.045273443683982" lon="-80.394233269616961">
        <ele>-1.3046875</ele>
        <time>2006-09-06T20:17:36Z</time>
      </trkpt>
      <trkpt lat="25.045198425650597" lon="-80.394118605181575">
        <ele>-1.7852783203125</ele>
        <time>2006-09-06T20:18:06Z</time>
      </trkpt>
      <trkpt lat="25.045067332684994" lon="-80.394066721200943">
        <ele>-2.7467041015625</ele>
        <time>2006-09-06T20:18:36Z</time>
      </trkpt>
      <trkpt lat="25.045033721253276" lon="-80.3942019212991">
        <ele>-1.3046875</ele>
        <time>2006-09-06T20:19:06Z</time>
      </trkpt>
      <trkpt lat="25.045119635760784" lon="-80.394361680373549">
        <ele>-0.3433837890625</ele>
        <time>2006-09-06T20:19:36Z</time>
      </trkpt>
      <trkpt lat="25.04516732878983" lon="-80.394533844664693">
        <ele>0.137451171875</ele>
        <time>2006-09-06T20:20:06Z</time>
      </trkpt>
      <trkpt lat="25.045201946049929" lon="-80.394705589860678">
        <ele>-0.3433837890625</ele>
        <time>2006-09-06T20:20:36Z</time>
      </trkpt>
      <trkpt lat="25.045240670442581" lon="-80.394856715574861">
        <ele>0.137451171875</ele>
        <time>2006-09-06T20:21:06Z</time>
      </trkpt>
      <trkpt lat="25.045265229418874" lon="-80.394963417202234">
        <ele>-0.3433837890625</ele>
        <time>2006-09-06T20:21:36Z</time>
      </trkpt>
      <trkpt lat="25.045263133943081" lon="-80.395112531259656">
        <ele>0.6180419921875</ele>
        <time>2006-09-06T20:22:06Z</time>
      </trkpt>
      <trkpt lat="25.045313257724047" lon="-80.395217724144459">
        <ele>3.021240234375</ele>
        <time>2006-09-06T20:22:36Z</time>
      </trkpt>
      <trkpt lat="25.045309318229556" lon="-80.395270781591535">
        <ele>3.021240234375</ele>
        <time>2006-09-06T20:23:06Z</time>
      </trkpt>
      <trkpt lat="25.045305546373129" lon="-80.395289473235607">
        <ele>1.0986328125</ele>
        <time>2006-09-06T20:23:36Z</time>
      </trkpt>
      <trkpt lat="25.045344941318035" lon="-80.395351583138108">
        <ele>0.137451171875</ele>
        <time>2006-09-06T20:24:06Z</time>
      </trkpt>
      <trkpt lat="25.045359442010522" lon="-80.395350661128759">
        <ele>0.137451171875</ele>
        <time>2006-09-06T20:24:18Z</time>
      </trkpt>
      <trkpt lat="25.045297918841243" lon="-80.395418973639607">
        <ele>25.6123046875</ele>
        <time>2006-09-06T20:25:37Z</time>
      </trkpt>
      <trkpt lat="25.045324070379138" lon="-80.395349906757474">
        <ele>10.231201171875</ele>
        <time>2006-09-06T20:26:06Z</time>
      </trkpt>
      <trkpt lat="25.045296913012862" lon="-80.395338088274002">
        <ele>7.34716796875</ele>
        <time>2006-09-06T20:26:36Z</time>
      </trkpt>
      <trkpt lat="25.045306133106351" lon="-80.39535996504128">
        <ele>3.982666015625</ele>
        <time>2006-09-06T20:27:06Z</time>
      </trkpt>
      <trkpt lat="25.045312838628888" lon="-80.395379243418574">
        <ele>2.5406494140625</ele>
        <time>2006-09-06T20:27:36Z</time>
      </trkpt>
      <trkpt lat="25.045295655727386" lon="-80.395342614501715">
        <ele>1.0986328125</ele>
        <time>2006-09-06T20:28:06Z</time>
      </trkpt>
      <trkpt lat="25.045294817537069" lon="-80.395337082445621">
        <ele>0.6180419921875</ele>
        <time>2006-09-06T20:28:16Z</time>
      </trkpt>
      <trkpt lat="25.045257601886988" lon="-80.395264411345124">
        <ele>17.441162109375</ele>
        <time>2006-09-06T20:51:03Z</time>
      </trkpt>
      <trkpt lat="25.045213177800179" lon="-80.395359210669994">
        <ele>2.5406494140625</ele>
        <time>2006-09-06T20:51:33Z</time>
      </trkpt>
      <trkpt lat="25.045230025425553" lon="-80.395333394408226">
        <ele>3.021240234375</ele>
        <time>2006-09-06T20:51:48Z</time>
      </trkpt>
    </trkseg>
  </trk>

  <trk>
    <name>06-SEP-06 72A</name>
    <extensions>
      <gpxx:TrackExtension>
        <gpxx:DisplayColor>DarkGray</gpxx:DisplayColor>
      </gpxx:TrackExtension>
    </extensions>
    <trkseg>
      <trkpt lat="25.045428927987814" lon="-80.39516793563962">
        <ele>25.6123046875</ele>
        <time>2006-09-06T19:49:06Z</time>
      </trkpt>
      <trkpt lat="25.045291883870959" lon="-80.395254604518414">
        <ele>-0.8240966796875</ele>
        <time>2006-09-06T19:57:28Z</time>
      </trkpt>
      <trkpt lat="25.045197168365121" lon="-80.39522317238152">
        <ele>-0.8240966796875</ele>
        <time>2006-09-06T19:58:24Z</time>
      </trkpt>
      <trkpt lat="25.045073786750436" lon="-80.395329538732767">
        <ele>-0.8240966796875</ele>
        <time>2006-09-06T19:58:51Z</time>
      </trkpt>
      <trkpt lat="25.045018214732409" lon="-80.395500278100371">
        <ele>-0.3433837890625</ele>
        <time>2006-09-06T19:59:23Z</time>
      </trkpt>
      <trkpt lat="25.044924924150109" lon="-80.395644614472985">
        <ele>0.137451171875</ele>
        <time>2006-09-06T19:59:50Z</time>
      </trkpt>
      <trkpt lat="25.044809924438596" lon="-80.395768666639924">
        <ele>0.137451171875</ele>
        <time>2006-09-06T20:00:18Z</time>
      </trkpt>
      <trkpt lat="25.044675059616566" lon="-80.395862124860287">
        <ele>-0.3433837890625</ele>
        <time>2006-09-06T20:00:47Z</time>
      </trkpt>
      <trkpt lat="25.044604819267988" lon="-80.395838068798184">
        <ele>0.137451171875</ele>
        <time>2006-09-06T20:02:19Z</time>
      </trkpt>
      <trkpt lat="25.044487975537777" lon="-80.395703287795186">
        <ele>-0.3433837890625</ele>
        <time>2006-09-06T20:02:47Z</time>
      </trkpt>
      <trkpt lat="25.044385548681021" lon="-80.395564818754792">
        <ele>-0.3433837890625</ele>
        <time>2006-09-06T20:03:20Z</time>
      </trkpt>
      <trkpt lat="25.044273734092712" lon="-80.395427523180842">
        <ele>-0.3433837890625</ele>
        <time>2006-09-06T20:03:47Z</time>
      </trkpt>
      <trkpt lat="25.044181449338794" lon="-80.395300537347794">
        <ele>-0.3433837890625</ele>
        <time>2006-09-06T20:04:25Z</time>
      </trkpt>
      <trkpt lat="25.044106431305408" lon="-80.395334986969829">
        <ele>0.137451171875</ele>
        <time>2006-09-06T20:05:00Z</time>
      </trkpt>
      <trkpt lat="25.044175498187542" lon="-80.395500026643276">
        <ele>-0.3433837890625</ele>
        <time>2006-09-06T20:05:26Z</time>
      </trkpt>
      <trkpt lat="25.044248923659325" lon="-80.395589293912053">
        <ele>-0.3433837890625</ele>
        <time>2006-09-06T20:06:20Z</time>
      </trkpt>
      <trkpt lat="25.044360486790538" lon="-80.395704796537757">
        <ele>-0.8240966796875</ele>
        <time>2006-09-06T20:07:01Z</time>
      </trkpt>
      <trkpt lat="25.044498620554805" lon="-80.39579875767231">
        <ele>-0.3433837890625</ele>
        <time>2006-09-06T20:07:27Z</time>
      </trkpt>
      <trkpt lat="25.044592581689358" lon="-80.395839158445597">
        <ele>0.137451171875</ele>
        <time>2006-09-06T20:08:02Z</time>
      </trkpt>
      <trkpt lat="25.044462075456977" lon="-80.395718459039927">
        <ele>-0.8240966796875</ele>
        <time>2006-09-06T20:08:33Z</time>
      </trkpt>
      <trkpt lat="25.044341627508402" lon="-80.395591305568814">
        <ele>-0.3433837890625</ele>
        <time>2006-09-06T20:09:05Z</time>
      </trkpt>
      <trkpt lat="25.044195530936122" lon="-80.395644614472985">
        <ele>0.6180419921875</ele>
        <time>2006-09-06T20:09:35Z</time>
      </trkpt>
      <trkpt lat="25.044066365808249" lon="-80.395704209804535">
        <ele>0.137451171875</ele>
        <time>2006-09-06T20:10:17Z</time>
      </trkpt>
      <trkpt lat="25.043967459350824" lon="-80.395801356062293">
        <ele>0.137451171875</ele>
        <time>2006-09-06T20:11:04Z</time>
      </trkpt>
      <trkpt lat="25.043956730514765" lon="-80.395794734358788">
        <ele>0.6180419921875</ele>
        <time>2006-09-06T20:11:58Z</time>
      </trkpt>
      <trkpt lat="25.043924460187554" lon="-80.395619971677661">
        <ele>0.6180419921875</ele>
        <time>2006-09-06T20:12:35Z</time>
      </trkpt>
      <trkpt lat="25.043865535408258" lon="-80.395440179854631">
        <ele>1.0986328125</ele>
        <time>2006-09-06T20:13:06Z</time>
      </trkpt>
      <trkpt lat="25.043752379715443" lon="-80.395335657522082">
        <ele>1.0986328125</ele>
        <time>2006-09-06T20:13:45Z</time>
      </trkpt>
      <trkpt lat="25.043663112446666" lon="-80.395202469080687">
        <ele>-0.3433837890625</ele>
        <time>2006-09-06T20:14:24Z</time>
      </trkpt>
      <trkpt lat="25.04357635974884" lon="-80.395103394985199">
        <ele>-1.3046875</ele>
        <time>2006-09-06T20:15:14Z</time>
      </trkpt>
      <trkpt lat="25.043665375560522" lon="-80.395245468243957">
        <ele>-1.7852783203125</ele>
        <time>2006-09-06T20:15:59Z</time>
      </trkpt>
      <trkpt lat="25.043708961457014" lon="-80.395420147106051">
        <ele>-2.2659912109375</ele>
        <time>2006-09-06T20:16:33Z</time>
      </trkpt>
      <trkpt lat="25.043748859316111" lon="-80.395579235628247">
        <ele>-1.7852783203125</ele>
        <time>2006-09-06T20:17:03Z</time>
      </trkpt>
      <trkpt lat="25.043706530705094" lon="-80.395638663321733">
        <ele>-0.8240966796875</ele>
        <time>2006-09-06T20:17:31Z</time>
      </trkpt>
      <trkpt lat="25.043623130768538" lon="-80.395477646961808">
        <ele>-1.3046875</ele>
        <time>2006-09-06T20:18:02Z</time>
      </trkpt>
      <trkpt lat="25.043559428304434" lon="-80.395302465185523">
        <ele>-1.3046875</ele>
        <time>2006-09-06T20:18:32Z</time>
      </trkpt>
      <trkpt lat="25.043597985059023" lon="-80.395149327814579">
        <ele>-1.7852783203125</ele>
        <time>2006-09-06T20:19:21Z</time>
      </trkpt>
      <trkpt lat="25.043662777170539" lon="-80.395187633112073">
        <ele>-1.3046875</ele>
        <time>2006-09-06T20:19:56Z</time>
      </trkpt>
      <trkpt lat="25.043627573177218" lon="-80.395316798239946">
        <ele>-2.7467041015625</ele>
        <time>2006-09-06T20:20:30Z</time>
      </trkpt>
      <trkpt lat="25.04348742775619" lon="-80.395388463512063">
        <ele>-3.227294921875</ele>
        <time>2006-09-06T20:21:13Z</time>
      </trkpt>
      <trkpt lat="25.043392963707447" lon="-80.395503463223577">
        <ele>-2.7467041015625</ele>
        <time>2006-09-06T20:21:55Z</time>
      </trkpt>
      <trkpt lat="25.043315598741174" lon="-80.395493488758802">
        <ele>-1.7852783203125</ele>
        <time>2006-09-06T20:22:41Z</time>
      </trkpt>
      <trkpt lat="25.043379468843341" lon="-80.395556101575494">
        <ele>-2.2659912109375</ele>
        <time>2006-09-06T20:23:18Z</time>
      </trkpt>
      <trkpt lat="25.043531684204936" lon="-80.395499523729086">
        <ele>-1.7852783203125</ele>
        <time>2006-09-06T20:23:44Z</time>
      </trkpt>
      <trkpt lat="25.043459767475724" lon="-80.395630113780499">
        <ele>-1.7852783203125</ele>
        <time>2006-09-06T20:24:13Z</time>
      </trkpt>
      <trkpt lat="25.043348707258701" lon="-80.395745700225234">
        <ele>-1.7852783203125</ele>
        <time>2006-09-06T20:24:45Z</time>
      </trkpt>
      <trkpt lat="25.043471166864038" lon="-80.39575626142323">
        <ele>-2.2659912109375</ele>
        <time>2006-09-06T20:25:27Z</time>
      </trkpt>
      <trkpt lat="25.043604606762528" lon="-80.395706472918391">
        <ele>-1.7852783203125</ele>
        <time>2006-09-06T20:25:54Z</time>
      </trkpt>
      <trkpt lat="25.043709967285395" lon="-80.395571775734425">
        <ele>-2.7467041015625</ele>
        <time>2006-09-06T20:26:23Z</time>
      </trkpt>
      <trkpt lat="25.043837791308761" lon="-80.395651068538427">
        <ele>-4.1885986328125</ele>
        <time>2006-09-06T20:26:59Z</time>
      </trkpt>
      <trkpt lat="25.04387148655951" lon="-80.395614691078663">
        <ele>-1.3046875</ele>
        <time>2006-09-06T20:27:53Z</time>
      </trkpt>
      <trkpt lat="25.043862517923117" lon="-80.395457949489355">
        <ele>-1.7852783203125</ele>
        <time>2006-09-06T20:28:32Z</time>
      </trkpt>
      <trkpt lat="25.043968465179205" lon="-80.39533750154078">
        <ele>-1.3046875</ele>
        <time>2006-09-06T20:28:58Z</time>
      </trkpt>
      <trkpt lat="25.044117076322436" lon="-80.395281091332436">
        <ele>-0.3433837890625</ele>
        <time>2006-09-06T20:29:21Z</time>
      </trkpt>
      <trkpt lat="25.044253785163164" lon="-80.395191824063659">
        <ele>-0.8240966796875</ele>
        <time>2006-09-06T20:29:45Z</time>
      </trkpt>
      <trkpt lat="25.044333161786199" lon="-80.395033657550812">
        <ele>0.137451171875</ele>
        <time>2006-09-06T20:30:09Z</time>
      </trkpt>
      <trkpt lat="25.044474313035607" lon="-80.394965093582869">
        <ele>0.137451171875</ele>
        <time>2006-09-06T20:30:38Z</time>
      </trkpt>
      <trkpt lat="25.044634575024247" lon="-80.394925279542804">
        <ele>-0.3433837890625</ele>
        <time>2006-09-06T20:31:03Z</time>
      </trkpt>
      <trkpt lat="25.044759381562471" lon="-80.394833749160171">
        <ele>-0.3433837890625</ele>
        <time>2006-09-06T20:31:29Z</time>
      </trkpt>
      <trkpt lat="25.044902628287673" lon="-80.394890746101737">
        <ele>-0.3433837890625</ele>
        <time>2006-09-06T20:32:14Z</time>
      </trkpt>
      <trkpt lat="25.04501536488533" lon="-80.394987054169178">
        <ele>0.6180419921875</ele>
        <time>2006-09-06T20:32:47Z</time>
      </trkpt>
      <trkpt lat="25.04501729272306" lon="-80.394929219037294">
        <ele>-0.8240966796875</ele>
        <time>2006-09-06T20:34:25Z</time>
      </trkpt>
      <trkpt lat="25.045120138674974" lon="-80.394937014207244">
        <ele>-0.3433837890625</ele>
        <time>2006-09-06T20:35:50Z</time>
      </trkpt>
      <trkpt lat="25.04516975954175" lon="-80.39505067281425">
        <ele>0.137451171875</ele>
        <time>2006-09-06T20:36:21Z</time>
      </trkpt>
      <trkpt lat="25.045019136741757" lon="-80.395030472427607">
        <ele>-0.8240966796875</ele>
        <time>2006-09-06T20:36:50Z</time>
      </trkpt>
      <trkpt lat="25.044863987714052" lon="-80.394972385838628">
        <ele>-0.3433837890625</ele>
        <time>2006-09-06T20:37:17Z</time>
      </trkpt>
      <trkpt lat="25.044868513941765" lon="-80.39490943774581">
        <ele>0.137451171875</ele>
        <time>2006-09-06T20:39:18Z</time>
      </trkpt>
      <trkpt lat="25.04494696855545" lon="-80.395007338374853">
        <ele>-0.8240966796875</ele>
        <time>2006-09-06T20:40:10Z</time>
      </trkpt>
      <trkpt lat="25.044950405135751" lon="-80.395068023353815">
        <ele>-0.8240966796875</ele>
        <time>2006-09-06T20:41:25Z</time>
      </trkpt>
      <trkpt lat="25.045067332684994" lon="-80.395169947296381">
        <ele>1.579345703125</ele>
        <time>2006-09-06T20:42:05Z</time>
      </trkpt>
      <trkpt lat="25.045212591066957" lon="-80.395261729136109">
        <ele>3.021240234375</ele>
        <time>2006-09-06T20:42:28Z</time>
      </trkpt>
      <trkpt lat="25.045281741768122" lon="-80.395291987806559">
        <ele>-1.3046875</ele>
        <time>2006-09-06T20:43:51Z</time>
      </trkpt>
      <trkpt lat="25.045254081487656" lon="-80.395309841260314">
        <ele>3.501953125</ele>
        <time>2006-09-06T20:53:51Z</time>
      </trkpt>
      <trkpt lat="25.045257266610861" lon="-80.395304309204221">
        <ele>3.021240234375</ele>
        <time>2006-09-06T20:54:31Z</time>
      </trkpt>
      <trkpt lat="25.045263469219208" lon="-80.395305650308728">
        <ele>2.06005859375</ele>
        <time>2006-09-06T20:54:47Z</time>
      </trkpt>
    </trkseg>
  </trk>

  <trk>
    <name>06-SEP-06 SB</name>
    <extensions>
      <gpxx:TrackExtension>
        <gpxx:DisplayColor>DarkGray</gpxx:DisplayColor>
      </gpxx:TrackExtension>
    </extensions>
    <trkseg>
      <trkpt lat="25.04532172344625" lon="-80.395264495164156">
        <ele>14.5570068359375</ele>
        <time>2006-09-06T19:47:31Z</time>
      </trkpt>
      <trkpt lat="25.045274449512362" lon="-80.395257705822587">
        <ele>-4.1885986328125</ele>
        <time>2006-09-06T19:48:01Z</time>
      </trkpt>
      <trkpt lat="25.045274030417204" lon="-80.395263489335775">
        <ele>-4.6693115234375</ele>
        <time>2006-09-06T19:48:31Z</time>
      </trkpt>
      <trkpt lat="25.045275706797838" lon="-80.395296346396208">
        <ele>-3.7078857421875</ele>
        <time>2006-09-06T19:49:01Z</time>
      </trkpt>
      <trkpt lat="25.045132962986827" lon="-80.395430205389857">
        <ele>-3.7078857421875</ele>
        <time>2006-09-06T19:49:31Z</time>
      </trkpt>
      <trkpt lat="25.045156180858612" lon="-80.395395504310727">
        <ele>-2.2659912109375</ele>
        <time>2006-09-06T19:50:00Z</time>
      </trkpt>
      <trkpt lat="25.045182583853602" lon="-80.395385194569826">
        <ele>-1.7852783203125</ele>
        <time>2006-09-06T19:50:30Z</time>
      </trkpt>
      <trkpt lat="25.0450773909688" lon="-80.395275894552469">
        <ele>-1.7852783203125</ele>
        <time>2006-09-06T19:51:00Z</time>
      </trkpt>
      <trkpt lat="25.044933976605535" lon="-80.395146477967501">
        <ele>-1.7852783203125</ele>
        <time>2006-09-06T19:51:30Z</time>
      </trkpt>
      <trkpt lat="25.044865161180496" lon="-80.394952101632953">
        <ele>-2.7467041015625</ele>
        <time>2006-09-06T19:52:00Z</time>
      </trkpt>
      <trkpt lat="25.044773044064641" lon="-80.394815392792225">
        <ele>-1.3046875</ele>
        <time>2006-09-06T19:52:30Z</time>
      </trkpt>
      <trkpt lat="25.044623427093029" lon="-80.394664099439979">
        <ele>-0.8240966796875</ele>
        <time>2006-09-06T19:53:00Z</time>
      </trkpt>
      <trkpt lat="25.04449836909771" lon="-80.394561588764191">
        <ele>0.137451171875</ele>
        <time>2006-09-06T19:53:30Z</time>
      </trkpt>
      <trkpt lat="25.044620493426919" lon="-80.394748756662011">
        <ele>0.6180419921875</ele>
        <time>2006-09-06T19:54:00Z</time>
      </trkpt>
      <trkpt lat="25.044807577505708" lon="-80.394867109134793">
        <ele>0.137451171875</ele>
        <time>2006-09-06T19:54:30Z</time>
      </trkpt>
      <trkpt lat="25.044970437884331" lon="-80.395019575953484">
        <ele>0.6180419921875</ele>
        <time>2006-09-06T19:55:00Z</time>
      </trkpt>
      <trkpt lat="25.045075127854943" lon="-80.395224262028933">
        <ele>0.6180419921875</ele>
        <time>2006-09-06T19:55:30Z</time>
      </trkpt>
      <trkpt lat="25.045103961601853" lon="-80.395402796566486">
        <ele>-0.3433837890625</ele>
        <time>2006-09-06T19:56:00Z</time>
      </trkpt>
      <trkpt lat="25.044916206970811" lon="-80.395310092717409">
        <ele>0.6180419921875</ele>
        <time>2006-09-06T19:56:30Z</time>
      </trkpt>
      <trkpt lat="25.044756196439266" lon="-80.395159805193543">
        <ele>0.6180419921875</ele>
        <time>2006-09-06T19:57:00Z</time>
      </trkpt>
      <trkpt lat="25.044610435143113" lon="-80.39501546882093">
        <ele>1.579345703125</ele>
        <time>2006-09-06T19:57:30Z</time>
      </trkpt>
      <trkpt lat="25.044500129297376" lon="-80.394866103306413">
        <ele>2.06005859375</ele>
        <time>2006-09-06T19:58:00Z</time>
      </trkpt>
      <trkpt lat="25.044381190091372" lon="-80.394730567932129">
        <ele>1.579345703125</ele>
        <time>2006-09-06T19:58:30Z</time>
      </trkpt>
      <trkpt lat="25.044253449887037" lon="-80.394664434716105">
        <ele>1.0986328125</ele>
        <time>2006-09-06T19:59:00Z</time>
      </trkpt>
      <trkpt lat="25.044354284182191" lon="-80.394849423319101">
        <ele>0.6180419921875</ele>
        <time>2006-09-06T19:59:30Z</time>
      </trkpt>
      <trkpt lat="25.044480850920081" lon="-80.395020414143801">
        <ele>-0.3433837890625</ele>
        <time>2006-09-06T20:00:00Z</time>
      </trkpt>
      <trkpt lat="25.044621666893363" lon="-80.395184112712741">
        <ele>-0.8240966796875</ele>
        <time>2006-09-06T20:00:30Z</time>
      </trkpt>
      <trkpt lat="25.044785868376493" lon="-80.395318223163486">
        <ele>-0.3433837890625</ele>
        <time>2006-09-06T20:01:00Z</time>
      </trkpt>
      <trkpt lat="25.044923415407538" lon="-80.395447807386518">
        <ele>-0.3433837890625</ele>
        <time>2006-09-06T20:01:30Z</time>
      </trkpt>
      <trkpt lat="25.044998181983829" lon="-80.395592981949449">
        <ele>-0.3433837890625</ele>
        <time>2006-09-06T20:02:00Z</time>
      </trkpt>
      <trkpt lat="25.044824844226241" lon="-80.395496506243944">
        <ele>0.137451171875</ele>
        <time>2006-09-06T20:02:30Z</time>
      </trkpt>
      <trkpt lat="25.044651841744781" lon="-80.395410172641277">
        <ele>0.137451171875</ele>
        <time>2006-09-06T20:03:00Z</time>
      </trkpt>
      <trkpt lat="25.044460482895374" lon="-80.395333645865321">
        <ele>-0.8240966796875</ele>
        <time>2006-09-06T20:03:30Z</time>
      </trkpt>
      <trkpt lat="25.044276667758822" lon="-80.395279498770833">
        <ele>-0.3433837890625</ele>
        <time>2006-09-06T20:04:00Z</time>
      </trkpt>
      <trkpt lat="25.044090086594224" lon="-80.39519039914012">
        <ele>-0.3433837890625</ele>
        <time>2006-09-06T20:04:30Z</time>
      </trkpt>
      <trkpt lat="25.043923370540142" lon="-80.395137760788202">
        <ele>-0.3433837890625</ele>
        <time>2006-09-06T20:05:00Z</time>
      </trkpt>
      <trkpt lat="25.043758917599916" lon="-80.395031310617924">
        <ele>-1.3046875</ele>
        <time>2006-09-06T20:05:30Z</time>
      </trkpt>
      <trkpt lat="25.0436647888273" lon="-80.395071292296052">
        <ele>-1.7852783203125</ele>
        <time>2006-09-06T20:06:00Z</time>
      </trkpt>
      <trkpt lat="25.043838378041983" lon="-80.395182855427265">
        <ele>-1.3046875</ele>
        <time>2006-09-06T20:06:30Z</time>
      </trkpt>
      <trkpt lat="25.044023115187883" lon="-80.395298609510064">
        <ele>-1.7852783203125</ele>
        <time>2006-09-06T20:07:00Z</time>
      </trkpt>
      <trkpt lat="25.044215815141797" lon="-80.395393911749125">
        <ele>-1.3046875</ele>
        <time>2006-09-06T20:07:30Z</time>
      </trkpt>
      <trkpt lat="25.044384710490704" lon="-80.395486364141107">
        <ele>-0.3433837890625</ele>
        <time>2006-09-06T20:08:00Z</time>
      </trkpt>
      <trkpt lat="25.044568022713065" lon="-80.395574122667313">
        <ele>-0.8240966796875</ele>
        <time>2006-09-06T20:08:30Z</time>
      </trkpt>
      <trkpt lat="25.044714789837599" lon="-80.395715441554785">
        <ele>-1.3046875</ele>
        <time>2006-09-06T20:09:00Z</time>
      </trkpt>
      <trkpt lat="25.044654021039605" lon="-80.395691134035587">
        <ele>-1.3046875</ele>
        <time>2006-09-06T20:09:30Z</time>
      </trkpt>
      <trkpt lat="25.044528627768159" lon="-80.395588120445609">
        <ele>-1.7852783203125</ele>
        <time>2006-09-06T20:10:00Z</time>
      </trkpt>
      <trkpt lat="25.044429050758481" lon="-80.395412519574165">
        <ele>-1.7852783203125</ele>
        <time>2006-09-06T20:10:30Z</time>
      </trkpt>
      <trkpt lat="25.044302148744464" lon="-80.395253011956811">
        <ele>-1.7852783203125</ele>
        <time>2006-09-06T20:11:00Z</time>
      </trkpt>
      <trkpt lat="25.044132499024272" lon="-80.395188890397549">
        <ele>-1.3046875</ele>
        <time>2006-09-06T20:11:30Z</time>
      </trkpt>
      <trkpt lat="25.043998807668686" lon="-80.395060647279024">
        <ele>-0.3433837890625</ele>
        <time>2006-09-06T20:12:00Z</time>
      </trkpt>
      <trkpt lat="25.043855309486389" lon="-80.394922010600567">
        <ele>-1.3046875</ele>
        <time>2006-09-06T20:12:30Z</time>
      </trkpt>
      <trkpt lat="25.043837204575539" lon="-80.395016223192215">
        <ele>-1.3046875</ele>
        <time>2006-09-06T20:13:00Z</time>
      </trkpt>
      <trkpt lat="25.043984977528453" lon="-80.395140778273344">
        <ele>-1.7852783203125</ele>
        <time>2006-09-06T20:13:30Z</time>
      </trkpt>
      <trkpt lat="25.044104503467679" lon="-80.39531453512609">
        <ele>-1.7852783203125</ele>
        <time>2006-09-06T20:14:00Z</time>
      </trkpt>
      <trkpt lat="25.044248839840293" lon="-80.395467672497034">
        <ele>-1.3046875</ele>
        <time>2006-09-06T20:14:30Z</time>
      </trkpt>
      <trkpt lat="25.044419998303056" lon="-80.39559843018651">
        <ele>-1.7852783203125</ele>
        <time>2006-09-06T20:15:00Z</time>
      </trkpt>
      <trkpt lat="25.044560479000211" lon="-80.39573673158884">
        <ele>-2.2659912109375</ele>
        <time>2006-09-06T20:15:30Z</time>
      </trkpt>
      <trkpt lat="25.044414633885026" lon="-80.395663557574153">
        <ele>-2.2659912109375</ele>
        <time>2006-09-06T20:16:00Z</time>
      </trkpt>
      <trkpt lat="25.044317655265331" lon="-80.395502038300037">
        <ele>-1.7852783203125</ele>
        <time>2006-09-06T20:16:30Z</time>
      </trkpt>
      <trkpt lat="25.044243223965168" lon="-80.395324425771832">
        <ele>-1.7852783203125</ele>
        <time>2006-09-06T20:17:00Z</time>
      </trkpt>
      <trkpt lat="25.04421304911375" lon="-80.395116386935115">
        <ele>-2.2659912109375</ele>
        <time>2006-09-06T20:17:30Z</time>
      </trkpt>
      <trkpt lat="25.044138701632619" lon="-80.39493391290307">
        <ele>-2.2659912109375</ele>
        <time>2006-09-06T20:18:00Z</time>
      </trkpt>
      <trkpt lat="25.04407525062561" lon="-80.394724700599909">
        <ele>-1.7852783203125</ele>
        <time>2006-09-06T20:18:30Z</time>
      </trkpt>
      <trkpt lat="25.044051865115762" lon="-80.394725119695067">
        <ele>-1.7852783203125</ele>
        <time>2006-09-06T20:19:00Z</time>
      </trkpt>
      <trkpt lat="25.044124200940132" lon="-80.39489041082561">
        <ele>-1.3046875</ele>
        <time>2006-09-06T20:19:30Z</time>
      </trkpt>
      <trkpt lat="25.044225957244635" lon="-80.395075147971511">
        <ele>-1.7852783203125</ele>
        <time>2006-09-06T20:20:00Z</time>
      </trkpt>
      <trkpt lat="25.044327545911074" lon="-80.39528226479888">
        <ele>-2.2659912109375</ele>
        <time>2006-09-06T20:20:30Z</time>
      </trkpt>
      <trkpt lat="25.044434079900384" lon="-80.395455434918404">
        <ele>-2.7467041015625</ele>
        <time>2006-09-06T20:21:00Z</time>
      </trkpt>
      <trkpt lat="25.044553773477674" lon="-80.395627012476325">
        <ele>-2.2659912109375</ele>
        <time>2006-09-06T20:21:30Z</time>
      </trkpt>
      <trkpt lat="25.044582523405552" lon="-80.395762883126736">
        <ele>-2.7467041015625</ele>
        <time>2006-09-06T20:22:00Z</time>
      </trkpt>
      <trkpt lat="25.04446174018085" lon="-80.395621061325073">
        <ele>-1.7852783203125</ele>
        <time>2006-09-06T20:22:30Z</time>
      </trkpt>
      <trkpt lat="25.044292341917753" lon="-80.395543612539768">
        <ele>-1.7852783203125</ele>
        <time>2006-09-06T20:23:00Z</time>
      </trkpt>
      <trkpt lat="25.044143311679363" lon="-80.395451076328754">
        <ele>-2.2659912109375</ele>
        <time>2006-09-06T20:23:30Z</time>
      </trkpt>
      <trkpt lat="25.043998640030622" lon="-80.39534823037684">
        <ele>-1.3046875</ele>
        <time>2006-09-06T20:24:00Z</time>
      </trkpt>
      <trkpt lat="25.043854219838977" lon="-80.395237589254975">
        <ele>-1.3046875</ele>
        <time>2006-09-06T20:24:30Z</time>
      </trkpt>
      <trkpt lat="25.043755564838648" lon="-80.395058635622263">
        <ele>-1.3046875</ele>
        <time>2006-09-06T20:25:00Z</time>
      </trkpt>
      <trkpt lat="25.043653221800923" lon="-80.395066263154149">
        <ele>-1.7852783203125</ele>
        <time>2006-09-06T20:25:30Z</time>
      </trkpt>
      <trkpt lat="25.043691024184227" lon="-80.395097527652979">
        <ele>-1.3046875</ele>
        <time>2006-09-06T20:26:00Z</time>
      </trkpt>
      <trkpt lat="25.043693371117115" lon="-80.395077662542462">
        <ele>-0.8240966796875</ele>
        <time>2006-09-06T20:26:30Z</time>
      </trkpt>
      <trkpt lat="25.043672164902091" lon="-80.395099874585867">
        <ele>-1.7852783203125</ele>
        <time>2006-09-06T20:27:00Z</time>
      </trkpt>
      <trkpt lat="25.043701501563191" lon="-80.395266003906727">
        <ele>-2.2659912109375</ele>
        <time>2006-09-06T20:27:30Z</time>
      </trkpt>
      <trkpt lat="25.043775932863355" lon="-80.395433055236936">
        <ele>-1.7852783203125</ele>
        <time>2006-09-06T20:28:00Z</time>
      </trkpt>
      <trkpt lat="25.043852124363184" lon="-80.39551142603159">
        <ele>-0.8240966796875</ele>
        <time>2006-09-06T20:28:30Z</time>
      </trkpt>
      <trkpt lat="25.043973075225949" lon="-80.395631035789847">
        <ele>0.137451171875</ele>
        <time>2006-09-06T20:29:00Z</time>
      </trkpt>
      <trkpt lat="25.044051026925445" lon="-80.395820802077651">
        <ele>-0.3433837890625</ele>
        <time>2006-09-06T20:29:30Z</time>
      </trkpt>
      <trkpt lat="25.04410701803863" lon="-80.395865142345428">
        <ele>0.137451171875</ele>
        <time>2006-09-06T20:30:00Z</time>
      </trkpt>
      <trkpt lat="25.044212378561497" lon="-80.395831530913711">
        <ele>0.137451171875</ele>
        <time>2006-09-06T20:30:30Z</time>
      </trkpt>
      <trkpt lat="25.044405246153474" lon="-80.395747628062963">
        <ele>-0.8240966796875</ele>
        <time>2006-09-06T20:31:00Z</time>
      </trkpt>
      <trkpt lat="25.044556958600879" lon="-80.395635645836592">
        <ele>-1.7852783203125</ele>
        <time>2006-09-06T20:31:30Z</time>
      </trkpt>
      <trkpt lat="25.044717136770487" lon="-80.395558197051287">
        <ele>-1.7852783203125</ele>
        <time>2006-09-06T20:32:00Z</time>
      </trkpt>
      <trkpt lat="25.044864742085338" lon="-80.395493237301707">
        <ele>-0.8240966796875</ele>
        <time>2006-09-06T20:32:30Z</time>
      </trkpt>
      <trkpt lat="25.045014778152108" lon="-80.395386535674334">
        <ele>-0.3433837890625</ele>
        <time>2006-09-06T20:33:00Z</time>
      </trkpt>
      <trkpt lat="25.045152995735407" lon="-80.395279079675674">
        <ele>0.6180419921875</ele>
        <time>2006-09-06T20:33:30Z</time>
      </trkpt>
      <trkpt lat="25.045327339321375" lon="-80.395295424386859">
        <ele>0.137451171875</ele>
        <time>2006-09-06T20:34:00Z</time>
      </trkpt>
      <trkpt lat="25.045332117006183" lon="-80.395366922020912">
        <ele>0.137451171875</ele>
        <time>2006-09-06T20:34:30Z</time>
      </trkpt>
      <trkpt lat="25.045326333492994" lon="-80.395328951999545">
        <ele>0.137451171875</ele>
        <time>2006-09-06T20:35:00Z</time>
      </trkpt>
      <trkpt lat="25.045335218310356" lon="-80.395355774089694">
        <ele>-0.3433837890625</ele>
        <time>2006-09-06T20:35:30Z</time>
      </trkpt>
      <trkpt lat="25.045329937711358" lon="-80.395357450470328">
        <ele>-0.3433837890625</ele>
        <time>2006-09-06T20:36:00Z</time>
      </trkpt>
      <trkpt lat="25.045321388170123" lon="-80.39534630253911">
        <ele>-0.8240966796875</ele>
        <time>2006-09-06T20:36:30Z</time>
      </trkpt>
      <trkpt lat="25.045323735103011" lon="-80.395352253690362">
        <ele>-0.8240966796875</ele>
        <time>2006-09-06T20:37:00Z</time>
      </trkpt>
      <trkpt lat="25.045326668769121" lon="-80.395349739119411">
        <ele>-0.8240966796875</ele>
        <time>2006-09-06T20:37:30Z</time>
      </trkpt>
      <trkpt lat="25.045320717617869" lon="-80.39534093812108">
        <ele>-1.7852783203125</ele>
        <time>2006-09-06T20:38:00Z</time>
      </trkpt>
      <trkpt lat="25.045313844457269" lon="-80.39532233029604">
        <ele>-1.3046875</ele>
        <time>2006-09-06T20:38:30Z</time>
      </trkpt>
      <trkpt lat="25.045329350978136" lon="-80.395315205678344">
        <ele>-1.7852783203125</ele>
        <time>2006-09-06T20:39:00Z</time>
      </trkpt>
      <trkpt lat="25.045333709567785" lon="-80.395332472398877">
        <ele>-1.3046875</ele>
        <time>2006-09-06T20:39:30Z</time>
      </trkpt>
      <trkpt lat="25.045325998216867" lon="-80.395341357216239">
        <ele>-1.7852783203125</ele>
        <time>2006-09-06T20:40:00Z</time>
      </trkpt>
      <trkpt lat="25.045332536101341" lon="-80.395320234820247">
        <ele>-1.7852783203125</ele>
        <time>2006-09-06T20:40:30Z</time>
      </trkpt>
      <trkpt lat="25.045333793386817" lon="-80.395326521247625">
        <ele>-1.3046875</ele>
        <time>2006-09-06T20:41:00Z</time>
      </trkpt>
      <trkpt lat="25.045320466160774" lon="-80.395335406064987">
        <ele>-1.7852783203125</ele>
        <time>2006-09-06T20:41:30Z</time>
      </trkpt>
      <trkpt lat="25.045324321836233" lon="-80.395314367488027">
        <ele>-1.3046875</ele>
        <time>2006-09-06T20:42:00Z</time>
      </trkpt>
      <trkpt lat="25.045326836407185" lon="-80.395327610895038">
        <ele>-1.7852783203125</ele>
        <time>2006-09-06T20:42:30Z</time>
      </trkpt>
      <trkpt lat="25.045326082035899" lon="-80.395351918414235">
        <ele>0.137451171875</ele>
        <time>2006-09-06T20:43:00Z</time>
      </trkpt>
      <trkpt lat="25.045341337099671" lon="-80.395337250083685">
        <ele>-0.3433837890625</ele>
        <time>2006-09-06T20:43:30Z</time>
      </trkpt>
      <trkpt lat="25.045310072600842" lon="-80.395308248698711">
        <ele>1.579345703125</ele>
        <time>2006-09-06T20:44:00Z</time>
      </trkpt>
      <trkpt lat="25.045297918841243" lon="-80.395306572318077">
        <ele>0.6180419921875</ele>
        <time>2006-09-06T20:44:30Z</time>
      </trkpt>
      <trkpt lat="25.045294985175133" lon="-80.395315289497375">
        <ele>2.5406494140625</ele>
        <time>2006-09-06T20:45:00Z</time>
      </trkpt>
      <trkpt lat="25.045290123671293" lon="-80.395317301154137">
        <ele>1.0986328125</ele>
        <time>2006-09-06T20:45:30Z</time>
      </trkpt>
      <trkpt lat="25.045299595221877" lon="-80.395320234820247">
        <ele>2.5406494140625</ele>
        <time>2006-09-06T20:46:00Z</time>
      </trkpt>
      <trkpt lat="25.045300684869289" lon="-80.395334232598543">
        <ele>2.5406494140625</ele>
        <time>2006-09-06T20:46:30Z</time>
      </trkpt>
      <trkpt lat="25.04529582336545" lon="-80.395327610895038">
        <ele>2.06005859375</ele>
        <time>2006-09-06T20:47:00Z</time>
      </trkpt>
      <trkpt lat="25.045285848900676" lon="-80.395329287275672">
        <ele>3.501953125</ele>
        <time>2006-09-06T20:47:30Z</time>
      </trkpt>
      <trkpt lat="25.045280652120709" lon="-80.39530816487968">
        <ele>3.982666015625</ele>
        <time>2006-09-06T20:48:00Z</time>
      </trkpt>
      <trkpt lat="25.045271180570126" lon="-80.395291317254305">
        <ele>3.982666015625</ele>
        <time>2006-09-06T20:48:30Z</time>
      </trkpt>
      <trkpt lat="25.045253075659275" lon="-80.395267261192203">
        <ele>5.424560546875</ele>
        <time>2006-09-06T20:49:00Z</time>
      </trkpt>
      <trkpt lat="25.045250561088324" lon="-80.395266087725759">
        <ele>4.94384765625</ele>
        <time>2006-09-06T20:49:30Z</time>
      </trkpt>
      <trkpt lat="25.045256931334734" lon="-80.395280253142118">
        <ele>4.4632568359375</ele>
        <time>2006-09-06T20:50:00Z</time>
      </trkpt>
      <trkpt lat="25.045262295752764" lon="-80.395298274233937">
        <ele>3.021240234375</ele>
        <time>2006-09-06T20:50:30Z</time>
      </trkpt>
      <trkpt lat="25.045275622978806" lon="-80.395304309204221">
        <ele>3.501953125</ele>
        <time>2006-09-06T20:51:00Z</time>
      </trkpt>
      <trkpt lat="25.045271599665284" lon="-80.395306069403887">
        <ele>3.021240234375</ele>
        <time>2006-09-06T20:51:30Z</time>
      </trkpt>
      <trkpt lat="25.045261289924383" lon="-80.39530036970973">
        <ele>3.501953125</ele>
        <time>2006-09-06T20:52:00Z</time>
      </trkpt>
      <trkpt lat="25.045243939384818" lon="-80.395291736349463">
        <ele>4.4632568359375</ele>
        <time>2006-09-06T20:52:16Z</time>
      </trkpt>
      <trkpt lat="25.045248214155436" lon="-80.395297352224588">
        <ele>6.866455078125</ele>
        <time>2006-09-06T20:52:35Z</time>
      </trkpt>
      <trkpt lat="25.045253494754434" lon="-80.395295340567827">
        <ele>6.3858642578125</ele>
        <time>2006-09-06T20:53:05Z</time>
      </trkpt>
      <trkpt lat="25.045248968526721" lon="-80.39529106579721">
        <ele>5.424560546875</ele>
        <time>2006-09-06T20:53:21Z</time>
      </trkpt>
    </trkseg>
  </trk>

  <trk>
    <name>07-JUL-06 76C</name>
    <extensions>
      <gpxx:TrackExtension>
        <gpxx:DisplayColor>DarkGray</gpxx:DisplayColor>
      </gpxx:TrackExtension>
    </extensions>
    <trkseg>
      <trkpt lat="25.184998512268066" lon="-80.242810249328613">
        <ele>-7.5531005859375</ele>
      </trkpt>
      <trkpt lat="25.18517017364502" lon="-80.242745876312256">
        <ele>-9.475830078125</ele>
      </trkpt>
      <trkpt lat="25.185298919677734" lon="-80.242660045623779">
        <ele>-8.9952392578125</ele>
      </trkpt>
      <trkpt lat="25.185427665710449" lon="-80.242617130279541">
        <ele>-6.1112060546875</ele>
      </trkpt>
      <trkpt lat="25.185685157775879" lon="-80.24238109588623">
        <ele>-6.5919189453125</ele>
      </trkpt>
      <trkpt lat="25.185835361480713" lon="-80.242316722869873">
        <ele>-6.5919189453125</ele>
      </trkpt>
      <trkpt lat="25.186028480529785" lon="-80.242295265197754">
        <ele>-7.072509765625</ele>
      </trkpt>
      <trkpt lat="25.186393260955811" lon="-80.242316722869873">
        <ele>-6.5919189453125</ele>
      </trkpt>
      <trkpt lat="25.186543464660645" lon="-80.242273807525635">
        <ele>-6.5919189453125</ele>
      </trkpt>
      <trkpt lat="25.186865329742432" lon="-80.24214506149292">
        <ele>-5.6304931640625</ele>
      </trkpt>
      <trkpt lat="25.18690824508667" lon="-80.241973400115967">
        <ele>-5.14990234375</ele>
      </trkpt>
      <trkpt lat="25.186865329742432" lon="-80.241801738739014">
        <ele>-5.14990234375</ele>
      </trkpt>
      <trkpt lat="25.186715126037598" lon="-80.241715908050537">
        <ele>-4.6693115234375</ele>
      </trkpt>
      <trkpt lat="25.186586380004883" lon="-80.241672992706299">
        <ele>-5.6304931640625</ele>
      </trkpt>
      <trkpt lat="25.186586380004883" lon="-80.241909027099609">
        <ele>4.4632568359375</ele>
      </trkpt>
      <trkpt lat="25.18665075302124" lon="-80.242123603820801">
        <ele>4.4632568359375</ele>
      </trkpt>
      <trkpt lat="25.186758041381836" lon="-80.242295265197754">
        <ele>3.982666015625</ele>
      </trkpt>
      <trkpt lat="25.18690824508667" lon="-80.24238109588623">
        <ele>3.021240234375</ele>
      </trkpt>
      <trkpt lat="25.187101364135742" lon="-80.242338180541992">
        <ele>3.501953125</ele>
      </trkpt>
      <trkpt lat="25.187230110168457" lon="-80.242273807525635">
        <ele>1.579345703125</ele>
      </trkpt>
      <trkpt lat="25.187423229217529" lon="-80.242273807525635">
        <ele>0.6180419921875</ele>
      </trkpt>
      <trkpt lat="25.18740177154541" lon="-80.242123603820801">
        <ele>-1.3046875</ele>
      </trkpt>
      <trkpt lat="25.187487602233887" lon="-80.242187976837158">
        <ele>3.501953125</ele>
      </trkpt>
      <trkpt lat="25.187444686889648" lon="-80.242273807525635">
        <ele>2.06005859375</ele>
      </trkpt>
      <trkpt lat="25.187380313873291" lon="-80.242187976837158">
        <ele>3.021240234375</ele>
      </trkpt>
      <trkpt lat="25.187273025512695" lon="-80.242102146148682">
        <ele>2.5406494140625</ele>
      </trkpt>
      <trkpt lat="25.187273025512695" lon="-80.242252349853516">
        <ele>2.06005859375</ele>
      </trkpt>
      <trkpt lat="25.187230110168457" lon="-80.242273807525635">
        <ele>2.5406494140625</ele>
      </trkpt>
      <trkpt lat="25.18714427947998" lon="-80.242338180541992">
        <ele>1.0986328125</ele>
      </trkpt>
      <trkpt lat="25.187079906463623" lon="-80.242466926574707">
        <ele>-1.7852783203125</ele>
      </trkpt>
      <trkpt lat="25.18690824508667" lon="-80.242252349853516">
        <ele>3.021240234375</ele>
      </trkpt>
      <trkpt lat="25.186822414398193" lon="-80.242209434509277">
        <ele>1.0986328125</ele>
      </trkpt>
      <trkpt lat="25.186800956726074" lon="-80.242059230804443">
        <ele>-1.3046875</ele>
      </trkpt>
      <trkpt lat="25.18665075302124" lon="-80.242059230804443">
        <ele>-2.2659912109375</ele>
      </trkpt>
      <trkpt lat="25.186607837677002" lon="-80.242080688476562">
        <ele>-2.7467041015625</ele>
      </trkpt>
      <trkpt lat="25.186393260955811" lon="-80.242080688476562">
        <ele>-3.227294921875</ele>
      </trkpt>
      <trkpt lat="25.186328887939453" lon="-80.242102146148682">
        <ele>-8.033935546875</ele>
      </trkpt>
      <trkpt lat="25.186371803283691" lon="-80.241951942443848">
        <ele>-2.2659912109375</ele>
      </trkpt>
      <trkpt lat="25.186243057250977" lon="-80.242080688476562">
        <ele>-5.6304931640625</ele>
      </trkpt>
      <trkpt lat="25.186221599578857" lon="-80.24214506149292">
        <ele>-5.6304931640625</ele>
      </trkpt>
      <trkpt lat="25.186178684234619" lon="-80.242273807525635">
        <ele>3.021240234375</ele>
      </trkpt>
      <trkpt lat="25.186200141906738" lon="-80.242230892181396">
        <ele>-4.6693115234375</ele>
      </trkpt>
      <trkpt lat="25.186328887939453" lon="-80.242338180541992">
        <ele>-5.6304931640625</ele>
      </trkpt>
      <trkpt lat="25.186436176300049" lon="-80.242295265197754">
        <ele>4.94384765625</ele>
      </trkpt>
      <trkpt lat="25.186500549316406" lon="-80.24238109588623">
        <ele>2.06005859375</ele>
      </trkpt>
      <trkpt lat="25.186522006988525" lon="-80.242359638214111">
        <ele>-196.4522705078125</ele>
      </trkpt>
      <trkpt lat="25.186693668365479" lon="-80.242252349853516">
        <ele>3.021240234375</ele>
      </trkpt>
      <trkpt lat="25.186758041381836" lon="-80.242209434509277">
        <ele>-12.35986328125</ele>
      </trkpt>
      <trkpt lat="25.186886787414551" lon="-80.242187976837158">
        <ele>5.9052734375</ele>
      </trkpt>
      <trkpt lat="25.186972618103027" lon="-80.242059230804443">
        <ele>-3.7078857421875</ele>
      </trkpt>
      <trkpt lat="25.187058448791504" lon="-80.24188756942749">
        <ele>3.021240234375</ele>
      </trkpt>
      <trkpt lat="25.187101364135742" lon="-80.241951942443848">
        <ele>2.5406494140625</ele>
      </trkpt>
      <trkpt lat="25.187058448791504" lon="-80.242187976837158">
        <ele>-5.14990234375</ele>
      </trkpt>
      <trkpt lat="25.187036991119385" lon="-80.242273807525635">
        <ele>4.4632568359375</ele>
      </trkpt>
      <trkpt lat="25.187122821807861" lon="-80.24238109588623">
        <ele>-8.9952392578125</ele>
      </trkpt>
      <trkpt lat="25.187122821807861" lon="-80.242316722869873">
        <ele>2.5406494140625</ele>
      </trkpt>
      <trkpt lat="25.187122821807861" lon="-80.24238109588623">
        <ele>4.94384765625</ele>
      </trkpt>
      <trkpt lat="25.187273025512695" lon="-80.242359638214111">
        <ele>7.827880859375</ele>
      </trkpt>
      <trkpt lat="25.187423229217529" lon="-80.242295265197754">
        <ele>4.4632568359375</ele>
      </trkpt>
      <trkpt lat="25.187380313873291" lon="-80.242252349853516">
        <ele>-12.35986328125</ele>
      </trkpt>
      <trkpt lat="25.187358856201172" lon="-80.24214506149292">
        <ele>-5.14990234375</ele>
      </trkpt>
      <trkpt lat="25.187380313873291" lon="-80.242123603820801">
        <ele>6.866455078125</ele>
      </trkpt>
      <trkpt lat="25.18740177154541" lon="-80.242230892181396">
        <ele>-159.922119140625</ele>
      </trkpt>
      <trkpt lat="25.18740177154541" lon="-80.242252349853516">
        <ele>-281.04833984375</ele>
      </trkpt>
      <trkpt lat="25.187487602233887" lon="-80.242080688476562">
        <ele>-38.3153076171875</ele>
      </trkpt>
      <trkpt lat="25.187444686889648" lon="-80.242209434509277">
        <ele>8.30859375</ele>
      </trkpt>
      <trkpt lat="25.187337398529053" lon="-80.242123603820801">
        <ele>5.9052734375</ele>
      </trkpt>
      <trkpt lat="25.187294483184814" lon="-80.242016315460205">
        <ele>1.579345703125</ele>
      </trkpt>
      <trkpt lat="25.187423229217529" lon="-80.242230892181396">
        <ele>-7.5531005859375</ele>
      </trkpt>
      <trkpt lat="25.187616348266602" lon="-80.242123603820801">
        <ele>3.982666015625</ele>
      </trkpt>
      <trkpt lat="25.188024044036865" lon="-80.241930484771729">
        <ele>8.7891845703125</ele>
      </trkpt>
      <trkpt lat="25.18789529800415" lon="-80.241715908050537">
        <ele>8.7891845703125</ele>
      </trkpt>
      <trkpt lat="25.187723636627197" lon="-80.241801738739014">
        <ele>-6.5919189453125</ele>
      </trkpt>
      <trkpt lat="25.187702178955078" lon="-80.241951942443848">
        <ele>3.501953125</ele>
      </trkpt>
      <trkpt lat="25.187573432922363" lon="-80.242059230804443">
        <ele>-6.1112060546875</ele>
      </trkpt>
      <trkpt lat="25.187594890594482" lon="-80.242209434509277">
        <ele>-32.06689453125</ele>
      </trkpt>
      <trkpt lat="25.187637805938721" lon="-80.242273807525635">
        <ele>-37.834716796875</ele>
      </trkpt>
      <trkpt lat="25.187487602233887" lon="-80.242187976837158">
        <ele>4.4632568359375</ele>
      </trkpt>
      <trkpt lat="25.187594890594482" lon="-80.242273807525635">
        <ele>7.34716796875</ele>
      </trkpt>
      <trkpt lat="25.187122821807861" lon="-80.242788791656494">
        <ele>-4.1885986328125</ele>
      </trkpt>
      <trkpt lat="25.187058448791504" lon="-80.242552757263184">
        <ele>-40.71875</ele>
      </trkpt>
      <trkpt lat="25.187036991119385" lon="-80.242466926574707">
        <ele>-3.227294921875</ele>
      </trkpt>
      <trkpt lat="25.186972618103027" lon="-80.242424011230469">
        <ele>5.9052734375</ele>
      </trkpt>
      <trkpt lat="25.186951160430908" lon="-80.242552757263184">
        <ele>9.2698974609375</ele>
      </trkpt>
      <trkpt lat="25.186972618103027" lon="-80.24240255355835">
        <ele>4.4632568359375</ele>
      </trkpt>
      <trkpt lat="25.187079906463623" lon="-80.242445468902588">
        <ele>-10.9178466796875</ele>
      </trkpt>
      <trkpt lat="25.187058448791504" lon="-80.242295265197754">
        <ele>5.9052734375</ele>
      </trkpt>
      <trkpt lat="25.186758041381836" lon="-80.242295265197754">
        <ele>7.34716796875</ele>
      </trkpt>
      <trkpt lat="25.186629295349121" lon="-80.242209434509277">
        <ele>2.06005859375</ele>
      </trkpt>
      <trkpt lat="25.186500549316406" lon="-80.242209434509277">
        <ele>-107.5302734375</ele>
      </trkpt>
      <trkpt lat="25.186457633972168" lon="-80.242316722869873">
        <ele>6.3858642578125</ele>
      </trkpt>
      <trkpt lat="25.186436176300049" lon="-80.242359638214111">
        <ele>-1.3046875</ele>
      </trkpt>
      <trkpt lat="25.186049938201904" lon="-80.242230892181396">
        <ele>8.30859375</ele>
      </trkpt>
      <trkpt lat="25.186071395874023" lon="-80.242080688476562">
        <ele>-21.4923095703125</ele>
      </trkpt>
      <trkpt lat="25.186843872070313" lon="-80.242080688476562">
        <ele>-4.1885986328125</ele>
      </trkpt>
      <trkpt lat="25.186886787414551" lon="-80.241951942443848">
        <ele>0.6180419921875</ele>
      </trkpt>
      <trkpt lat="25.186972618103027" lon="-80.241801738739014">
        <ele>3.021240234375</ele>
      </trkpt>
      <trkpt lat="25.187122821807861" lon="-80.241715908050537">
        <ele>-83.97802734375</ele>
      </trkpt>
      <trkpt lat="25.187294483184814" lon="-80.24165153503418">
        <ele>-69.0775146484375</ele>
      </trkpt>
      <trkpt lat="25.18740177154541" lon="-80.241587162017822">
        <ele>-102.7237548828125</ele>
      </trkpt>
      <trkpt lat="25.187187194824219" lon="-80.242359638214111">
        <ele>-61.86767578125</ele>
      </trkpt>
      <trkpt lat="25.187337398529053" lon="-80.241973400115967">
        <ele>-3.227294921875</ele>
      </trkpt>
      <trkpt lat="25.187230110168457" lon="-80.241715908050537">
        <ele>9.7506103515625</ele>
      </trkpt>
      <trkpt lat="25.187551975250244" lon="-80.242230892181396">
        <ele>14.5570068359375</ele>
      </trkpt>
      <trkpt lat="25.187723636627197" lon="-80.242488384246826">
        <ele>5.9052734375</ele>
      </trkpt>
      <trkpt lat="25.187873840332031" lon="-80.242745876312256">
        <ele>-109.93359375</ele>
      </trkpt>
    </trkseg>
  </trk>

  <trk>
    <name>07-JUL-06 SA</name>
    <extensions>
      <gpxx:TrackExtension>
        <gpxx:DisplayColor>DarkGray</gpxx:DisplayColor>
      </gpxx:TrackExtension>
    </extensions>
    <trkseg>
      <trkpt lat="25.185275869444013" lon="-80.242626685649157">
        <ele>12.6343994140625</ele>
        <time>2006-07-07T19:18:06Z</time>
      </trkpt>
      <trkpt lat="25.185448871925473" lon="-80.242554349824786">
        <ele>13.5958251953125</ele>
        <time>2006-07-07T19:18:36Z</time>
      </trkpt>
      <trkpt lat="25.185776520520449" lon="-80.242316639050841">
        <ele>16.96044921875</ele>
        <time>2006-07-07T19:19:06Z</time>
      </trkpt>
      <trkpt lat="25.186183210462332" lon="-80.242311358451843">
        <ele>19.36376953125</ele>
        <time>2006-07-07T19:19:36Z</time>
      </trkpt>
      <trkpt lat="25.186462160199881" lon="-80.242245392873883">
        <ele>19.8443603515625</ele>
        <time>2006-07-07T19:20:06Z</time>
      </trkpt>
      <trkpt lat="25.186640443280339" lon="-80.2421944309026">
        <ele>19.36376953125</ele>
        <time>2006-07-07T19:20:36Z</time>
      </trkpt>
      <trkpt lat="25.186789557337761" lon="-80.242135170847178">
        <ele>12.6343994140625</ele>
        <time>2006-07-07T19:21:06Z</time>
      </trkpt>
      <trkpt lat="25.18684814684093" lon="-80.24192956276238">
        <ele>7.34716796875</ele>
        <time>2006-07-07T19:21:36Z</time>
      </trkpt>
      <trkpt lat="25.18672451376915" lon="-80.241834679618478">
        <ele>2.5406494140625</ele>
        <time>2006-07-07T19:22:06Z</time>
      </trkpt>
      <trkpt lat="25.186614962294698" lon="-80.241733761504292">
        <ele>4.94384765625</ele>
        <time>2006-07-07T19:22:36Z</time>
      </trkpt>
      <trkpt lat="25.186603311449289" lon="-80.242043556645513">
        <ele>5.424560546875</ele>
        <time>2006-07-07T19:23:06Z</time>
      </trkpt>
      <trkpt lat="25.186672378331423" lon="-80.242033582180738">
        <ele>2.5406494140625</ele>
        <time>2006-07-07T19:23:36Z</time>
      </trkpt>
      <trkpt lat="25.186707666143775" lon="-80.242038862779737">
        <ele>2.5406494140625</ele>
        <time>2006-07-07T19:24:06Z</time>
      </trkpt>
      <trkpt lat="25.186699954792857" lon="-80.2421201672405">
        <ele>3.982666015625</ele>
        <time>2006-07-07T19:24:36Z</time>
      </trkpt>
      <trkpt lat="25.186783187091351" lon="-80.242157885804772">
        <ele>4.4632568359375</ele>
        <time>2006-07-07T19:25:06Z</time>
      </trkpt>
      <trkpt lat="25.186815792694688" lon="-80.242264000698924">
        <ele>4.94384765625</ele>
        <time>2006-07-07T19:25:36Z</time>
      </trkpt>
      <trkpt lat="25.186809673905373" lon="-80.242166686803102">
        <ele>2.5406494140625</ele>
        <time>2006-07-07T19:26:06Z</time>
      </trkpt>
      <trkpt lat="25.186766926199198" lon="-80.242043053731322">
        <ele>1.579345703125</ele>
        <time>2006-07-07T19:26:36Z</time>
      </trkpt>
      <trkpt lat="25.186870861798525" lon="-80.242065181955695">
        <ele>-0.3433837890625</ele>
        <time>2006-07-07T19:27:06Z</time>
      </trkpt>
      <trkpt lat="25.186908077448606" lon="-80.242039700970054">
        <ele>-0.3433837890625</ele>
        <time>2006-07-07T19:27:36Z</time>
      </trkpt>
      <trkpt lat="25.186910424381495" lon="-80.241983290761709">
        <ele>1.0986328125</ele>
        <time>2006-07-07T19:28:06Z</time>
      </trkpt>
      <trkpt lat="25.186976976692677" lon="-80.242130560800433">
        <ele>-1.7852783203125</ele>
        <time>2006-07-07T19:28:36Z</time>
      </trkpt>
      <trkpt lat="25.18703824840486" lon="-80.242153946310282">
        <ele>0.137451171875</ele>
        <time>2006-07-07T19:29:06Z</time>
      </trkpt>
      <trkpt lat="25.187062388285995" lon="-80.24204975925386">
        <ele>1.579345703125</ele>
        <time>2006-07-07T19:29:36Z</time>
      </trkpt>
      <trkpt lat="25.18707831390202" lon="-80.242039281874895">
        <ele>-0.8240966796875</ele>
        <time>2006-07-07T19:30:06Z</time>
      </trkpt>
      <trkpt lat="25.18706850707531" lon="-80.242063002660871">
        <ele>0.137451171875</ele>
        <time>2006-07-07T19:30:36Z</time>
      </trkpt>
      <trkpt lat="25.187083510681987" lon="-80.242004245519638">
        <ele>3.501953125</ele>
        <time>2006-07-07T19:31:06Z</time>
      </trkpt>
      <trkpt lat="25.187065908685327" lon="-80.24198186583817">
        <ele>2.5406494140625</ele>
        <time>2006-07-07T19:31:36Z</time>
      </trkpt>
      <trkpt lat="25.187188284471631" lon="-80.24202830158174">
        <ele>0.137451171875</ele>
        <time>2006-07-07T19:32:06Z</time>
      </trkpt>
      <trkpt lat="25.18727034330368" lon="-80.241985218599439">
        <ele>-1.7852783203125</ele>
        <time>2006-07-07T19:32:36Z</time>
      </trkpt>
      <trkpt lat="25.187284424901009" lon="-80.241687744855881">
        <ele>-1.7852783203125</ele>
        <time>2006-07-07T19:33:29Z</time>
      </trkpt>
      <trkpt lat="25.18723807297647" lon="-80.241629239171743">
        <ele>1.579345703125</ele>
        <time>2006-07-07T19:33:59Z</time>
      </trkpt>
      <trkpt lat="25.187280233949423" lon="-80.241632675752044">
        <ele>-0.3433837890625</ele>
        <time>2006-07-07T19:34:29Z</time>
      </trkpt>
      <trkpt lat="25.187247879803181" lon="-80.241624880582094">
        <ele>-0.3433837890625</ele>
        <time>2006-07-07T19:34:59Z</time>
      </trkpt>
      <trkpt lat="25.187235390767455" lon="-80.241630915552378">
        <ele>0.6180419921875</ele>
        <time>2006-07-07T19:35:29Z</time>
      </trkpt>
      <trkpt lat="25.187268583104014" lon="-80.241607110947371">
        <ele>1.579345703125</ele>
        <time>2006-07-07T19:35:59Z</time>
      </trkpt>
      <trkpt lat="25.187354497611523" lon="-80.241619432345033">
        <ele>3.021240234375</ele>
        <time>2006-07-07T19:36:29Z</time>
      </trkpt>
      <trkpt lat="25.187428258359432" lon="-80.241613481193781">
        <ele>0.137451171875</ele>
        <time>2006-07-07T19:36:59Z</time>
      </trkpt>
      <trkpt lat="25.187427252531052" lon="-80.241631334647536">
        <ele>-2.7467041015625</ele>
        <time>2006-07-07T19:37:29Z</time>
      </trkpt>
      <trkpt lat="25.187431275844574" lon="-80.241642650216818">
        <ele>0.137451171875</ele>
        <time>2006-07-07T19:37:59Z</time>
      </trkpt>
      <trkpt lat="25.187454577535391" lon="-80.241615073755383">
        <ele>2.5406494140625</ele>
        <time>2006-07-07T19:38:29Z</time>
      </trkpt>
      <trkpt lat="25.187481734901667" lon="-80.241633681580424">
        <ele>1.0986328125</ele>
        <time>2006-07-07T19:38:59Z</time>
      </trkpt>
      <trkpt lat="25.187473855912685" lon="-80.241651702672243">
        <ele>1.579345703125</ele>
        <time>2006-07-07T19:39:29Z</time>
      </trkpt>
      <trkpt lat="25.187484249472618" lon="-80.241627478972077">
        <ele>0.6180419921875</ele>
        <time>2006-07-07T19:39:59Z</time>
      </trkpt>
      <trkpt lat="25.187504198402166" lon="-80.241638207808137">
        <ele>1.0986328125</ele>
        <time>2006-07-07T19:40:29Z</time>
      </trkpt>
      <trkpt lat="25.1874990016222" lon="-80.241612140089273">
        <ele>2.5406494140625</ele>
        <time>2006-07-07T19:40:59Z</time>
      </trkpt>
      <trkpt lat="25.187481818720698" lon="-80.241614151746035">
        <ele>1.579345703125</ele>
        <time>2006-07-07T19:41:29Z</time>
      </trkpt>
      <trkpt lat="25.187493218109012" lon="-80.241650026291609">
        <ele>-0.3433837890625</ele>
        <time>2006-07-07T19:41:59Z</time>
      </trkpt>
      <trkpt lat="25.187508473172784" lon="-80.241640135645866">
        <ele>0.6180419921875</ele>
        <time>2006-07-07T19:42:29Z</time>
      </trkpt>
      <trkpt lat="25.18753957003355" lon="-80.241644326597452">
        <ele>-0.8240966796875</ele>
        <time>2006-07-07T19:42:59Z</time>
      </trkpt>
      <trkpt lat="25.187534876167774" lon="-80.24167156778276">
        <ele>-0.8240966796875</ele>
        <time>2006-07-07T19:43:29Z</time>
      </trkpt>
      <trkpt lat="25.187532110139728" lon="-80.241654887795448">
        <ele>0.137451171875</ele>
        <time>2006-07-07T19:43:59Z</time>
      </trkpt>
      <trkpt lat="25.187513502314687" lon="-80.241619097068906">
        <ele>0.137451171875</ele>
        <time>2006-07-07T19:44:29Z</time>
      </trkpt>
      <trkpt lat="25.1875214651227" lon="-80.241627059876919">
        <ele>0.137451171875</ele>
        <time>2006-07-07T19:44:59Z</time>
      </trkpt>
      <trkpt lat="25.187512328848243" lon="-80.241608787328005">
        <ele>-0.8240966796875</ele>
        <time>2006-07-07T19:45:29Z</time>
      </trkpt>
      <trkpt lat="25.187515346333385" lon="-80.24162077344954">
        <ele>0.137451171875</ele>
        <time>2006-07-07T19:45:59Z</time>
      </trkpt>
      <trkpt lat="25.187520626932383" lon="-80.241614989936352">
        <ele>0.137451171875</ele>
        <time>2006-07-07T19:46:29Z</time>
      </trkpt>
      <trkpt lat="25.187523476779461" lon="-80.241608116775751">
        <ele>0.137451171875</ele>
        <time>2006-07-07T19:46:59Z</time>
      </trkpt>
      <trkpt lat="25.187541749328375" lon="-80.241596968844533">
        <ele>0.137451171875</ele>
        <time>2006-07-07T19:47:29Z</time>
      </trkpt>
      <trkpt lat="25.187557507306337" lon="-80.241577355191112">
        <ele>0.137451171875</ele>
        <time>2006-07-07T19:47:59Z</time>
      </trkpt>
      <trkpt lat="25.187520543113351" lon="-80.241610212251544">
        <ele>0.6180419921875</ele>
        <time>2006-07-07T19:48:29Z</time>
      </trkpt>
      <trkpt lat="25.187516519799829" lon="-80.24158900603652">
        <ele>-2.2659912109375</ele>
        <time>2006-07-07T19:48:59Z</time>
      </trkpt>
      <trkpt lat="25.187508892267942" lon="-80.241636782884598">
        <ele>-2.7467041015625</ele>
        <time>2006-07-07T19:49:42Z</time>
      </trkpt>
      <trkpt lat="25.187445357441902" lon="-80.241612223908305">
        <ele>-2.7467041015625</ele>
        <time>2006-07-07T19:50:12Z</time>
      </trkpt>
      <trkpt lat="25.18747947178781" lon="-80.241627059876919">
        <ele>14.076416015625</ele>
        <time>2006-07-07T19:52:02Z</time>
      </trkpt>
      <trkpt lat="25.187543090432882" lon="-80.24155531078577">
        <ele>1.0986328125</ele>
        <time>2006-07-07T19:52:32Z</time>
      </trkpt>
      <trkpt lat="25.187497241422534" lon="-80.241421367973089">
        <ele>0.6180419921875</ele>
        <time>2006-07-07T19:53:02Z</time>
      </trkpt>
      <trkpt lat="25.187416942790151" lon="-80.241235038265586">
        <ele>1.0986328125</ele>
        <time>2006-07-07T19:53:32Z</time>
      </trkpt>
      <trkpt lat="25.187454745173454" lon="-80.241197571158409">
        <ele>1.579345703125</ele>
        <time>2006-07-07T19:54:02Z</time>
      </trkpt>
      <trkpt lat="25.187600925564766" lon="-80.241345008835196">
        <ele>0.6180419921875</ele>
        <time>2006-07-07T19:54:32Z</time>
      </trkpt>
      <trkpt lat="25.187666472047567" lon="-80.241425558924675">
        <ele>1.0986328125</ele>
        <time>2006-07-07T19:55:02Z</time>
      </trkpt>
      <trkpt lat="25.187656916677952" lon="-80.241562351584435">
        <ele>2.06005859375</ele>
        <time>2006-07-07T19:55:32Z</time>
      </trkpt>
      <trkpt lat="25.187577959150076" lon="-80.241735018789768">
        <ele>3.021240234375</ele>
        <time>2006-07-07T19:56:02Z</time>
      </trkpt>
      <trkpt lat="25.187498163431883" lon="-80.241891508921981">
        <ele>2.06005859375</ele>
        <time>2006-07-07T19:56:32Z</time>
      </trkpt>
      <trkpt lat="25.187457092106342" lon="-80.242079431191087">
        <ele>3.021240234375</ele>
        <time>2006-07-07T19:57:02Z</time>
      </trkpt>
      <trkpt lat="25.187341840937734" lon="-80.242119496688247">
        <ele>3.021240234375</ele>
        <time>2006-07-07T19:57:32Z</time>
      </trkpt>
      <trkpt lat="25.187371177598834" lon="-80.242137098684907">
        <ele>2.06005859375</ele>
        <time>2006-07-07T19:58:02Z</time>
      </trkpt>
      <trkpt lat="25.187412248924375" lon="-80.242121256887913">
        <ele>1.579345703125</ele>
        <time>2006-07-07T19:58:32Z</time>
      </trkpt>
      <trkpt lat="25.187471341341734" lon="-80.242097536101937">
        <ele>1.0986328125</ele>
        <time>2006-07-07T19:59:02Z</time>
      </trkpt>
      <trkpt lat="25.187515765428543" lon="-80.242069121450186">
        <ele>2.5406494140625</ele>
        <time>2006-07-07T19:59:32Z</time>
      </trkpt>
      <trkpt lat="25.187631687149405" lon="-80.241925707086921">
        <ele>1.579345703125</ele>
        <time>2006-07-07T20:00:02Z</time>
      </trkpt>
      <trkpt lat="25.187753727659583" lon="-80.241765864193439">
        <ele>1.579345703125</ele>
        <time>2006-07-07T20:00:32Z</time>
      </trkpt>
      <trkpt lat="25.18771693110466" lon="-80.241558663547039">
        <ele>1.0986328125</ele>
        <time>2006-07-07T20:01:02Z</time>
      </trkpt>
      <trkpt lat="25.187683403491974" lon="-80.241348193958402">
        <ele>2.5406494140625</ele>
        <time>2006-07-07T20:01:32Z</time>
      </trkpt>
      <trkpt lat="25.187681391835213" lon="-80.241133701056242">
        <ele>2.5406494140625</ele>
        <time>2006-07-07T20:02:02Z</time>
      </trkpt>
      <trkpt lat="25.187768144533038" lon="-80.241151973605156">
        <ele>4.94384765625</ele>
        <time>2006-07-07T20:02:32Z</time>
      </trkpt>
      <trkpt lat="25.1878806296736" lon="-80.241262027993798">
        <ele>3.021240234375</ele>
        <time>2006-07-07T20:03:02Z</time>
      </trkpt>
      <trkpt lat="25.187821788713336" lon="-80.241431007161736">
        <ele>4.4632568359375</ele>
        <time>2006-07-07T20:03:32Z</time>
      </trkpt>
      <trkpt lat="25.187775939702988" lon="-80.241609793156385">
        <ele>3.982666015625</ele>
        <time>2006-07-07T20:04:02Z</time>
      </trkpt>
      <trkpt lat="25.187856238335371" lon="-80.241610798984766">
        <ele>3.501953125</ele>
        <time>2006-07-07T20:04:32Z</time>
      </trkpt>
      <trkpt lat="25.187800163403153" lon="-80.241423295810819">
        <ele>4.4632568359375</ele>
        <time>2006-07-07T20:05:02Z</time>
      </trkpt>
      <trkpt lat="25.187721122056246" lon="-80.24124744348228">
        <ele>4.94384765625</ele>
        <time>2006-07-07T20:05:32Z</time>
      </trkpt>
      <trkpt lat="25.187842408195138" lon="-80.241131354123354">
        <ele>3.982666015625</ele>
        <time>2006-07-07T20:06:02Z</time>
      </trkpt>
      <trkpt lat="25.187932346016169" lon="-80.241298237815499">
        <ele>1.579345703125</ele>
        <time>2006-07-07T20:06:32Z</time>
      </trkpt>
      <trkpt lat="25.187973333522677" lon="-80.241472665220499">
        <ele>-0.8240966796875</ele>
        <time>2006-07-07T20:07:02Z</time>
      </trkpt>
      <trkpt lat="25.187995629385114" lon="-80.241654552519321">
        <ele>0.137451171875</ele>
        <time>2006-07-07T20:07:32Z</time>
      </trkpt>
      <trkpt lat="25.188131080940366" lon="-80.241678776219487">
        <ele>-0.3433837890625</ele>
        <time>2006-07-07T20:08:02Z</time>
      </trkpt>
      <trkpt lat="25.188105683773756" lon="-80.241484735161066">
        <ele>1.0986328125</ele>
        <time>2006-07-07T20:08:32Z</time>
      </trkpt>
      <trkpt lat="25.188136026263237" lon="-80.241285748779774">
        <ele>1.0986328125</ele>
        <time>2006-07-07T20:09:02Z</time>
      </trkpt>
      <trkpt lat="25.188074167817831" lon="-80.241115260869265">
        <ele>1.0986328125</ele>
        <time>2006-07-07T20:09:32Z</time>
      </trkpt>
      <trkpt lat="25.187994120642543" lon="-80.240997914224863">
        <ele>1.0986328125</ele>
        <time>2006-07-07T20:10:02Z</time>
      </trkpt>
      <trkpt lat="25.188039047643542" lon="-80.240914179012179">
        <ele>1.579345703125</ele>
        <time>2006-07-07T20:10:32Z</time>
      </trkpt>
      <trkpt lat="25.188082968816161" lon="-80.241096988320351">
        <ele>0.137451171875</ele>
        <time>2006-07-07T20:11:02Z</time>
      </trkpt>
      <trkpt lat="25.18815815448761" lon="-80.241064634174109">
        <ele>1.0986328125</ele>
        <time>2006-07-07T20:11:32Z</time>
      </trkpt>
      <trkpt lat="25.18817818723619" lon="-80.241048876196146">
        <ele>1.0986328125</ele>
        <time>2006-07-07T20:12:02Z</time>
      </trkpt>
      <trkpt lat="25.188087914139032" lon="-80.240971092134714">
        <ele>1.579345703125</ele>
        <time>2006-07-07T20:12:32Z</time>
      </trkpt>
      <trkpt lat="25.188147760927677" lon="-80.240886686369777">
        <ele>1.0986328125</ele>
        <time>2006-07-07T20:13:02Z</time>
      </trkpt>
      <trkpt lat="25.188210792839527" lon="-80.241026496514678">
        <ele>1.579345703125</ele>
        <time>2006-07-07T20:13:32Z</time>
      </trkpt>
      <trkpt lat="25.188346244394779" lon="-80.241112494841218">
        <ele>0.137451171875</ele>
        <time>2006-07-07T20:14:02Z</time>
      </trkpt>
      <trkpt lat="25.188305508345366" lon="-80.240992968901992">
        <ele>1.579345703125</ele>
        <time>2006-07-07T20:14:32Z</time>
      </trkpt>
      <trkpt lat="25.188216492533684" lon="-80.240845195949078">
        <ele>1.579345703125</ele>
        <time>2006-07-07T20:15:02Z</time>
      </trkpt>
      <trkpt lat="25.18811616115272" lon="-80.240780990570784">
        <ele>2.06005859375</ele>
        <time>2006-07-07T20:15:32Z</time>
      </trkpt>
      <trkpt lat="25.188092440366745" lon="-80.240731118246913">
        <ele>0.6180419921875</ele>
        <time>2006-07-07T20:16:02Z</time>
      </trkpt>
      <trkpt lat="25.187964700162411" lon="-80.240656100213528">
        <ele>3.021240234375</ele>
        <time>2006-07-07T20:16:32Z</time>
      </trkpt>
      <trkpt lat="25.187843414023519" lon="-80.24065425619483">
        <ele>2.5406494140625</ele>
        <time>2006-07-07T20:17:02Z</time>
      </trkpt>
      <trkpt lat="25.187785411253572" lon="-80.240665152668953">
        <ele>3.501953125</ele>
        <time>2006-07-07T20:17:32Z</time>
      </trkpt>
      <trkpt lat="25.187729755416512" lon="-80.240672780200839">
        <ele>3.501953125</ele>
        <time>2006-07-07T20:18:02Z</time>
      </trkpt>
      <trkpt lat="25.187663957476616" lon="-80.24076322093606">
        <ele>2.5406494140625</ele>
        <time>2006-07-07T20:18:32Z</time>
      </trkpt>
      <trkpt lat="25.187607211992145" lon="-80.240874867886305">
        <ele>3.021240234375</ele>
        <time>2006-07-07T20:19:02Z</time>
      </trkpt>
      <trkpt lat="25.187570080161095" lon="-80.241021048277617">
        <ele>3.021240234375</ele>
        <time>2006-07-07T20:19:32Z</time>
      </trkpt>
      <trkpt lat="25.18753420561552" lon="-80.241165133193135">
        <ele>5.9052734375</ele>
        <time>2006-07-07T20:20:02Z</time>
      </trkpt>
      <trkpt lat="25.187488356605172" lon="-80.241303518414497">
        <ele>3.982666015625</ele>
        <time>2006-07-07T20:20:32Z</time>
      </trkpt>
      <trkpt lat="25.187439071014524" lon="-80.241449447348714">
        <ele>3.021240234375</ele>
        <time>2006-07-07T20:21:02Z</time>
      </trkpt>
      <trkpt lat="25.187502522021532" lon="-80.241549862548709">
        <ele>4.4632568359375</ele>
        <time>2006-07-07T20:21:32Z</time>
      </trkpt>
      <trkpt lat="25.187530098482966" lon="-80.241573918610811">
        <ele>3.021240234375</ele>
        <time>2006-07-07T20:22:02Z</time>
      </trkpt>
      <trkpt lat="25.187523225322366" lon="-80.241574672982097">
        <ele>2.5406494140625</ele>
        <time>2006-07-07T20:22:32Z</time>
      </trkpt>
      <trkpt lat="25.187500845640898" lon="-80.241584395989776">
        <ele>3.982666015625</ele>
        <time>2006-07-07T20:23:02Z</time>
      </trkpt>
      <trkpt lat="25.187522135674953" lon="-80.241620941087604">
        <ele>0.6180419921875</ele>
        <time>2006-07-07T20:23:32Z</time>
      </trkpt>
      <trkpt lat="25.187516184523702" lon="-80.241626473143697">
        <ele>1.0986328125</ele>
        <time>2006-07-07T20:24:02Z</time>
      </trkpt>
      <trkpt lat="25.187507132068276" lon="-80.241621527820826">
        <ele>2.5406494140625</ele>
        <time>2006-07-07T20:24:32Z</time>
      </trkpt>
      <trkpt lat="25.187504617497325" lon="-80.241618258878589">
        <ele>0.137451171875</ele>
        <time>2006-07-07T20:25:02Z</time>
      </trkpt>
      <trkpt lat="25.187522219493985" lon="-80.241618677973747">
        <ele>-1.7852783203125</ele>
        <time>2006-07-07T20:25:32Z</time>
      </trkpt>
      <trkpt lat="25.187509562820196" lon="-80.241619264706969">
        <ele>-1.7852783203125</ele>
        <time>2006-07-07T20:26:02Z</time>
      </trkpt>
      <trkpt lat="25.187498414888978" lon="-80.241595460101962">
        <ele>-2.7467041015625</ele>
        <time>2006-07-07T20:26:32Z</time>
      </trkpt>
      <trkpt lat="25.18749120645225" lon="-80.241604680195451">
        <ele>-0.8240966796875</ele>
        <time>2006-07-07T20:27:02Z</time>
      </trkpt>
      <trkpt lat="25.187420295551419" lon="-80.241639297455549">
        <ele>1.0986328125</ele>
        <time>2006-07-07T20:27:32Z</time>
      </trkpt>
      <trkpt lat="25.187290543690324" lon="-80.241581881418824">
        <ele>-0.8240966796875</ele>
        <time>2006-07-07T20:28:02Z</time>
      </trkpt>
      <trkpt lat="25.187241174280643" lon="-80.241662180051208">
        <ele>0.137451171875</ele>
        <time>2006-07-07T20:28:32Z</time>
      </trkpt>
      <trkpt lat="25.187406716868281" lon="-80.241739628836513">
        <ele>2.06005859375</ele>
        <time>2006-07-07T20:29:02Z</time>
      </trkpt>
      <trkpt lat="25.187437143176794" lon="-80.241880947723985">
        <ele>1.0986328125</ele>
        <time>2006-07-07T20:29:32Z</time>
      </trkpt>
      <trkpt lat="25.187324406579137" lon="-80.241908021271229">
        <ele>-0.8240966796875</ele>
        <time>2006-07-07T20:30:02Z</time>
      </trkpt>
      <trkpt lat="25.187382828444242" lon="-80.241869045421481">
        <ele>-0.3433837890625</ele>
        <time>2006-07-07T20:30:32Z</time>
      </trkpt>
      <trkpt lat="25.187436891719699" lon="-80.241781203076243">
        <ele>-0.3433837890625</ele>
        <time>2006-07-07T20:31:02Z</time>
      </trkpt>
    </trkseg>
  </trk>

  <trk>
    <name>07-JUN-06 72A</name>
    <extensions>
      <gpxx:TrackExtension>
        <gpxx:DisplayColor>DarkGray</gpxx:DisplayColor>
      </gpxx:TrackExtension>
    </extensions>
    <trkseg>
      <trkpt lat="25.11015398427844" lon="-80.303750038146973">
        <ele>28.496216</ele>
      </trkpt>
      <trkpt lat="25.110133029520512" lon="-80.303750038146973">
        <ele>2.540649</ele>
      </trkpt>
      <trkpt lat="25.11015398427844" lon="-80.303750038146973">
        <ele>1.098633</ele>
      </trkpt>
      <trkpt lat="25.110176028683782" lon="-80.303856991231441">
        <ele>0.618042</ele>
      </trkpt>
      <trkpt lat="25.110176028683782" lon="-80.303985988721251">
        <ele>0.137451</ele>
      </trkpt>
      <trkpt lat="25.11023998260498" lon="-80.304179023951292">
        <ele>-1.304688</ele>
      </trkpt>
      <trkpt lat="25.11023998260498" lon="-80.304500972852111">
        <ele>0.618042</ele>
      </trkpt>
      <trkpt lat="25.11019698344171" lon="-80.30480096116662">
        <ele>1.098633</ele>
      </trkpt>
      <trkpt lat="25.11011098511517" lon="-80.304694008082151">
        <ele>1.579346</ele>
      </trkpt>
      <trkpt lat="25.11011098511517" lon="-80.304394019767642">
        <ele>0.137451</ele>
      </trkpt>
      <trkpt lat="25.11011098511517" lon="-80.304308021441102">
        <ele>0.137451</ele>
      </trkpt>
      <trkpt lat="25.11015398427844" lon="-80.304308021441102">
        <ele>0.137451</ele>
      </trkpt>
      <trkpt lat="25.110133029520512" lon="-80.304222023114562">
        <ele>0.137451</ele>
      </trkpt>
      <trkpt lat="25.110090030357242" lon="-80.304222023114562">
        <ele>0.137451</ele>
      </trkpt>
      <trkpt lat="25.110090030357242" lon="-80.304114986211061">
        <ele>0.137451</ele>
      </trkpt>
      <trkpt lat="25.11002498678863" lon="-80.303942989557981">
        <ele>0.618042</ele>
      </trkpt>
      <trkpt lat="25.10998198762536" lon="-80.303750038146973">
        <ele>-0.343384</ele>
      </trkpt>
      <trkpt lat="25.109961032867432" lon="-80.303813992068172">
        <ele>1.098633</ele>
      </trkpt>
      <trkpt lat="25.109961032867432" lon="-80.303899990394711">
        <ele>1.098633</ele>
      </trkpt>
      <trkpt lat="25.110047031193972" lon="-80.304071987047791">
        <ele>0.137451</ele>
      </trkpt>
      <trkpt lat="25.110133029520512" lon="-80.304371975362301">
        <ele>-0.343384</ele>
      </trkpt>
      <trkpt lat="25.110347019508481" lon="-80.304586971178651">
        <ele>2.540649</ele>
      </trkpt>
      <trkpt lat="25.110304020345211" lon="-80.304608009755611">
        <ele>0.618042</ele>
      </trkpt>
      <trkpt lat="25.110176028683782" lon="-80.304500972852111">
        <ele>0.618042</ele>
      </trkpt>
      <trkpt lat="25.109939994290471" lon="-80.304071987047791">
        <ele>1.579346</ele>
      </trkpt>
      <trkpt lat="25.109896995127201" lon="-80.303856991231441">
        <ele>0.618042</ele>
      </trkpt>
      <trkpt lat="25.109853995963931" lon="-80.303856991231441">
        <ele>0.618042</ele>
      </trkpt>
      <trkpt lat="25.109918033704162" lon="-80.303965033963323">
        <ele>-0.343384</ele>
      </trkpt>
      <trkpt lat="25.109939994290471" lon="-80.304222023114562">
        <ele>3.02124</ele>
      </trkpt>
      <trkpt lat="25.109896995127201" lon="-80.304586971178651">
        <ele>1.098633</ele>
      </trkpt>
      <trkpt lat="25.109724998474121" lon="-80.304973041638732">
        <ele>2.540649</ele>
      </trkpt>
      <trkpt lat="25.109703959897161" lon="-80.305122993886471">
        <ele>2.540649</ele>
      </trkpt>
      <trkpt lat="25.109553001821041" lon="-80.305231036618352">
        <ele>0.618042</ele>
      </trkpt>
      <trkpt lat="25.109531963244081" lon="-80.305402027443051">
        <ele>1.098633</ele>
      </trkpt>
      <trkpt lat="25.109488964080811" lon="-80.305466987192631">
        <ele>1.098633</ele>
      </trkpt>
      <trkpt lat="25.109402965754271" lon="-80.305466987192631">
        <ele>1.098633</ele>
      </trkpt>
      <trkpt lat="25.109273968264461" lon="-80.305145038291812">
        <ele>0.618042</ele>
      </trkpt>
      <trkpt lat="25.109253013506532" lon="-80.30492995865643">
        <ele>0.618042</ele>
      </trkpt>
      <trkpt lat="25.109124016016722" lon="-80.304500972852111">
        <ele>0.618042</ele>
      </trkpt>
      <trkpt lat="25.109081016853452" lon="-80.304480018094182">
        <ele>0.137451</ele>
      </trkpt>
      <trkpt lat="25.109081016853452" lon="-80.304565010592341">
        <ele>-1.304688</ele>
      </trkpt>
      <trkpt lat="25.109273968264461" lon="-80.30484396032989">
        <ele>2.540649</ele>
      </trkpt>
      <trkpt lat="25.109425010159612" lon="-80.305059039965272">
        <ele>2.540649</ele>
      </trkpt>
      <trkpt lat="25.109445964917541" lon="-80.305036995559931">
        <ele>0.618042</ele>
      </trkpt>
      <trkpt lat="25.109425010159612" lon="-80.305059039965272">
        <ele>0.137451</ele>
      </trkpt>
      <trkpt lat="25.109553001821041" lon="-80.305122993886471">
        <ele>2.060059</ele>
      </trkpt>
      <trkpt lat="25.109596000984311" lon="-80.305208992213011">
        <ele>2.540649</ele>
      </trkpt>
      <trkpt lat="25.109553001821041" lon="-80.305294990539551">
        <ele>1.579346</ele>
      </trkpt>
      <trkpt lat="25.109488964080811" lon="-80.305274035781622">
        <ele>0.618042</ele>
      </trkpt>
      <trkpt lat="25.109402965754271" lon="-80.305359028279781">
        <ele>-0.343384</ele>
      </trkpt>
      <trkpt lat="25.109359966591001" lon="-80.305337989702821">
        <ele>0.137451</ele>
      </trkpt>
      <trkpt lat="25.109316967427731" lon="-80.305380988866091">
        <ele>0.137451</ele>
      </trkpt>
      <trkpt lat="25.109230969101191" lon="-80.305380988866091">
        <ele>-0.343384</ele>
      </trkpt>
      <trkpt lat="25.108910026028752" lon="-80.305016040802002">
        <ele>0.618042</ele>
      </trkpt>
      <trkpt lat="25.108758984133601" lon="-80.304909003898501">
        <ele>0.137451</ele>
      </trkpt>
      <trkpt lat="25.108781028538942" lon="-80.304995002225041">
        <ele>0.137451</ele>
      </trkpt>
      <trkpt lat="25.108910026028752" lon="-80.305145038291812">
        <ele>1.579346</ele>
      </trkpt>
      <trkpt lat="25.108953025192022" lon="-80.305231036618352">
        <ele>0.137451</ele>
      </trkpt>
      <trkpt lat="25.109016979113221" lon="-80.305251991376281">
        <ele>-0.343384</ele>
      </trkpt>
      <trkpt lat="25.108995018526912" lon="-80.305294990539551">
        <ele>-0.824097</ele>
      </trkpt>
      <trkpt lat="25.108930980786681" lon="-80.305316029116511">
        <ele>-0.824097</ele>
      </trkpt>
      <trkpt lat="25.109038017690182" lon="-80.305402027443051">
        <ele>2.540649</ele>
      </trkpt>
      <trkpt lat="25.109296012669802" lon="-80.30576697550714">
        <ele>0.137451</ele>
      </trkpt>
      <trkpt lat="25.109253013506532" lon="-80.305831013247371">
        <ele>1.098633</ele>
      </trkpt>
      <trkpt lat="25.109188975766301" lon="-80.30585297383368">
        <ele>-0.824097</ele>
      </trkpt>
      <trkpt lat="25.109253013506532" lon="-80.305917011573911">
        <ele>-1.304688</ele>
      </trkpt>
      <trkpt lat="25.109230969101191" lon="-80.30598197132349">
        <ele>-1.304688</ele>
      </trkpt>
      <trkpt lat="25.109167015179992" lon="-80.305960010737181">
        <ele>-0.343384</ele>
      </trkpt>
      <trkpt lat="25.109081016853452" lon="-80.305874012410641">
        <ele>-0.824097</ele>
      </trkpt>
      <trkpt lat="25.109124016016722" lon="-80.30585297383368">
        <ele>-0.824097</ele>
      </trkpt>
      <trkpt lat="25.109081016853452" lon="-80.305789019912481">
        <ele>-0.343384</ele>
      </trkpt>
      <trkpt lat="25.108673991635442" lon="-80.305574024096131">
        <ele>-1.304688</ele>
      </trkpt>
      <trkpt lat="25.108630992472172" lon="-80.30559497885406">
        <ele>-0.343384</ele>
      </trkpt>
      <trkpt lat="25.108695030212402" lon="-80.3056809771806">
        <ele>-1.304688</ele>
      </trkpt>
      <trkpt lat="25.108801983296871" lon="-80.305746020749211">
        <ele>-0.343384</ele>
      </trkpt>
      <trkpt lat="25.108910026028752" lon="-80.305746020749211">
        <ele>-0.343384</ele>
      </trkpt>
      <trkpt lat="25.108910026028752" lon="-80.30576697550714">
        <ele>-0.824097</ele>
      </trkpt>
      <trkpt lat="25.108995018526912" lon="-80.30585297383368">
        <ele>-0.343384</ele>
      </trkpt>
      <trkpt lat="25.109359966591001" lon="-80.306003009900451">
        <ele>-0.824097</ele>
      </trkpt>
      <trkpt lat="25.109273968264461" lon="-80.30606696382165">
        <ele>-1.304688</ele>
      </trkpt>
      <trkpt lat="25.109167015179992" lon="-80.30606696382165">
        <ele>-0.824097</ele>
      </trkpt>
      <trkpt lat="25.108609031885862" lon="-80.30598197132349">
        <ele>-0.343384</ele>
      </trkpt>
      <trkpt lat="25.108372997492552" lon="-80.30580997467041">
        <ele>0.137451</ele>
      </trkpt>
      <trkpt lat="25.108501994982362" lon="-80.305660022422671">
        <ele>-0.343384</ele>
      </trkpt>
      <trkpt lat="25.108609031885862" lon="-80.305488025769591">
        <ele>-0.343384</ele>
      </trkpt>
      <trkpt lat="25.108609031885862" lon="-80.305380988866091">
        <ele>1.579346</ele>
      </trkpt>
      <trkpt lat="25.108867026865482" lon="-80.30488695949316">
        <ele>0.137451</ele>
      </trkpt>
      <trkpt lat="25.108973979949951" lon="-80.30484396032989">
        <ele>-1.304688</ele>
      </trkpt>
      <trkpt lat="25.109210014343262" lon="-80.304651008918881">
        <ele>1.098633</ele>
      </trkpt>
      <trkpt lat="25.109488964080811" lon="-80.304457973688841">
        <ele>0.137451</ele>
      </trkpt>
      <trkpt lat="25.109724998474121" lon="-80.304222023114562">
        <ele>0.618042</ele>
      </trkpt>
      <trkpt lat="25.11002498678863" lon="-80.303836036473513">
        <ele>1.579346</ele>
      </trkpt>
      <trkpt lat="25.110090030357242" lon="-80.303750038146973">
        <ele>0.618042</ele>
      </trkpt>
      <trkpt lat="25.110176028683782" lon="-80.303728999570012">
        <ele>0.618042</ele>
      </trkpt>
      <trkpt lat="25.11019698344171" lon="-80.303686000406742">
        <ele>2.060059</ele>
      </trkpt>
      <trkpt lat="25.11028298176825" lon="-80.303664039820433">
        <ele>11.673218</ele>
      </trkpt>
      <trkpt lat="25.11019698344171" lon="-80.303686000406742">
        <ele>3.02124</ele>
      </trkpt>
      <trkpt lat="25.110176028683782" lon="-80.303664039820433">
        <ele>4.943848</ele>
      </trkpt>
      <trkpt lat="25.110219027847052" lon="-80.303686000406742">
        <ele>5.424561</ele>
      </trkpt>
      <trkpt lat="25.11023998260498" lon="-80.303707038983703">
        <ele>0.137451</ele>
      </trkpt>
      <trkpt lat="25.110176028683782" lon="-80.303728999570012">
        <ele>-0.343384</ele>
      </trkpt>
      <trkpt lat="25.11023998260498" lon="-80.303728999570012">
        <ele>-1.304688</ele>
      </trkpt>
      <trkpt lat="25.11019698344171" lon="-80.303707038983703">
        <ele>-2.746704</ele>
      </trkpt>
      <trkpt lat="25.110261021181941" lon="-80.303686000406742">
        <ele>-9.47583</ele>
      </trkpt>
      <trkpt lat="25.11019698344171" lon="-80.303707038983703">
        <ele>-2.746704</ele>
      </trkpt>
      <trkpt lat="25.11023998260498" lon="-80.303728999570012">
        <ele>-2.265991</ele>
      </trkpt>
      <trkpt lat="25.11015398427844" lon="-80.303707038983703">
        <ele>-4.669312</ele>
      </trkpt>
      <trkpt lat="25.11019698344171" lon="-80.303707038983703">
        <ele>-3.227295</ele>
      </trkpt>
      <trkpt lat="25.110176028683782" lon="-80.303664039820433">
        <ele>-6.111206</ele>
      </trkpt>
      <trkpt lat="25.11028298176825" lon="-80.303406966850162">
        <ele>-5.630493</ele>
      </trkpt>
      <trkpt lat="25.11015398427844" lon="-80.303728999570012">
        <ele>6.866455</ele>
      </trkpt>
      <trkpt lat="25.11019698344171" lon="-80.303686000406742">
        <ele>1.579346</ele>
      </trkpt>
    </trkseg>
  </trk>

  <trk>
    <name>07-JUN-06 72B</name>
    <extensions>
      <gpxx:TrackExtension>
        <gpxx:DisplayColor>DarkGray</gpxx:DisplayColor>
      </gpxx:TrackExtension>
    </extensions>
    <trkseg>
      <trkpt lat="25.113200973719358" lon="-80.304328976199031">
        <ele>-42.160645000000002</ele>
      </trkpt>
      <trkpt lat="25.113286972045898" lon="-80.304200984537601">
        <ele>11.673218</ele>
      </trkpt>
      <trkpt lat="25.113243972882628" lon="-80.303965033963323">
        <ele>9.75061</ele>
      </trkpt>
      <trkpt lat="25.1132230181247" lon="-80.304028987884521">
        <ele>21.286377000000002</ele>
      </trkpt>
      <trkpt lat="25.11300802230835" lon="-80.303793037310243">
        <ele>19.844360000000002</ele>
      </trkpt>
      <trkpt lat="25.11287902481854" lon="-80.303707038983703">
        <ele>18.402343999999999</ele>
      </trkpt>
      <trkpt lat="25.11270803399384" lon="-80.303471004590392">
        <ele>17.441161999999998</ele>
      </trkpt>
      <trkpt lat="25.112599991261959" lon="-80.303385006263852">
        <ele>17.441161999999998</ele>
      </trkpt>
      <trkpt lat="25.112277958542109" lon="-80.303257014602423">
        <ele>17.441161999999998</ele>
      </trkpt>
      <trkpt lat="25.112771987915039" lon="-80.303686000406742">
        <ele>15.999022999999999</ele>
      </trkpt>
      <trkpt lat="25.11296502314508" lon="-80.303234970197082">
        <ele>15.999022999999999</ele>
      </trkpt>
      <trkpt lat="25.113157974556088" lon="-80.303042018786073">
        <ele>-1.785278</ele>
      </trkpt>
      <trkpt lat="25.11318001896143" lon="-80.303191971033812">
        <ele>-5.630493</ele>
      </trkpt>
      <trkpt lat="25.11313701979816" lon="-80.303385006263852">
        <ele>-5.149902</ele>
      </trkpt>
      <trkpt lat="25.112728988751769" lon="-80.303707038983703">
        <ele>-2.746704</ele>
      </trkpt>
      <trkpt lat="25.11257903650403" lon="-80.303899990394711">
        <ele>-40.238036999999998</ele>
      </trkpt>
      <trkpt lat="25.112513992935419" lon="-80.303899990394711">
        <ele>-5.149902</ele>
      </trkpt>
      <trkpt lat="25.11270803399384" lon="-80.303965033963323">
        <ele>2.060059</ele>
      </trkpt>
      <trkpt lat="25.113157974556088" lon="-80.303621040657163">
        <ele>-4.188599</ele>
      </trkpt>
      <trkpt lat="25.113071976229548" lon="-80.303664039820433">
        <ele>-4.669312</ele>
      </trkpt>
      <trkpt lat="25.112986983731389" lon="-80.303879035636783">
        <ele>-5.630493</ele>
      </trkpt>
      <trkpt lat="25.11318001896143" lon="-80.303770992904902">
        <ele>-7.07251</ele>
      </trkpt>
      <trkpt lat="25.113286972045898" lon="-80.303770992904902">
        <ele>23.689575000000001</ele>
      </trkpt>
      <trkpt lat="25.11309402063489" lon="-80.303492965176702">
        <ele>23.689575000000001</ele>
      </trkpt>
      <trkpt lat="25.113114975392818" lon="-80.304050026461482">
        <ele>-18.608398000000001</ele>
      </trkpt>
      <trkpt lat="25.1132230181247" lon="-80.304200984537601">
        <ele>-11.879149999999999</ele>
      </trkpt>
      <trkpt lat="25.113028977066278" lon="-80.304394019767642">
        <ele>-12.359863000000001</ele>
      </trkpt>
      <trkpt lat="25.112814987078309" lon="-80.304394019767642">
        <ele>-12.359863000000001</ele>
      </trkpt>
      <trkpt lat="25.11266503483057" lon="-80.304500972852111">
        <ele>-13.321045</ele>
      </trkpt>
      <trkpt lat="25.112599991261959" lon="-80.304500972852111">
        <ele>-9.47583</ele>
      </trkpt>
      <trkpt lat="25.11287902481854" lon="-80.304672969505191">
        <ele>-10.437256</ele>
      </trkpt>
      <trkpt lat="25.112986983731389" lon="-80.304780006408691">
        <ele>-8.514647999999999</ele>
      </trkpt>
      <trkpt lat="25.11234300211072" lon="-80.304608009755611">
        <ele>-2.746704</ele>
      </trkpt>
      <trkpt lat="25.11253603734076" lon="-80.304823005571961">
        <ele>-1.785278</ele>
      </trkpt>
      <trkpt lat="25.11253603734076" lon="-80.304973041638732">
        <ele>-0.343384</ele>
      </trkpt>
      <trkpt lat="25.11200001463294" lon="-80.304629970341921">
        <ele>-3.707886</ele>
      </trkpt>
      <trkpt lat="25.112149966880679" lon="-80.304973041638732">
        <ele>-3.707886</ele>
      </trkpt>
      <trkpt lat="25.112277958542109" lon="-80.305102039128542">
        <ele>-3.707886</ele>
      </trkpt>
      <trkpt lat="25.11236404068768" lon="-80.305274035781622">
        <ele>0.618042</ele>
      </trkpt>
      <trkpt lat="25.112149966880679" lon="-80.305145038291812">
        <ele>1.098633</ele>
      </trkpt>
      <trkpt lat="25.112149966880679" lon="-80.305208992213011">
        <ele>1.098633</ele>
      </trkpt>
      <trkpt lat="25.11178501881659" lon="-80.304694008082151">
        <ele>-0.824097</ele>
      </trkpt>
      <trkpt lat="25.11187101714313" lon="-80.30488695949316">
        <ele>1.579346</ele>
      </trkpt>
      <trkpt lat="25.11187101714313" lon="-80.305380988866091">
        <ele>-4.188599</ele>
      </trkpt>
      <trkpt lat="25.11178501881659" lon="-80.305531024932861">
        <ele>-0.824097</ele>
      </trkpt>
      <trkpt lat="25.11163498274982" lon="-80.30555197969079">
        <ele>-0.824097</ele>
      </trkpt>
      <trkpt lat="25.112020969390869" lon="-80.304780006408691">
        <ele>-0.824097</ele>
      </trkpt>
      <trkpt lat="25.11152702383697" lon="-80.304780006408691">
        <ele>15.518433</ele>
      </trkpt>
      <trkpt lat="25.11161302216351" lon="-80.304995002225041">
        <ele>7.347168</ele>
      </trkpt>
      <trkpt lat="25.111805973574519" lon="-80.305316029116511">
        <ele>7.347168</ele>
      </trkpt>
      <trkpt lat="25.11167798191309" lon="-80.305423988029361">
        <ele>7.347168</ele>
      </trkpt>
      <trkpt lat="25.1119140163064" lon="-80.305359028279781">
        <ele>-60.425781000000001</ele>
      </trkpt>
      <trkpt lat="25.112106967717409" lon="-80.30484396032989">
        <ele>1.098633</ele>
      </trkpt>
      <trkpt lat="25.113372970372438" lon="-80.304371975362301">
        <ele>-13.321045</ele>
      </trkpt>
      <trkpt lat="25.11326601728797" lon="-80.304285977035761">
        <ele>-0.343384</ele>
      </trkpt>
      <trkpt lat="25.113286972045898" lon="-80.304243983700871">
        <ele>-2.265991</ele>
      </trkpt>
      <trkpt lat="25.113308010622859" lon="-80.304285977035761">
        <ele>0.137451</ele>
      </trkpt>
    </trkseg>
  </trk>

  <trk>
    <name>07-JUN-06 76A</name>
    <extensions>
      <gpxx:TrackExtension>
        <gpxx:DisplayColor>DarkGray</gpxx:DisplayColor>
      </gpxx:TrackExtension>
    </extensions>
    <trkseg>
      <trkpt lat="25.110154151916504" lon="-80.303728580474854">
        <ele>-8.9952392578125</ele>
      </trkpt>
      <trkpt lat="25.110154151916504" lon="-80.303707122802734">
        <ele>-3.227294921875</ele>
      </trkpt>
      <trkpt lat="25.110197067260742" lon="-80.30381441116333">
        <ele>-2.7467041015625</ele>
      </trkpt>
      <trkpt lat="25.110218524932861" lon="-80.304007530212402">
        <ele>-2.2659912109375</ele>
      </trkpt>
      <trkpt lat="25.1102614402771" lon="-80.304157733917236">
        <ele>-5.14990234375</ele>
      </trkpt>
      <trkpt lat="25.110325813293457" lon="-80.304479598999023">
        <ele>-1.7852783203125</ele>
      </trkpt>
      <trkpt lat="25.110390186309814" lon="-80.304479598999023">
        <ele>-9.475830078125</ele>
      </trkpt>
      <trkpt lat="25.110390186309814" lon="-80.304350852966309">
        <ele>-4.1885986328125</ele>
      </trkpt>
      <trkpt lat="25.11023998260498" lon="-80.304007530212402">
        <ele>-3.227294921875</ele>
      </trkpt>
      <trkpt lat="25.110175609588623" lon="-80.303943157196045">
        <ele>-165.2093505859375</ele>
      </trkpt>
      <trkpt lat="25.110154151916504" lon="-80.303878784179687">
        <ele>-1.3046875</ele>
      </trkpt>
      <trkpt lat="25.1102614402771" lon="-80.303964614868164">
        <ele>0.137451171875</ele>
      </trkpt>
      <trkpt lat="25.110282897949219" lon="-80.304093360900879">
        <ele>-2.2659912109375</ele>
      </trkpt>
      <trkpt lat="25.11023998260498" lon="-80.304136276245117">
        <ele>-3.227294921875</ele>
      </trkpt>
      <trkpt lat="25.110368728637695" lon="-80.304265022277832">
        <ele>-1.7852783203125</ele>
      </trkpt>
      <trkpt lat="25.110518932342529" lon="-80.304350852966309">
        <ele>-1.7852783203125</ele>
      </trkpt>
      <trkpt lat="25.110540390014648" lon="-80.304265022277832">
        <ele>-1.3046875</ele>
      </trkpt>
      <trkpt lat="25.110433101654053" lon="-80.304136276245117">
        <ele>-2.2659912109375</ele>
      </trkpt>
      <trkpt lat="25.110304355621338" lon="-80.30381441116333">
        <ele>-3.227294921875</ele>
      </trkpt>
      <trkpt lat="25.110175609588623" lon="-80.303707122802734">
        <ele>-2.2659912109375</ele>
      </trkpt>
      <trkpt lat="25.110132694244385" lon="-80.303771495819092">
        <ele>-3.227294921875</ele>
      </trkpt>
      <trkpt lat="25.110304355621338" lon="-80.30381441116333">
        <ele>-3.7078857421875</ele>
      </trkpt>
      <trkpt lat="25.110454559326172" lon="-80.30381441116333">
        <ele>-3.7078857421875</ele>
      </trkpt>
      <trkpt lat="25.110583305358887" lon="-80.303921699523926">
        <ele>-4.1885986328125</ele>
      </trkpt>
      <trkpt lat="25.110669136047363" lon="-80.303986072540283">
        <ele>-3.7078857421875</ele>
      </trkpt>
      <trkpt lat="25.110540390014648" lon="-80.30407190322876">
        <ele>-2.2659912109375</ele>
      </trkpt>
      <trkpt lat="25.110561847686768" lon="-80.304265022277832">
        <ele>-5.6304931640625</ele>
      </trkpt>
      <trkpt lat="25.110669136047363" lon="-80.304393768310547">
        <ele>-1.7852783203125</ele>
      </trkpt>
      <trkpt lat="25.110669136047363" lon="-80.304243564605713">
        <ele>0.6180419921875</ele>
      </trkpt>
      <trkpt lat="25.110454559326172" lon="-80.303964614868164">
        <ele>-5.14990234375</ele>
      </trkpt>
      <trkpt lat="25.110347270965576" lon="-80.303835868835449">
        <ele>-0.8240966796875</ele>
      </trkpt>
      <trkpt lat="25.110390186309814" lon="-80.30381441116333">
        <ele>-1.7852783203125</ele>
      </trkpt>
      <trkpt lat="25.110433101654053" lon="-80.303986072540283">
        <ele>-0.8240966796875</ele>
      </trkpt>
      <trkpt lat="25.110433101654053" lon="-80.304157733917236">
        <ele>-1.7852783203125</ele>
      </trkpt>
      <trkpt lat="25.110411643981934" lon="-80.304243564605713">
        <ele>-1.3046875</ele>
      </trkpt>
      <trkpt lat="25.110476016998291" lon="-80.304415225982666">
        <ele>-1.3046875</ele>
      </trkpt>
      <trkpt lat="25.110540390014648" lon="-80.304436683654785">
        <ele>-0.8240966796875</ele>
      </trkpt>
      <trkpt lat="25.110540390014648" lon="-80.304222106933594">
        <ele>-1.7852783203125</ele>
      </trkpt>
      <trkpt lat="25.110476016998291" lon="-80.303878784179687">
        <ele>-1.3046875</ele>
      </trkpt>
      <trkpt lat="25.110390186309814" lon="-80.303707122802734">
        <ele>-1.7852783203125</ele>
      </trkpt>
      <trkpt lat="25.110411643981934" lon="-80.303664207458496">
        <ele>-1.3046875</ele>
      </trkpt>
      <trkpt lat="25.11049747467041" lon="-80.30381441116333">
        <ele>-0.8240966796875</ele>
      </trkpt>
      <trkpt lat="25.110540390014648" lon="-80.303986072540283">
        <ele>-0.8240966796875</ele>
      </trkpt>
      <trkpt lat="25.110540390014648" lon="-80.304179191589355">
        <ele>-0.8240966796875</ele>
      </trkpt>
      <trkpt lat="25.110561847686768" lon="-80.304350852966309">
        <ele>-1.7852783203125</ele>
      </trkpt>
      <trkpt lat="25.110583305358887" lon="-80.304372310638428">
        <ele>-0.8240966796875</ele>
      </trkpt>
      <trkpt lat="25.110540390014648" lon="-80.304222106933594">
        <ele>-3.227294921875</ele>
      </trkpt>
      <trkpt lat="25.110626220703125" lon="-80.303685665130615">
        <ele>-1.7852783203125</ele>
      </trkpt>
      <trkpt lat="25.110626220703125" lon="-80.303514003753662">
        <ele>-1.7852783203125</ele>
      </trkpt>
      <trkpt lat="25.110690593719482" lon="-80.303857326507568">
        <ele>-5.6304931640625</ele>
      </trkpt>
      <trkpt lat="25.110712051391602" lon="-80.304028987884521">
        <ele>-1.3046875</ele>
      </trkpt>
      <trkpt lat="25.110712051391602" lon="-80.304350852966309">
        <ele>-1.7852783203125</ele>
      </trkpt>
      <trkpt lat="25.11075496673584" lon="-80.304200649261475">
        <ele>-5.14990234375</ele>
      </trkpt>
      <trkpt lat="25.110712051391602" lon="-80.304028987884521">
        <ele>-2.7467041015625</ele>
      </trkpt>
      <trkpt lat="25.110669136047363" lon="-80.303878784179687">
        <ele>-1.7852783203125</ele>
      </trkpt>
      <trkpt lat="25.110561847686768" lon="-80.303728580474854">
        <ele>-1.7852783203125</ele>
      </trkpt>
      <trkpt lat="25.110561847686768" lon="-80.303685665130615">
        <ele>-1.7852783203125</ele>
      </trkpt>
      <trkpt lat="25.110561847686768" lon="-80.303857326507568">
        <ele>-2.2659912109375</ele>
      </trkpt>
      <trkpt lat="25.110626220703125" lon="-80.303964614868164">
        <ele>-2.7467041015625</ele>
      </trkpt>
      <trkpt lat="25.110776424407959" lon="-80.304028987884521">
        <ele>-3.227294921875</ele>
      </trkpt>
      <trkpt lat="25.110948085784912" lon="-80.304286479949951">
        <ele>-1.3046875</ele>
      </trkpt>
      <trkpt lat="25.110969543457031" lon="-80.304114818572998">
        <ele>-4.1885986328125</ele>
      </trkpt>
      <trkpt lat="25.110840797424316" lon="-80.304007530212402">
        <ele>-0.8240966796875</ele>
      </trkpt>
      <trkpt lat="25.110733509063721" lon="-80.303900241851807">
        <ele>-1.3046875</ele>
      </trkpt>
      <trkpt lat="25.110733509063721" lon="-80.303771495819092">
        <ele>-1.3046875</ele>
      </trkpt>
      <trkpt lat="25.11075496673584" lon="-80.303707122802734">
        <ele>-14.282470703125</ele>
      </trkpt>
      <trkpt lat="25.110776424407959" lon="-80.303535461425781">
        <ele>-0.3433837890625</ele>
      </trkpt>
      <trkpt lat="25.110883712768555" lon="-80.303406715393066">
        <ele>-1.3046875</ele>
      </trkpt>
      <trkpt lat="25.110883712768555" lon="-80.303599834442139">
        <ele>-9.95654296875</ele>
      </trkpt>
      <trkpt lat="25.110926628112793" lon="-80.303771495819092">
        <ele>1.0986328125</ele>
      </trkpt>
      <trkpt lat="25.110905170440674" lon="-80.303943157196045">
        <ele>-1.3046875</ele>
      </trkpt>
      <trkpt lat="25.110926628112793" lon="-80.304093360900879">
        <ele>-4.6693115234375</ele>
      </trkpt>
      <trkpt lat="25.111055374145508" lon="-80.304222106933594">
        <ele>3.021240234375</ele>
      </trkpt>
      <trkpt lat="25.111098289489746" lon="-80.304114818572998">
        <ele>-2.7467041015625</ele>
      </trkpt>
      <trkpt lat="25.110969543457031" lon="-80.30381441116333">
        <ele>-1.7852783203125</ele>
      </trkpt>
      <trkpt lat="25.110883712768555" lon="-80.303664207458496">
        <ele>-11.3984375</ele>
      </trkpt>
      <trkpt lat="25.110797882080078" lon="-80.3035569190979">
        <ele>-1.7852783203125</ele>
      </trkpt>
      <trkpt lat="25.110797882080078" lon="-80.303428173065186">
        <ele>2.06005859375</ele>
      </trkpt>
      <trkpt lat="25.110905170440674" lon="-80.3035569190979">
        <ele>0.6180419921875</ele>
      </trkpt>
      <trkpt lat="25.11099100112915" lon="-80.303728580474854">
        <ele>-3.7078857421875</ele>
      </trkpt>
      <trkpt lat="25.111076831817627" lon="-80.303835868835449">
        <ele>-0.3433837890625</ele>
      </trkpt>
      <trkpt lat="25.111098289489746" lon="-80.303964614868164">
        <ele>-1.3046875</ele>
      </trkpt>
      <trkpt lat="25.111162662506104" lon="-80.304114818572998">
        <ele>1.579345703125</ele>
      </trkpt>
      <trkpt lat="25.111227035522461" lon="-80.304050445556641">
        <ele>0.6180419921875</ele>
      </trkpt>
      <trkpt lat="25.111184120178223" lon="-80.303857326507568">
        <ele>-8.9952392578125</ele>
      </trkpt>
      <trkpt lat="25.111098289489746" lon="-80.303728580474854">
        <ele>-0.3433837890625</ele>
      </trkpt>
      <trkpt lat="25.11101245880127" lon="-80.303599834442139">
        <ele>-1.3046875</ele>
      </trkpt>
      <trkpt lat="25.110926628112793" lon="-80.303492546081543">
        <ele>0.137451171875</ele>
      </trkpt>
      <trkpt lat="25.11099100112915" lon="-80.303492546081543">
        <ele>-0.3433837890625</ele>
      </trkpt>
      <trkpt lat="25.111055374145508" lon="-80.303664207458496">
        <ele>-5.14990234375</ele>
      </trkpt>
      <trkpt lat="25.111098289489746" lon="-80.303835868835449">
        <ele>2.06005859375</ele>
      </trkpt>
      <trkpt lat="25.111162662506104" lon="-80.304007530212402">
        <ele>1.579345703125</ele>
      </trkpt>
      <trkpt lat="25.111227035522461" lon="-80.303964614868164">
        <ele>-0.8240966796875</ele>
      </trkpt>
      <trkpt lat="25.111162662506104" lon="-80.303599834442139">
        <ele>0.6180419921875</ele>
      </trkpt>
      <trkpt lat="25.111098289489746" lon="-80.303428173065186">
        <ele>0.6180419921875</ele>
      </trkpt>
      <trkpt lat="25.111141204833984" lon="-80.303299427032471">
        <ele>0.6180419921875</ele>
      </trkpt>
      <trkpt lat="25.111141204833984" lon="-80.303492546081543">
        <ele>1.579345703125</ele>
      </trkpt>
      <trkpt lat="25.111076831817627" lon="-80.30357837677002">
        <ele>-2.7467041015625</ele>
      </trkpt>
      <trkpt lat="25.110948085784912" lon="-80.303599834442139">
        <ele>1.579345703125</ele>
      </trkpt>
      <trkpt lat="25.110647678375244" lon="-80.303685665130615">
        <ele>0.6180419921875</ele>
      </trkpt>
      <trkpt lat="25.11049747467041" lon="-80.303685665130615">
        <ele>-0.3433837890625</ele>
      </trkpt>
      <trkpt lat="25.110325813293457" lon="-80.303707122802734">
        <ele>0.137451171875</ele>
      </trkpt>
      <trkpt lat="25.110325813293457" lon="-80.303707122802734">
        <ele>-26.779541015625</ele>
      </trkpt>
      <trkpt lat="25.110197067260742" lon="-80.303707122802734">
        <ele>-7.072509765625</ele>
      </trkpt>
      <trkpt lat="25.110197067260742" lon="-80.303707122802734">
        <ele>-8.9952392578125</ele>
      </trkpt>
    </trkseg>
  </trk>

  <trk>
    <name>07-JUN-06 76B</name>
    <extensions>
      <gpxx:TrackExtension>
        <gpxx:DisplayColor>DarkGray</gpxx:DisplayColor>
      </gpxx:TrackExtension>
    </extensions>
    <trkseg>
      <trkpt lat="25.111141204833984" lon="-80.303514003753662">
        <ele>-11.3984375</ele>
      </trkpt>
      <trkpt lat="25.111141204833984" lon="-80.303664207458496">
        <ele>11.6732177734375</ele>
      </trkpt>
      <trkpt lat="25.111141204833984" lon="-80.303835868835449">
        <ele>10.7117919921875</ele>
      </trkpt>
      <trkpt lat="25.111205577850342" lon="-80.304007530212402">
        <ele>11.1925048828125</ele>
      </trkpt>
      <trkpt lat="25.111291408538818" lon="-80.304157733917236">
        <ele>9.2698974609375</ele>
      </trkpt>
      <trkpt lat="25.111377239227295" lon="-80.304007530212402">
        <ele>9.2698974609375</ele>
      </trkpt>
      <trkpt lat="25.111291408538818" lon="-80.303878784179687">
        <ele>8.30859375</ele>
      </trkpt>
      <trkpt lat="25.111227035522461" lon="-80.303728580474854">
        <ele>8.7891845703125</ele>
      </trkpt>
      <trkpt lat="25.11124849319458" lon="-80.303535461425781">
        <ele>9.2698974609375</ele>
      </trkpt>
      <trkpt lat="25.111205577850342" lon="-80.303363800048828">
        <ele>8.7891845703125</ele>
      </trkpt>
      <trkpt lat="25.111119747161865" lon="-80.303213596343994">
        <ele>3.021240234375</ele>
      </trkpt>
      <trkpt lat="25.111184120178223" lon="-80.303192138671875">
        <ele>9.2698974609375</ele>
      </trkpt>
      <trkpt lat="25.111312866210937" lon="-80.30332088470459">
        <ele>4.94384765625</ele>
      </trkpt>
      <trkpt lat="25.111398696899414" lon="-80.303471088409424">
        <ele>8.30859375</ele>
      </trkpt>
      <trkpt lat="25.111463069915771" lon="-80.303642749786377">
        <ele>11.1925048828125</ele>
      </trkpt>
      <trkpt lat="25.111463069915771" lon="-80.303835868835449">
        <ele>3.982666015625</ele>
      </trkpt>
      <trkpt lat="25.111420154571533" lon="-80.304028987884521">
        <ele>12.6343994140625</ele>
      </trkpt>
      <trkpt lat="25.111484527587891" lon="-80.304007530212402">
        <ele>2.5406494140625</ele>
      </trkpt>
      <trkpt lat="25.111463069915771" lon="-80.303835868835449">
        <ele>-6.1112060546875</ele>
      </trkpt>
      <trkpt lat="25.111398696899414" lon="-80.303685665130615">
        <ele>9.7506103515625</ele>
      </trkpt>
      <trkpt lat="25.111312866210937" lon="-80.303535461425781">
        <ele>10.231201171875</ele>
      </trkpt>
      <trkpt lat="25.111184120178223" lon="-80.303406715393066">
        <ele>11.1925048828125</ele>
      </trkpt>
      <trkpt lat="25.11101245880127" lon="-80.303363800048828">
        <ele>11.1925048828125</ele>
      </trkpt>
      <trkpt lat="25.111162662506104" lon="-80.303449630737305">
        <ele>6.3858642578125</ele>
      </trkpt>
      <trkpt lat="25.111291408538818" lon="-80.30332088470459">
        <ele>-8.033935546875</ele>
      </trkpt>
      <trkpt lat="25.111463069915771" lon="-80.303277969360352">
        <ele>8.7891845703125</ele>
      </trkpt>
      <trkpt lat="25.111613273620605" lon="-80.303342342376709">
        <ele>10.231201171875</ele>
      </trkpt>
      <trkpt lat="25.11174201965332" lon="-80.303471088409424">
        <ele>11.6732177734375</ele>
      </trkpt>
      <trkpt lat="25.111913681030273" lon="-80.303771495819092">
        <ele>11.6732177734375</ele>
      </trkpt>
      <trkpt lat="25.111935138702393" lon="-80.303943157196045">
        <ele>9.2698974609375</ele>
      </trkpt>
      <trkpt lat="25.111978054046631" lon="-80.303964614868164">
        <ele>3.501953125</ele>
      </trkpt>
      <trkpt lat="25.111892223358154" lon="-80.303835868835449">
        <ele>12.15380859375</ele>
      </trkpt>
      <trkpt lat="25.111763477325439" lon="-80.303900241851807">
        <ele>12.6343994140625</ele>
      </trkpt>
      <trkpt lat="25.111613273620605" lon="-80.303900241851807">
        <ele>10.231201171875</ele>
      </trkpt>
      <trkpt lat="25.111527442932129" lon="-80.304028987884521">
        <ele>8.7891845703125</ele>
      </trkpt>
      <trkpt lat="25.111613273620605" lon="-80.303921699523926">
        <ele>7.827880859375</ele>
      </trkpt>
      <trkpt lat="25.111591815948486" lon="-80.303728580474854">
        <ele>8.7891845703125</ele>
      </trkpt>
      <trkpt lat="25.111570358276367" lon="-80.3035569190979">
        <ele>-8.5146484375</ele>
      </trkpt>
      <trkpt lat="25.111677646636963" lon="-80.303428173065186">
        <ele>4.94384765625</ele>
      </trkpt>
      <trkpt lat="25.11174201965332" lon="-80.303256511688232">
        <ele>6.866455078125</ele>
      </trkpt>
      <trkpt lat="25.111806392669678" lon="-80.303299427032471">
        <ele>7.827880859375</ele>
      </trkpt>
      <trkpt lat="25.111892223358154" lon="-80.303449630737305">
        <ele>-15.724365234375</ele>
      </trkpt>
      <trkpt lat="25.112042427062988" lon="-80.3035569190979">
        <ele>8.30859375</ele>
      </trkpt>
      <trkpt lat="25.112214088439941" lon="-80.303750038146973">
        <ele>12.15380859375</ele>
      </trkpt>
      <trkpt lat="25.112278461456299" lon="-80.303771495819092">
        <ele>7.34716796875</ele>
      </trkpt>
      <trkpt lat="25.112192630767822" lon="-80.303750038146973">
        <ele>9.7506103515625</ele>
      </trkpt>
      <trkpt lat="25.112149715423584" lon="-80.303835868835449">
        <ele>10.7117919921875</ele>
      </trkpt>
      <trkpt lat="25.112214088439941" lon="-80.303857326507568">
        <ele>8.30859375</ele>
      </trkpt>
      <trkpt lat="25.112299919128418" lon="-80.303771495819092">
        <ele>-32.5474853515625</ele>
      </trkpt>
      <trkpt lat="25.11225700378418" lon="-80.303771495819092">
        <ele>-14.7630615234375</ele>
      </trkpt>
      <trkpt lat="25.112321376800537" lon="-80.30381441116333">
        <ele>1.0986328125</ele>
      </trkpt>
      <trkpt lat="25.112321376800537" lon="-80.30381441116333">
        <ele>-51.293212890625</ele>
      </trkpt>
      <trkpt lat="25.112321376800537" lon="-80.303900241851807">
        <ele>-9.95654296875</ele>
      </trkpt>
      <trkpt lat="25.112364292144775" lon="-80.303878784179687">
        <ele>10.231201171875</ele>
      </trkpt>
      <trkpt lat="25.11225700378418" lon="-80.303728580474854">
        <ele>9.7506103515625</ele>
      </trkpt>
      <trkpt lat="25.112106800079346" lon="-80.303685665130615">
        <ele>9.7506103515625</ele>
      </trkpt>
      <trkpt lat="25.11199951171875" lon="-80.3035569190979">
        <ele>4.94384765625</ele>
      </trkpt>
      <trkpt lat="25.111913681030273" lon="-80.303428173065186">
        <ele>9.2698974609375</ele>
      </trkpt>
      <trkpt lat="25.111956596374512" lon="-80.303299427032471">
        <ele>11.6732177734375</ele>
      </trkpt>
      <trkpt lat="25.11199951171875" lon="-80.303149223327637">
        <ele>8.7891845703125</ele>
      </trkpt>
      <trkpt lat="25.112063884735107" lon="-80.303277969360352">
        <ele>11.6732177734375</ele>
      </trkpt>
      <trkpt lat="25.111978054046631" lon="-80.303299427032471">
        <ele>-30.624755859375</ele>
      </trkpt>
      <trkpt lat="25.112042427062988" lon="-80.303277969360352">
        <ele>10.231201171875</ele>
      </trkpt>
      <trkpt lat="25.112042427062988" lon="-80.303277969360352">
        <ele>13.1151123046875</ele>
      </trkpt>
      <trkpt lat="25.112042427062988" lon="-80.303235054016113">
        <ele>9.7506103515625</ele>
      </trkpt>
      <trkpt lat="25.111956596374512" lon="-80.303256511688232">
        <ele>10.231201171875</ele>
      </trkpt>
      <trkpt lat="25.112042427062988" lon="-80.303428173065186">
        <ele>7.827880859375</ele>
      </trkpt>
      <trkpt lat="25.111956596374512" lon="-80.303363800048828">
        <ele>2.06005859375</ele>
      </trkpt>
      <trkpt lat="25.111827850341797" lon="-80.30332088470459">
        <ele>8.7891845703125</ele>
      </trkpt>
      <trkpt lat="25.111720561981201" lon="-80.303428173065186">
        <ele>9.2698974609375</ele>
      </trkpt>
      <trkpt lat="25.11174201965332" lon="-80.303599834442139">
        <ele>9.2698974609375</ele>
      </trkpt>
      <trkpt lat="25.111870765686035" lon="-80.303685665130615">
        <ele>12.15380859375</ele>
      </trkpt>
      <trkpt lat="25.111935138702393" lon="-80.303857326507568">
        <ele>5.9052734375</ele>
      </trkpt>
      <trkpt lat="25.112020969390869" lon="-80.30381441116333">
        <ele>9.2698974609375</ele>
      </trkpt>
      <trkpt lat="25.112042427062988" lon="-80.303642749786377">
        <ele>10.231201171875</ele>
      </trkpt>
      <trkpt lat="25.112020969390869" lon="-80.303535461425781">
        <ele>3.501953125</ele>
      </trkpt>
      <trkpt lat="25.111913681030273" lon="-80.303449630737305">
        <ele>6.3858642578125</ele>
      </trkpt>
      <trkpt lat="25.111806392669678" lon="-80.303385257720947">
        <ele>1.0986328125</ele>
      </trkpt>
      <trkpt lat="25.111720561981201" lon="-80.303299427032471">
        <ele>4.94384765625</ele>
      </trkpt>
      <trkpt lat="25.111870765686035" lon="-80.303299427032471">
        <ele>5.424560546875</ele>
      </trkpt>
      <trkpt lat="25.111978054046631" lon="-80.303192138671875">
        <ele>4.94384765625</ele>
      </trkpt>
      <trkpt lat="25.111913681030273" lon="-80.303041934967041">
        <ele>4.4632568359375</ele>
      </trkpt>
      <trkpt lat="25.111849308013916" lon="-80.302956104278564">
        <ele>6.3858642578125</ele>
      </trkpt>
      <trkpt lat="25.112128257751465" lon="-80.303020477294922">
        <ele>4.94384765625</ele>
      </trkpt>
      <trkpt lat="25.112171173095703" lon="-80.302891731262207">
        <ele>5.9052734375</ele>
      </trkpt>
      <trkpt lat="25.112192630767822" lon="-80.303041934967041">
        <ele>1.0986328125</ele>
      </trkpt>
      <trkpt lat="25.112214088439941" lon="-80.303213596343994">
        <ele>4.94384765625</ele>
      </trkpt>
      <trkpt lat="25.112278461456299" lon="-80.303363800048828">
        <ele>2.5406494140625</ele>
      </trkpt>
      <trkpt lat="25.112321376800537" lon="-80.303535461425781">
        <ele>5.424560546875</ele>
      </trkpt>
      <trkpt lat="25.112342834472656" lon="-80.303707122802734">
        <ele>5.9052734375</ele>
      </trkpt>
      <trkpt lat="25.112385749816895" lon="-80.303857326507568">
        <ele>6.3858642578125</ele>
      </trkpt>
      <trkpt lat="25.112428665161133" lon="-80.304050445556641">
        <ele>-0.8240966796875</ele>
      </trkpt>
      <trkpt lat="25.11249303817749" lon="-80.304179191589355">
        <ele>3.021240234375</ele>
      </trkpt>
      <trkpt lat="25.112471580505371" lon="-80.304007530212402">
        <ele>3.982666015625</ele>
      </trkpt>
      <trkpt lat="25.112514495849609" lon="-80.303835868835449">
        <ele>3.982666015625</ele>
      </trkpt>
      <trkpt lat="25.112471580505371" lon="-80.303664207458496">
        <ele>3.982666015625</ele>
      </trkpt>
      <trkpt lat="25.112428665161133" lon="-80.303535461425781">
        <ele>4.94384765625</ele>
      </trkpt>
      <trkpt lat="25.112364292144775" lon="-80.303385257720947">
        <ele>4.94384765625</ele>
      </trkpt>
      <trkpt lat="25.112235546112061" lon="-80.303235054016113">
        <ele>3.501953125</ele>
      </trkpt>
      <trkpt lat="25.112299919128418" lon="-80.303277969360352">
        <ele>4.4632568359375</ele>
      </trkpt>
      <trkpt lat="25.112342834472656" lon="-80.303428173065186">
        <ele>-6.1112060546875</ele>
      </trkpt>
      <trkpt lat="25.112514495849609" lon="-80.303449630737305">
        <ele>-2.7467041015625</ele>
      </trkpt>
      <trkpt lat="25.112664699554443" lon="-80.303535461425781">
        <ele>3.501953125</ele>
      </trkpt>
      <trkpt lat="25.112643241882324" lon="-80.303041934967041">
        <ele>3.501953125</ele>
      </trkpt>
      <trkpt lat="25.112664699554443" lon="-80.302870273590088">
        <ele>2.5406494140625</ele>
      </trkpt>
      <trkpt lat="25.112707614898682" lon="-80.302977561950684">
        <ele>4.4632568359375</ele>
      </trkpt>
      <trkpt lat="25.112814903259277" lon="-80.30306339263916">
        <ele>3.982666015625</ele>
      </trkpt>
      <trkpt lat="25.112771987915039" lon="-80.303213596343994">
        <ele>4.94384765625</ele>
      </trkpt>
      <trkpt lat="25.112707614898682" lon="-80.303535461425781">
        <ele>3.982666015625</ele>
      </trkpt>
      <trkpt lat="25.112729072570801" lon="-80.303707122802734">
        <ele>2.5406494140625</ele>
      </trkpt>
      <trkpt lat="25.112814903259277" lon="-80.303857326507568">
        <ele>7.34716796875</ele>
      </trkpt>
      <trkpt lat="25.112814903259277" lon="-80.304007530212402">
        <ele>-18.1278076171875</ele>
      </trkpt>
      <trkpt lat="25.112943649291992" lon="-80.304093360900879">
        <ele>5.9052734375</ele>
      </trkpt>
      <trkpt lat="25.113072395324707" lon="-80.304200649261475">
        <ele>4.94384765625</ele>
      </trkpt>
      <trkpt lat="25.113201141357422" lon="-80.30430793762207">
        <ele>4.4632568359375</ele>
      </trkpt>
      <trkpt lat="25.113308429718018" lon="-80.304286479949951">
        <ele>6.866455078125</ele>
      </trkpt>
      <trkpt lat="25.113265514373779" lon="-80.304286479949951">
        <ele>5.9052734375</ele>
      </trkpt>
    </trkseg>
  </trk>

  <trk>
    <name>10-JUL-06 72A</name>
    <extensions>
      <gpxx:TrackExtension>
        <gpxx:DisplayColor>DarkGray</gpxx:DisplayColor>
      </gpxx:TrackExtension>
    </extensions>
    <trkseg>
      <trkpt lat="25.044987201690674" lon="-80.369882583618164">
        <ele>11.6732177734375</ele>
      </trkpt>
      <trkpt lat="25.044171810150146" lon="-80.369689464569092">
        <ele>2.06005859375</ele>
      </trkpt>
      <trkpt lat="25.043699741363525" lon="-80.369646549224854">
        <ele>1.579345703125</ele>
      </trkpt>
      <trkpt lat="25.043377876281738" lon="-80.369582176208496">
        <ele>1.579345703125</ele>
      </trkpt>
      <trkpt lat="25.0433349609375" lon="-80.369646549224854">
        <ele>1.579345703125</ele>
      </trkpt>
      <trkpt lat="25.0433349609375" lon="-80.369775295257568">
        <ele>1.0986328125</ele>
      </trkpt>
      <trkpt lat="25.043399333953857" lon="-80.369775295257568">
        <ele>2.06005859375</ele>
      </trkpt>
      <trkpt lat="25.043377876281738" lon="-80.369453430175781">
        <ele>1.579345703125</ele>
      </trkpt>
      <trkpt lat="25.043506622314453" lon="-80.369389057159424">
        <ele>-0.3433837890625</ele>
      </trkpt>
      <trkpt lat="25.043635368347168" lon="-80.369517803192139">
        <ele>-0.8240966796875</ele>
      </trkpt>
      <trkpt lat="25.043721199035645" lon="-80.369668006896973">
        <ele>-0.3433837890625</ele>
      </trkpt>
      <trkpt lat="25.043785572052002" lon="-80.369603633880615">
        <ele>0.137451171875</ele>
      </trkpt>
      <trkpt lat="25.043785572052002" lon="-80.369431972503662">
        <ele>0.6180419921875</ele>
      </trkpt>
      <trkpt lat="25.043699741363525" lon="-80.369324684143066">
        <ele>0.6180419921875</ele>
      </trkpt>
      <trkpt lat="25.043742656707764" lon="-80.369431972503662">
        <ele>0.137451171875</ele>
      </trkpt>
      <trkpt lat="25.043742656707764" lon="-80.369753837585449">
        <ele>-0.3433837890625</ele>
      </trkpt>
      <trkpt lat="25.04382848739624" lon="-80.369603633880615">
        <ele>0.137451171875</ele>
      </trkpt>
      <trkpt lat="25.043871402740479" lon="-80.369431972503662">
        <ele>2.06005859375</ele>
      </trkpt>
      <trkpt lat="25.043892860412598" lon="-80.369260311126709">
        <ele>2.5406494140625</ele>
      </trkpt>
      <trkpt lat="25.043914318084717" lon="-80.369389057159424">
        <ele>0.6180419921875</ele>
      </trkpt>
      <trkpt lat="25.043871402740479" lon="-80.369539260864258">
        <ele>0.6180419921875</ele>
      </trkpt>
      <trkpt lat="25.043892860412598" lon="-80.369689464569092">
        <ele>0.6180419921875</ele>
      </trkpt>
      <trkpt lat="25.043849945068359" lon="-80.369861125946045">
        <ele>0.137451171875</ele>
      </trkpt>
      <trkpt lat="25.043849945068359" lon="-80.370032787322998">
        <ele>0.6180419921875</ele>
      </trkpt>
      <trkpt lat="25.043914318084717" lon="-80.369689464569092">
        <ele>0.6180419921875</ele>
      </trkpt>
      <trkpt lat="25.04408597946167" lon="-80.369453430175781">
        <ele>0.137451171875</ele>
      </trkpt>
      <trkpt lat="25.04408597946167" lon="-80.369303226470947">
        <ele>0.137451171875</ele>
      </trkpt>
      <trkpt lat="25.044128894805908" lon="-80.369174480438232">
        <ele>0.137451171875</ele>
      </trkpt>
      <trkpt lat="25.044193267822266" lon="-80.369195938110352">
        <ele>-0.3433837890625</ele>
      </trkpt>
      <trkpt lat="25.044107437133789" lon="-80.369882583618164">
        <ele>0.137451171875</ele>
      </trkpt>
      <trkpt lat="25.044000148773193" lon="-80.370011329650879">
        <ele>-0.3433837890625</ele>
      </trkpt>
      <trkpt lat="25.044043064117432" lon="-80.370140075683594">
        <ele>-0.8240966796875</ele>
      </trkpt>
      <trkpt lat="25.044193267822266" lon="-80.370097160339355">
        <ele>-1.3046875</ele>
      </trkpt>
      <trkpt lat="25.044257640838623" lon="-80.369818210601807">
        <ele>2.06005859375</ele>
      </trkpt>
      <trkpt lat="25.044300556182861" lon="-80.369689464569092">
        <ele>2.06005859375</ele>
      </trkpt>
      <trkpt lat="25.044279098510742" lon="-80.369539260864258">
        <ele>1.579345703125</ele>
      </trkpt>
      <trkpt lat="25.044300556182861" lon="-80.36949634552002">
        <ele>0.6180419921875</ele>
      </trkpt>
      <trkpt lat="25.04432201385498" lon="-80.36949634552002">
        <ele>0.137451171875</ele>
      </trkpt>
      <trkpt lat="25.044257640838623" lon="-80.369668006896973">
        <ele>0.137451171875</ele>
      </trkpt>
      <trkpt lat="25.044257640838623" lon="-80.369839668273926">
        <ele>0.137451171875</ele>
      </trkpt>
      <trkpt lat="25.0443434715271" lon="-80.36998987197876">
        <ele>-0.3433837890625</ele>
      </trkpt>
      <trkpt lat="25.044407844543457" lon="-80.369882583618164">
        <ele>0.6180419921875</ele>
      </trkpt>
      <trkpt lat="25.044364929199219" lon="-80.369603633880615">
        <ele>1.0986328125</ele>
      </trkpt>
      <trkpt lat="25.044429302215576" lon="-80.3694748878479">
        <ele>1.0986328125</ele>
      </trkpt>
      <trkpt lat="25.044515132904053" lon="-80.369539260864258">
        <ele>0.6180419921875</ele>
      </trkpt>
      <trkpt lat="25.044472217559814" lon="-80.369689464569092">
        <ele>0.137451171875</ele>
      </trkpt>
      <trkpt lat="25.044429302215576" lon="-80.369839668273926">
        <ele>0.6180419921875</ele>
      </trkpt>
      <trkpt lat="25.044450759887695" lon="-80.369968414306641">
        <ele>0.6180419921875</ele>
      </trkpt>
      <trkpt lat="25.044515132904053" lon="-80.369818210601807">
        <ele>0.6180419921875</ele>
      </trkpt>
      <trkpt lat="25.044450759887695" lon="-80.36949634552002">
        <ele>0.6180419921875</ele>
      </trkpt>
      <trkpt lat="25.044472217559814" lon="-80.369453430175781">
        <ele>-0.3433837890625</ele>
      </trkpt>
      <trkpt lat="25.044665336608887" lon="-80.369925498962402">
        <ele>-0.8240966796875</ele>
      </trkpt>
      <trkpt lat="25.044622421264648" lon="-80.370097160339355">
        <ele>-0.3433837890625</ele>
      </trkpt>
      <trkpt lat="25.044708251953125" lon="-80.370161533355713">
        <ele>0.137451171875</ele>
      </trkpt>
      <trkpt lat="25.044772624969482" lon="-80.369818210601807">
        <ele>0.137451171875</ele>
      </trkpt>
      <trkpt lat="25.044879913330078" lon="-80.369861125946045">
        <ele>0.6180419921875</ele>
      </trkpt>
      <trkpt lat="25.044901371002197" lon="-80.370032787322998">
        <ele>1.0986328125</ele>
      </trkpt>
      <trkpt lat="25.045008659362793" lon="-80.369882583618164">
        <ele>-1.3046875</ele>
      </trkpt>
    </trkseg>
  </trk>

  <trk>
    <name>10-JUL-06 72B</name>
    <extensions>
      <gpxx:TrackExtension>
        <gpxx:DisplayColor>DarkGray</gpxx:DisplayColor>
      </gpxx:TrackExtension>
    </extensions>
    <trkseg>
      <trkpt lat="25.044472217559814" lon="-80.367436408996582">
        <ele>20.8056640625</ele>
      </trkpt>
      <trkpt lat="25.044622421264648" lon="-80.367500782012939">
        <ele>-1.7852783203125</ele>
      </trkpt>
      <trkpt lat="25.044772624969482" lon="-80.367543697357178">
        <ele>-0.8240966796875</ele>
      </trkpt>
      <trkpt lat="25.045051574707031" lon="-80.367650985717773">
        <ele>-0.8240966796875</ele>
      </trkpt>
      <trkpt lat="25.045309066772461" lon="-80.367801189422607">
        <ele>-0.8240966796875</ele>
      </trkpt>
      <trkpt lat="25.045695304870605" lon="-80.367822647094727">
        <ele>-2.2659912109375</ele>
      </trkpt>
      <trkpt lat="25.045716762542725" lon="-80.367887020111084">
        <ele>-1.3046875</ele>
      </trkpt>
      <trkpt lat="25.045416355133057" lon="-80.367779731750488">
        <ele>-2.2659912109375</ele>
      </trkpt>
      <trkpt lat="25.045137405395508" lon="-80.367822647094727">
        <ele>-0.8240966796875</ele>
      </trkpt>
      <trkpt lat="25.045030117034912" lon="-80.367801189422607">
        <ele>-1.7852783203125</ele>
      </trkpt>
      <trkpt lat="25.044558048248291" lon="-80.367608070373535">
        <ele>-1.7852783203125</ele>
      </trkpt>
      <trkpt lat="25.044429302215576" lon="-80.367500782012939">
        <ele>-1.3046875</ele>
      </trkpt>
      <trkpt lat="25.044429302215576" lon="-80.367414951324463">
        <ele>-1.3046875</ele>
      </trkpt>
      <trkpt lat="25.044450759887695" lon="-80.36747932434082">
        <ele>-0.8240966796875</ele>
      </trkpt>
      <trkpt lat="25.044558048248291" lon="-80.367608070373535">
        <ele>-0.3433837890625</ele>
      </trkpt>
      <trkpt lat="25.045158863067627" lon="-80.367908477783203">
        <ele>-0.8240966796875</ele>
      </trkpt>
      <trkpt lat="25.045287609100342" lon="-80.368015766143799">
        <ele>0.137451171875</ele>
      </trkpt>
      <trkpt lat="25.045437812805176" lon="-80.368058681488037">
        <ele>0.137451171875</ele>
      </trkpt>
      <trkpt lat="25.045716762542725" lon="-80.367951393127441">
        <ele>0.137451171875</ele>
      </trkpt>
      <trkpt lat="25.045866966247559" lon="-80.367951393127441">
        <ele>-0.3433837890625</ele>
      </trkpt>
      <trkpt lat="25.045738220214844" lon="-80.36799430847168">
        <ele>-1.3046875</ele>
      </trkpt>
      <trkpt lat="25.045008659362793" lon="-80.367887020111084">
        <ele>-0.8240966796875</ele>
      </trkpt>
      <trkpt lat="25.044858455657959" lon="-80.367822647094727">
        <ele>-0.3433837890625</ele>
      </trkpt>
      <trkpt lat="25.044407844543457" lon="-80.36747932434082">
        <ele>-0.8240966796875</ele>
      </trkpt>
      <trkpt lat="25.044364929199219" lon="-80.367457866668701">
        <ele>0.6180419921875</ele>
      </trkpt>
      <trkpt lat="25.044493675231934" lon="-80.367393493652344">
        <ele>1.0986328125</ele>
      </trkpt>
      <trkpt lat="25.0443434715271" lon="-80.367372035980225">
        <ele>2.06005859375</ele>
      </trkpt>
      <trkpt lat="25.044407844543457" lon="-80.367372035980225">
        <ele>4.4632568359375</ele>
      </trkpt>
      <trkpt lat="25.044407844543457" lon="-80.367414951324463">
        <ele>3.501953125</ele>
      </trkpt>
      <trkpt lat="25.044364929199219" lon="-80.367372035980225">
        <ele>0.137451171875</ele>
      </trkpt>
    </trkseg>
  </trk>

  <trk>
    <name>10-JUL-06 76A</name>
    <extensions>
      <gpxx:TrackExtension>
        <gpxx:DisplayColor>DarkGray</gpxx:DisplayColor>
      </gpxx:TrackExtension>
    </extensions>
    <trkseg>
      <trkpt lat="25.043096663430333" lon="-80.369546553120017">
        <ele>-38.3153076171875</ele>
        <time>2006-07-10T15:08:06Z</time>
      </trkpt>
      <trkpt lat="25.043119546025991" lon="-80.369680328294635">
        <ele>-11.3984375</ele>
        <time>2006-07-10T15:08:45Z</time>
      </trkpt>
      <trkpt lat="25.043259356170893" lon="-80.369811756536365">
        <ele>-9.475830078125</ele>
        <time>2006-07-10T15:08:52Z</time>
      </trkpt>
      <trkpt lat="25.043389946222305" lon="-80.369935892522335">
        <ele>-7.5531005859375</ele>
        <time>2006-07-10T15:08:58Z</time>
      </trkpt>
      <trkpt lat="25.043528666719794" lon="-80.370042007416487">
        <ele>-6.1112060546875</ele>
        <time>2006-07-10T15:09:04Z</time>
      </trkpt>
      <trkpt lat="25.043670823797584" lon="-80.370143093168736">
        <ele>-4.6693115234375</ele>
        <time>2006-07-10T15:09:10Z</time>
      </trkpt>
      <trkpt lat="25.043818932026625" lon="-80.370248788967729">
        <ele>-4.6693115234375</ele>
        <time>2006-07-10T15:09:16Z</time>
      </trkpt>
      <trkpt lat="25.043983133509755" lon="-80.370324309915304">
        <ele>-3.227294921875</ele>
        <time>2006-07-10T15:09:22Z</time>
      </trkpt>
      <trkpt lat="25.044140126556158" lon="-80.370399747043848">
        <ele>-2.7467041015625</ele>
        <time>2006-07-10T15:09:28Z</time>
      </trkpt>
      <trkpt lat="25.044310027733445" lon="-80.370441488921642">
        <ele>-2.7467041015625</ele>
        <time>2006-07-10T15:09:34Z</time>
      </trkpt>
      <trkpt lat="25.04449250176549" lon="-80.370403435081244">
        <ele>-3.227294921875</ele>
        <time>2006-07-10T15:09:41Z</time>
      </trkpt>
      <trkpt lat="25.044667515903711" lon="-80.370319783687592">
        <ele>-4.1885986328125</ele>
        <time>2006-07-10T15:09:48Z</time>
      </trkpt>
      <trkpt lat="25.044806739315391" lon="-80.370183661580086">
        <ele>-4.1885986328125</ele>
        <time>2006-07-10T15:09:55Z</time>
      </trkpt>
      <trkpt lat="25.044904137030244" lon="-80.370045527815819">
        <ele>-4.1885986328125</ele>
        <time>2006-07-10T15:10:02Z</time>
      </trkpt>
      <trkpt lat="25.044996505603194" lon="-80.36989213898778">
        <ele>-4.1885986328125</ele>
        <time>2006-07-10T15:10:14Z</time>
      </trkpt>
      <trkpt lat="25.045059034600854" lon="-80.36984478123486">
        <ele>-3.7078857421875</ele>
        <time>2006-07-10T15:11:28Z</time>
      </trkpt>
      <trkpt lat="25.04496549256146" lon="-80.369874536991119">
        <ele>-2.7467041015625</ele>
        <time>2006-07-10T15:15:28Z</time>
      </trkpt>
      <trkpt lat="25.045010838657618" lon="-80.369883757084608">
        <ele>8.30859375</ele>
        <time>2006-07-10T15:19:29Z</time>
      </trkpt>
      <trkpt lat="25.045010251924396" lon="-80.369881158694625">
        <ele>-0.8240966796875</ele>
        <time>2006-07-10T15:21:41Z</time>
      </trkpt>
      <trkpt lat="25.045055681839585" lon="-80.369894737377763">
        <ele>-0.8240966796875</ele>
        <time>2006-07-10T15:23:29Z</time>
      </trkpt>
      <trkpt lat="25.045022154226899" lon="-80.369898844510317">
        <ele>0.137451171875</ele>
        <time>2006-07-10T15:25:30Z</time>
      </trkpt>
      <trkpt lat="25.045052412897348" lon="-80.369796920567751">
        <ele>-2.7467041015625</ele>
        <time>2006-07-10T15:26:28Z</time>
      </trkpt>
      <trkpt lat="25.0451067276299" lon="-80.369624421000481">
        <ele>-2.2659912109375</ele>
        <time>2006-07-10T15:26:53Z</time>
      </trkpt>
      <trkpt lat="25.045201359316707" lon="-80.369471870362759">
        <ele>-21.0115966796875</ele>
        <time>2006-07-10T15:27:21Z</time>
      </trkpt>
      <trkpt lat="25.045271264389157" lon="-80.369299203157425">
        <ele>-1.7852783203125</ele>
        <time>2006-07-10T15:27:48Z</time>
      </trkpt>
      <trkpt lat="25.045339995995164" lon="-80.369202056899667">
        <ele>-0.3433837890625</ele>
        <time>2006-07-10T15:28:31Z</time>
      </trkpt>
      <trkpt lat="25.045366315171123" lon="-80.369230303913355">
        <ele>3.021240234375</ele>
        <time>2006-07-10T15:30:13Z</time>
      </trkpt>
      <trkpt lat="25.045451726764441" lon="-80.369119746610522">
        <ele>-5.6304931640625</ele>
        <time>2006-07-10T15:31:10Z</time>
      </trkpt>
      <trkpt lat="25.045385425910354" lon="-80.368986139073968">
        <ele>0.137451171875</ele>
        <time>2006-07-10T15:31:46Z</time>
      </trkpt>
      <trkpt lat="25.045386012643576" lon="-80.368965435773134">
        <ele>4.94384765625</ele>
        <time>2006-07-10T15:35:04Z</time>
      </trkpt>
      <trkpt lat="25.045385928824544" lon="-80.368893938139081">
        <ele>3.501953125</ele>
        <time>2006-07-10T15:36:03Z</time>
      </trkpt>
      <trkpt lat="25.045453570783138" lon="-80.368860242888331">
        <ele>-1.7852783203125</ele>
        <time>2006-07-10T15:37:20Z</time>
      </trkpt>
      <trkpt lat="25.045587429776788" lon="-80.36880299448967">
        <ele>-39.2767333984375</ele>
        <time>2006-07-10T15:38:14Z</time>
      </trkpt>
      <trkpt lat="25.045747775584459" lon="-80.368748847395182">
        <ele>-2.7467041015625</ele>
        <time>2006-07-10T15:38:42Z</time>
      </trkpt>
      <trkpt lat="25.045819357037544" lon="-80.368747590109706">
        <ele>-9.475830078125</ele>
        <time>2006-07-10T15:39:12Z</time>
      </trkpt>
      <trkpt lat="25.045736711472273" lon="-80.368897542357445">
        <ele>-3.7078857421875</ele>
        <time>2006-07-10T15:39:44Z</time>
      </trkpt>
      <trkpt lat="25.045600840821862" lon="-80.368815651163459">
        <ele>0.137451171875</ele>
        <time>2006-07-10T15:40:15Z</time>
      </trkpt>
      <trkpt lat="25.045480560511351" lon="-80.368929728865623">
        <ele>-1.3046875</ele>
        <time>2006-07-10T15:41:03Z</time>
      </trkpt>
      <trkpt lat="25.045481063425541" lon="-80.369001477956772">
        <ele>-11.879150390625</ele>
        <time>2006-07-10T15:42:06Z</time>
      </trkpt>
      <trkpt lat="25.045639397576451" lon="-80.369022097438574">
        <ele>-0.8240966796875</ele>
        <time>2006-07-10T15:42:35Z</time>
      </trkpt>
      <trkpt lat="25.045778872445226" lon="-80.368919251486659">
        <ele>-1.3046875</ele>
        <time>2006-07-10T15:43:05Z</time>
      </trkpt>
      <trkpt lat="25.045891441404819" lon="-80.368890585377812">
        <ele>0.6180419921875</ele>
        <time>2006-07-10T15:43:40Z</time>
      </trkpt>
      <trkpt lat="25.045864786952734" lon="-80.369067946448922">
        <ele>3.982666015625</ele>
        <time>2006-07-10T15:44:10Z</time>
      </trkpt>
      <trkpt lat="25.04576101899147" lon="-80.369203481823206">
        <ele>3.501953125</ele>
        <time>2006-07-10T15:44:41Z</time>
      </trkpt>
      <trkpt lat="25.045624226331711" lon="-80.369304902851582">
        <ele>6.866455078125</ele>
        <time>2006-07-10T15:45:13Z</time>
      </trkpt>
      <trkpt lat="25.045496234670281" lon="-80.36941772326827">
        <ele>-2.2659912109375</ele>
        <time>2006-07-10T15:45:44Z</time>
      </trkpt>
      <trkpt lat="25.045359609648585" lon="-80.369512187317014">
        <ele>0.137451171875</ele>
        <time>2006-07-10T15:46:17Z</time>
      </trkpt>
      <trkpt lat="25.045219380408525" lon="-80.36960581317544">
        <ele>1.0986328125</ele>
        <time>2006-07-10T15:46:48Z</time>
      </trkpt>
      <trkpt lat="25.04511896520853" lon="-80.369748892262578">
        <ele>1.0986328125</ele>
        <time>2006-07-10T15:47:16Z</time>
      </trkpt>
      <trkpt lat="25.045173950493336" lon="-80.369903622195125">
        <ele>0.137451171875</ele>
        <time>2006-07-10T15:47:45Z</time>
      </trkpt>
      <trkpt lat="25.045313844457269" lon="-80.369938407093287">
        <ele>-12.8404541015625</ele>
        <time>2006-07-10T15:48:18Z</time>
      </trkpt>
      <trkpt lat="25.045325495302677" lon="-80.369761884212494">
        <ele>5.424560546875</ele>
        <time>2006-07-10T15:49:01Z</time>
      </trkpt>
      <trkpt lat="25.045364638790488" lon="-80.3696752153337">
        <ele>-25.818359375</ele>
        <time>2006-07-10T15:50:11Z</time>
      </trkpt>
      <trkpt lat="25.045380312949419" lon="-80.369468266144395">
        <ele>-5.14990234375</ele>
        <time>2006-07-10T15:50:50Z</time>
      </trkpt>
      <trkpt lat="25.045374445617199" lon="-80.369268944486976">
        <ele>-1.7852783203125</ele>
        <time>2006-07-10T15:51:28Z</time>
      </trkpt>
      <trkpt lat="25.045429263263941" lon="-80.369181940332055">
        <ele>5.9052734375</ele>
        <time>2006-07-10T15:52:05Z</time>
      </trkpt>
      <trkpt lat="25.045529175549746" lon="-80.369275063276291">
        <ele>7.827880859375</ele>
        <time>2006-07-10T15:52:40Z</time>
      </trkpt>
      <trkpt lat="25.045460360124707" lon="-80.369428200647235">
        <ele>0.6180419921875</ele>
        <time>2006-07-10T15:53:14Z</time>
      </trkpt>
      <trkpt lat="25.045461617410183" lon="-80.369576895609498">
        <ele>7.827880859375</ele>
        <time>2006-07-10T15:54:18Z</time>
      </trkpt>
      <trkpt lat="25.045361034572124" lon="-80.369734559208155">
        <ele>0.137451171875</ele>
        <time>2006-07-10T15:54:51Z</time>
      </trkpt>
      <trkpt lat="25.04528216086328" lon="-80.3699048794806">
        <ele>-0.3433837890625</ele>
        <time>2006-07-10T15:55:21Z</time>
      </trkpt>
      <trkpt lat="25.045318119227886" lon="-80.370060615241528">
        <ele>2.06005859375</ele>
        <time>2006-07-10T15:55:50Z</time>
      </trkpt>
      <trkpt lat="25.04539548419416" lon="-80.370196318253875">
        <ele>6.3858642578125</ele>
        <time>2006-07-10T15:56:27Z</time>
      </trkpt>
      <trkpt lat="25.045481231063604" lon="-80.370347360149026">
        <ele>-37.3541259765625</ele>
        <time>2006-07-10T15:57:01Z</time>
      </trkpt>
      <trkpt lat="25.045505873858929" lon="-80.370195312425494">
        <ele>-2.2659912109375</ele>
        <time>2006-07-10T15:57:37Z</time>
      </trkpt>
      <trkpt lat="25.045465473085642" lon="-80.370037397369742">
        <ele>-10.9178466796875</ele>
        <time>2006-07-10T15:58:17Z</time>
      </trkpt>
      <trkpt lat="25.045309904962778" lon="-80.369980568066239">
        <ele>-0.3433837890625</ele>
        <time>2006-07-10T15:58:55Z</time>
      </trkpt>
      <trkpt lat="25.045167915523052" lon="-80.369879147037864">
        <ele>2.06005859375</ele>
        <time>2006-07-10T15:59:35Z</time>
      </trkpt>
      <trkpt lat="25.045001367107034" lon="-80.369845451787114">
        <ele>8.7891845703125</ele>
        <time>2006-07-10T16:00:12Z</time>
      </trkpt>
      <trkpt lat="25.044928193092346" lon="-80.369992889463902">
        <ele>3.021240234375</ele>
        <time>2006-07-10T16:00:48Z</time>
      </trkpt>
      <trkpt lat="25.044859545305371" lon="-80.370116103440523">
        <ele>5.424560546875</ele>
        <time>2006-07-10T16:01:34Z</time>
      </trkpt>
      <trkpt lat="25.044764494523406" lon="-80.369989201426506">
        <ele>3.021240234375</ele>
        <time>2006-07-10T16:02:16Z</time>
      </trkpt>
      <trkpt lat="25.044689727947116" lon="-80.370080983266234">
        <ele>3.021240234375</ele>
        <time>2006-07-10T16:02:54Z</time>
      </trkpt>
      <trkpt lat="25.044758543372154" lon="-80.370211992412806">
        <ele>2.5406494140625</ele>
        <time>2006-07-10T16:03:28Z</time>
      </trkpt>
      <trkpt lat="25.044897850602865" lon="-80.370143176987767">
        <ele>2.5406494140625</ele>
        <time>2006-07-10T16:04:01Z</time>
      </trkpt>
      <trkpt lat="25.044958870857954" lon="-80.369987860321999">
        <ele>-0.3433837890625</ele>
        <time>2006-07-10T16:04:41Z</time>
      </trkpt>
      <trkpt lat="25.044978400692344" lon="-80.369872776791453">
        <ele>8.30859375</ele>
        <time>2006-07-10T16:05:58Z</time>
      </trkpt>
      <trkpt lat="25.045062219724059" lon="-80.369900353252888">
        <ele>6.3858642578125</ele>
        <time>2006-07-10T16:07:40Z</time>
      </trkpt>
      <trkpt lat="25.045037576928735" lon="-80.369894150644541">
        <ele>5.9052734375</ele>
        <time>2006-07-10T16:09:48Z</time>
      </trkpt>
      <trkpt lat="25.045052664354444" lon="-80.369883086532354">
        <ele>7.34716796875</ele>
        <time>2006-07-10T16:11:26Z</time>
      </trkpt>
      <trkpt lat="25.044987704604864" lon="-80.369855258613825">
        <ele>3.501953125</ele>
        <time>2006-07-10T16:14:19Z</time>
      </trkpt>
      <trkpt lat="25.044990135356784" lon="-80.369873531162739">
        <ele>-37.3541259765625</ele>
        <time>2006-07-10T16:15:46Z</time>
      </trkpt>
      <trkpt lat="25.045009329915047" lon="-80.369897000491619">
        <ele>-6.1112060546875</ele>
        <time>2006-07-10T16:17:23Z</time>
      </trkpt>
    </trkseg>
  </trk>

  <trk>
    <name>10-JUL-06 76B</name>
    <extensions>
      <gpxx:TrackExtension>
        <gpxx:DisplayColor>DarkGray</gpxx:DisplayColor>
      </gpxx:TrackExtension>
    </extensions>
    <trkseg>
      <trkpt lat="25.04440356977284" lon="-80.367389721795917">
        <ele>6.3858642578125</ele>
        <time>2006-07-10T17:40:49Z</time>
      </trkpt>
      <trkpt lat="25.044557377696037" lon="-80.367406234145164">
        <ele>-3.7078857421875</ele>
        <time>2006-07-10T17:41:57Z</time>
      </trkpt>
      <trkpt lat="25.044720992445946" lon="-80.367434564977884">
        <ele>-3.227294921875</ele>
        <time>2006-07-10T17:42:22Z</time>
      </trkpt>
      <trkpt lat="25.044864071533084" lon="-80.367514444515109">
        <ele>-7.072509765625</ele>
        <time>2006-07-10T17:42:51Z</time>
      </trkpt>
      <trkpt lat="25.045018130913377" lon="-80.36755358800292">
        <ele>0.6180419921875</ele>
        <time>2006-07-10T17:43:15Z</time>
      </trkpt>
      <trkpt lat="25.045176800340414" lon="-80.367599939927459">
        <ele>-0.3433837890625</ele>
        <time>2006-07-10T17:43:41Z</time>
      </trkpt>
      <trkpt lat="25.045230444520712" lon="-80.367705887183547">
        <ele>4.4632568359375</ele>
        <time>2006-07-10T17:44:33Z</time>
      </trkpt>
      <trkpt lat="25.045321471989155" lon="-80.367738073691726">
        <ele>-0.3433837890625</ele>
        <time>2006-07-10T17:45:50Z</time>
      </trkpt>
      <trkpt lat="25.045412583276629" lon="-80.367715274915099">
        <ele>-26.779541015625</ele>
        <time>2006-07-10T17:46:47Z</time>
      </trkpt>
      <trkpt lat="25.045574018731713" lon="-80.367749389261007">
        <ele>-7.072509765625</ele>
        <time>2006-07-10T17:47:15Z</time>
      </trkpt>
      <trkpt lat="25.045738387852907" lon="-80.367795825004578">
        <ele>-9.475830078125</ele>
        <time>2006-07-10T17:47:47Z</time>
      </trkpt>
      <trkpt lat="25.045712571591139" lon="-80.367670767009258">
        <ele>-16.2052001953125</ele>
        <time>2006-07-10T17:48:21Z</time>
      </trkpt>
      <trkpt lat="25.045567313209176" lon="-80.367573956027627">
        <ele>-9.475830078125</ele>
        <time>2006-07-10T17:48:54Z</time>
      </trkpt>
      <trkpt lat="25.045412331819534" lon="-80.367498183622956">
        <ele>-1.7852783203125</ele>
        <time>2006-07-10T17:49:30Z</time>
      </trkpt>
      <trkpt lat="25.045256679877639" lon="-80.367447808384895">
        <ele>-0.8240966796875</ele>
        <time>2006-07-10T17:50:03Z</time>
      </trkpt>
      <trkpt lat="25.045107649639249" lon="-80.367437247186899">
        <ele>-8.5146484375</ele>
        <time>2006-07-10T17:50:43Z</time>
      </trkpt>
      <trkpt lat="25.045106308534741" lon="-80.367410760372877">
        <ele>0.137451171875</ele>
        <time>2006-07-10T17:51:49Z</time>
      </trkpt>
      <trkpt lat="25.045049814507365" lon="-80.367402629926801">
        <ele>-2.7467041015625</ele>
        <time>2006-07-10T17:52:58Z</time>
      </trkpt>
      <trkpt lat="25.044913021847606" lon="-80.367336580529809">
        <ele>-3.7078857421875</ele>
        <time>2006-07-10T17:53:32Z</time>
      </trkpt>
      <trkpt lat="25.04477396607399" lon="-80.367244044318795">
        <ele>1.0986328125</ele>
        <time>2006-07-10T17:54:05Z</time>
      </trkpt>
      <trkpt lat="25.044623091816902" lon="-80.367263909429312">
        <ele>4.4632568359375</ele>
        <time>2006-07-10T17:54:41Z</time>
      </trkpt>
      <trkpt lat="25.044469870626926" lon="-80.36725016310811">
        <ele>2.06005859375</ele>
        <time>2006-07-10T17:55:16Z</time>
      </trkpt>
      <trkpt lat="25.044484622776508" lon="-80.367222754284739">
        <ele>4.4632568359375</ele>
        <time>2006-07-10T17:56:29Z</time>
      </trkpt>
      <trkpt lat="25.044469032436609" lon="-80.367259550839663">
        <ele>-2.2659912109375</ele>
        <time>2006-07-10T17:58:18Z</time>
      </trkpt>
      <trkpt lat="25.044621080160141" lon="-80.36718126386404">
        <ele>1.0986328125</ele>
        <time>2006-07-10T17:58:47Z</time>
      </trkpt>
      <trkpt lat="25.044782096520066" lon="-80.367194004356861">
        <ele>0.137451171875</ele>
        <time>2006-07-10T17:59:17Z</time>
      </trkpt>
      <trkpt lat="25.044920817017555" lon="-80.367241865023971">
        <ele>-131.5633544921875</ele>
        <time>2006-07-10T17:59:46Z</time>
      </trkpt>
      <trkpt lat="25.045088957995176" lon="-80.367264663800597">
        <ele>3.021240234375</ele>
        <time>2006-07-10T18:00:16Z</time>
      </trkpt>
      <trkpt lat="25.045246202498674" lon="-80.367321325466037">
        <ele>2.5406494140625</ele>
        <time>2006-07-10T18:00:46Z</time>
      </trkpt>
      <trkpt lat="25.045369751751423" lon="-80.367402043193579">
        <ele>4.4632568359375</ele>
        <time>2006-07-10T18:01:38Z</time>
      </trkpt>
      <trkpt lat="25.045423144474626" lon="-80.367302298545837">
        <ele>4.4632568359375</ele>
        <time>2006-07-10T18:02:17Z</time>
      </trkpt>
      <trkpt lat="25.045267073437572" lon="-80.367310680449009">
        <ele>6.3858642578125</ele>
        <time>2006-07-10T18:02:51Z</time>
      </trkpt>
      <trkpt lat="25.045111170038581" lon="-80.367269525304437">
        <ele>3.982666015625</ele>
        <time>2006-07-10T18:03:29Z</time>
      </trkpt>
      <trkpt lat="25.044985357671976" lon="-80.367180593311787">
        <ele>6.3858642578125</ele>
        <time>2006-07-10T18:04:09Z</time>
      </trkpt>
      <trkpt lat="25.044851079583168" lon="-80.367159890010953">
        <ele>4.94384765625</ele>
        <time>2006-07-10T18:04:45Z</time>
      </trkpt>
      <trkpt lat="25.044751670211554" lon="-80.367064671590924">
        <ele>7.827880859375</ele>
        <time>2006-07-10T18:05:22Z</time>
      </trkpt>
      <trkpt lat="25.044619906693697" lon="-80.36711135879159">
        <ele>7.34716796875</ele>
        <time>2006-07-10T18:05:59Z</time>
      </trkpt>
      <trkpt lat="25.044506499543786" lon="-80.367034329101443">
        <ele>6.3858642578125</ele>
        <time>2006-07-10T18:06:38Z</time>
      </trkpt>
      <trkpt lat="25.044371047988534" lon="-80.367062743753195">
        <ele>6.3858642578125</ele>
        <time>2006-07-10T18:07:40Z</time>
      </trkpt>
      <trkpt lat="25.04435520619154" lon="-80.367156034335494">
        <ele>4.94384765625</ele>
        <time>2006-07-10T18:08:32Z</time>
      </trkpt>
      <trkpt lat="25.044331820681691" lon="-80.367322582751513">
        <ele>6.866455078125</ele>
        <time>2006-07-10T18:09:02Z</time>
      </trkpt>
      <trkpt lat="25.044386219233274" lon="-80.367464823648334">
        <ele>8.7891845703125</ele>
        <time>2006-07-10T18:09:52Z</time>
      </trkpt>
      <trkpt lat="25.04440407268703" lon="-80.367456441745162">
        <ele>6.866455078125</ele>
        <time>2006-07-10T18:11:15Z</time>
      </trkpt>
      <trkpt lat="25.044463165104389" lon="-80.367270363494754">
        <ele>2.06005859375</ele>
        <time>2006-07-10T18:11:50Z</time>
      </trkpt>
      <trkpt lat="25.044595766812563" lon="-80.367151340469718">
        <ele>-12.8404541015625</ele>
        <time>2006-07-10T18:12:18Z</time>
      </trkpt>
      <trkpt lat="25.04461957141757" lon="-80.366996778175235">
        <ele>3.982666015625</ele>
        <time>2006-07-10T18:12:50Z</time>
      </trkpt>
      <trkpt lat="25.044495183974504" lon="-80.366957718506455">
        <ele>-17.1663818359375</ele>
        <time>2006-07-10T18:13:25Z</time>
      </trkpt>
      <trkpt lat="25.04432343877852" lon="-80.366917904466391">
        <ele>-31.586181640625</ele>
        <time>2006-07-10T18:14:13Z</time>
      </trkpt>
      <trkpt lat="25.044415220618248" lon="-80.366828134283423">
        <ele>-9.475830078125</ele>
        <time>2006-07-10T18:14:45Z</time>
      </trkpt>
      <trkpt lat="25.044561233371496" lon="-80.366871133446693">
        <ele>6.866455078125</ele>
        <time>2006-07-10T18:15:31Z</time>
      </trkpt>
      <trkpt lat="25.044691991060972" lon="-80.366989402100444">
        <ele>-10.437255859375</ele>
        <time>2006-07-10T18:16:04Z</time>
      </trkpt>
      <trkpt lat="25.044824425131083" lon="-80.367098366841674">
        <ele>1.0986328125</ele>
        <time>2006-07-10T18:16:33Z</time>
      </trkpt>
      <trkpt lat="25.04475150257349" lon="-80.366949588060379">
        <ele>-0.3433837890625</ele>
        <time>2006-07-10T18:17:07Z</time>
      </trkpt>
      <trkpt lat="25.044629545882344" lon="-80.366853447631001">
        <ele>8.30859375</ele>
        <time>2006-07-10T18:17:50Z</time>
      </trkpt>
      <trkpt lat="25.044528460130095" lon="-80.366710033267736">
        <ele>0.137451171875</ele>
        <time>2006-07-10T18:18:34Z</time>
      </trkpt>
      <trkpt lat="25.04442217759788" lon="-80.366591932252049">
        <ele>2.06005859375</ele>
        <time>2006-07-10T18:19:18Z</time>
      </trkpt>
      <trkpt lat="25.044553186744452" lon="-80.366637697443366">
        <ele>7.34716796875</ele>
        <time>2006-07-10T18:19:49Z</time>
      </trkpt>
      <trkpt lat="25.044646142050624" lon="-80.366742387413979">
        <ele>3.021240234375</ele>
        <time>2006-07-10T18:20:25Z</time>
      </trkpt>
      <trkpt lat="25.044760722666979" lon="-80.366844646632671">
        <ele>8.30859375</ele>
        <time>2006-07-10T18:21:01Z</time>
      </trkpt>
      <trkpt lat="25.044827610254288" lon="-80.366971464827657">
        <ele>7.827880859375</ele>
        <time>2006-07-10T18:21:39Z</time>
      </trkpt>
      <trkpt lat="25.044836578890681" lon="-80.367135247215629">
        <ele>7.827880859375</ele>
        <time>2006-07-10T18:22:11Z</time>
      </trkpt>
      <trkpt lat="25.0448286999017" lon="-80.367211438715458">
        <ele>6.3858642578125</ele>
        <time>2006-07-10T18:23:21Z</time>
      </trkpt>
      <trkpt lat="25.044734571129084" lon="-80.367082860320807">
        <ele>-1.7852783203125</ele>
        <time>2006-07-10T18:23:59Z</time>
      </trkpt>
      <trkpt lat="25.044654440134764" lon="-80.366935841739178">
        <ele>3.982666015625</ele>
        <time>2006-07-10T18:24:42Z</time>
      </trkpt>
      <trkpt lat="25.044508092105389" lon="-80.366967022418976">
        <ele>8.7891845703125</ele>
        <time>2006-07-10T18:25:28Z</time>
      </trkpt>
      <trkpt lat="25.044397870078683" lon="-80.367062240839005">
        <ele>0.6180419921875</ele>
        <time>2006-07-10T18:26:19Z</time>
      </trkpt>
      <trkpt lat="25.044331317767501" lon="-80.367097780108452">
        <ele>8.7891845703125</ele>
        <time>2006-07-10T18:27:33Z</time>
      </trkpt>
      <trkpt lat="25.044375490397215" lon="-80.367267178371549">
        <ele>5.9052734375</ele>
        <time>2006-07-10T18:28:06Z</time>
      </trkpt>
      <trkpt lat="25.04437867552042" lon="-80.36742408759892">
        <ele>9.2698974609375</ele>
        <time>2006-07-10T18:28:44Z</time>
      </trkpt>
      <trkpt lat="25.044390913099051" lon="-80.367414616048336">
        <ele>8.7891845703125</ele>
        <time>2006-07-10T18:31:10Z</time>
      </trkpt>
      <trkpt lat="25.044397534802556" lon="-80.367427188903093">
        <ele>-6.1112060546875</ele>
        <time>2006-07-10T18:32:03Z</time>
      </trkpt>
    </trkseg>
  </trk>

  <trk>
    <name>10-JUL-06 SA</name>
    <extensions>
      <gpxx:TrackExtension>
        <gpxx:DisplayColor>DarkGray</gpxx:DisplayColor>
      </gpxx:TrackExtension>
    </extensions>
    <trkseg>
      <trkpt lat="25.044858455657959" lon="-80.370011329650879">
        <ele>24.1702880859375</ele>
      </trkpt>
      <trkpt lat="25.045008659362793" lon="-80.369946956634521">
        <ele>14.5570068359375</ele>
      </trkpt>
      <trkpt lat="25.045158863067627" lon="-80.369946956634521">
        <ele>13.5958251953125</ele>
      </trkpt>
      <trkpt lat="25.044987201690674" lon="-80.369882583618164">
        <ele>1.0986328125</ele>
      </trkpt>
      <trkpt lat="25.045030117034912" lon="-80.369861125946045">
        <ele>-0.8240966796875</ele>
      </trkpt>
      <trkpt lat="25.044965744018555" lon="-80.369861125946045">
        <ele>0.6180419921875</ele>
      </trkpt>
      <trkpt lat="25.044965744018555" lon="-80.369882583618164">
        <ele>-0.3433837890625</ele>
      </trkpt>
      <trkpt lat="25.045030117034912" lon="-80.369861125946045">
        <ele>-0.3433837890625</ele>
      </trkpt>
      <trkpt lat="25.045030117034912" lon="-80.369818210601807">
        <ele>-0.3433837890625</ele>
      </trkpt>
      <trkpt lat="25.044965744018555" lon="-80.369710922241211">
        <ele>0.137451171875</ele>
      </trkpt>
      <trkpt lat="25.044600963592529" lon="-80.369582176208496">
        <ele>0.6180419921875</ele>
      </trkpt>
      <trkpt lat="25.044279098510742" lon="-80.36949634552002">
        <ele>0.6180419921875</ele>
      </trkpt>
      <trkpt lat="25.043871402740479" lon="-80.369453430175781">
        <ele>2.5406494140625</ele>
      </trkpt>
      <trkpt lat="25.043463706970215" lon="-80.369281768798828">
        <ele>1.579345703125</ele>
      </trkpt>
      <trkpt lat="25.043313503265381" lon="-80.369303226470947">
        <ele>1.0986328125</ele>
      </trkpt>
      <trkpt lat="25.043442249298096" lon="-80.36923885345459">
        <ele>0.6180419921875</ele>
      </trkpt>
      <trkpt lat="25.043613910675049" lon="-80.36923885345459">
        <ele>-0.3433837890625</ele>
      </trkpt>
      <trkpt lat="25.043764114379883" lon="-80.369367599487305">
        <ele>-1.3046875</ele>
      </trkpt>
      <trkpt lat="25.044536590576172" lon="-80.369389057159424">
        <ele>-1.3046875</ele>
      </trkpt>
      <trkpt lat="25.044794082641602" lon="-80.369453430175781">
        <ele>-1.3046875</ele>
      </trkpt>
      <trkpt lat="25.044879913330078" lon="-80.369389057159424">
        <ele>-1.3046875</ele>
      </trkpt>
      <trkpt lat="25.043613910675049" lon="-80.369153022766113">
        <ele>0.6180419921875</ele>
      </trkpt>
      <trkpt lat="25.043463706970215" lon="-80.369110107421875">
        <ele>0.137451171875</ele>
      </trkpt>
      <trkpt lat="25.043442249298096" lon="-80.369024276733398">
        <ele>-0.3433837890625</ele>
      </trkpt>
      <trkpt lat="25.04359245300293" lon="-80.369067192077637">
        <ele>-0.3433837890625</ele>
      </trkpt>
      <trkpt lat="25.0443434715271" lon="-80.369067192077637">
        <ele>-0.3433837890625</ele>
      </trkpt>
      <trkpt lat="25.044472217559814" lon="-80.369131565093994">
        <ele>-0.3433837890625</ele>
      </trkpt>
      <trkpt lat="25.044600963592529" lon="-80.369153022766113">
        <ele>-0.3433837890625</ele>
      </trkpt>
      <trkpt lat="25.044622421264648" lon="-80.369153022766113">
        <ele>-0.8240966796875</ele>
      </trkpt>
      <trkpt lat="25.044600963592529" lon="-80.369217395782471">
        <ele>0.6180419921875</ele>
      </trkpt>
      <trkpt lat="25.044622421264648" lon="-80.369174480438232">
        <ele>0.6180419921875</ele>
      </trkpt>
      <trkpt lat="25.044558048248291" lon="-80.369045734405518">
        <ele>-0.3433837890625</ele>
      </trkpt>
      <trkpt lat="25.044665336608887" lon="-80.369153022766113">
        <ele>0.137451171875</ele>
      </trkpt>
      <trkpt lat="25.044794082641602" lon="-80.369174480438232">
        <ele>1.0986328125</ele>
      </trkpt>
      <trkpt lat="25.044922828674316" lon="-80.369153022766113">
        <ele>0.137451171875</ele>
      </trkpt>
      <trkpt lat="25.04507303237915" lon="-80.369045734405518">
        <ele>-0.8240966796875</ele>
      </trkpt>
      <trkpt lat="25.04507303237915" lon="-80.369002819061279">
        <ele>-0.8240966796875</ele>
      </trkpt>
      <trkpt lat="25.045008659362793" lon="-80.36898136138916">
        <ele>0.137451171875</ele>
      </trkpt>
      <trkpt lat="25.044858455657959" lon="-80.36898136138916">
        <ele>0.6180419921875</ele>
      </trkpt>
      <trkpt lat="25.04483699798584" lon="-80.368959903717041">
        <ele>-0.3433837890625</ele>
      </trkpt>
      <trkpt lat="25.044665336608887" lon="-80.369024276733398">
        <ele>0.137451171875</ele>
      </trkpt>
      <trkpt lat="25.044643878936768" lon="-80.368959903717041">
        <ele>-0.3433837890625</ele>
      </trkpt>
      <trkpt lat="25.044472217559814" lon="-80.369045734405518">
        <ele>0.137451171875</ele>
      </trkpt>
      <trkpt lat="25.044450759887695" lon="-80.369002819061279">
        <ele>-0.3433837890625</ele>
      </trkpt>
      <trkpt lat="25.044257640838623" lon="-80.36898136138916">
        <ele>-0.8240966796875</ele>
      </trkpt>
      <trkpt lat="25.043785572052002" lon="-80.368852615356445">
        <ele>-0.3433837890625</ele>
      </trkpt>
      <trkpt lat="25.043635368347168" lon="-80.368895530700684">
        <ele>-1.3046875</ele>
      </trkpt>
      <trkpt lat="25.043506622314453" lon="-80.368895530700684">
        <ele>-2.2659912109375</ele>
      </trkpt>
      <trkpt lat="25.043549537658691" lon="-80.368809700012207">
        <ele>-2.2659912109375</ele>
      </trkpt>
      <trkpt lat="25.043935775756836" lon="-80.368788242340088">
        <ele>-0.3433837890625</ele>
      </trkpt>
      <trkpt lat="25.04408597946167" lon="-80.368852615356445">
        <ele>-0.8240966796875</ele>
      </trkpt>
      <trkpt lat="25.044622421264648" lon="-80.368895530700684">
        <ele>0.137451171875</ele>
      </trkpt>
      <trkpt lat="25.044815540313721" lon="-80.368852615356445">
        <ele>0.6180419921875</ele>
      </trkpt>
      <trkpt lat="25.044944286346436" lon="-80.368766784667969">
        <ele>1.579345703125</ele>
      </trkpt>
      <trkpt lat="25.045244693756104" lon="-80.368680953979492">
        <ele>3.021240234375</ele>
      </trkpt>
      <trkpt lat="25.04533052444458" lon="-80.368702411651611">
        <ele>2.06005859375</ele>
      </trkpt>
      <trkpt lat="25.04533052444458" lon="-80.368766784667969">
        <ele>1.579345703125</ele>
      </trkpt>
      <trkpt lat="25.045416355133057" lon="-80.368831157684326">
        <ele>1.0986328125</ele>
      </trkpt>
      <trkpt lat="25.045394897460938" lon="-80.368916988372803">
        <ele>1.579345703125</ele>
      </trkpt>
      <trkpt lat="25.045437812805176" lon="-80.368959903717041">
        <ele>1.579345703125</ele>
      </trkpt>
      <trkpt lat="25.045502185821533" lon="-80.368916988372803">
        <ele>0.6180419921875</ele>
      </trkpt>
      <trkpt lat="25.045480728149414" lon="-80.368831157684326">
        <ele>-0.3433837890625</ele>
      </trkpt>
      <trkpt lat="25.045545101165771" lon="-80.36874532699585">
        <ele>-0.8240966796875</ele>
      </trkpt>
      <trkpt lat="25.045523643493652" lon="-80.368638038635254">
        <ele>-0.8240966796875</ele>
      </trkpt>
      <trkpt lat="25.045394897460938" lon="-80.368616580963135">
        <ele>-1.3046875</ele>
      </trkpt>
      <trkpt lat="25.045351982116699" lon="-80.368659496307373">
        <ele>-0.3433837890625</ele>
      </trkpt>
      <trkpt lat="25.045158863067627" lon="-80.368595123291016">
        <ele>0.137451171875</ele>
      </trkpt>
      <trkpt lat="25.045137405395508" lon="-80.368509292602539">
        <ele>-0.3433837890625</ele>
      </trkpt>
      <trkpt lat="25.04483699798584" lon="-80.368573665618896">
        <ele>-0.8240966796875</ele>
      </trkpt>
      <trkpt lat="25.044686794281006" lon="-80.368573665618896">
        <ele>-1.3046875</ele>
      </trkpt>
      <trkpt lat="25.044643878936768" lon="-80.368530750274658">
        <ele>-0.3433837890625</ele>
      </trkpt>
      <trkpt lat="25.044214725494385" lon="-80.368530750274658">
        <ele>-0.3433837890625</ele>
      </trkpt>
      <trkpt lat="25.044193267822266" lon="-80.368466377258301">
        <ele>0.137451171875</ele>
      </trkpt>
      <trkpt lat="25.044214725494385" lon="-80.368316173553467">
        <ele>0.6180419921875</ele>
      </trkpt>
      <trkpt lat="25.044279098510742" lon="-80.368294715881348">
        <ele>1.0986328125</ele>
      </trkpt>
      <trkpt lat="25.044171810150146" lon="-80.368015766143799">
        <ele>0.137451171875</ele>
      </trkpt>
      <trkpt lat="25.044257640838623" lon="-80.368273258209229">
        <ele>-0.3433837890625</ele>
      </trkpt>
      <trkpt lat="25.044214725494385" lon="-80.368402004241943">
        <ele>-1.3046875</ele>
      </trkpt>
      <trkpt lat="25.044107437133789" lon="-80.368466377258301">
        <ele>-1.3046875</ele>
      </trkpt>
      <trkpt lat="25.044000148773193" lon="-80.368423461914063">
        <ele>-1.7852783203125</ele>
      </trkpt>
      <trkpt lat="25.044000148773193" lon="-80.368359088897705">
        <ele>-1.7852783203125</ele>
      </trkpt>
      <trkpt lat="25.043935775756836" lon="-80.368273258209229">
        <ele>0.6180419921875</ele>
      </trkpt>
      <trkpt lat="25.044000148773193" lon="-80.368380546569824">
        <ele>-0.8240966796875</ele>
      </trkpt>
      <trkpt lat="25.043978691101074" lon="-80.368423461914063">
        <ele>-0.8240966796875</ele>
      </trkpt>
      <trkpt lat="25.043678283691406" lon="-80.368402004241943">
        <ele>-0.3433837890625</ele>
      </trkpt>
      <trkpt lat="25.043656826019287" lon="-80.368530750274658">
        <ele>-0.8240966796875</ele>
      </trkpt>
      <trkpt lat="25.043742656707764" lon="-80.368573665618896">
        <ele>-0.3433837890625</ele>
      </trkpt>
      <trkpt lat="25.044257640838623" lon="-80.368680953979492">
        <ele>0.137451171875</ele>
      </trkpt>
      <trkpt lat="25.044643878936768" lon="-80.368831157684326">
        <ele>0.6180419921875</ele>
      </trkpt>
      <trkpt lat="25.044729709625244" lon="-80.368788242340088">
        <ele>0.137451171875</ele>
      </trkpt>
      <trkpt lat="25.044815540313721" lon="-80.368788242340088">
        <ele>0.6180419921875</ele>
      </trkpt>
      <trkpt lat="25.044901371002197" lon="-80.368874073028564">
        <ele>0.137451171875</ele>
      </trkpt>
      <trkpt lat="25.045008659362793" lon="-80.369260311126709">
        <ele>0.6180419921875</ele>
      </trkpt>
      <trkpt lat="25.045030117034912" lon="-80.369668006896973">
        <ele>-0.8240966796875</ele>
      </trkpt>
      <trkpt lat="25.044987201690674" lon="-80.369861125946045">
        <ele>2.5406494140625</ele>
      </trkpt>
      <trkpt lat="25.04507303237915" lon="-80.369882583618164">
        <ele>-0.8240966796875</ele>
      </trkpt>
      <trkpt lat="25.045008659362793" lon="-80.369861125946045">
        <ele>1.0986328125</ele>
      </trkpt>
    </trkseg>
  </trk>

  <trk>
    <name>10-JUL-06 SB</name>
    <extensions>
      <gpxx:TrackExtension>
        <gpxx:DisplayColor>DarkGray</gpxx:DisplayColor>
      </gpxx:TrackExtension>
    </extensions>
    <trkseg>
      <trkpt lat="25.044472217559814" lon="-80.367436408996582">
        <ele>16.96044921875</ele>
      </trkpt>
      <trkpt lat="25.044429302215576" lon="-80.367393493652344">
        <ele>1.579345703125</ele>
      </trkpt>
      <trkpt lat="25.0443434715271" lon="-80.367629528045654">
        <ele>0.137451171875</ele>
      </trkpt>
      <trkpt lat="25.044300556182861" lon="-80.367844104766846">
        <ele>1.579345703125</ele>
      </trkpt>
      <trkpt lat="25.044214725494385" lon="-80.367972850799561">
        <ele>1.0986328125</ele>
      </trkpt>
      <trkpt lat="25.043935775756836" lon="-80.368144512176514">
        <ele>0.6180419921875</ele>
      </trkpt>
      <trkpt lat="25.043742656707764" lon="-80.368165969848633">
        <ele>2.06005859375</ele>
      </trkpt>
      <trkpt lat="25.043699741363525" lon="-80.368187427520752">
        <ele>2.5406494140625</ele>
      </trkpt>
      <trkpt lat="25.043785572052002" lon="-80.368251800537109">
        <ele>0.6180419921875</ele>
      </trkpt>
      <trkpt lat="25.044107437133789" lon="-80.368359088897705">
        <ele>0.137451171875</ele>
      </trkpt>
      <trkpt lat="25.04483699798584" lon="-80.368444919586182">
        <ele>-0.8240966796875</ele>
      </trkpt>
      <trkpt lat="25.044987201690674" lon="-80.368444919586182">
        <ele>-0.3433837890625</ele>
      </trkpt>
      <trkpt lat="25.045180320739746" lon="-80.36848783493042">
        <ele>0.6180419921875</ele>
      </trkpt>
      <trkpt lat="25.045223236083984" lon="-80.368423461914063">
        <ele>-0.3433837890625</ele>
      </trkpt>
      <trkpt lat="25.04507303237915" lon="-80.368380546569824">
        <ele>0.137451171875</ele>
      </trkpt>
      <trkpt lat="25.045030117034912" lon="-80.368316173553467">
        <ele>-0.3433837890625</ele>
      </trkpt>
      <trkpt lat="25.04507303237915" lon="-80.36823034286499">
        <ele>-1.7852783203125</ele>
      </trkpt>
      <trkpt lat="25.044965744018555" lon="-80.368294715881348">
        <ele>-1.3046875</ele>
      </trkpt>
      <trkpt lat="25.044922828674316" lon="-80.368273258209229">
        <ele>-0.8240966796875</ele>
      </trkpt>
      <trkpt lat="25.044643878936768" lon="-80.368251800537109">
        <ele>-1.3046875</ele>
      </trkpt>
      <trkpt lat="25.044407844543457" lon="-80.368165969848633">
        <ele>-1.7852783203125</ele>
      </trkpt>
      <trkpt lat="25.044128894805908" lon="-80.368144512176514">
        <ele>2.06005859375</ele>
      </trkpt>
      <trkpt lat="25.04382848739624" lon="-80.368187427520752">
        <ele>1.0986328125</ele>
      </trkpt>
      <trkpt lat="25.043871402740479" lon="-80.368123054504395">
        <ele>3.021240234375</ele>
      </trkpt>
      <trkpt lat="25.044043064117432" lon="-80.368037223815918">
        <ele>0.137451171875</ele>
      </trkpt>
      <trkpt lat="25.044536590576172" lon="-80.36799430847168">
        <ele>-2.2659912109375</ele>
      </trkpt>
      <trkpt lat="25.044665336608887" lon="-80.368037223815918">
        <ele>-0.8240966796875</ele>
      </trkpt>
      <trkpt lat="25.04483699798584" lon="-80.368165969848633">
        <ele>-1.3046875</ele>
      </trkpt>
      <trkpt lat="25.044944286346436" lon="-80.368187427520752">
        <ele>-2.7467041015625</ele>
      </trkpt>
      <trkpt lat="25.04507303237915" lon="-80.368101596832275">
        <ele>-2.7467041015625</ele>
      </trkpt>
      <trkpt lat="25.045030117034912" lon="-80.368058681488037">
        <ele>-1.3046875</ele>
      </trkpt>
      <trkpt lat="25.044987201690674" lon="-80.368037223815918">
        <ele>-1.3046875</ele>
      </trkpt>
      <trkpt lat="25.044729709625244" lon="-80.368015766143799">
        <ele>-0.8240966796875</ele>
      </trkpt>
      <trkpt lat="25.044450759887695" lon="-80.367951393127441">
        <ele>1.579345703125</ele>
      </trkpt>
      <trkpt lat="25.0443434715271" lon="-80.367865562438965">
        <ele>2.5406494140625</ele>
      </trkpt>
      <trkpt lat="25.044858455657959" lon="-80.367629528045654">
        <ele>0.137451171875</ele>
      </trkpt>
      <trkpt lat="25.045030117034912" lon="-80.367672443389893">
        <ele>1.579345703125</ele>
      </trkpt>
      <trkpt lat="25.044987201690674" lon="-80.367758274078369">
        <ele>1.0986328125</ele>
      </trkpt>
      <trkpt lat="25.044922828674316" lon="-80.367801189422607">
        <ele>0.6180419921875</ele>
      </trkpt>
      <trkpt lat="25.044665336608887" lon="-80.367758274078369">
        <ele>1.579345703125</ele>
      </trkpt>
      <trkpt lat="25.04457950592041" lon="-80.367758274078369">
        <ele>1.579345703125</ele>
      </trkpt>
      <trkpt lat="25.044472217559814" lon="-80.367715358734131">
        <ele>0.6180419921875</ele>
      </trkpt>
      <trkpt lat="25.044364929199219" lon="-80.367457866668701">
        <ele>2.5406494140625</ele>
      </trkpt>
      <trkpt lat="25.044407844543457" lon="-80.367457866668701">
        <ele>0.137451171875</ele>
      </trkpt>
      <trkpt lat="25.0443434715271" lon="-80.367436408996582">
        <ele>0.6180419921875</ele>
      </trkpt>
      <trkpt lat="25.044429302215576" lon="-80.36747932434082">
        <ele>21.286376953125</ele>
      </trkpt>
      <trkpt lat="25.04432201385498" lon="-80.367372035980225">
        <ele>1.0986328125</ele>
      </trkpt>
      <trkpt lat="25.044364929199219" lon="-80.367393493652344">
        <ele>0.137451171875</ele>
      </trkpt>
      <trkpt lat="25.044364929199219" lon="-80.367350578308105">
        <ele>3.021240234375</ele>
      </trkpt>
    </trkseg>
  </trk>

  <trk>
    <name>11-SEP-06 3A</name>
    <extensions>
      <gpxx:TrackExtension>
        <gpxx:DisplayColor>DarkGray</gpxx:DisplayColor>
      </gpxx:TrackExtension>
    </extensions>
    <trkseg>
      <trkpt lat="25.010009771212935" lon="-80.372842317447066">
        <ele>22.24755859375</ele>
        <time>2006-09-11T14:23:07Z</time>
      </trkpt>
      <trkpt lat="25.010026702657342" lon="-80.372868552803993">
        <ele>-0.3433837890625</ele>
        <time>2006-09-11T14:23:38Z</time>
      </trkpt>
      <trkpt lat="25.010041203349829" lon="-80.372878108173609">
        <ele>0.6180419921875</ele>
        <time>2006-09-11T14:24:08Z</time>
      </trkpt>
      <trkpt lat="25.010057464241982" lon="-80.372897135093808">
        <ele>1.0986328125</ele>
        <time>2006-09-11T14:24:38Z</time>
      </trkpt>
      <trkpt lat="25.01006425358355" lon="-80.372896045446396">
        <ele>-0.3433837890625</ele>
        <time>2006-09-11T14:25:08Z</time>
      </trkpt>
      <trkpt lat="25.010026535019279" lon="-80.37288355641067">
        <ele>0.6180419921875</ele>
        <time>2006-09-11T14:25:38Z</time>
      </trkpt>
      <trkpt lat="25.010008849203587" lon="-80.372864864766598">
        <ele>-0.3433837890625</ele>
        <time>2006-09-11T14:26:08Z</time>
      </trkpt>
      <trkpt lat="25.010040700435638" lon="-80.372869810089469">
        <ele>0.6180419921875</ele>
        <time>2006-09-11T14:26:38Z</time>
      </trkpt>
      <trkpt lat="25.010068695992231" lon="-80.372888753190637">
        <ele>1.579345703125</ele>
        <time>2006-09-11T14:27:08Z</time>
      </trkpt>
      <trkpt lat="25.010073892772198" lon="-80.372902499511838">
        <ele>0.6180419921875</ele>
        <time>2006-09-11T14:27:38Z</time>
      </trkpt>
      <trkpt lat="25.010060230270028" lon="-80.372885400429368">
        <ele>-0.3433837890625</ele>
        <time>2006-09-11T14:28:08Z</time>
      </trkpt>
      <trkpt lat="25.010047908872366" lon="-80.372880958020687">
        <ele>2.06005859375</ele>
        <time>2006-09-11T14:28:38Z</time>
      </trkpt>
      <trkpt lat="25.010059224441648" lon="-80.372898560017347">
        <ele>1.579345703125</ele>
        <time>2006-09-11T14:29:08Z</time>
      </trkpt>
      <trkpt lat="25.010040868073702" lon="-80.37287425249815">
        <ele>0.6180419921875</ele>
        <time>2006-09-11T14:29:38Z</time>
      </trkpt>
      <trkpt lat="25.010001389309764" lon="-80.372846508398652">
        <ele>-1.7852783203125</ele>
        <time>2006-09-11T14:30:08Z</time>
      </trkpt>
      <trkpt lat="25.00998018309474" lon="-80.37290652282536">
        <ele>-0.8240966796875</ele>
        <time>2006-09-11T14:30:38Z</time>
      </trkpt>
      <trkpt lat="25.009939447045326" lon="-80.373028060421348">
        <ele>-2.2659912109375</ele>
        <time>2006-09-11T14:31:08Z</time>
      </trkpt>
      <trkpt lat="25.009900219738483" lon="-80.373137695714831">
        <ele>-4.6693115234375</ele>
        <time>2006-09-11T14:31:38Z</time>
      </trkpt>
      <trkpt lat="25.009879600256681" lon="-80.373229142278433">
        <ele>-1.7852783203125</ele>
        <time>2006-09-11T14:32:08Z</time>
      </trkpt>
      <trkpt lat="25.009908936917782" lon="-80.3733966127038">
        <ele>0.137451171875</ele>
        <time>2006-09-11T14:32:38Z</time>
      </trkpt>
      <trkpt lat="25.010001556947827" lon="-80.373515635728836">
        <ele>0.6180419921875</ele>
        <time>2006-09-11T14:33:08Z</time>
      </trkpt>
      <trkpt lat="25.010090824216604" lon="-80.373576069250703">
        <ele>1.0986328125</ele>
        <time>2006-09-11T14:33:38Z</time>
      </trkpt>
      <trkpt lat="25.010103480890393" lon="-80.373646561056376">
        <ele>1.579345703125</ele>
        <time>2006-09-11T14:34:08Z</time>
      </trkpt>
      <trkpt lat="25.010089818388224" lon="-80.373666677623987">
        <ele>1.0986328125</ele>
        <time>2006-09-11T14:34:38Z</time>
      </trkpt>
      <trkpt lat="25.010082107037306" lon="-80.373664246872067">
        <ele>1.579345703125</ele>
        <time>2006-09-11T14:35:08Z</time>
      </trkpt>
      <trkpt lat="25.01005838625133" lon="-80.373691488057375">
        <ele>1.579345703125</ele>
        <time>2006-09-11T14:35:38Z</time>
      </trkpt>
      <trkpt lat="25.010050591081381" lon="-80.37369467318058">
        <ele>1.0986328125</ele>
        <time>2006-09-11T14:36:08Z</time>
      </trkpt>
      <trkpt lat="25.010020416229963" lon="-80.373678412288427">
        <ele>1.579345703125</ele>
        <time>2006-09-11T14:36:38Z</time>
      </trkpt>
      <trkpt lat="25.009943973273039" lon="-80.373689224943519">
        <ele>1.579345703125</ele>
        <time>2006-09-11T14:37:08Z</time>
      </trkpt>
      <trkpt lat="25.009959815070033" lon="-80.373696433380246">
        <ele>1.0986328125</ele>
        <time>2006-09-11T14:37:38Z</time>
      </trkpt>
      <trkpt lat="25.009952774271369" lon="-80.373689895495772">
        <ele>1.579345703125</ele>
        <time>2006-09-11T14:38:08Z</time>
      </trkpt>
      <trkpt lat="25.009941374883056" lon="-80.373677155002952">
        <ele>1.579345703125</ele>
        <time>2006-09-11T14:38:38Z</time>
      </trkpt>
      <trkpt lat="25.00983408652246" lon="-80.373649494722486">
        <ele>1.579345703125</ele>
        <time>2006-09-11T14:39:08Z</time>
      </trkpt>
      <trkpt lat="25.009820843115449" lon="-80.373660977929831">
        <ele>1.579345703125</ele>
        <time>2006-09-11T14:39:38Z</time>
      </trkpt>
      <trkpt lat="25.009811371564865" lon="-80.373654020950198">
        <ele>1.579345703125</ele>
        <time>2006-09-11T14:40:08Z</time>
      </trkpt>
      <trkpt lat="25.00979452393949" lon="-80.373654440045357">
        <ele>2.06005859375</ele>
        <time>2006-09-11T14:40:38Z</time>
      </trkpt>
      <trkpt lat="25.009766360744834" lon="-80.373650919646025">
        <ele>1.579345703125</ele>
        <time>2006-09-11T14:41:08Z</time>
      </trkpt>
      <trkpt lat="25.009878845885396" lon="-80.373704563826323">
        <ele>1.579345703125</ele>
        <time>2006-09-11T14:41:38Z</time>
      </trkpt>
      <trkpt lat="25.009777843952179" lon="-80.373686710372567">
        <ele>2.06005859375</ele>
        <time>2006-09-11T14:42:08Z</time>
      </trkpt>
      <trkpt lat="25.009890664368868" lon="-80.373782766982913">
        <ele>2.5406494140625</ele>
        <time>2006-09-11T14:42:38Z</time>
      </trkpt>
      <trkpt lat="25.009926622733474" lon="-80.373729793354869">
        <ele>2.06005859375</ele>
        <time>2006-09-11T14:43:08Z</time>
      </trkpt>
      <trkpt lat="25.009960066527128" lon="-80.373740941286087">
        <ele>2.06005859375</ele>
        <time>2006-09-11T14:43:38Z</time>
      </trkpt>
      <trkpt lat="25.009962916374207" lon="-80.373702049255371">
        <ele>1.579345703125</ele>
        <time>2006-09-11T14:44:08Z</time>
      </trkpt>
      <trkpt lat="25.009958138689399" lon="-80.373687464743853">
        <ele>0.6180419921875</ele>
        <time>2006-09-11T14:44:38Z</time>
      </trkpt>
      <trkpt lat="25.01003684476018" lon="-80.373579170554876">
        <ele>2.06005859375</ele>
        <time>2006-09-11T14:45:08Z</time>
      </trkpt>
      <trkpt lat="25.010011279955506" lon="-80.373697355389595">
        <ele>1.0986328125</ele>
        <time>2006-09-11T14:45:38Z</time>
      </trkpt>
      <trkpt lat="25.010018488392234" lon="-80.373761309310794">
        <ele>1.579345703125</ele>
        <time>2006-09-11T14:46:08Z</time>
      </trkpt>
      <trkpt lat="25.010024439543486" lon="-80.37376843392849">
        <ele>0.6180419921875</ele>
        <time>2006-09-11T14:46:38Z</time>
      </trkpt>
      <trkpt lat="25.010037263855338" lon="-80.373773295432329">
        <ele>1.579345703125</ele>
        <time>2006-09-11T14:47:08Z</time>
      </trkpt>
      <trkpt lat="25.009974231943488" lon="-80.373738761991262">
        <ele>1.579345703125</ele>
        <time>2006-09-11T14:47:38Z</time>
      </trkpt>
      <trkpt lat="25.009969286620617" lon="-80.373768182471395">
        <ele>2.06005859375</ele>
        <time>2006-09-11T14:48:08Z</time>
      </trkpt>
      <trkpt lat="25.009954534471035" lon="-80.373761476948857">
        <ele>1.579345703125</ele>
        <time>2006-09-11T14:48:38Z</time>
      </trkpt>
      <trkpt lat="25.009972304105759" lon="-80.37378016859293">
        <ele>0.137451171875</ele>
        <time>2006-09-11T14:49:08Z</time>
      </trkpt>
      <trkpt lat="25.01000314950943" lon="-80.373861892148852">
        <ele>-0.8240966796875</ele>
        <time>2006-09-11T14:49:38Z</time>
      </trkpt>
      <trkpt lat="25.009995605796576" lon="-80.373866418376565">
        <ele>0.137451171875</ele>
        <time>2006-09-11T14:50:08Z</time>
      </trkpt>
      <trkpt lat="25.01000071875751" lon="-80.373841021209955">
        <ele>0.6180419921875</ele>
        <time>2006-09-11T14:50:38Z</time>
      </trkpt>
      <trkpt lat="25.010078754276037" lon="-80.373695511370897">
        <ele>1.0986328125</ele>
        <time>2006-09-11T14:51:08Z</time>
      </trkpt>
      <trkpt lat="25.010083196684718" lon="-80.373658379539847">
        <ele>1.579345703125</ele>
        <time>2006-09-11T14:51:38Z</time>
      </trkpt>
      <trkpt lat="25.010079257190228" lon="-80.373658044263721">
        <ele>0.6180419921875</ele>
        <time>2006-09-11T14:52:08Z</time>
      </trkpt>
      <trkpt lat="25.010075736790895" lon="-80.373650249093771">
        <ele>1.0986328125</ele>
        <time>2006-09-11T14:52:38Z</time>
      </trkpt>
      <trkpt lat="25.010088896378875" lon="-80.373707413673401">
        <ele>2.06005859375</ele>
        <time>2006-09-11T14:53:08Z</time>
      </trkpt>
      <trkpt lat="25.010015135630965" lon="-80.373875554651022">
        <ele>0.6180419921875</ele>
        <time>2006-09-11T14:53:38Z</time>
      </trkpt>
      <trkpt lat="25.01004371792078" lon="-80.37377773784101">
        <ele>2.06005859375</ele>
        <time>2006-09-11T14:54:08Z</time>
      </trkpt>
      <trkpt lat="25.01011454500258" lon="-80.373775642365217">
        <ele>2.5406494140625</ele>
        <time>2006-09-11T14:54:38Z</time>
      </trkpt>
      <trkpt lat="25.010125944390893" lon="-80.373768601566553">
        <ele>2.06005859375</ele>
        <time>2006-09-11T14:55:08Z</time>
      </trkpt>
      <trkpt lat="25.010088980197906" lon="-80.373769020661712">
        <ele>2.06005859375</ele>
        <time>2006-09-11T14:55:38Z</time>
      </trkpt>
      <trkpt lat="25.010043131187558" lon="-80.373897179961205">
        <ele>1.579345703125</ele>
        <time>2006-09-11T14:56:08Z</time>
      </trkpt>
      <trkpt lat="25.010109096765518" lon="-80.373770780861378">
        <ele>2.5406494140625</ele>
        <time>2006-09-11T14:56:38Z</time>
      </trkpt>
      <trkpt lat="25.01016634516418" lon="-80.373807158321142">
        <ele>3.501953125</ele>
        <time>2006-09-11T14:57:08Z</time>
      </trkpt>
      <trkpt lat="25.010174727067351" lon="-80.373925091698766">
        <ele>1.0986328125</ele>
        <time>2006-09-11T14:57:38Z</time>
      </trkpt>
      <trkpt lat="25.01025477424264" lon="-80.373716047033668">
        <ele>0.6180419921875</ele>
        <time>2006-09-11T14:58:08Z</time>
      </trkpt>
      <trkpt lat="25.010238261893392" lon="-80.373883182182908">
        <ele>-0.3433837890625</ele>
        <time>2006-09-11T14:58:38Z</time>
      </trkpt>
      <trkpt lat="25.010210266336799" lon="-80.374031709507108">
        <ele>-0.8240966796875</ele>
        <time>2006-09-11T14:59:08Z</time>
      </trkpt>
      <trkpt lat="25.010262234136462" lon="-80.373879242688417">
        <ele>1.579345703125</ele>
        <time>2006-09-11T14:59:38Z</time>
      </trkpt>
      <trkpt lat="25.010326523333788" lon="-80.373723339289427">
        <ele>2.5406494140625</ele>
        <time>2006-09-11T15:00:08Z</time>
      </trkpt>
      <trkpt lat="25.010331720113754" lon="-80.373727362602949">
        <ele>1.0986328125</ele>
        <time>2006-09-11T15:00:38Z</time>
      </trkpt>
      <trkpt lat="25.010423753410578" lon="-80.373828615993261">
        <ele>-0.3433837890625</ele>
        <time>2006-09-11T15:01:08Z</time>
      </trkpt>
      <trkpt lat="25.010249577462673" lon="-80.373829957097769">
        <ele>1.579345703125</ele>
        <time>2006-09-11T15:01:38Z</time>
      </trkpt>
      <trkpt lat="25.010228706523776" lon="-80.373876057565212">
        <ele>1.0986328125</ele>
        <time>2006-09-11T15:02:08Z</time>
      </trkpt>
      <trkpt lat="25.010210098698735" lon="-80.373986195772886">
        <ele>1.0986328125</ele>
        <time>2006-09-11T15:02:38Z</time>
      </trkpt>
      <trkpt lat="25.010064505040646" lon="-80.373885780572891">
        <ele>1.579345703125</ele>
        <time>2006-09-11T15:03:08Z</time>
      </trkpt>
      <trkpt lat="25.010177912190557" lon="-80.373999271541834">
        <ele>1.579345703125</ele>
        <time>2006-09-11T15:03:38Z</time>
      </trkpt>
      <trkpt lat="25.010251170024276" lon="-80.374062806367874">
        <ele>1.0986328125</ele>
        <time>2006-09-11T15:04:08Z</time>
      </trkpt>
      <trkpt lat="25.010294001549482" lon="-80.37409926764667">
        <ele>1.579345703125</ele>
        <time>2006-09-11T15:04:38Z</time>
      </trkpt>
      <trkpt lat="25.01033591106534" lon="-80.374130364507437">
        <ele>2.06005859375</ele>
        <time>2006-09-11T15:05:08Z</time>
      </trkpt>
      <trkpt lat="25.010332558304071" lon="-80.374168669804931">
        <ele>3.021240234375</ele>
        <time>2006-09-11T15:05:38Z</time>
      </trkpt>
      <trkpt lat="25.010432302951813" lon="-80.3740752954036">
        <ele>1.579345703125</ele>
        <time>2006-09-11T15:06:08Z</time>
      </trkpt>
      <trkpt lat="25.010319147258997" lon="-80.373902544379234">
        <ele>1.0986328125</ele>
        <time>2006-09-11T15:06:38Z</time>
      </trkpt>
      <trkpt lat="25.010351333767176" lon="-80.373976640403271">
        <ele>1.0986328125</ele>
        <time>2006-09-11T15:07:08Z</time>
      </trkpt>
      <trkpt lat="25.010417215526104" lon="-80.373954344540834">
        <ele>1.0986328125</ele>
        <time>2006-09-11T15:07:38Z</time>
      </trkpt>
      <trkpt lat="25.010466417297721" lon="-80.373963313177228">
        <ele>1.0986328125</ele>
        <time>2006-09-11T15:08:08Z</time>
      </trkpt>
      <trkpt lat="25.010504219681025" lon="-80.374042186886072">
        <ele>1.579345703125</ele>
        <time>2006-09-11T15:08:38Z</time>
      </trkpt>
      <trkpt lat="25.010560797527432" lon="-80.374037912115455">
        <ele>1.0986328125</ele>
        <time>2006-09-11T15:09:08Z</time>
      </trkpt>
      <trkpt lat="25.010626595467329" lon="-80.374192893505096">
        <ele>1.0986328125</ele>
        <time>2006-09-11T15:09:38Z</time>
      </trkpt>
      <trkpt lat="25.010508997365832" lon="-80.374203119426966">
        <ele>1.579345703125</ele>
        <time>2006-09-11T15:10:08Z</time>
      </trkpt>
      <trkpt lat="25.01036818139255" lon="-80.37412466481328">
        <ele>1.0986328125</ele>
        <time>2006-09-11T15:10:38Z</time>
      </trkpt>
      <trkpt lat="25.010238429531455" lon="-80.374269671738148">
        <ele>1.0986328125</ele>
        <time>2006-09-11T15:11:08Z</time>
      </trkpt>
      <trkpt lat="25.010125273838639" lon="-80.374290375038981">
        <ele>2.06005859375</ele>
        <time>2006-09-11T15:11:38Z</time>
      </trkpt>
      <trkpt lat="25.010153772309422" lon="-80.374127347022295">
        <ele>1.579345703125</ele>
        <time>2006-09-11T15:12:08Z</time>
      </trkpt>
      <trkpt lat="25.010080011561513" lon="-80.374195743352175">
        <ele>0.6180419921875</ele>
        <time>2006-09-11T15:12:38Z</time>
      </trkpt>
      <trkpt lat="25.010021589696407" lon="-80.374206723645329">
        <ele>0.6180419921875</ele>
        <time>2006-09-11T15:13:08Z</time>
      </trkpt>
      <trkpt lat="25.010148324072361" lon="-80.374061297625303">
        <ele>0.6180419921875</ele>
        <time>2006-09-11T15:13:38Z</time>
      </trkpt>
      <trkpt lat="25.00997775234282" lon="-80.374180069193244">
        <ele>0.6180419921875</ele>
        <time>2006-09-11T15:14:08Z</time>
      </trkpt>
      <trkpt lat="25.010105827823281" lon="-80.374042438343167">
        <ele>1.0986328125</ele>
        <time>2006-09-11T15:14:38Z</time>
      </trkpt>
      <trkpt lat="25.010065259411931" lon="-80.374041516333818">
        <ele>1.0986328125</ele>
        <time>2006-09-11T15:15:08Z</time>
      </trkpt>
      <trkpt lat="25.010043466463685" lon="-80.374050904065371">
        <ele>1.0986328125</ele>
        <time>2006-09-11T15:15:38Z</time>
      </trkpt>
      <trkpt lat="25.010037682950497" lon="-80.374041432514787">
        <ele>1.579345703125</ele>
        <time>2006-09-11T15:16:08Z</time>
      </trkpt>
      <trkpt lat="25.010087303817272" lon="-80.374030871316791">
        <ele>1.579345703125</ele>
        <time>2006-09-11T15:16:38Z</time>
      </trkpt>
      <trkpt lat="25.010070791468024" lon="-80.374046796932817">
        <ele>1.0986328125</ele>
        <time>2006-09-11T15:17:08Z</time>
      </trkpt>
      <trkpt lat="25.009982949122787" lon="-80.374162215739489">
        <ele>1.579345703125</ele>
        <time>2006-09-11T15:17:38Z</time>
      </trkpt>
      <trkpt lat="25.010047908872366" lon="-80.373994577676058">
        <ele>2.06005859375</ele>
        <time>2006-09-11T15:18:08Z</time>
      </trkpt>
      <trkpt lat="25.009965347126126" lon="-80.374126173555851">
        <ele>1.579345703125</ele>
        <time>2006-09-11T15:18:37Z</time>
      </trkpt>
      <trkpt lat="25.009994935244322" lon="-80.374015532433987">
        <ele>4.4632568359375</ele>
        <time>2006-09-11T15:19:08Z</time>
      </trkpt>
      <trkpt lat="25.009943889454007" lon="-80.374012934044003">
        <ele>2.5406494140625</ele>
        <time>2006-09-11T15:19:38Z</time>
      </trkpt>
      <trkpt lat="25.009915307164192" lon="-80.373997511342168">
        <ele>2.06005859375</ele>
        <time>2006-09-11T15:20:08Z</time>
      </trkpt>
      <trkpt lat="25.009903740137815" lon="-80.373991308733821">
        <ele>1.579345703125</ele>
        <time>2006-09-11T15:20:38Z</time>
      </trkpt>
      <trkpt lat="25.009890580549836" lon="-80.374011844396591">
        <ele>1.0986328125</ele>
        <time>2006-09-11T15:21:08Z</time>
      </trkpt>
      <trkpt lat="25.009889071807265" lon="-80.3739561047405">
        <ele>1.579345703125</ele>
        <time>2006-09-11T15:21:38Z</time>
      </trkpt>
      <trkpt lat="25.00981061719358" lon="-80.374013520777225">
        <ele>0.6180419921875</ele>
        <time>2006-09-11T15:22:08Z</time>
      </trkpt>
      <trkpt lat="25.009783962741494" lon="-80.374007737264037">
        <ele>0.6180419921875</ele>
        <time>2006-09-11T15:22:38Z</time>
      </trkpt>
      <trkpt lat="25.009772563353181" lon="-80.374019052833319">
        <ele>0.6180419921875</ele>
        <time>2006-09-11T15:23:08Z</time>
      </trkpt>
      <trkpt lat="25.009866775944829" lon="-80.373960714787245">
        <ele>0.137451171875</ele>
        <time>2006-09-11T15:23:38Z</time>
      </trkpt>
      <trkpt lat="25.009852778166533" lon="-80.373900784179568">
        <ele>0.6180419921875</ele>
        <time>2006-09-11T15:24:08Z</time>
      </trkpt>
      <trkpt lat="25.00983702018857" lon="-80.373925510793924">
        <ele>0.6180419921875</ele>
        <time>2006-09-11T15:24:38Z</time>
      </trkpt>
      <trkpt lat="25.009804414585233" lon="-80.373981669545174">
        <ele>1.0986328125</ele>
        <time>2006-09-11T15:25:08Z</time>
      </trkpt>
      <trkpt lat="25.009793015196919" lon="-80.373897850513458">
        <ele>1.0986328125</ele>
        <time>2006-09-11T15:25:38Z</time>
      </trkpt>
      <trkpt lat="25.009794356301427" lon="-80.37388376891613">
        <ele>1.0986328125</ele>
        <time>2006-09-11T15:26:08Z</time>
      </trkpt>
      <trkpt lat="25.009816819801927" lon="-80.373886618763208">
        <ele>1.0986328125</ele>
        <time>2006-09-11T15:26:38Z</time>
      </trkpt>
      <trkpt lat="25.009810198098421" lon="-80.373901790007949">
        <ele>1.0986328125</ele>
        <time>2006-09-11T15:27:08Z</time>
      </trkpt>
      <trkpt lat="25.009790668264031" lon="-80.373903131112456">
        <ele>0.6180419921875</ele>
        <time>2006-09-11T15:27:38Z</time>
      </trkpt>
      <trkpt lat="25.009801900014281" lon="-80.373816881328821">
        <ele>1.579345703125</ele>
        <time>2006-09-11T15:28:08Z</time>
      </trkpt>
      <trkpt lat="25.009720511734486" lon="-80.373887876048684">
        <ele>1.579345703125</ele>
        <time>2006-09-11T15:28:38Z</time>
      </trkpt>
      <trkpt lat="25.009699137881398" lon="-80.373850576579571">
        <ele>2.5406494140625</ele>
        <time>2006-09-11T15:29:08Z</time>
      </trkpt>
      <trkpt lat="25.009723193943501" lon="-80.37391209974885">
        <ele>2.06005859375</ele>
        <time>2006-09-11T15:29:38Z</time>
      </trkpt>
      <trkpt lat="25.009834254160523" lon="-80.37404352799058">
        <ele>2.06005859375</ele>
        <time>2006-09-11T15:30:08Z</time>
      </trkpt>
      <trkpt lat="25.009683463722467" lon="-80.374072445556521">
        <ele>2.06005859375</ele>
        <time>2006-09-11T15:30:38Z</time>
      </trkpt>
      <trkpt lat="25.009634597226977" lon="-80.374026596546173">
        <ele>1.0986328125</ele>
        <time>2006-09-11T15:31:08Z</time>
      </trkpt>
      <trkpt lat="25.009654629975557" lon="-80.374068841338158">
        <ele>1.579345703125</ele>
        <time>2006-09-11T15:31:38Z</time>
      </trkpt>
      <trkpt lat="25.009642224758863" lon="-80.374085186049342">
        <ele>1.0986328125</ele>
        <time>2006-09-11T15:32:08Z</time>
      </trkpt>
      <trkpt lat="25.009637027978897" lon="-80.374092981219292">
        <ele>1.0986328125</ele>
        <time>2006-09-11T15:32:38Z</time>
      </trkpt>
      <trkpt lat="25.009711291640997" lon="-80.374099686741829">
        <ele>1.0986328125</ele>
        <time>2006-09-11T15:33:08Z</time>
      </trkpt>
      <trkpt lat="25.009697712957859" lon="-80.374099770560861">
        <ele>0.6180419921875</ele>
        <time>2006-09-11T15:33:38Z</time>
      </trkpt>
      <trkpt lat="25.009745322167873" lon="-80.374123994261026">
        <ele>0.6180419921875</ele>
        <time>2006-09-11T15:34:08Z</time>
      </trkpt>
      <trkpt lat="25.009719170629978" lon="-80.374202616512775">
        <ele>1.0986328125</ele>
        <time>2006-09-11T15:34:38Z</time>
      </trkpt>
      <trkpt lat="25.009729145094752" lon="-80.374218290671706">
        <ele>1.579345703125</ele>
        <time>2006-09-11T15:35:08Z</time>
      </trkpt>
      <trkpt lat="25.009722774848342" lon="-80.374227594584227">
        <ele>1.0986328125</ele>
        <time>2006-09-11T15:35:38Z</time>
      </trkpt>
      <trkpt lat="25.009716656059027" lon="-80.374234635382891">
        <ele>1.0986328125</ele>
        <time>2006-09-11T15:36:08Z</time>
      </trkpt>
      <trkpt lat="25.009830230847001" lon="-80.374175878241658">
        <ele>0.6180419921875</ele>
        <time>2006-09-11T15:36:38Z</time>
      </trkpt>
      <trkpt lat="25.00982285477221" lon="-80.37419113330543">
        <ele>1.0986328125</ele>
        <time>2006-09-11T15:37:08Z</time>
      </trkpt>
      <trkpt lat="25.009744567796588" lon="-80.374229019507766">
        <ele>1.0986328125</ele>
        <time>2006-09-11T15:37:38Z</time>
      </trkpt>
      <trkpt lat="25.009818915277719" lon="-80.374311748892069">
        <ele>1.0986328125</ele>
        <time>2006-09-11T15:38:08Z</time>
      </trkpt>
      <trkpt lat="25.009828386828303" lon="-80.37431032396853">
        <ele>1.579345703125</ele>
        <time>2006-09-11T15:38:38Z</time>
      </trkpt>
      <trkpt lat="25.00982184894383" lon="-80.374326752498746">
        <ele>1.0986328125</ele>
        <time>2006-09-11T15:39:08Z</time>
      </trkpt>
      <trkpt lat="25.00986878760159" lon="-80.374328345060349">
        <ele>2.06005859375</ele>
        <time>2006-09-11T15:39:38Z</time>
      </trkpt>
      <trkpt lat="25.009903237223625" lon="-80.37429079413414">
        <ele>2.5406494140625</ele>
        <time>2006-09-11T15:40:08Z</time>
      </trkpt>
      <trkpt lat="25.009925365447998" lon="-80.374309821054339">
        <ele>2.06005859375</ele>
        <time>2006-09-11T15:40:38Z</time>
      </trkpt>
      <trkpt lat="25.009907679632306" lon="-80.374418953433633">
        <ele>2.06005859375</ele>
        <time>2006-09-11T15:41:08Z</time>
      </trkpt>
      <trkpt lat="25.009916396811604" lon="-80.374412750825286">
        <ele>1.579345703125</ele>
        <time>2006-09-11T15:41:38Z</time>
      </trkpt>
      <trkpt lat="25.009938608855009" lon="-80.37435919046402">
        <ele>2.06005859375</ele>
        <time>2006-09-11T15:42:08Z</time>
      </trkpt>
      <trkpt lat="25.009919246658683" lon="-80.374424736946821">
        <ele>2.06005859375</ele>
        <time>2006-09-11T15:42:38Z</time>
      </trkpt>
      <trkpt lat="25.010047741234303" lon="-80.374348042532802">
        <ele>2.06005859375</ele>
        <time>2006-09-11T15:43:08Z</time>
      </trkpt>
      <trkpt lat="25.009951433166862" lon="-80.374483158811927">
        <ele>1.579345703125</ele>
        <time>2006-09-11T15:43:38Z</time>
      </trkpt>
      <trkpt lat="25.010073389858007" lon="-80.374352233484387">
        <ele>1.579345703125</ele>
        <time>2006-09-11T15:44:08Z</time>
      </trkpt>
      <trkpt lat="25.01005981117487" lon="-80.374431610107422">
        <ele>1.579345703125</ele>
        <time>2006-09-11T15:44:38Z</time>
      </trkpt>
      <trkpt lat="25.009978422895074" lon="-80.374504365026951">
        <ele>1.579345703125</ele>
        <time>2006-09-11T15:45:08Z</time>
      </trkpt>
      <trkpt lat="25.010102391242981" lon="-80.374391125515103">
        <ele>1.579345703125</ele>
        <time>2006-09-11T15:45:38Z</time>
      </trkpt>
      <trkpt lat="25.010021505877376" lon="-80.374566223472357">
        <ele>1.0986328125</ele>
        <time>2006-09-11T15:46:08Z</time>
      </trkpt>
      <trkpt lat="25.010135667398572" lon="-80.374518195167184">
        <ele>1.0986328125</ele>
        <time>2006-09-11T15:46:38Z</time>
      </trkpt>
      <trkpt lat="25.010129967704415" lon="-80.374594973400235">
        <ele>1.0986328125</ele>
        <time>2006-09-11T15:47:08Z</time>
      </trkpt>
      <trkpt lat="25.010228119790554" lon="-80.374625651165843">
        <ele>1.0986328125</ele>
        <time>2006-09-11T15:47:38Z</time>
      </trkpt>
      <trkpt lat="25.010303808376193" lon="-80.374463880434632">
        <ele>1.0986328125</ele>
        <time>2006-09-11T15:48:08Z</time>
      </trkpt>
      <trkpt lat="25.010352339595556" lon="-80.374292973428965">
        <ele>2.5406494140625</ele>
        <time>2006-09-11T15:48:38Z</time>
      </trkpt>
      <trkpt lat="25.010442612692714" lon="-80.374110750854015">
        <ele>3.021240234375</ele>
        <time>2006-09-11T15:49:08Z</time>
      </trkpt>
      <trkpt lat="25.010616285726428" lon="-80.374040929600596">
        <ele>2.06005859375</ele>
        <time>2006-09-11T15:49:38Z</time>
      </trkpt>
      <trkpt lat="25.01076640561223" lon="-80.374024417251348">
        <ele>2.06005859375</ele>
        <time>2006-09-11T15:50:08Z</time>
      </trkpt>
      <trkpt lat="25.010756766423583" lon="-80.373874632641673">
        <ele>2.5406494140625</ele>
        <time>2006-09-11T15:50:38Z</time>
      </trkpt>
      <trkpt lat="25.010657440871" lon="-80.373707078397274">
        <ele>2.5406494140625</ele>
        <time>2006-09-11T15:51:08Z</time>
      </trkpt>
      <trkpt lat="25.010603377595544" lon="-80.373611692339182">
        <ele>3.982666015625</ele>
        <time>2006-09-11T15:51:38Z</time>
      </trkpt>
      <trkpt lat="25.010541267693043" lon="-80.373451262712479">
        <ele>3.021240234375</ele>
        <time>2006-09-11T15:52:08Z</time>
      </trkpt>
      <trkpt lat="25.010418053716421" lon="-80.373311117291451">
        <ele>2.06005859375</ele>
        <time>2006-09-11T15:52:38Z</time>
      </trkpt>
      <trkpt lat="25.010293247178197" lon="-80.373225789517164">
        <ele>1.579345703125</ele>
        <time>2006-09-11T15:53:08Z</time>
      </trkpt>
      <trkpt lat="25.010197022929788" lon="-80.37310685031116">
        <ele>2.06005859375</ele>
        <time>2006-09-11T15:53:38Z</time>
      </trkpt>
    </trkseg>
  </trk>

  <trk>
    <name>11-SEP-06 3B</name>
    <extensions>
      <gpxx:TrackExtension>
        <gpxx:DisplayColor>DarkGray</gpxx:DisplayColor>
      </gpxx:TrackExtension>
    </extensions>
    <trkseg>
      <trkpt lat="25.008847955614328" lon="-80.374508388340473">
        <ele>26.0928955078125</ele>
        <time>2006-09-11T17:14:15Z</time>
      </trkpt>
      <trkpt lat="25.008835969492793" lon="-80.374430352821946">
        <ele>6.3858642578125</ele>
        <time>2006-09-11T17:14:45Z</time>
      </trkpt>
      <trkpt lat="25.008805794641376" lon="-80.374408476054668">
        <ele>2.06005859375</ele>
        <time>2006-09-11T17:15:15Z</time>
      </trkpt>
      <trkpt lat="25.008818283677101" lon="-80.374403949826956">
        <ele>1.0986328125</ele>
        <time>2006-09-11T17:15:46Z</time>
      </trkpt>
      <trkpt lat="25.008823228999972" lon="-80.37442616187036">
        <ele>1.579345703125</ele>
        <time>2006-09-11T17:16:15Z</time>
      </trkpt>
      <trkpt lat="25.008811159059405" lon="-80.374398250132799">
        <ele>0.6180419921875</ele>
        <time>2006-09-11T17:16:45Z</time>
      </trkpt>
      <trkpt lat="25.00880210660398" lon="-80.374357765540481">
        <ele>0.137451171875</ele>
        <time>2006-09-11T17:17:15Z</time>
      </trkpt>
      <trkpt lat="25.008806381374598" lon="-80.374379558488727">
        <ele>0.137451171875</ele>
        <time>2006-09-11T17:17:45Z</time>
      </trkpt>
      <trkpt lat="25.008795065805316" lon="-80.374371847137809">
        <ele>-0.8240966796875</ele>
        <time>2006-09-11T17:18:15Z</time>
      </trkpt>
      <trkpt lat="25.008801519870758" lon="-80.374374780803919">
        <ele>-1.3046875</ele>
        <time>2006-09-11T17:18:45Z</time>
      </trkpt>
      <trkpt lat="25.008806297555566" lon="-80.374384755268693">
        <ele>-1.3046875</ele>
        <time>2006-09-11T17:19:15Z</time>
      </trkpt>
      <trkpt lat="25.008801352232695" lon="-80.374372517690063">
        <ele>-3.227294921875</ele>
        <time>2006-09-11T17:19:45Z</time>
      </trkpt>
      <trkpt lat="25.008797161281109" lon="-80.37436899729073">
        <ele>-1.7852783203125</ele>
        <time>2006-09-11T17:20:15Z</time>
      </trkpt>
      <trkpt lat="25.008800681680441" lon="-80.374378720298409">
        <ele>-1.7852783203125</ele>
        <time>2006-09-11T17:20:45Z</time>
      </trkpt>
      <trkpt lat="25.00880210660398" lon="-80.374385174363852">
        <ele>-2.7467041015625</ele>
        <time>2006-09-11T17:21:15Z</time>
      </trkpt>
      <trkpt lat="25.008815517649055" lon="-80.374388946220279">
        <ele>-1.3046875</ele>
        <time>2006-09-11T17:21:45Z</time>
      </trkpt>
      <trkpt lat="25.008809650316834" lon="-80.374399842694402">
        <ele>0.137451171875</ele>
        <time>2006-09-11T17:22:15Z</time>
      </trkpt>
      <trkpt lat="25.008795233443379" lon="-80.374402273446321">
        <ele>1.0986328125</ele>
        <time>2006-09-11T17:22:45Z</time>
      </trkpt>
      <trkpt lat="25.008794479072094" lon="-80.374407302588224">
        <ele>1.579345703125</ele>
        <time>2006-09-11T17:23:15Z</time>
      </trkpt>
      <trkpt lat="25.008799424394965" lon="-80.374403866007924">
        <ele>2.06005859375</ele>
        <time>2006-09-11T17:23:45Z</time>
      </trkpt>
      <trkpt lat="25.008780146017671" lon="-80.374413002282381">
        <ele>0.6180419921875</ele>
        <time>2006-09-11T17:24:15Z</time>
      </trkpt>
      <trkpt lat="25.008785678073764" lon="-80.374389281496406">
        <ele>0.6180419921875</ele>
        <time>2006-09-11T17:24:45Z</time>
      </trkpt>
      <trkpt lat="25.008811159059405" lon="-80.374381318688393">
        <ele>-1.7852783203125</ele>
        <time>2006-09-11T17:25:15Z</time>
      </trkpt>
      <trkpt lat="25.00888466835022" lon="-80.374299343675375">
        <ele>-0.8240966796875</ele>
        <time>2006-09-11T17:25:45Z</time>
      </trkpt>
      <trkpt lat="25.008992627263069" lon="-80.374170178547502">
        <ele>3.501953125</ele>
        <time>2006-09-11T17:26:15Z</time>
      </trkpt>
      <trkpt lat="25.009128581732512" lon="-80.37412416189909">
        <ele>4.94384765625</ele>
        <time>2006-09-11T17:26:45Z</time>
      </trkpt>
      <trkpt lat="25.009260680526495" lon="-80.374275958165526">
        <ele>5.9052734375</ele>
        <time>2006-09-11T17:27:15Z</time>
      </trkpt>
      <trkpt lat="25.009244084358215" lon="-80.374309401959181">
        <ele>4.94384765625</ele>
        <time>2006-09-11T17:27:45Z</time>
      </trkpt>
      <trkpt lat="25.009233439341187" lon="-80.374294985085726">
        <ele>1.579345703125</ele>
        <time>2006-09-11T17:28:14Z</time>
      </trkpt>
      <trkpt lat="25.00921986065805" lon="-80.374310240149498">
        <ele>3.021240234375</ele>
        <time>2006-09-11T17:28:44Z</time>
      </trkpt>
      <trkpt lat="25.009294040501118" lon="-80.374309150502086">
        <ele>3.021240234375</ele>
        <time>2006-09-11T17:29:14Z</time>
      </trkpt>
      <trkpt lat="25.00929462723434" lon="-80.374291632324457">
        <ele>1.0986328125</ele>
        <time>2006-09-11T17:29:44Z</time>
      </trkpt>
      <trkpt lat="25.00939043238759" lon="-80.374345947057009">
        <ele>1.0986328125</ele>
        <time>2006-09-11T17:30:14Z</time>
      </trkpt>
      <trkpt lat="25.0092604290694" lon="-80.374300014227629">
        <ele>0.137451171875</ele>
        <time>2006-09-11T17:30:44Z</time>
      </trkpt>
      <trkpt lat="25.009142076596618" lon="-80.374205382540822">
        <ele>1.0986328125</ele>
        <time>2006-09-11T17:31:14Z</time>
      </trkpt>
      <trkpt lat="25.009113494306803" lon="-80.374187529087067">
        <ele>-0.3433837890625</ele>
        <time>2006-09-11T17:31:44Z</time>
      </trkpt>
      <trkpt lat="25.008989442139864" lon="-80.374043695628643">
        <ele>-1.7852783203125</ele>
        <time>2006-09-11T17:32:14Z</time>
      </trkpt>
      <trkpt lat="25.009019449353218" lon="-80.37422826513648">
        <ele>2.5406494140625</ele>
        <time>2006-09-11T17:32:44Z</time>
      </trkpt>
      <trkpt lat="25.009074015542865" lon="-80.37424779497087">
        <ele>3.021240234375</ele>
        <time>2006-09-11T17:33:14Z</time>
      </trkpt>
      <trkpt lat="25.009104944765568" lon="-80.374266318976879">
        <ele>0.137451171875</ele>
        <time>2006-09-11T17:33:44Z</time>
      </trkpt>
      <trkpt lat="25.009058760479093" lon="-80.374478297308087">
        <ele>0.6180419921875</ele>
        <time>2006-09-11T17:34:14Z</time>
      </trkpt>
      <trkpt lat="25.009059431031346" lon="-80.374494642019272">
        <ele>1.579345703125</ele>
        <time>2006-09-11T17:34:44Z</time>
      </trkpt>
      <trkpt lat="25.009025987237692" lon="-80.374542251229286">
        <ele>1.0986328125</ele>
        <time>2006-09-11T17:35:14Z</time>
      </trkpt>
      <trkpt lat="25.009082145988941" lon="-80.374534791335464">
        <ele>-0.3433837890625</ele>
        <time>2006-09-11T17:35:44Z</time>
      </trkpt>
      <trkpt lat="25.009082984179258" lon="-80.374518530443311">
        <ele>-0.3433837890625</ele>
        <time>2006-09-11T17:36:14Z</time>
      </trkpt>
      <trkpt lat="25.009070578962564" lon="-80.374474441632628">
        <ele>0.6180419921875</ele>
        <time>2006-09-11T17:36:44Z</time>
      </trkpt>
      <trkpt lat="25.009105866774917" lon="-80.374575527384877">
        <ele>1.0986328125</ele>
        <time>2006-09-11T17:37:14Z</time>
      </trkpt>
      <trkpt lat="25.009137550368905" lon="-80.374743919819593">
        <ele>3.501953125</ele>
        <time>2006-09-11T17:37:44Z</time>
      </trkpt>
      <trkpt lat="25.009085834026337" lon="-80.374752301722765">
        <ele>2.06005859375</ele>
        <time>2006-09-11T17:38:14Z</time>
      </trkpt>
      <trkpt lat="25.009092036634684" lon="-80.374747859314084">
        <ele>3.021240234375</ele>
        <time>2006-09-11T17:38:44Z</time>
      </trkpt>
      <trkpt lat="25.009080301970243" lon="-80.374745093286037">
        <ele>1.579345703125</ele>
        <time>2006-09-11T17:39:14Z</time>
      </trkpt>
      <trkpt lat="25.009115673601627" lon="-80.37471785210073">
        <ele>0.137451171875</ele>
        <time>2006-09-11T17:39:44Z</time>
      </trkpt>
      <trkpt lat="25.009087007492781" lon="-80.37469438277185">
        <ele>-0.8240966796875</ele>
        <time>2006-09-11T17:40:14Z</time>
      </trkpt>
      <trkpt lat="25.009064292535186" lon="-80.374738052487373">
        <ele>0.137451171875</ele>
        <time>2006-09-11T17:40:44Z</time>
      </trkpt>
      <trkpt lat="25.009072674438357" lon="-80.374745512381196">
        <ele>-0.3433837890625</ele>
        <time>2006-09-11T17:41:14Z</time>
      </trkpt>
      <trkpt lat="25.009089857339859" lon="-80.374805359169841">
        <ele>0.6180419921875</ele>
        <time>2006-09-11T17:41:44Z</time>
      </trkpt>
      <trkpt lat="25.009101089090109" lon="-80.374876772984862">
        <ele>0.6180419921875</ele>
        <time>2006-09-11T17:42:14Z</time>
      </trkpt>
      <trkpt lat="25.009098155423999" lon="-80.374914323911071">
        <ele>-0.8240966796875</ele>
        <time>2006-09-11T17:42:44Z</time>
      </trkpt>
      <trkpt lat="25.009139981120825" lon="-80.37499344907701">
        <ele>-0.3433837890625</ele>
        <time>2006-09-11T17:43:14Z</time>
      </trkpt>
      <trkpt lat="25.009142495691776" lon="-80.37505991756916">
        <ele>0.137451171875</ele>
        <time>2006-09-11T17:43:44Z</time>
      </trkpt>
      <trkpt lat="25.009195804595947" lon="-80.375104006379843">
        <ele>1.579345703125</ele>
        <time>2006-09-11T17:44:14Z</time>
      </trkpt>
      <trkpt lat="25.009299404919147" lon="-80.375267453491688">
        <ele>6.866455078125</ele>
        <time>2006-09-11T17:44:44Z</time>
      </trkpt>
      <trkpt lat="25.009337710216641" lon="-80.375277763232589">
        <ele>3.982666015625</ele>
        <time>2006-09-11T17:45:14Z</time>
      </trkpt>
      <trkpt lat="25.009385319426656" lon="-80.375304501503706">
        <ele>1.579345703125</ele>
        <time>2006-09-11T17:45:44Z</time>
      </trkpt>
      <trkpt lat="25.009442232549191" lon="-80.375463673844934">
        <ele>8.30859375</ele>
        <time>2006-09-11T17:46:14Z</time>
      </trkpt>
      <trkpt lat="25.009439382702112" lon="-80.375697948038578">
        <ele>6.3858642578125</ele>
        <time>2006-09-11T17:46:44Z</time>
      </trkpt>
      <trkpt lat="25.00946955755353" lon="-80.375787718221545">
        <ele>5.9052734375</ele>
        <time>2006-09-11T17:47:14Z</time>
      </trkpt>
      <trkpt lat="25.009519094601274" lon="-80.375602142885327">
        <ele>2.5406494140625</ele>
        <time>2006-09-11T17:47:44Z</time>
      </trkpt>
      <trkpt lat="25.009374590590596" lon="-80.375490579754114">
        <ele>0.137451171875</ele>
        <time>2006-09-11T17:48:14Z</time>
      </trkpt>
      <trkpt lat="25.009254813194275" lon="-80.375327384099364">
        <ele>-2.2659912109375</ele>
        <time>2006-09-11T17:48:44Z</time>
      </trkpt>
      <trkpt lat="25.009267553687096" lon="-80.375204840674996">
        <ele>0.137451171875</ele>
        <time>2006-09-11T17:49:14Z</time>
      </trkpt>
      <trkpt lat="25.009246850386262" lon="-80.375052876770496">
        <ele>1.0986328125</ele>
        <time>2006-09-11T17:49:44Z</time>
      </trkpt>
      <trkpt lat="25.009336704388261" lon="-80.375176928937435">
        <ele>3.982666015625</ele>
        <time>2006-09-11T17:50:14Z</time>
      </trkpt>
      <trkpt lat="25.009325724095106" lon="-80.375272398814559">
        <ele>2.5406494140625</ele>
        <time>2006-09-11T17:50:44Z</time>
      </trkpt>
      <trkpt lat="25.009319689124823" lon="-80.375241050496697">
        <ele>1.0986328125</ele>
        <time>2006-09-11T17:51:14Z</time>
      </trkpt>
      <trkpt lat="25.00935866497457" lon="-80.375177264213562">
        <ele>1.579345703125</ele>
        <time>2006-09-11T17:51:44Z</time>
      </trkpt>
      <trkpt lat="25.00952378846705" lon="-80.375302992761135">
        <ele>7.827880859375</ele>
        <time>2006-09-11T17:52:14Z</time>
      </trkpt>
      <trkpt lat="25.009488081559539" lon="-80.375401144847274">
        <ele>3.021240234375</ele>
        <time>2006-09-11T17:52:44Z</time>
      </trkpt>
      <trkpt lat="25.0094900932163" lon="-80.375414807349443">
        <ele>2.06005859375</ele>
        <time>2006-09-11T17:53:14Z</time>
      </trkpt>
      <trkpt lat="25.009533343836665" lon="-80.375509522855282">
        <ele>-0.3433837890625</ele>
        <time>2006-09-11T17:53:44Z</time>
      </trkpt>
      <trkpt lat="25.00964842736721" lon="-80.375593174248934">
        <ele>4.94384765625</ele>
        <time>2006-09-11T17:54:14Z</time>
      </trkpt>
      <trkpt lat="25.0095643568784" lon="-80.375409023836255">
        <ele>4.4632568359375</ele>
        <time>2006-09-11T17:54:44Z</time>
      </trkpt>
      <trkpt lat="25.00961079262197" lon="-80.375345908105373">
        <ele>3.982666015625</ele>
        <time>2006-09-11T17:55:14Z</time>
      </trkpt>
      <trkpt lat="25.009740963578224" lon="-80.375432409346104">
        <ele>7.34716796875</ele>
        <time>2006-09-11T17:55:44Z</time>
      </trkpt>
      <trkpt lat="25.009873565286398" lon="-80.37550357170403">
        <ele>2.06005859375</ele>
        <time>2006-09-11T17:56:14Z</time>
      </trkpt>
      <trkpt lat="25.010011531412601" lon="-80.375630306079984">
        <ele>-0.3433837890625</ele>
        <time>2006-09-11T17:56:44Z</time>
      </trkpt>
      <trkpt lat="25.010096775367856" lon="-80.375767350196838">
        <ele>7.34716796875</ele>
        <time>2006-09-11T17:57:14Z</time>
      </trkpt>
      <trkpt lat="25.010100631043315" lon="-80.375615051016212">
        <ele>5.424560546875</ele>
        <time>2006-09-11T17:57:44Z</time>
      </trkpt>
      <trkpt lat="25.010057799518108" lon="-80.375634413212538">
        <ele>6.3858642578125</ele>
        <time>2006-09-11T17:58:14Z</time>
      </trkpt>
      <trkpt lat="25.010042041540146" lon="-80.375628713518381">
        <ele>3.021240234375</ele>
        <time>2006-09-11T17:58:44Z</time>
      </trkpt>
      <trkpt lat="25.010033575817943" lon="-80.375630306079984">
        <ele>0.6180419921875</ele>
        <time>2006-09-11T17:59:14Z</time>
      </trkpt>
      <trkpt lat="25.010042125359178" lon="-80.375525113195181">
        <ele>-0.8240966796875</ele>
        <time>2006-09-11T17:59:44Z</time>
      </trkpt>
      <trkpt lat="25.010004322975874" lon="-80.375366527587175">
        <ele>3.501953125</ele>
        <time>2006-09-11T18:00:14Z</time>
      </trkpt>
      <trkpt lat="25.009953528642654" lon="-80.375261921435595">
        <ele>3.021240234375</ele>
        <time>2006-09-11T18:00:44Z</time>
      </trkpt>
      <trkpt lat="25.009808605536819" lon="-80.375295113772154">
        <ele>2.06005859375</ele>
        <time>2006-09-11T18:01:14Z</time>
      </trkpt>
      <trkpt lat="25.009874487295747" lon="-80.375426542013884">
        <ele>0.6180419921875</ele>
        <time>2006-09-11T18:01:44Z</time>
      </trkpt>
      <trkpt lat="25.009988816455007" lon="-80.375534249469638">
        <ele>-0.8240966796875</ele>
        <time>2006-09-11T18:02:14Z</time>
      </trkpt>
      <trkpt lat="25.009921593591571" lon="-80.375489071011543">
        <ele>-2.7467041015625</ele>
        <time>2006-09-11T18:02:44Z</time>
      </trkpt>
      <trkpt lat="25.009824950248003" lon="-80.37532227113843">
        <ele>-2.7467041015625</ele>
        <time>2006-09-11T18:03:14Z</time>
      </trkpt>
      <trkpt lat="25.009773233905435" lon="-80.375262759625912">
        <ele>-1.3046875</ele>
        <time>2006-09-11T18:03:44Z</time>
      </trkpt>
      <trkpt lat="25.009712800383568" lon="-80.375094283372164">
        <ele>-0.3433837890625</ele>
        <time>2006-09-11T18:04:14Z</time>
      </trkpt>
      <trkpt lat="25.009820172563195" lon="-80.375082213431597">
        <ele>1.0986328125</ele>
        <time>2006-09-11T18:04:44Z</time>
      </trkpt>
      <trkpt lat="25.009807348251343" lon="-80.375082800164819">
        <ele>0.6180419921875</ele>
        <time>2006-09-11T18:05:14Z</time>
      </trkpt>
      <trkpt lat="25.009790835902095" lon="-80.375117836520076">
        <ele>-0.8240966796875</ele>
        <time>2006-09-11T18:05:44Z</time>
      </trkpt>
      <trkpt lat="25.009783962741494" lon="-80.375109873712063">
        <ele>-0.8240966796875</ele>
        <time>2006-09-11T18:06:14Z</time>
      </trkpt>
      <trkpt lat="25.009815562516451" lon="-80.374975008890033">
        <ele>0.137451171875</ele>
        <time>2006-09-11T18:06:44Z</time>
      </trkpt>
      <trkpt lat="25.009769964963198" lon="-80.3749128151685">
        <ele>2.06005859375</ele>
        <time>2006-09-11T18:07:14Z</time>
      </trkpt>
      <trkpt lat="25.009751608595252" lon="-80.374908708035946">
        <ele>3.021240234375</ele>
        <time>2006-09-11T18:07:44Z</time>
      </trkpt>
      <trkpt lat="25.00977692194283" lon="-80.374905942007899">
        <ele>3.021240234375</ele>
        <time>2006-09-11T18:08:14Z</time>
      </trkpt>
      <trkpt lat="25.009782453998923" lon="-80.374916000291705">
        <ele>3.021240234375</ele>
        <time>2006-09-11T18:08:44Z</time>
      </trkpt>
      <trkpt lat="25.009754206985235" lon="-80.374904265627265">
        <ele>2.5406494140625</ele>
        <time>2006-09-11T18:09:14Z</time>
      </trkpt>
      <trkpt lat="25.009798211976886" lon="-80.374839389696717">
        <ele>2.5406494140625</ele>
        <time>2006-09-11T18:09:44Z</time>
      </trkpt>
      <trkpt lat="25.009767785668373" lon="-80.374791948124766">
        <ele>2.5406494140625</ele>
        <time>2006-09-11T18:10:14Z</time>
      </trkpt>
      <trkpt lat="25.009726714342833" lon="-80.374779626727104">
        <ele>1.579345703125</ele>
        <time>2006-09-11T18:10:44Z</time>
      </trkpt>
      <trkpt lat="25.009623281657696" lon="-80.37460595369339">
        <ele>0.137451171875</ele>
        <time>2006-09-11T18:11:14Z</time>
      </trkpt>
      <trkpt lat="25.009525381028652" lon="-80.374653479084373">
        <ele>1.579345703125</ele>
        <time>2006-09-11T18:11:44Z</time>
      </trkpt>
      <trkpt lat="25.009567877277732" lon="-80.374736795201898">
        <ele>2.06005859375</ele>
        <time>2006-09-11T18:12:14Z</time>
      </trkpt>
      <trkpt lat="25.009548850357533" lon="-80.374783230945468">
        <ele>2.06005859375</ele>
        <time>2006-09-11T18:12:44Z</time>
      </trkpt>
      <trkpt lat="25.009510377421975" lon="-80.374761102721095">
        <ele>1.0986328125</ele>
        <time>2006-09-11T18:13:14Z</time>
      </trkpt>
      <trkpt lat="25.009444076567888" lon="-80.374746350571513">
        <ele>0.6180419921875</ele>
        <time>2006-09-11T18:13:44Z</time>
      </trkpt>
      <trkpt lat="25.009521609172225" lon="-80.374677367508411">
        <ele>1.0986328125</ele>
        <time>2006-09-11T18:14:14Z</time>
      </trkpt>
      <trkpt lat="25.009566117078066" lon="-80.374668566510081">
        <ele>1.0986328125</ele>
        <time>2006-09-11T18:14:44Z</time>
      </trkpt>
      <trkpt lat="25.009635938331485" lon="-80.374770322814584">
        <ele>0.6180419921875</ele>
        <time>2006-09-11T18:15:14Z</time>
      </trkpt>
      <trkpt lat="25.00972168520093" lon="-80.374933769926429">
        <ele>0.6180419921875</ele>
        <time>2006-09-11T18:15:44Z</time>
      </trkpt>
      <trkpt lat="25.009786561131477" lon="-80.375139461830258">
        <ele>0.6180419921875</ele>
        <time>2006-09-11T18:16:14Z</time>
      </trkpt>
      <trkpt lat="25.009722271934152" lon="-80.37500417791307">
        <ele>-0.3433837890625</ele>
        <time>2006-09-11T18:16:44Z</time>
      </trkpt>
      <trkpt lat="25.009675920009613" lon="-80.374823966994882">
        <ele>-0.3433837890625</ele>
        <time>2006-09-11T18:17:14Z</time>
      </trkpt>
      <trkpt lat="25.009532673284411" lon="-80.374669656157494">
        <ele>-1.3046875</ele>
        <time>2006-09-11T18:17:44Z</time>
      </trkpt>
      <trkpt lat="25.009473161771894" lon="-80.374621544033289">
        <ele>-3.227294921875</ele>
        <time>2006-09-11T18:18:14Z</time>
      </trkpt>
      <trkpt lat="25.00945639796555" lon="-80.37462648935616">
        <ele>-1.7852783203125</ele>
        <time>2006-09-11T18:18:44Z</time>
      </trkpt>
      <trkpt lat="25.009455978870392" lon="-80.374637804925442">
        <ele>-0.8240966796875</ele>
        <time>2006-09-11T18:19:14Z</time>
      </trkpt>
      <trkpt lat="25.009420020505786" lon="-80.37475548684597">
        <ele>0.137451171875</ele>
        <time>2006-09-11T18:19:44Z</time>
      </trkpt>
      <trkpt lat="25.009419936686754" lon="-80.37478381767869">
        <ele>0.137451171875</ele>
        <time>2006-09-11T18:20:14Z</time>
      </trkpt>
      <trkpt lat="25.009346846491098" lon="-80.374744925647974">
        <ele>0.137451171875</ele>
        <time>2006-09-11T18:20:44Z</time>
      </trkpt>
      <trkpt lat="25.009305942803621" lon="-80.37478381767869">
        <ele>-0.8240966796875</ele>
        <time>2006-09-11T18:21:14Z</time>
      </trkpt>
      <trkpt lat="25.009314240887761" lon="-80.374785661697388">
        <ele>-2.2659912109375</ele>
        <time>2006-09-11T18:21:44Z</time>
      </trkpt>
      <trkpt lat="25.009314995259047" lon="-80.374696142971516">
        <ele>-2.7467041015625</ele>
        <time>2006-09-11T18:22:13Z</time>
      </trkpt>
      <trkpt lat="25.009404933080077" lon="-80.374802676960826">
        <ele>-2.7467041015625</ele>
        <time>2006-09-11T18:22:44Z</time>
      </trkpt>
      <trkpt lat="25.009483471512794" lon="-80.374757498502731">
        <ele>-1.3046875</ele>
        <time>2006-09-11T18:23:14Z</time>
      </trkpt>
      <trkpt lat="25.009560585021973" lon="-80.374895045533776">
        <ele>-0.3433837890625</ele>
        <time>2006-09-11T18:23:44Z</time>
      </trkpt>
      <trkpt lat="25.009640632197261" lon="-80.375053128227592">
        <ele>0.6180419921875</ele>
        <time>2006-09-11T18:24:14Z</time>
      </trkpt>
      <trkpt lat="25.009736940264702" lon="-80.375169049948454">
        <ele>0.137451171875</ele>
        <time>2006-09-11T18:24:44Z</time>
      </trkpt>
      <trkpt lat="25.009609702974558" lon="-80.375049356371164">
        <ele>0.137451171875</ele>
        <time>2006-09-11T18:25:14Z</time>
      </trkpt>
      <trkpt lat="25.009542983025312" lon="-80.374888256192207">
        <ele>-1.3046875</ele>
        <time>2006-09-11T18:25:44Z</time>
      </trkpt>
      <trkpt lat="25.009382637217641" lon="-80.374777279794216">
        <ele>-1.3046875</ele>
        <time>2006-09-11T18:26:14Z</time>
      </trkpt>
      <trkpt lat="25.009266464039683" lon="-80.37471299059689">
        <ele>-1.3046875</ele>
        <time>2006-09-11T18:26:44Z</time>
      </trkpt>
      <trkpt lat="25.009250203147531" lon="-80.374758336693048">
        <ele>-1.7852783203125</ele>
        <time>2006-09-11T18:27:14Z</time>
      </trkpt>
      <trkpt lat="25.009249448776245" lon="-80.374755151569843">
        <ele>-0.3433837890625</ele>
        <time>2006-09-11T18:27:44Z</time>
      </trkpt>
      <trkpt lat="25.009218519553542" lon="-80.374757330864668">
        <ele>0.137451171875</ele>
        <time>2006-09-11T18:28:14Z</time>
      </trkpt>
      <trkpt lat="25.009186835959554" lon="-80.37479555234313">
        <ele>1.0986328125</ele>
        <time>2006-09-11T18:28:44Z</time>
      </trkpt>
      <trkpt lat="25.00917250290513" lon="-80.374811058863997">
        <ele>-0.8240966796875</ele>
        <time>2006-09-11T18:29:14Z</time>
      </trkpt>
      <trkpt lat="25.0091637019068" lon="-80.374840060248971">
        <ele>-0.3433837890625</ele>
        <time>2006-09-11T18:29:44Z</time>
      </trkpt>
      <trkpt lat="25.009238803759217" lon="-80.374987414106727">
        <ele>0.6180419921875</ele>
        <time>2006-09-11T18:30:14Z</time>
      </trkpt>
      <trkpt lat="25.009349193423986" lon="-80.375128984451294">
        <ele>-0.3433837890625</ele>
        <time>2006-09-11T18:30:44Z</time>
      </trkpt>
      <trkpt lat="25.009478945285082" lon="-80.375257898122072">
        <ele>-0.8240966796875</ele>
        <time>2006-09-11T18:31:14Z</time>
      </trkpt>
      <trkpt lat="25.009622108191252" lon="-80.37537507712841">
        <ele>-0.8240966796875</ele>
        <time>2006-09-11T18:31:44Z</time>
      </trkpt>
      <trkpt lat="25.009723445400596" lon="-80.37553584203124">
        <ele>-0.8240966796875</ele>
        <time>2006-09-11T18:32:14Z</time>
      </trkpt>
      <trkpt lat="25.009610122069716" lon="-80.37542930804193">
        <ele>-0.3433837890625</ele>
        <time>2006-09-11T18:32:44Z</time>
      </trkpt>
      <trkpt lat="25.00946955755353" lon="-80.375309530645609">
        <ele>-0.3433837890625</ele>
        <time>2006-09-11T18:33:14Z</time>
      </trkpt>
      <trkpt lat="25.009381212294102" lon="-80.375141305848956">
        <ele>-1.3046875</ele>
        <time>2006-09-11T18:33:44Z</time>
      </trkpt>
      <trkpt lat="25.009259339421988" lon="-80.374988671392202">
        <ele>-1.3046875</ele>
        <time>2006-09-11T18:34:14Z</time>
      </trkpt>
      <trkpt lat="25.009146183729172" lon="-80.374852968379855">
        <ele>-1.3046875</ele>
        <time>2006-09-11T18:34:44Z</time>
      </trkpt>
      <trkpt lat="25.009161438792944" lon="-80.374727575108409">
        <ele>-1.3046875</ele>
        <time>2006-09-11T18:35:14Z</time>
      </trkpt>
      <trkpt lat="25.009216256439686" lon="-80.374589860439301">
        <ele>-0.8240966796875</ele>
        <time>2006-09-11T18:35:44Z</time>
      </trkpt>
      <trkpt lat="25.009084912016988" lon="-80.374664207920432">
        <ele>-0.8240966796875</ele>
        <time>2006-09-11T18:36:14Z</time>
      </trkpt>
      <trkpt lat="25.009039230644703" lon="-80.374702010303736">
        <ele>-0.3433837890625</ele>
        <time>2006-09-11T18:36:44Z</time>
      </trkpt>
      <trkpt lat="25.009130509570241" lon="-80.374601762741804">
        <ele>-0.8240966796875</ele>
        <time>2006-09-11T18:37:14Z</time>
      </trkpt>
      <trkpt lat="25.009215166792274" lon="-80.374481566250324">
        <ele>-1.3046875</ele>
        <time>2006-09-11T18:37:44Z</time>
      </trkpt>
      <trkpt lat="25.009191194549203" lon="-80.374467400833964">
        <ele>-1.3046875</ele>
        <time>2006-09-11T18:38:14Z</time>
      </trkpt>
      <trkpt lat="25.009153559803963" lon="-80.374455582350492">
        <ele>-0.8240966796875</ele>
        <time>2006-09-11T18:38:44Z</time>
      </trkpt>
      <trkpt lat="25.009126821532845" lon="-80.374442422762513">
        <ele>-0.8240966796875</ele>
        <time>2006-09-11T18:39:14Z</time>
      </trkpt>
      <trkpt lat="25.009199995547533" lon="-80.374305127188563">
        <ele>-0.8240966796875</ele>
        <time>2006-09-11T18:39:44Z</time>
      </trkpt>
      <trkpt lat="25.009117182344198" lon="-80.374205550178885">
        <ele>-0.8240966796875</ele>
        <time>2006-09-11T18:40:14Z</time>
      </trkpt>
      <trkpt lat="25.009077116847038" lon="-80.374258439987898">
        <ele>0.137451171875</ele>
        <time>2006-09-11T18:40:44Z</time>
      </trkpt>
      <trkpt lat="25.008991789072752" lon="-80.374436555430293">
        <ele>1.0986328125</ele>
        <time>2006-09-11T18:41:14Z</time>
      </trkpt>
      <trkpt lat="25.00889296643436" lon="-80.374412080273032">
        <ele>2.06005859375</ele>
        <time>2006-09-11T18:41:44Z</time>
      </trkpt>
      <trkpt lat="25.00889154151082" lon="-80.37442029453814">
        <ele>1.579345703125</ele>
        <time>2006-09-11T18:42:14Z</time>
      </trkpt>
    </trkseg>
  </trk>

  <trk>
    <name>11-SEP-06 72A</name>
    <extensions>
      <gpxx:TrackExtension>
        <gpxx:DisplayColor>DarkGray</gpxx:DisplayColor>
      </gpxx:TrackExtension>
    </extensions>
    <trkseg>
      <trkpt lat="25.010008765384555" lon="-80.372851705178618">
        <ele>11.6732177734375</ele>
        <time>2006-09-11T14:33:36Z</time>
      </trkpt>
      <trkpt lat="25.010050674900413" lon="-80.372896632179618">
        <ele>-0.8240966796875</ele>
        <time>2006-09-11T14:34:25Z</time>
      </trkpt>
      <trkpt lat="25.010008849203587" lon="-80.372934434562922">
        <ele>-0.8240966796875</ele>
        <time>2006-09-11T14:35:46Z</time>
      </trkpt>
      <trkpt lat="25.010135751217604" lon="-80.373053373768926">
        <ele>-0.8240966796875</ele>
        <time>2006-09-11T14:36:20Z</time>
      </trkpt>
      <trkpt lat="25.010126028209925" lon="-80.373050272464752">
        <ele>-0.3433837890625</ele>
        <time>2006-09-11T14:37:44Z</time>
      </trkpt>
      <trkpt lat="25.010107839480042" lon="-80.373024540022016">
        <ele>-2.2659912109375</ele>
        <time>2006-09-11T14:39:19Z</time>
      </trkpt>
      <trkpt lat="25.010159052908421" lon="-80.373051278293133">
        <ele>-1.3046875</ele>
        <time>2006-09-11T14:39:56Z</time>
      </trkpt>
      <trkpt lat="25.010206829756498" lon="-80.373147334903479">
        <ele>-1.3046875</ele>
        <time>2006-09-11T14:41:14Z</time>
      </trkpt>
      <trkpt lat="25.010176235809922" lon="-80.373213971033692">
        <ele>-0.3433837890625</ele>
        <time>2006-09-11T14:42:45Z</time>
      </trkpt>
      <trkpt lat="25.010140528902411" lon="-80.373330730944872">
        <ele>-0.8240966796875</ele>
        <time>2006-09-11T14:44:05Z</time>
      </trkpt>
      <trkpt lat="25.010214373469353" lon="-80.373240541666746">
        <ele>0.6180419921875</ele>
        <time>2006-09-11T14:45:03Z</time>
      </trkpt>
      <trkpt lat="25.010232646018267" lon="-80.373240290209651">
        <ele>0.6180419921875</ele>
        <time>2006-09-11T14:45:57Z</time>
      </trkpt>
      <trkpt lat="25.010108090937138" lon="-80.373156722635031">
        <ele>-0.8240966796875</ele>
        <time>2006-09-11T14:46:38Z</time>
      </trkpt>
      <trkpt lat="25.009992336854339" lon="-80.373058738186955">
        <ele>-0.8240966796875</ele>
        <time>2006-09-11T14:47:13Z</time>
      </trkpt>
      <trkpt lat="25.009848587214947" lon="-80.372976092621684">
        <ele>0.137451171875</ele>
        <time>2006-09-11T14:47:45Z</time>
      </trkpt>
      <trkpt lat="25.009752949699759" lon="-80.373077932745218">
        <ele>-0.8240966796875</ele>
        <time>2006-09-11T14:48:20Z</time>
      </trkpt>
      <trkpt lat="25.009886808693409" lon="-80.373171893879771">
        <ele>-0.8240966796875</ele>
        <time>2006-09-11T14:48:53Z</time>
      </trkpt>
      <trkpt lat="25.009989235550165" lon="-80.373284379020333">
        <ele>-0.3433837890625</ele>
        <time>2006-09-11T14:49:48Z</time>
      </trkpt>
      <trkpt lat="25.010048663243651" lon="-80.37330374121666">
        <ele>0.6180419921875</ele>
        <time>2006-09-11T14:51:04Z</time>
      </trkpt>
      <trkpt lat="25.010132733732462" lon="-80.373405748978257">
        <ele>0.6180419921875</ele>
        <time>2006-09-11T14:51:54Z</time>
      </trkpt>
      <trkpt lat="25.010101636871696" lon="-80.373557545244694">
        <ele>-0.3433837890625</ele>
        <time>2006-09-11T14:52:45Z</time>
      </trkpt>
      <trkpt lat="25.009978674352169" lon="-80.373436426743865">
        <ele>0.6180419921875</ele>
        <time>2006-09-11T14:53:36Z</time>
      </trkpt>
      <trkpt lat="25.00992838293314" lon="-80.373292174190283">
        <ele>1.579345703125</ele>
        <time>2006-09-11T14:54:24Z</time>
      </trkpt>
      <trkpt lat="25.00980282202363" lon="-80.373178767040372">
        <ele>1.0986328125</ele>
        <time>2006-09-11T14:54:56Z</time>
      </trkpt>
      <trkpt lat="25.009682290256023" lon="-80.373074328526855">
        <ele>1.579345703125</ele>
        <time>2006-09-11T14:55:23Z</time>
      </trkpt>
      <trkpt lat="25.009617498144507" lon="-80.373150436207652">
        <ele>0.137451171875</ele>
        <time>2006-09-11T14:55:59Z</time>
      </trkpt>
      <trkpt lat="25.009741215035319" lon="-80.37324070930481">
        <ele>1.0986328125</ele>
        <time>2006-09-11T14:56:40Z</time>
      </trkpt>
      <trkpt lat="25.009854706004262" lon="-80.373351769521832">
        <ele>1.0986328125</ele>
        <time>2006-09-11T14:57:23Z</time>
      </trkpt>
      <trkpt lat="25.009949086233974" lon="-80.373493591323495">
        <ele>0.6180419921875</ele>
        <time>2006-09-11T14:58:03Z</time>
      </trkpt>
      <trkpt lat="25.010054111480713" lon="-80.373616721481085">
        <ele>0.137451171875</ele>
        <time>2006-09-11T14:58:43Z</time>
      </trkpt>
      <trkpt lat="25.010042628273368" lon="-80.373710850253701">
        <ele>-0.8240966796875</ele>
        <time>2006-09-11T14:59:57Z</time>
      </trkpt>
      <trkpt lat="25.010101133957505" lon="-80.373791987076402">
        <ele>1.0986328125</ele>
        <time>2006-09-11T15:01:06Z</time>
      </trkpt>
      <trkpt lat="25.010200962424278" lon="-80.373898269608617">
        <ele>0.6180419921875</ele>
        <time>2006-09-11T15:01:48Z</time>
      </trkpt>
      <trkpt lat="25.010333731770515" lon="-80.373820485547185">
        <ele>0.6180419921875</ele>
        <time>2006-09-11T15:02:55Z</time>
      </trkpt>
      <trkpt lat="25.010473122820258" lon="-80.373848900198936">
        <ele>-0.3433837890625</ele>
        <time>2006-09-11T15:03:43Z</time>
      </trkpt>
      <trkpt lat="25.010581333190203" lon="-80.373884942382574">
        <ele>1.0986328125</ele>
        <time>2006-09-11T15:04:29Z</time>
      </trkpt>
      <trkpt lat="25.010643359273672" lon="-80.373913608491421">
        <ele>1.579345703125</ele>
        <time>2006-09-11T15:05:03Z</time>
      </trkpt>
      <trkpt lat="25.010542441159487" lon="-80.37376357242465">
        <ele>2.06005859375</ele>
        <time>2006-09-11T15:05:35Z</time>
      </trkpt>
      <trkpt lat="25.010425681248307" lon="-80.37366290576756">
        <ele>1.579345703125</ele>
        <time>2006-09-11T15:06:11Z</time>
      </trkpt>
      <trkpt lat="25.010410761460662" lon="-80.373585373163223">
        <ele>0.6180419921875</ele>
        <time>2006-09-11T15:06:55Z</time>
      </trkpt>
      <trkpt lat="25.010555265471339" lon="-80.373565591871738">
        <ele>2.5406494140625</ele>
        <time>2006-09-11T15:07:33Z</time>
      </trkpt>
      <trkpt lat="25.010694907978177" lon="-80.373547738417983">
        <ele>0.137451171875</ele>
        <time>2006-09-11T15:08:56Z</time>
      </trkpt>
      <trkpt lat="25.010728100314736" lon="-80.373601969331503">
        <ele>0.137451171875</ele>
        <time>2006-09-11T15:10:39Z</time>
      </trkpt>
      <trkpt lat="25.010827509686351" lon="-80.373696768656373">
        <ele>1.0986328125</ele>
        <time>2006-09-11T15:11:34Z</time>
      </trkpt>
      <trkpt lat="25.010841926559806" lon="-80.373798776417971">
        <ele>0.6180419921875</ele>
        <time>2006-09-11T15:12:46Z</time>
      </trkpt>
      <trkpt lat="25.010754838585854" lon="-80.373782683163881">
        <ele>0.6180419921875</ele>
        <time>2006-09-11T15:13:19Z</time>
      </trkpt>
      <trkpt lat="25.010721227154136" lon="-80.373687045648694">
        <ele>1.579345703125</ele>
        <time>2006-09-11T15:14:14Z</time>
      </trkpt>
      <trkpt lat="25.010746959596872" lon="-80.3735710401088">
        <ele>1.579345703125</ele>
        <time>2006-09-11T15:14:57Z</time>
      </trkpt>
      <trkpt lat="25.010802866891026" lon="-80.373573051765561">
        <ele>1.579345703125</ele>
        <time>2006-09-11T15:16:15Z</time>
      </trkpt>
      <trkpt lat="25.010900683701038" lon="-80.373625941574574">
        <ele>1.0986328125</ele>
        <time>2006-09-11T15:17:09Z</time>
      </trkpt>
      <trkpt lat="25.010974025353789" lon="-80.373629042878747">
        <ele>0.6180419921875</ele>
        <time>2006-09-11T15:17:49Z</time>
      </trkpt>
      <trkpt lat="25.010891128331423" lon="-80.373509516939521">
        <ele>1.0986328125</ele>
        <time>2006-09-11T15:18:40Z</time>
      </trkpt>
      <trkpt lat="25.010752407833934" lon="-80.373456459492445">
        <ele>-0.3433837890625</ele>
        <time>2006-09-11T15:19:22Z</time>
      </trkpt>
      <trkpt lat="25.010615363717079" lon="-80.373408934101462">
        <ele>0.137451171875</ele>
        <time>2006-09-11T15:20:03Z</time>
      </trkpt>
      <trkpt lat="25.010497849434614" lon="-80.373345734551549">
        <ele>0.137451171875</ele>
        <time>2006-09-11T15:21:05Z</time>
      </trkpt>
      <trkpt lat="25.010372707620263" lon="-80.373342297971249">
        <ele>-0.8240966796875</ele>
        <time>2006-09-11T15:22:11Z</time>
      </trkpt>
      <trkpt lat="25.010272124782205" lon="-80.373273734003305">
        <ele>-0.3433837890625</ele>
        <time>2006-09-11T15:22:55Z</time>
      </trkpt>
      <trkpt lat="25.010219989344478" lon="-80.373268621042371">
        <ele>-0.8240966796875</ele>
        <time>2006-09-11T15:24:28Z</time>
      </trkpt>
      <trkpt lat="25.01022694632411" lon="-80.373210366815329">
        <ele>1.0986328125</ele>
        <time>2006-09-11T15:25:21Z</time>
      </trkpt>
      <trkpt lat="25.010237256065011" lon="-80.373380100354552">
        <ele>1.0986328125</ele>
        <time>2006-09-11T15:26:04Z</time>
      </trkpt>
      <trkpt lat="25.010214373469353" lon="-80.373385045677423">
        <ele>1.0986328125</ele>
        <time>2006-09-11T15:27:54Z</time>
      </trkpt>
      <trkpt lat="25.010257372632623" lon="-80.373456375673413">
        <ele>0.6180419921875</ele>
        <time>2006-09-11T15:28:53Z</time>
      </trkpt>
      <trkpt lat="25.010321158915758" lon="-80.373594341799617">
        <ele>1.0986328125</ele>
        <time>2006-09-11T15:29:38Z</time>
      </trkpt>
      <trkpt lat="25.010383436456323" lon="-80.373668689280748">
        <ele>0.6180419921875</ele>
        <time>2006-09-11T15:31:10Z</time>
      </trkpt>
      <trkpt lat="25.010541183874011" lon="-80.373717891052365">
        <ele>0.6180419921875</ele>
        <time>2006-09-11T15:31:42Z</time>
      </trkpt>
      <trkpt lat="25.010671773925424" lon="-80.373743372038007">
        <ele>0.6180419921875</ele>
        <time>2006-09-11T15:32:33Z</time>
      </trkpt>
      <trkpt lat="25.010786605998874" lon="-80.373818725347519">
        <ele>1.0986328125</ele>
        <time>2006-09-11T15:33:21Z</time>
      </trkpt>
      <trkpt lat="25.010939994826913" lon="-80.373884104192257">
        <ele>1.0986328125</ele>
        <time>2006-09-11T15:33:51Z</time>
      </trkpt>
      <trkpt lat="25.010990705341101" lon="-80.373810594901443">
        <ele>2.06005859375</ele>
        <time>2006-09-11T15:34:39Z</time>
      </trkpt>
      <trkpt lat="25.011120205745101" lon="-80.373785784468055">
        <ele>0.6180419921875</ele>
        <time>2006-09-11T15:35:25Z</time>
      </trkpt>
      <trkpt lat="25.011272002011538" lon="-80.373736331239343">
        <ele>1.0986328125</ele>
        <time>2006-09-11T15:35:59Z</time>
      </trkpt>
      <trkpt lat="25.011323885992169" lon="-80.373625187203288">
        <ele>1.0986328125</ele>
        <time>2006-09-11T15:37:00Z</time>
      </trkpt>
      <trkpt lat="25.011411895975471" lon="-80.373688889667392">
        <ele>1.0986328125</ele>
        <time>2006-09-11T15:37:50Z</time>
      </trkpt>
      <trkpt lat="25.011574504896998" lon="-80.373742198571563">
        <ele>1.579345703125</ele>
        <time>2006-09-11T15:38:24Z</time>
      </trkpt>
      <trkpt lat="25.011726971715689" lon="-80.373676232993603">
        <ele>2.06005859375</ele>
        <time>2006-09-11T15:38:58Z</time>
      </trkpt>
      <trkpt lat="25.011865608394146" lon="-80.373642621561885">
        <ele>1.579345703125</ele>
        <time>2006-09-11T15:39:51Z</time>
      </trkpt>
      <trkpt lat="25.01189025118947" lon="-80.373562658205628">
        <ele>0.6180419921875</ele>
        <time>2006-09-11T15:40:55Z</time>
      </trkpt>
      <trkpt lat="25.011786986142397" lon="-80.37369123660028">
        <ele>0.137451171875</ele>
        <time>2006-09-11T15:41:32Z</time>
      </trkpt>
      <trkpt lat="25.011688834056258" lon="-80.373830543830991">
        <ele>0.6180419921875</ele>
        <time>2006-09-11T15:42:00Z</time>
      </trkpt>
      <trkpt lat="25.011543910950422" lon="-80.373906064778566">
        <ele>0.6180419921875</ele>
        <time>2006-09-11T15:42:36Z</time>
      </trkpt>
      <trkpt lat="25.011413237079978" lon="-80.374000780284405">
        <ele>1.0986328125</ele>
        <time>2006-09-11T15:43:04Z</time>
      </trkpt>
      <trkpt lat="25.011303015053272" lon="-80.374054592102766">
        <ele>0.6180419921875</ele>
        <time>2006-09-11T15:43:43Z</time>
      </trkpt>
      <trkpt lat="25.011139819398522" lon="-80.374008743092418">
        <ele>2.06005859375</ele>
        <time>2006-09-11T15:44:14Z</time>
      </trkpt>
      <trkpt lat="25.010985257104039" lon="-80.373945459723473">
        <ele>3.021240234375</ele>
        <time>2006-09-11T15:44:43Z</time>
      </trkpt>
      <trkpt lat="25.010851817205548" lon="-80.373864490538836">
        <ele>1.579345703125</ele>
        <time>2006-09-11T15:45:26Z</time>
      </trkpt>
      <trkpt lat="25.010805549100041" lon="-80.373835572972894">
        <ele>2.06005859375</ele>
        <time>2006-09-11T15:46:15Z</time>
      </trkpt>
      <trkpt lat="25.010647382587194" lon="-80.373798860237002">
        <ele>1.0986328125</ele>
        <time>2006-09-11T15:46:49Z</time>
      </trkpt>
      <trkpt lat="25.010557947680354" lon="-80.373655194416642">
        <ele>1.579345703125</ele>
        <time>2006-09-11T15:47:18Z</time>
      </trkpt>
      <trkpt lat="25.010471614077687" lon="-80.373507002368569">
        <ele>2.06005859375</ele>
        <time>2006-09-11T15:47:50Z</time>
      </trkpt>
      <trkpt lat="25.010345969349146" lon="-80.373433576896787">
        <ele>1.0986328125</ele>
        <time>2006-09-11T15:48:38Z</time>
      </trkpt>
      <trkpt lat="25.010232478380203" lon="-80.373391332104802">
        <ele>1.0986328125</ele>
        <time>2006-09-11T15:49:53Z</time>
      </trkpt>
      <trkpt lat="25.010120160877705" lon="-80.373261999338865">
        <ele>2.06005859375</ele>
        <time>2006-09-11T15:50:23Z</time>
      </trkpt>
      <trkpt lat="25.010036006569862" lon="-80.373110370710492">
        <ele>3.021240234375</ele>
        <time>2006-09-11T15:50:55Z</time>
      </trkpt>
      <trkpt lat="25.010029301047325" lon="-80.372953796759248">
        <ele>1.579345703125</ele>
        <time>2006-09-11T15:51:30Z</time>
      </trkpt>
      <trkpt lat="25.010024355724454" lon="-80.372914234176278">
        <ele>1.0986328125</ele>
        <time>2006-09-11T15:52:49Z</time>
      </trkpt>
      <trkpt lat="25.010061906650662" lon="-80.372910713776946">
        <ele>0.6180419921875</ele>
        <time>2006-09-11T15:54:27Z</time>
      </trkpt>
      <trkpt lat="25.010059978812933" lon="-80.372913898900151">
        <ele>-0.3433837890625</ele>
        <time>2006-09-11T15:57:09Z</time>
      </trkpt>
      <trkpt lat="25.010061571374536" lon="-80.372901828959584">
        <ele>0.6180419921875</ele>
        <time>2006-09-11T15:59:46Z</time>
      </trkpt>
      <trkpt lat="25.010097781196237" lon="-80.372872827574611">
        <ele>3.501953125</ele>
        <time>2006-09-11T16:12:13Z</time>
      </trkpt>
      <trkpt lat="25.010070288553834" lon="-80.372861344367266">
        <ele>3.982666015625</ele>
        <time>2006-09-11T16:26:17Z</time>
      </trkpt>
      <trkpt lat="25.010032318532467" lon="-80.372865870594978">
        <ele>2.06005859375</ele>
        <time>2006-09-11T16:36:43Z</time>
      </trkpt>
      <trkpt lat="25.01003977842629" lon="-80.372876431792974">
        <ele>1.579345703125</ele>
        <time>2006-09-11T16:37:05Z</time>
      </trkpt>
    </trkseg>
  </trk>

  <trk>
    <name>11-SEP-06 72C</name>
    <extensions>
      <gpxx:TrackExtension>
        <gpxx:DisplayColor>DarkGray</gpxx:DisplayColor>
      </gpxx:TrackExtension>
    </extensions>
    <trkseg>
      <trkpt lat="25.008508656173944" lon="-80.375419417396188">
        <ele>11.6732177734375</ele>
        <time>2006-09-11T17:00:18Z</time>
      </trkpt>
      <trkpt lat="25.008481917902827" lon="-80.375518072396517">
        <ele>-0.3433837890625</ele>
        <time>2006-09-11T17:01:42Z</time>
      </trkpt>
      <trkpt lat="25.008545955643058" lon="-80.375461410731077">
        <ele>-0.3433837890625</ele>
        <time>2006-09-11T17:02:49Z</time>
      </trkpt>
      <trkpt lat="25.008620973676443" lon="-80.375564089044929">
        <ele>0.137451171875</ele>
        <time>2006-09-11T17:03:51Z</time>
      </trkpt>
      <trkpt lat="25.008743349462748" lon="-80.375657211989164">
        <ele>0.6180419921875</ele>
        <time>2006-09-11T17:04:37Z</time>
      </trkpt>
      <trkpt lat="25.008866311982274" lon="-80.375744299963117">
        <ele>1.0986328125</ele>
        <time>2006-09-11T17:05:16Z</time>
      </trkpt>
      <trkpt lat="25.008989442139864" lon="-80.375801799818873">
        <ele>1.0986328125</ele>
        <time>2006-09-11T17:06:22Z</time>
      </trkpt>
      <trkpt lat="25.0091084651649" lon="-80.37578939460218">
        <ele>0.137451171875</ele>
        <time>2006-09-11T17:07:16Z</time>
      </trkpt>
      <trkpt lat="25.009259255602956" lon="-80.375760812312365">
        <ele>1.0986328125</ele>
        <time>2006-09-11T17:07:53Z</time>
      </trkpt>
      <trkpt lat="25.009416500106454" lon="-80.375709347426891">
        <ele>1.0986328125</ele>
        <time>2006-09-11T17:08:21Z</time>
      </trkpt>
      <trkpt lat="25.009540803730488" lon="-80.375695433467627">
        <ele>-0.8240966796875</ele>
        <time>2006-09-11T17:09:16Z</time>
      </trkpt>
      <trkpt lat="25.00970165245235" lon="-80.375683531165123">
        <ele>0.137451171875</ele>
        <time>2006-09-11T17:09:45Z</time>
      </trkpt>
      <trkpt lat="25.009855544194579" lon="-80.375633323565125">
        <ele>0.6180419921875</ele>
        <time>2006-09-11T17:10:12Z</time>
      </trkpt>
      <trkpt lat="25.01000071875751" lon="-80.375564675778151">
        <ele>1.0986328125</ele>
        <time>2006-09-11T17:10:43Z</time>
      </trkpt>
      <trkpt lat="25.010109096765518" lon="-80.375586384907365">
        <ele>1.0986328125</ele>
        <time>2006-09-11T17:11:30Z</time>
      </trkpt>
      <trkpt lat="25.010086381807923" lon="-80.375711694359779">
        <ele>1.0986328125</ele>
        <time>2006-09-11T17:12:10Z</time>
      </trkpt>
      <trkpt lat="25.009958893060684" lon="-80.375789562240243">
        <ele>0.6180419921875</ele>
        <time>2006-09-11T17:12:48Z</time>
      </trkpt>
      <trkpt lat="25.009908685460687" lon="-80.375842032954097">
        <ele>0.6180419921875</ele>
        <time>2006-09-11T17:14:00Z</time>
      </trkpt>
      <trkpt lat="25.010020500048995" lon="-80.375800626352429">
        <ele>0.137451171875</ele>
        <time>2006-09-11T17:15:17Z</time>
      </trkpt>
      <trkpt lat="25.010109515860677" lon="-80.375734074041247">
        <ele>-0.3433837890625</ele>
        <time>2006-09-11T17:16:23Z</time>
      </trkpt>
      <trkpt lat="25.010115634649992" lon="-80.375592336058617">
        <ele>0.6180419921875</ele>
        <time>2006-09-11T17:17:24Z</time>
      </trkpt>
      <trkpt lat="25.010099122300744" lon="-80.375573728233576">
        <ele>0.137451171875</ele>
        <time>2006-09-11T17:18:43Z</time>
      </trkpt>
      <trkpt lat="25.010160142555833" lon="-80.375691493973136">
        <ele>0.6180419921875</ele>
        <time>2006-09-11T17:19:15Z</time>
      </trkpt>
      <trkpt lat="25.010035168379545" lon="-80.375785622745752">
        <ele>-0.8240966796875</ele>
        <time>2006-09-11T17:19:57Z</time>
      </trkpt>
      <trkpt lat="25.009871050715446" lon="-80.375794256106019">
        <ele>-0.3433837890625</ele>
        <time>2006-09-11T17:20:37Z</time>
      </trkpt>
      <trkpt lat="25.009707100689411" lon="-80.375807331874967">
        <ele>0.6180419921875</ele>
        <time>2006-09-11T17:21:01Z</time>
      </trkpt>
      <trkpt lat="25.009543234482408" lon="-80.375827448442578">
        <ele>0.137451171875</ele>
        <time>2006-09-11T17:21:28Z</time>
      </trkpt>
      <trkpt lat="25.009391605854034" lon="-80.375887714326382">
        <ele>1.0986328125</ele>
        <time>2006-09-11T17:21:55Z</time>
      </trkpt>
      <trkpt lat="25.009226398542523" lon="-80.375908920541406">
        <ele>1.0986328125</ele>
        <time>2006-09-11T17:22:43Z</time>
      </trkpt>
      <trkpt lat="25.009060772135854" lon="-80.375911183655262">
        <ele>0.6180419921875</ele>
        <time>2006-09-11T17:23:07Z</time>
      </trkpt>
      <trkpt lat="25.008973851799965" lon="-80.375902634114027">
        <ele>1.0986328125</ele>
        <time>2006-09-11T17:23:55Z</time>
      </trkpt>
      <trkpt lat="25.008840914815664" lon="-80.375810600817204">
        <ele>0.6180419921875</ele>
        <time>2006-09-11T17:24:26Z</time>
      </trkpt>
      <trkpt lat="25.008700098842382" lon="-80.375717980787158">
        <ele>0.137451171875</ele>
        <time>2006-09-11T17:25:02Z</time>
      </trkpt>
      <trkpt lat="25.008567832410336" lon="-80.375638687983155">
        <ele>0.137451171875</ele>
        <time>2006-09-11T17:25:47Z</time>
      </trkpt>
      <trkpt lat="25.008433135226369" lon="-80.375598454847932">
        <ele>0.6180419921875</ele>
        <time>2006-09-11T17:26:38Z</time>
      </trkpt>
      <trkpt lat="25.008316794410348" lon="-80.375705491751432">
        <ele>0.137451171875</ele>
        <time>2006-09-11T17:27:07Z</time>
      </trkpt>
      <trkpt lat="25.00844981521368" lon="-80.375794339925051">
        <ele>-0.3433837890625</ele>
        <time>2006-09-11T17:27:47Z</time>
      </trkpt>
      <trkpt lat="25.008600857108831" lon="-80.375857874751091">
        <ele>0.6180419921875</ele>
        <time>2006-09-11T17:28:21Z</time>
      </trkpt>
      <trkpt lat="25.008615693077445" lon="-80.375869944691658">
        <ele>0.6180419921875</ele>
        <time>2006-09-11T17:29:21Z</time>
      </trkpt>
      <trkpt lat="25.008691968396306" lon="-80.375759052112699">
        <ele>1.579345703125</ele>
        <time>2006-09-11T17:30:11Z</time>
      </trkpt>
      <trkpt lat="25.008673276752234" lon="-80.375846978276968">
        <ele>0.6180419921875</ele>
        <time>2006-09-11T17:30:59Z</time>
      </trkpt>
      <trkpt lat="25.008730692788959" lon="-80.375958625227213">
        <ele>0.137451171875</ele>
        <time>2006-09-11T17:31:43Z</time>
      </trkpt>
      <trkpt lat="25.008887015283108" lon="-80.376003719866276">
        <ele>2.06005859375</ele>
        <time>2006-09-11T17:32:19Z</time>
      </trkpt>
      <trkpt lat="25.009012157097459" lon="-80.376054598018527">
        <ele>2.5406494140625</ele>
        <time>2006-09-11T17:33:01Z</time>
      </trkpt>
      <trkpt lat="25.009155822917819" lon="-80.376124838367105">
        <ele>1.579345703125</ele>
        <time>2006-09-11T17:33:46Z</time>
      </trkpt>
      <trkpt lat="25.009315581992269" lon="-80.376116875559092">
        <ele>1.579345703125</ele>
        <time>2006-09-11T17:34:24Z</time>
      </trkpt>
      <trkpt lat="25.009445920586586" lon="-80.376089718192816">
        <ele>3.982666015625</ele>
        <time>2006-09-11T17:35:12Z</time>
      </trkpt>
      <trkpt lat="25.009604254737496" lon="-80.376031380146742">
        <ele>3.021240234375</ele>
        <time>2006-09-11T17:35:44Z</time>
      </trkpt>
      <trkpt lat="25.009732497856021" lon="-80.375928701832891">
        <ele>3.021240234375</ele>
        <time>2006-09-11T17:36:15Z</time>
      </trkpt>
      <trkpt lat="25.009877169504762" lon="-80.375918811187148">
        <ele>2.5406494140625</ele>
        <time>2006-09-11T17:36:50Z</time>
      </trkpt>
      <trkpt lat="25.010032150894403" lon="-80.375955440104008">
        <ele>2.06005859375</ele>
        <time>2006-09-11T17:37:20Z</time>
      </trkpt>
      <trkpt lat="25.01003977842629" lon="-80.376116037368774">
        <ele>3.501953125</ele>
        <time>2006-09-11T17:37:56Z</time>
      </trkpt>
      <trkpt lat="25.009951097890735" lon="-80.376236652955413">
        <ele>1.579345703125</ele>
        <time>2006-09-11T17:38:33Z</time>
      </trkpt>
      <trkpt lat="25.009787315502763" lon="-80.376253332942724">
        <ele>-0.3433837890625</ele>
        <time>2006-09-11T17:39:03Z</time>
      </trkpt>
      <trkpt lat="25.009617665782571" lon="-80.37627219222486">
        <ele>-0.3433837890625</ele>
        <time>2006-09-11T17:39:29Z</time>
      </trkpt>
      <trkpt lat="25.009457152336836" lon="-80.376255931332707">
        <ele>0.137451171875</ele>
        <time>2006-09-11T17:40:02Z</time>
      </trkpt>
      <trkpt lat="25.009292280301452" lon="-80.376279484480619">
        <ele>-0.3433837890625</ele>
        <time>2006-09-11T17:40:27Z</time>
      </trkpt>
      <trkpt lat="25.009137131273746" lon="-80.376305971294641">
        <ele>0.137451171875</ele>
        <time>2006-09-11T17:40:53Z</time>
      </trkpt>
      <trkpt lat="25.009027747437358" lon="-80.376285770907998">
        <ele>-0.3433837890625</ele>
        <time>2006-09-11T17:41:56Z</time>
      </trkpt>
      <trkpt lat="25.008872346952558" lon="-80.376340923830867">
        <ele>-0.8240966796875</ele>
        <time>2006-09-11T17:42:33Z</time>
      </trkpt>
      <trkpt lat="25.008711162954569" lon="-80.376369506120682">
        <ele>-0.8240966796875</ele>
        <time>2006-09-11T17:43:15Z</time>
      </trkpt>
      <trkpt lat="25.008579986169934" lon="-80.376408649608493">
        <ele>-0.8240966796875</ele>
        <time>2006-09-11T17:44:17Z</time>
      </trkpt>
      <trkpt lat="25.008520558476448" lon="-80.376328770071268">
        <ele>-0.3433837890625</ele>
        <time>2006-09-11T17:45:19Z</time>
      </trkpt>
      <trkpt lat="25.008470350876451" lon="-80.37617395631969">
        <ele>0.6180419921875</ele>
        <time>2006-09-11T17:45:58Z</time>
      </trkpt>
      <trkpt lat="25.008385945111513" lon="-80.376044707372785">
        <ele>0.6180419921875</ele>
        <time>2006-09-11T17:46:44Z</time>
      </trkpt>
      <trkpt lat="25.008291397243738" lon="-80.375921074301004">
        <ele>0.6180419921875</ele>
        <time>2006-09-11T17:47:21Z</time>
      </trkpt>
      <trkpt lat="25.008289385586977" lon="-80.375915374606848">
        <ele>-0.8240966796875</ele>
        <time>2006-09-11T17:48:59Z</time>
      </trkpt>
      <trkpt lat="25.00844445079565" lon="-80.375920739024878">
        <ele>0.6180419921875</ele>
        <time>2006-09-11T17:49:39Z</time>
      </trkpt>
      <trkpt lat="25.008578645065427" lon="-80.37596826441586">
        <ele>-1.3046875</ele>
        <time>2006-09-11T17:50:24Z</time>
      </trkpt>
      <trkpt lat="25.008688112720847" lon="-80.37603029049933">
        <ele>0.6180419921875</ele>
        <time>2006-09-11T17:51:11Z</time>
      </trkpt>
      <trkpt lat="25.00882507301867" lon="-80.376125508919358">
        <ele>-0.3433837890625</ele>
        <time>2006-09-11T17:51:43Z</time>
      </trkpt>
      <trkpt lat="25.00890864059329" lon="-80.376191977411509">
        <ele>-1.3046875</ele>
        <time>2006-09-11T17:52:35Z</time>
      </trkpt>
      <trkpt lat="25.009043840691447" lon="-80.376267582178116">
        <ele>-1.3046875</ele>
        <time>2006-09-11T17:53:15Z</time>
      </trkpt>
      <trkpt lat="25.008978880941868" lon="-80.376260792836547">
        <ele>-0.3433837890625</ele>
        <time>2006-09-11T17:54:52Z</time>
      </trkpt>
      <trkpt lat="25.00882557593286" lon="-80.376193150877953">
        <ele>-0.3433837890625</ele>
        <time>2006-09-11T17:55:22Z</time>
      </trkpt>
      <trkpt lat="25.008701188489795" lon="-80.376078067347407">
        <ele>1.0986328125</ele>
        <time>2006-09-11T17:55:49Z</time>
      </trkpt>
      <trkpt lat="25.008622482419014" lon="-80.375963822007179">
        <ele>-0.3433837890625</ele>
        <time>2006-09-11T17:56:31Z</time>
      </trkpt>
      <trkpt lat="25.008540423586965" lon="-80.375818060711026">
        <ele>0.137451171875</ele>
        <time>2006-09-11T17:57:01Z</time>
      </trkpt>
      <trkpt lat="25.008458532392979" lon="-80.375662995502353">
        <ele>-0.8240966796875</ele>
        <time>2006-09-11T17:57:30Z</time>
      </trkpt>
      <trkpt lat="25.008461382240057" lon="-80.375504158437252">
        <ele>0.137451171875</ele>
        <time>2006-09-11T17:58:05Z</time>
      </trkpt>
      <trkpt lat="25.008458867669106" lon="-80.375330233946443">
        <ele>1.0986328125</ele>
        <time>2006-09-11T17:58:39Z</time>
      </trkpt>
      <trkpt lat="25.008457358926535" lon="-80.375150442123413">
        <ele>0.6180419921875</ele>
        <time>2006-09-11T17:59:13Z</time>
      </trkpt>
      <trkpt lat="25.008478481322527" lon="-80.374972829595208">
        <ele>0.137451171875</ele>
        <time>2006-09-11T17:59:53Z</time>
      </trkpt>
      <trkpt lat="25.008543692529202" lon="-80.374832097440958">
        <ele>0.137451171875</ele>
        <time>2006-09-11T18:00:39Z</time>
      </trkpt>
      <trkpt lat="25.008626254275441" lon="-80.374676110222936">
        <ele>0.6180419921875</ele>
        <time>2006-09-11T18:01:14Z</time>
      </trkpt>
      <trkpt lat="25.008731363341212" lon="-80.374544849619269">
        <ele>-0.8240966796875</ele>
        <time>2006-09-11T18:01:48Z</time>
      </trkpt>
      <trkpt lat="25.008745780214667" lon="-80.374384419992566">
        <ele>1.0986328125</ele>
        <time>2006-09-11T18:02:24Z</time>
      </trkpt>
      <trkpt lat="25.008797077462077" lon="-80.374398333951831">
        <ele>-1.3046875</ele>
        <time>2006-09-11T18:05:03Z</time>
      </trkpt>
      <trkpt lat="25.008815601468086" lon="-80.374399423599243">
        <ele>0.137451171875</ele>
        <time>2006-09-11T18:10:01Z</time>
      </trkpt>
    </trkseg>
  </trk>

  <trk>
    <name>11-SEP-06 SA</name>
    <extensions>
      <gpxx:TrackExtension>
        <gpxx:DisplayColor>DarkGray</gpxx:DisplayColor>
      </gpxx:TrackExtension>
    </extensions>
    <trkseg>
      <trkpt lat="25.010244213044643" lon="-80.372879700735211">
        <ele>22.728271484375</ele>
        <time>2006-09-11T14:32:36Z</time>
      </trkpt>
      <trkpt lat="25.010209428146482" lon="-80.372836953029037">
        <ele>13.5958251953125</ele>
        <time>2006-09-11T14:33:06Z</time>
      </trkpt>
      <trkpt lat="25.010166009888053" lon="-80.372780375182629">
        <ele>6.866455078125</ele>
        <time>2006-09-11T14:33:36Z</time>
      </trkpt>
      <trkpt lat="25.010129967704415" lon="-80.372726311907172">
        <ele>4.94384765625</ele>
        <time>2006-09-11T14:34:06Z</time>
      </trkpt>
      <trkpt lat="25.010179588571191" lon="-80.372573174536228">
        <ele>3.501953125</ele>
        <time>2006-09-11T14:34:36Z</time>
      </trkpt>
      <trkpt lat="25.010259049013257" lon="-80.372379971668124">
        <ele>2.06005859375</ele>
        <time>2006-09-11T14:35:07Z</time>
      </trkpt>
      <trkpt lat="25.010354435071349" lon="-80.37225759588182">
        <ele>0.6180419921875</ele>
        <time>2006-09-11T14:35:37Z</time>
      </trkpt>
      <trkpt lat="25.01051134429872" lon="-80.372164389118552">
        <ele>-0.3433837890625</ele>
        <time>2006-09-11T14:36:07Z</time>
      </trkpt>
      <trkpt lat="25.010623410344124" lon="-80.372075205668807">
        <ele>-0.8240966796875</ele>
        <time>2006-09-11T14:36:37Z</time>
      </trkpt>
      <trkpt lat="25.010592648759484" lon="-80.372051065787673">
        <ele>2.06005859375</ele>
        <time>2006-09-11T14:37:07Z</time>
      </trkpt>
      <trkpt lat="25.010600192472339" lon="-80.372256925329566">
        <ele>3.021240234375</ele>
        <time>2006-09-11T14:37:37Z</time>
      </trkpt>
      <trkpt lat="25.010787108913064" lon="-80.372292045503855">
        <ele>1.0986328125</ele>
        <time>2006-09-11T14:38:07Z</time>
      </trkpt>
      <trkpt lat="25.010885428637266" lon="-80.372144775465131">
        <ele>-0.3433837890625</ele>
        <time>2006-09-11T14:38:37Z</time>
      </trkpt>
      <trkpt lat="25.011020042002201" lon="-80.372054753825068">
        <ele>-1.7852783203125</ele>
        <time>2006-09-11T14:39:07Z</time>
      </trkpt>
      <trkpt lat="25.01114409416914" lon="-80.372077552601695">
        <ele>-2.2659912109375</ele>
        <time>2006-09-11T14:39:37Z</time>
      </trkpt>
      <trkpt lat="25.011261776089668" lon="-80.372147876769304">
        <ele>-2.2659912109375</ele>
        <time>2006-09-11T14:40:07Z</time>
      </trkpt>
      <trkpt lat="25.011308211833239" lon="-80.372338313609362">
        <ele>-2.2659912109375</ele>
        <time>2006-09-11T14:40:37Z</time>
      </trkpt>
      <trkpt lat="25.01118809916079" lon="-80.372277963906527">
        <ele>0.137451171875</ele>
        <time>2006-09-11T14:41:07Z</time>
      </trkpt>
      <trkpt lat="25.011129090562463" lon="-80.37212130613625">
        <ele>0.137451171875</ele>
        <time>2006-09-11T14:41:37Z</time>
      </trkpt>
      <trkpt lat="25.011114589869976" lon="-80.37190044298768">
        <ele>1.0986328125</ele>
        <time>2006-09-11T14:42:07Z</time>
      </trkpt>
      <trkpt lat="25.011002104729414" lon="-80.372013263404369">
        <ele>0.137451171875</ele>
        <time>2006-09-11T14:42:37Z</time>
      </trkpt>
      <trkpt lat="25.01107812859118" lon="-80.372207136824727">
        <ele>-0.3433837890625</ele>
        <time>2006-09-11T14:43:07Z</time>
      </trkpt>
      <trkpt lat="25.011147446930408" lon="-80.372380055487156">
        <ele>-0.3433837890625</ele>
        <time>2006-09-11T14:43:37Z</time>
      </trkpt>
      <trkpt lat="25.011039320379496" lon="-80.372405787929893">
        <ele>-0.3433837890625</ele>
        <time>2006-09-11T14:44:07Z</time>
      </trkpt>
      <trkpt lat="25.010950053110719" lon="-80.372253907844424">
        <ele>-0.3433837890625</ele>
        <time>2006-09-11T14:44:37Z</time>
      </trkpt>
      <trkpt lat="25.01086849719286" lon="-80.372192803770304">
        <ele>-0.3433837890625</ele>
        <time>2006-09-11T14:45:07Z</time>
      </trkpt>
      <trkpt lat="25.010844608768821" lon="-80.372145110741258">
        <ele>0.137451171875</ele>
        <time>2006-09-11T14:45:37Z</time>
      </trkpt>
      <trkpt lat="25.010763304308057" lon="-80.371969761326909">
        <ele>-0.3433837890625</ele>
        <time>2006-09-11T14:46:07Z</time>
      </trkpt>
      <trkpt lat="25.010624751448631" lon="-80.371890300884843">
        <ele>0.6180419921875</ele>
        <time>2006-09-11T14:46:37Z</time>
      </trkpt>
      <trkpt lat="25.010528611019254" lon="-80.371963977813721">
        <ele>0.137451171875</ele>
        <time>2006-09-11T14:47:07Z</time>
      </trkpt>
      <trkpt lat="25.010466752573848" lon="-80.372112672775984">
        <ele>0.6180419921875</ele>
        <time>2006-09-11T14:47:37Z</time>
      </trkpt>
      <trkpt lat="25.010584183037281" lon="-80.372242508456111">
        <ele>0.6180419921875</ele>
        <time>2006-09-11T14:48:07Z</time>
      </trkpt>
      <trkpt lat="25.010751485824585" lon="-80.372344348579645">
        <ele>0.137451171875</ele>
        <time>2006-09-11T14:48:37Z</time>
      </trkpt>
      <trkpt lat="25.010869670659304" lon="-80.372452056035399">
        <ele>0.6180419921875</ele>
        <time>2006-09-11T14:49:07Z</time>
      </trkpt>
      <trkpt lat="25.010954244062304" lon="-80.3725107293576">
        <ele>0.137451171875</ele>
        <time>2006-09-11T14:49:37Z</time>
      </trkpt>
      <trkpt lat="25.010960279032588" lon="-80.372527493163943">
        <ele>1.0986328125</ele>
        <time>2006-09-11T14:50:07Z</time>
      </trkpt>
      <trkpt lat="25.011025238782167" lon="-80.372568732127547">
        <ele>1.579345703125</ele>
        <time>2006-09-11T14:50:37Z</time>
      </trkpt>
      <trkpt lat="25.010973941534758" lon="-80.372642744332552">
        <ele>1.579345703125</ele>
        <time>2006-09-11T14:51:07Z</time>
      </trkpt>
      <trkpt lat="25.010918620973825" lon="-80.37269345484674">
        <ele>2.06005859375</ele>
        <time>2006-09-11T14:51:37Z</time>
      </trkpt>
      <trkpt lat="25.010905293747783" lon="-80.372703513130546">
        <ele>2.06005859375</ele>
        <time>2006-09-11T14:52:07Z</time>
      </trkpt>
      <trkpt lat="25.010834466665983" lon="-80.372591195628047">
        <ele>2.06005859375</ele>
        <time>2006-09-11T14:52:37Z</time>
      </trkpt>
      <trkpt lat="25.01073757186532" lon="-80.372405033558607">
        <ele>3.021240234375</ele>
        <time>2006-09-11T14:53:07Z</time>
      </trkpt>
      <trkpt lat="25.010610921308398" lon="-80.372325992211699">
        <ele>2.06005859375</ele>
        <time>2006-09-11T14:53:37Z</time>
      </trkpt>
      <trkpt lat="25.01059097237885" lon="-80.372328506782651">
        <ele>2.06005859375</ele>
        <time>2006-09-11T14:54:07Z</time>
      </trkpt>
      <trkpt lat="25.010584015399218" lon="-80.372316185384989">
        <ele>2.5406494140625</ele>
        <time>2006-09-11T14:54:37Z</time>
      </trkpt>
      <trkpt lat="25.010499861091375" lon="-80.372237730771303">
        <ele>2.5406494140625</ele>
        <time>2006-09-11T14:55:07Z</time>
      </trkpt>
      <trkpt lat="25.010427692905068" lon="-80.372266648337245">
        <ele>2.06005859375</ele>
        <time>2006-09-11T14:55:37Z</time>
      </trkpt>
      <trkpt lat="25.010483348742127" lon="-80.372455576434731">
        <ele>2.06005859375</ele>
        <time>2006-09-11T14:56:07Z</time>
      </trkpt>
      <trkpt lat="25.010563395917416" lon="-80.372650371864438">
        <ele>1.579345703125</ele>
        <time>2006-09-11T14:56:37Z</time>
      </trkpt>
      <trkpt lat="25.010586697608232" lon="-80.372699154540896">
        <ele>2.06005859375</ele>
        <time>2006-09-11T14:57:07Z</time>
      </trkpt>
      <trkpt lat="25.010573538020253" lon="-80.372716756537557">
        <ele>2.06005859375</ele>
        <time>2006-09-11T14:57:37Z</time>
      </trkpt>
      <trkpt lat="25.010556690394878" lon="-80.372709967195988">
        <ele>2.5406494140625</ele>
        <time>2006-09-11T14:58:07Z</time>
      </trkpt>
      <trkpt lat="25.010566245764494" lon="-80.372718349099159">
        <ele>3.021240234375</ele>
        <time>2006-09-11T14:58:37Z</time>
      </trkpt>
      <trkpt lat="25.010551577433944" lon="-80.372733185067773">
        <ele>3.501953125</ele>
        <time>2006-09-11T14:59:07Z</time>
      </trkpt>
      <trkpt lat="25.010641850531101" lon="-80.372835528105497">
        <ele>3.501953125</ele>
        <time>2006-09-11T14:59:37Z</time>
      </trkpt>
      <trkpt lat="25.010757520794868" lon="-80.373002411797643">
        <ele>2.5406494140625</ele>
        <time>2006-09-11T15:00:07Z</time>
      </trkpt>
      <trkpt lat="25.010860282927752" lon="-80.373131409287453">
        <ele>2.06005859375</ele>
        <time>2006-09-11T15:00:37Z</time>
      </trkpt>
      <trkpt lat="25.010919626802206" lon="-80.373309189453721">
        <ele>2.06005859375</ele>
        <time>2006-09-11T15:01:07Z</time>
      </trkpt>
      <trkpt lat="25.011066058650613" lon="-80.373417986556888">
        <ele>2.06005859375</ele>
        <time>2006-09-11T15:01:37Z</time>
      </trkpt>
      <trkpt lat="25.011216094717383" lon="-80.373526616021991">
        <ele>2.06005859375</ele>
        <time>2006-09-11T15:02:07Z</time>
      </trkpt>
      <trkpt lat="25.011204527691007" lon="-80.373415471985936">
        <ele>2.06005859375</ele>
        <time>2006-09-11T15:02:37Z</time>
      </trkpt>
      <trkpt lat="25.011116014793515" lon="-80.373232997953892">
        <ele>1.0986328125</ele>
        <time>2006-09-11T15:03:07Z</time>
      </trkpt>
      <trkpt lat="25.01102632842958" lon="-80.373065946623683">
        <ele>2.5406494140625</ele>
        <time>2006-09-11T15:03:37Z</time>
      </trkpt>
      <trkpt lat="25.010991459712386" lon="-80.373008111491799">
        <ele>3.021240234375</ele>
        <time>2006-09-11T15:04:07Z</time>
      </trkpt>
      <trkpt lat="25.011040326207876" lon="-80.37302428856492">
        <ele>2.06005859375</ele>
        <time>2006-09-11T15:04:37Z</time>
      </trkpt>
      <trkpt lat="25.011035716161132" lon="-80.373016661033034">
        <ele>1.579345703125</ele>
        <time>2006-09-11T15:05:07Z</time>
      </trkpt>
      <trkpt lat="25.011051474139094" lon="-80.373033173382282">
        <ele>1.579345703125</ele>
        <time>2006-09-11T15:05:37Z</time>
      </trkpt>
      <trkpt lat="25.010951310396194" lon="-80.37293242290616">
        <ele>3.501953125</ele>
        <time>2006-09-11T15:06:07Z</time>
      </trkpt>
      <trkpt lat="25.01082013361156" lon="-80.372842736542225">
        <ele>3.501953125</ele>
        <time>2006-09-11T15:06:37Z</time>
      </trkpt>
      <trkpt lat="25.010713515803218" lon="-80.372714241966605">
        <ele>3.021240234375</ele>
        <time>2006-09-11T15:07:07Z</time>
      </trkpt>
      <trkpt lat="25.010759951546788" lon="-80.372625980526209">
        <ele>1.579345703125</ele>
        <time>2006-09-11T15:07:37Z</time>
      </trkpt>
      <trkpt lat="25.010841339826584" lon="-80.372776603326201">
        <ele>1.579345703125</ele>
        <time>2006-09-11T15:08:07Z</time>
      </trkpt>
      <trkpt lat="25.010810913518071" lon="-80.372798144817352">
        <ele>-0.3433837890625</ele>
        <time>2006-09-11T15:08:37Z</time>
      </trkpt>
      <trkpt lat="25.010790880769491" lon="-80.372837455943227">
        <ele>1.0986328125</ele>
        <time>2006-09-11T15:09:07Z</time>
      </trkpt>
      <trkpt lat="25.010807644575834" lon="-80.372884897515178">
        <ele>-0.3433837890625</ele>
        <time>2006-09-11T15:09:37Z</time>
      </trkpt>
      <trkpt lat="25.010904958471656" lon="-80.373031497001648">
        <ele>0.137451171875</ele>
        <time>2006-09-11T15:10:07Z</time>
      </trkpt>
      <trkpt lat="25.011009480804205" lon="-80.373204415664077">
        <ele>0.137451171875</ele>
        <time>2006-09-11T15:10:37Z</time>
      </trkpt>
      <trkpt lat="25.011072093620896" lon="-80.37339367903769">
        <ele>1.579345703125</ele>
        <time>2006-09-11T15:11:07Z</time>
      </trkpt>
      <trkpt lat="25.011066058650613" lon="-80.373573219403625">
        <ele>1.0986328125</ele>
        <time>2006-09-11T15:11:37Z</time>
      </trkpt>
      <trkpt lat="25.011183321475983" lon="-80.373592413961887">
        <ele>1.0986328125</ele>
        <time>2006-09-11T15:12:07Z</time>
      </trkpt>
      <trkpt lat="25.011230679228902" lon="-80.373475402593613">
        <ele>1.0986328125</ele>
        <time>2006-09-11T15:12:37Z</time>
      </trkpt>
      <trkpt lat="25.0113361235708" lon="-80.373460482805967">
        <ele>1.579345703125</ele>
        <time>2006-09-11T15:13:07Z</time>
      </trkpt>
      <trkpt lat="25.011291028931737" lon="-80.373383536934853">
        <ele>2.5406494140625</ele>
        <time>2006-09-11T15:13:37Z</time>
      </trkpt>
      <trkpt lat="25.011203018948436" lon="-80.373245235532522">
        <ele>2.5406494140625</ele>
        <time>2006-09-11T15:14:07Z</time>
      </trkpt>
      <trkpt lat="25.011129677295685" lon="-80.37311464548111">
        <ele>2.06005859375</ele>
        <time>2006-09-11T15:14:37Z</time>
      </trkpt>
      <trkpt lat="25.01105516217649" lon="-80.372974667698145">
        <ele>2.5406494140625</ele>
        <time>2006-09-11T15:15:07Z</time>
      </trkpt>
      <trkpt lat="25.010971426963806" lon="-80.372893614694476">
        <ele>3.021240234375</ele>
        <time>2006-09-11T15:15:37Z</time>
      </trkpt>
      <trkpt lat="25.011085923761129" lon="-80.372999561950564">
        <ele>2.06005859375</ele>
        <time>2006-09-11T15:16:07Z</time>
      </trkpt>
      <trkpt lat="25.011074608191848" lon="-80.373088410124183">
        <ele>1.0986328125</ele>
        <time>2006-09-11T15:16:37Z</time>
      </trkpt>
      <trkpt lat="25.011063041165471" lon="-80.373111795634031">
        <ele>0.6180419921875</ele>
        <time>2006-09-11T15:17:07Z</time>
      </trkpt>
      <trkpt lat="25.011091539636254" lon="-80.373183209449053">
        <ele>-0.3433837890625</ele>
        <time>2006-09-11T15:17:37Z</time>
      </trkpt>
      <trkpt lat="25.011157672852278" lon="-80.373153537511826">
        <ele>0.137451171875</ele>
        <time>2006-09-11T15:18:07Z</time>
      </trkpt>
      <trkpt lat="25.011114086955786" lon="-80.372981037944555">
        <ele>2.06005859375</ele>
        <time>2006-09-11T15:18:37Z</time>
      </trkpt>
      <trkpt lat="25.011233948171139" lon="-80.373013140633702">
        <ele>2.06005859375</ele>
        <time>2006-09-11T15:19:07Z</time>
      </trkpt>
      <trkpt lat="25.011251801624894" lon="-80.37309167906642">
        <ele>1.579345703125</ele>
        <time>2006-09-11T15:19:37Z</time>
      </trkpt>
      <trkpt lat="25.011258088052273" lon="-80.373100060969591">
        <ele>2.06005859375</ele>
        <time>2006-09-11T15:20:07Z</time>
      </trkpt>
      <trkpt lat="25.011351127177477" lon="-80.373164853081107">
        <ele>1.579345703125</ele>
        <time>2006-09-11T15:20:37Z</time>
      </trkpt>
      <trkpt lat="25.01132782548666" lon="-80.373031413182616">
        <ele>2.5406494140625</ele>
        <time>2006-09-11T15:21:07Z</time>
      </trkpt>
      <trkpt lat="25.011257166042924" lon="-80.372993359342217">
        <ele>1.579345703125</ele>
        <time>2006-09-11T15:21:37Z</time>
      </trkpt>
      <trkpt lat="25.011219866573811" lon="-80.372988497838378">
        <ele>1.0986328125</ele>
        <time>2006-09-11T15:22:07Z</time>
      </trkpt>
      <trkpt lat="25.011123390868306" lon="-80.372852878645062">
        <ele>2.5406494140625</ele>
        <time>2006-09-11T15:22:37Z</time>
      </trkpt>
      <trkpt lat="25.011187428608537" lon="-80.372838880866766">
        <ele>1.579345703125</ele>
        <time>2006-09-11T15:23:07Z</time>
      </trkpt>
      <trkpt lat="25.011195726692677" lon="-80.372813399881124">
        <ele>0.6180419921875</ele>
        <time>2006-09-11T15:23:37Z</time>
      </trkpt>
      <trkpt lat="25.011193798854947" lon="-80.372846843674779">
        <ele>1.0986328125</ele>
        <time>2006-09-11T15:24:07Z</time>
      </trkpt>
      <trkpt lat="25.011208299547434" lon="-80.372851621359587">
        <ele>0.6180419921875</ele>
        <time>2006-09-11T15:24:37Z</time>
      </trkpt>
      <trkpt lat="25.01120519824326" lon="-80.372849777340889">
        <ele>0.6180419921875</ele>
        <time>2006-09-11T15:25:07Z</time>
      </trkpt>
      <trkpt lat="25.011200420558453" lon="-80.372849861159921">
        <ele>-0.3433837890625</ele>
        <time>2006-09-11T15:25:37Z</time>
      </trkpt>
      <trkpt lat="25.011216597631574" lon="-80.372864026576281">
        <ele>-0.8240966796875</ele>
        <time>2006-09-11T15:26:07Z</time>
      </trkpt>
      <trkpt lat="25.011310474947095" lon="-80.372953712940216">
        <ele>0.6180419921875</ele>
        <time>2006-09-11T15:26:37Z</time>
      </trkpt>
      <trkpt lat="25.01132438890636" lon="-80.372962597757578">
        <ele>0.6180419921875</ele>
        <time>2006-09-11T15:27:07Z</time>
      </trkpt>
      <trkpt lat="25.011401083320379" lon="-80.373085225000978">
        <ele>0.6180419921875</ele>
        <time>2006-09-11T15:27:37Z</time>
      </trkpt>
      <trkpt lat="25.011499738320708" lon="-80.373097881674767">
        <ele>0.6180419921875</ele>
        <time>2006-09-11T15:28:07Z</time>
      </trkpt>
      <trkpt lat="25.011503593996167" lon="-80.372947677969933">
        <ele>0.6180419921875</ele>
        <time>2006-09-11T15:28:37Z</time>
      </trkpt>
      <trkpt lat="25.011365376412868" lon="-80.372888082638383">
        <ele>0.6180419921875</ele>
        <time>2006-09-11T15:29:07Z</time>
      </trkpt>
      <trkpt lat="25.01129706390202" lon="-80.372904511168599">
        <ele>0.137451171875</ele>
        <time>2006-09-11T15:29:37Z</time>
      </trkpt>
      <trkpt lat="25.011276276782155" lon="-80.372822117060423">
        <ele>0.137451171875</ele>
        <time>2006-09-11T15:30:07Z</time>
      </trkpt>
      <trkpt lat="25.011276109144092" lon="-80.372834354639053">
        <ele>0.137451171875</ele>
        <time>2006-09-11T15:30:37Z</time>
      </trkpt>
      <trkpt lat="25.011255741119385" lon="-80.372736034914851">
        <ele>0.6180419921875</ele>
        <time>2006-09-11T15:31:07Z</time>
      </trkpt>
      <trkpt lat="25.011247443035245" lon="-80.372719941660762">
        <ele>1.0986328125</ele>
        <time>2006-09-11T15:31:37Z</time>
      </trkpt>
      <trkpt lat="25.011303517967463" lon="-80.372721869498491">
        <ele>0.6180419921875</ele>
        <time>2006-09-11T15:32:07Z</time>
      </trkpt>
      <trkpt lat="25.011338302865624" lon="-80.372570911422372">
        <ele>2.06005859375</ele>
        <time>2006-09-11T15:32:37Z</time>
      </trkpt>
      <trkpt lat="25.011375015601516" lon="-80.372643414884806">
        <ele>1.579345703125</ele>
        <time>2006-09-11T15:33:07Z</time>
      </trkpt>
      <trkpt lat="25.011406196281314" lon="-80.372815160080791">
        <ele>1.579345703125</ele>
        <time>2006-09-11T15:33:37Z</time>
      </trkpt>
      <trkpt lat="25.011488003656268" lon="-80.372952371835709">
        <ele>1.579345703125</ele>
        <time>2006-09-11T15:34:07Z</time>
      </trkpt>
      <trkpt lat="25.011454559862614" lon="-80.372785571962595">
        <ele>3.021240234375</ele>
        <time>2006-09-11T15:34:37Z</time>
      </trkpt>
      <trkpt lat="25.011390941217542" lon="-80.37260846234858">
        <ele>3.982666015625</ele>
        <time>2006-09-11T15:35:07Z</time>
      </trkpt>
      <trkpt lat="25.011418350040913" lon="-80.372463371604681">
        <ele>3.501953125</ele>
        <time>2006-09-11T15:35:37Z</time>
      </trkpt>
      <trkpt lat="25.011517340317369" lon="-80.372602175921202">
        <ele>2.5406494140625</ele>
        <time>2006-09-11T15:36:07Z</time>
      </trkpt>
      <trkpt lat="25.011602165177464" lon="-80.372734442353249">
        <ele>1.579345703125</ele>
        <time>2006-09-11T15:36:37Z</time>
      </trkpt>
      <trkpt lat="25.011697635054588" lon="-80.372811639681458">
        <ele>1.579345703125</ele>
        <time>2006-09-11T15:37:07Z</time>
      </trkpt>
      <trkpt lat="25.011636195704341" lon="-80.372830415144563">
        <ele>1.0986328125</ele>
        <time>2006-09-11T15:37:37Z</time>
      </trkpt>
      <trkpt lat="25.011646673083305" lon="-80.373007524758577">
        <ele>1.0986328125</ele>
        <time>2006-09-11T15:38:07Z</time>
      </trkpt>
      <trkpt lat="25.011632004752755" lon="-80.373182622715831">
        <ele>0.6180419921875</ele>
        <time>2006-09-11T15:38:37Z</time>
      </trkpt>
      <trkpt lat="25.01153745688498" lon="-80.373355373740196">
        <ele>0.137451171875</ele>
        <time>2006-09-11T15:39:07Z</time>
      </trkpt>
      <trkpt lat="25.011461433023214" lon="-80.373491495847702">
        <ele>0.137451171875</ele>
        <time>2006-09-11T15:39:37Z</time>
      </trkpt>
      <trkpt lat="25.011338638141751" lon="-80.37358327768743">
        <ele>0.6180419921875</ele>
        <time>2006-09-11T15:40:07Z</time>
      </trkpt>
      <trkpt lat="25.011217938736081" lon="-80.373512534424663">
        <ele>1.0986328125</ele>
        <time>2006-09-11T15:40:37Z</time>
      </trkpt>
      <trkpt lat="25.011095060035586" lon="-80.373567854985595">
        <ele>1.0986328125</ele>
        <time>2006-09-11T15:41:07Z</time>
      </trkpt>
      <trkpt lat="25.010971678420901" lon="-80.373601382598281">
        <ele>1.0986328125</ele>
        <time>2006-09-11T15:41:37Z</time>
      </trkpt>
      <trkpt lat="25.010912166908383" lon="-80.373475318774581">
        <ele>-0.3433837890625</ele>
        <time>2006-09-11T15:42:07Z</time>
      </trkpt>
      <trkpt lat="25.010826336219907" lon="-80.373392086476088">
        <ele>1.0986328125</ele>
        <time>2006-09-11T15:42:37Z</time>
      </trkpt>
      <trkpt lat="25.010747546330094" lon="-80.373307345435023">
        <ele>1.0986328125</ele>
        <time>2006-09-11T15:43:07Z</time>
      </trkpt>
      <trkpt lat="25.010657608509064" lon="-80.373204164206982">
        <ele>1.579345703125</ele>
        <time>2006-09-11T15:43:37Z</time>
      </trkpt>
      <trkpt lat="25.010594995692372" lon="-80.373127805069089">
        <ele>1.579345703125</ele>
        <time>2006-09-11T15:44:07Z</time>
      </trkpt>
      <trkpt lat="25.010541770607233" lon="-80.373093103989959">
        <ele>0.6180419921875</ele>
        <time>2006-09-11T15:44:37Z</time>
      </trkpt>
      <trkpt lat="25.010474966838956" lon="-80.373080782592297">
        <ele>1.0986328125</ele>
        <time>2006-09-11T15:45:07Z</time>
      </trkpt>
      <trkpt lat="25.010451665148139" lon="-80.37305161356926">
        <ele>0.6180419921875</ele>
        <time>2006-09-11T15:45:37Z</time>
      </trkpt>
      <trkpt lat="25.010441606864333" lon="-80.373029485344887">
        <ele>0.137451171875</ele>
        <time>2006-09-11T15:46:07Z</time>
      </trkpt>
      <trkpt lat="25.010439846664667" lon="-80.37303501740098">
        <ele>0.137451171875</ele>
        <time>2006-09-11T15:46:37Z</time>
      </trkpt>
      <trkpt lat="25.010382765904069" lon="-80.372927477583289">
        <ele>1.579345703125</ele>
        <time>2006-09-11T15:47:07Z</time>
      </trkpt>
      <trkpt lat="25.010294672101736" lon="-80.37281172350049">
        <ele>1.0986328125</ele>
        <time>2006-09-11T15:47:37Z</time>
      </trkpt>
      <trkpt lat="25.010152598842978" lon="-80.372823625802994">
        <ele>2.06005859375</ele>
        <time>2006-09-11T15:48:07Z</time>
      </trkpt>
      <trkpt lat="25.010080011561513" lon="-80.37291188724339">
        <ele>1.0986328125</ele>
        <time>2006-09-11T15:48:37Z</time>
      </trkpt>
      <trkpt lat="25.010094428434968" lon="-80.372920101508498">
        <ele>0.137451171875</ele>
        <time>2006-09-11T15:49:07Z</time>
      </trkpt>
      <trkpt lat="25.010086297988892" lon="-80.372917670756578">
        <ele>1.0986328125</ele>
        <time>2006-09-11T15:49:37Z</time>
      </trkpt>
      <trkpt lat="25.010081687942147" lon="-80.372905097901821">
        <ele>-0.3433837890625</ele>
        <time>2006-09-11T15:50:07Z</time>
      </trkpt>
      <trkpt lat="25.010085459798574" lon="-80.372915240004659">
        <ele>1.0986328125</ele>
        <time>2006-09-11T15:50:37Z</time>
      </trkpt>
      <trkpt lat="25.01010331325233" lon="-80.372921610251069">
        <ele>1.0986328125</ele>
        <time>2006-09-11T15:51:07Z</time>
      </trkpt>
      <trkpt lat="25.010093506425619" lon="-80.372922029346228">
        <ele>1.0986328125</ele>
        <time>2006-09-11T15:51:37Z</time>
      </trkpt>
      <trkpt lat="25.01008328050375" lon="-80.372913312166929">
        <ele>0.137451171875</ele>
        <time>2006-09-11T15:52:07Z</time>
      </trkpt>
      <trkpt lat="25.010069198906422" lon="-80.372909959405661">
        <ele>1.0986328125</ele>
        <time>2006-09-11T15:52:37Z</time>
      </trkpt>
      <trkpt lat="25.010080095380545" lon="-80.372909624129534">
        <ele>1.579345703125</ele>
        <time>2006-09-11T15:53:07Z</time>
      </trkpt>
      <trkpt lat="25.01009501516819" lon="-80.372907863929868">
        <ele>0.6180419921875</ele>
        <time>2006-09-11T15:53:37Z</time>
      </trkpt>
      <trkpt lat="25.01008328050375" lon="-80.372919850051403">
        <ele>0.137451171875</ele>
        <time>2006-09-11T15:54:07Z</time>
      </trkpt>
      <trkpt lat="25.01008721999824" lon="-80.372914401814342">
        <ele>-0.8240966796875</ele>
        <time>2006-09-11T15:54:37Z</time>
      </trkpt>
      <trkpt lat="25.010098787024617" lon="-80.372912809252739">
        <ele>0.6180419921875</ele>
        <time>2006-09-11T15:55:07Z</time>
      </trkpt>
      <trkpt lat="25.010091494768858" lon="-80.372917335480452">
        <ele>-0.3433837890625</ele>
        <time>2006-09-11T15:55:37Z</time>
      </trkpt>
      <trkpt lat="25.010071462020278" lon="-80.372910965234041">
        <ele>-0.8240966796875</ele>
        <time>2006-09-11T15:56:07Z</time>
      </trkpt>
      <trkpt lat="25.01006961800158" lon="-80.372900487855077">
        <ele>-1.7852783203125</ele>
        <time>2006-09-11T15:56:37Z</time>
      </trkpt>
      <trkpt lat="25.010088561102748" lon="-80.372894620522857">
        <ele>-1.3046875</ele>
        <time>2006-09-11T15:57:07Z</time>
      </trkpt>
      <trkpt lat="25.010071378201246" lon="-80.372876096516848">
        <ele>-1.7852783203125</ele>
        <time>2006-09-11T15:57:37Z</time>
      </trkpt>
      <trkpt lat="25.010076407343149" lon="-80.372885735705495">
        <ele>-0.8240966796875</ele>
        <time>2006-09-11T15:58:07Z</time>
      </trkpt>
      <trkpt lat="25.010085543617606" lon="-80.372885651886463">
        <ele>-2.2659912109375</ele>
        <time>2006-09-11T15:58:37Z</time>
      </trkpt>
      <trkpt lat="25.010078167542815" lon="-80.372882969677448">
        <ele>-1.3046875</ele>
        <time>2006-09-11T15:59:07Z</time>
      </trkpt>
      <trkpt lat="25.010092752054334" lon="-80.372883221134543">
        <ele>0.137451171875</ele>
        <time>2006-09-11T15:59:37Z</time>
      </trkpt>
      <trkpt lat="25.010064588859677" lon="-80.372890597209334">
        <ele>2.5406494140625</ele>
        <time>2006-09-11T16:00:07Z</time>
      </trkpt>
      <trkpt lat="25.010070875287056" lon="-80.372869307175279">
        <ele>-0.3433837890625</ele>
        <time>2006-09-11T16:00:37Z</time>
      </trkpt>
      <trkpt lat="25.010094009339809" lon="-80.372882215306163">
        <ele>-4.1885986328125</ele>
        <time>2006-09-11T16:01:07Z</time>
      </trkpt>
      <trkpt lat="25.010093422606587" lon="-80.372908366844058">
        <ele>-1.3046875</ele>
        <time>2006-09-11T16:01:37Z</time>
      </trkpt>
      <trkpt lat="25.010093338787556" lon="-80.372910965234041">
        <ele>-1.3046875</ele>
        <time>2006-09-11T16:02:07Z</time>
      </trkpt>
      <trkpt lat="25.010126531124115" lon="-80.372910881415009">
        <ele>0.6180419921875</ele>
        <time>2006-09-11T16:02:37Z</time>
      </trkpt>
      <trkpt lat="25.010170619934797" lon="-80.372770484536886">
        <ele>2.5406494140625</ele>
        <time>2006-09-11T16:03:07Z</time>
      </trkpt>
      <trkpt lat="25.010277237743139" lon="-80.372620029374957">
        <ele>2.5406494140625</ele>
        <time>2006-09-11T16:03:37Z</time>
      </trkpt>
      <trkpt lat="25.010426016524434" lon="-80.372489606961608">
        <ele>2.5406494140625</ele>
        <time>2006-09-11T16:04:07Z</time>
      </trkpt>
      <trkpt lat="25.010414700955153" lon="-80.372621454298496">
        <ele>1.0986328125</ele>
        <time>2006-09-11T16:04:37Z</time>
      </trkpt>
      <trkpt lat="25.010278327390552" lon="-80.372836533933878">
        <ele>0.137451171875</ele>
        <time>2006-09-11T16:05:07Z</time>
      </trkpt>
      <trkpt lat="25.01014094799757" lon="-80.373016074299812">
        <ele>0.137451171875</ele>
        <time>2006-09-11T16:05:37Z</time>
      </trkpt>
      <trkpt lat="25.010126195847988" lon="-80.373073909431696">
        <ele>0.137451171875</ele>
        <time>2006-09-11T16:06:07Z</time>
      </trkpt>
      <trkpt lat="25.010173050686717" lon="-80.373091176152229">
        <ele>0.137451171875</ele>
        <time>2006-09-11T16:06:37Z</time>
      </trkpt>
      <trkpt lat="25.010158801451325" lon="-80.373093020170927">
        <ele>0.6180419921875</ele>
        <time>2006-09-11T16:07:07Z</time>
      </trkpt>
      <trkpt lat="25.010128291323781" lon="-80.373064940795302">
        <ele>0.6180419921875</ele>
        <time>2006-09-11T16:07:37Z</time>
      </trkpt>
      <trkpt lat="25.01025527715683" lon="-80.372922699898481">
        <ele>1.579345703125</ele>
        <time>2006-09-11T16:08:07Z</time>
      </trkpt>
      <trkpt lat="25.010359799489379" lon="-80.372831337153912">
        <ele>1.579345703125</ele>
        <time>2006-09-11T16:08:37Z</time>
      </trkpt>
      <trkpt lat="25.010410845279694" lon="-80.372870145365596">
        <ele>0.6180419921875</ele>
        <time>2006-09-11T16:09:07Z</time>
      </trkpt>
      <trkpt lat="25.010339850559831" lon="-80.373015319928527">
        <ele>1.0986328125</ele>
        <time>2006-09-11T16:09:37Z</time>
      </trkpt>
      <trkpt lat="25.010348567739129" lon="-80.373090840876102">
        <ele>0.6180419921875</ele>
        <time>2006-09-11T16:10:07Z</time>
      </trkpt>
      <trkpt lat="25.010396596044302" lon="-80.373074831441045">
        <ele>-0.3433837890625</ele>
        <time>2006-09-11T16:10:37Z</time>
      </trkpt>
      <trkpt lat="25.010458454489708" lon="-80.373087236657739">
        <ele>-0.3433837890625</ele>
        <time>2006-09-11T16:11:07Z</time>
      </trkpt>
      <trkpt lat="25.010423837229609" lon="-80.373174492269754">
        <ele>1.0986328125</ele>
        <time>2006-09-11T16:11:37Z</time>
      </trkpt>
      <trkpt lat="25.010325266048312" lon="-80.373174240812659">
        <ele>1.0986328125</ele>
        <time>2006-09-11T16:12:07Z</time>
      </trkpt>
      <trkpt lat="25.010295426473022" lon="-80.373222604393959">
        <ele>1.0986328125</ele>
        <time>2006-09-11T16:12:37Z</time>
      </trkpt>
      <trkpt lat="25.010373964905739" lon="-80.373252276331186">
        <ele>0.6180419921875</ele>
        <time>2006-09-11T16:13:07Z</time>
      </trkpt>
      <trkpt lat="25.010365583002567" lon="-80.373231656849384">
        <ele>1.0986328125</ele>
        <time>2006-09-11T16:13:37Z</time>
      </trkpt>
      <trkpt lat="25.010495837777853" lon="-80.37332377396524">
        <ele>0.6180419921875</ele>
        <time>2006-09-11T16:14:07Z</time>
      </trkpt>
      <trkpt lat="25.01056213863194" lon="-80.373369874432683">
        <ele>2.06005859375</ele>
        <time>2006-09-11T16:14:37Z</time>
      </trkpt>
      <trkpt lat="25.010518552735448" lon="-80.373451430350542">
        <ele>2.06005859375</ele>
        <time>2006-09-11T16:15:07Z</time>
      </trkpt>
      <trkpt lat="25.010520564392209" lon="-80.373498285189271">
        <ele>3.021240234375</ele>
        <time>2006-09-11T16:15:37Z</time>
      </trkpt>
      <trkpt lat="25.010559875518084" lon="-80.373452603816986">
        <ele>0.6180419921875</ele>
        <time>2006-09-11T16:16:07Z</time>
      </trkpt>
      <trkpt lat="25.010627182200551" lon="-80.373443635180593">
        <ele>1.0986328125</ele>
        <time>2006-09-11T16:16:37Z</time>
      </trkpt>
      <trkpt lat="25.010727932676673" lon="-80.373380603268743">
        <ele>0.137451171875</ele>
        <time>2006-09-11T16:17:07Z</time>
      </trkpt>
      <trkpt lat="25.010847039520741" lon="-80.373524520546198">
        <ele>0.137451171875</ele>
        <time>2006-09-11T16:17:37Z</time>
      </trkpt>
      <trkpt lat="25.010955417528749" lon="-80.373676819726825">
        <ele>0.137451171875</ele>
        <time>2006-09-11T16:18:07Z</time>
      </trkpt>
      <trkpt lat="25.01093152910471" lon="-80.373498620465398">
        <ele>0.137451171875</ele>
        <time>2006-09-11T16:18:37Z</time>
      </trkpt>
      <trkpt lat="25.010785683989525" lon="-80.373374903574586">
        <ele>0.137451171875</ele>
        <time>2006-09-11T16:19:07Z</time>
      </trkpt>
      <trkpt lat="25.01068769954145" lon="-80.373242804780602">
        <ele>-0.3433837890625</ele>
        <time>2006-09-11T16:19:37Z</time>
      </trkpt>
      <trkpt lat="25.010725082829595" lon="-80.373172145336866">
        <ele>-0.3433837890625</ele>
        <time>2006-09-11T16:20:07Z</time>
      </trkpt>
      <trkpt lat="25.010750815272331" lon="-80.373178431764245">
        <ele>-0.3433837890625</ele>
        <time>2006-09-11T16:20:37Z</time>
      </trkpt>
      <trkpt lat="25.010882746428251" lon="-80.37331597879529">
        <ele>-0.8240966796875</ele>
        <time>2006-09-11T16:21:07Z</time>
      </trkpt>
      <trkpt lat="25.011023562401533" lon="-80.373419495299459">
        <ele>-1.3046875</ele>
        <time>2006-09-11T16:21:37Z</time>
      </trkpt>
      <trkpt lat="25.011085420846939" lon="-80.373600125312805">
        <ele>-1.3046875</ele>
        <time>2006-09-11T16:22:07Z</time>
      </trkpt>
      <trkpt lat="25.011146357282996" lon="-80.373479425907135">
        <ele>-1.3046875</ele>
        <time>2006-09-11T16:22:37Z</time>
      </trkpt>
      <trkpt lat="25.011023143306375" lon="-80.373408095911145">
        <ele>-0.3433837890625</ele>
        <time>2006-09-11T16:23:07Z</time>
      </trkpt>
      <trkpt lat="25.010861624032259" lon="-80.373278763145208">
        <ele>-0.3433837890625</ele>
        <time>2006-09-11T16:23:37Z</time>
      </trkpt>
      <trkpt lat="25.010722987353802" lon="-80.373168289661407">
        <ele>-0.8240966796875</ele>
        <time>2006-09-11T16:24:07Z</time>
      </trkpt>
      <trkpt lat="25.010635983198881" lon="-80.373006854206324">
        <ele>0.137451171875</ele>
        <time>2006-09-11T16:24:37Z</time>
      </trkpt>
      <trkpt lat="25.010636737570167" lon="-80.372969973832369">
        <ele>-0.3433837890625</ele>
        <time>2006-09-11T16:25:07Z</time>
      </trkpt>
      <trkpt lat="25.010544955730438" lon="-80.372886825352907">
        <ele>0.137451171875</ele>
        <time>2006-09-11T16:25:37Z</time>
      </trkpt>
      <trkpt lat="25.010615279898047" lon="-80.372798983007669">
        <ele>0.6180419921875</ele>
        <time>2006-09-11T16:26:07Z</time>
      </trkpt>
      <trkpt lat="25.010748384520411" lon="-80.372832762077451">
        <ele>0.137451171875</ele>
        <time>2006-09-11T16:26:37Z</time>
      </trkpt>
      <trkpt lat="25.010776128619909" lon="-80.372814824804664">
        <ele>-0.3433837890625</ele>
        <time>2006-09-11T16:27:07Z</time>
      </trkpt>
      <trkpt lat="25.010599941015244" lon="-80.372764868661761">
        <ele>1.0986328125</ele>
        <time>2006-09-11T16:27:37Z</time>
      </trkpt>
      <trkpt lat="25.010441187769175" lon="-80.372908031567931">
        <ele>0.6180419921875</ele>
        <time>2006-09-11T16:28:07Z</time>
      </trkpt>
      <trkpt lat="25.01026357524097" lon="-80.372987240552902">
        <ele>0.6180419921875</ele>
        <time>2006-09-11T16:28:37Z</time>
      </trkpt>
      <trkpt lat="25.010284865275025" lon="-80.373113723471761">
        <ele>0.6180419921875</ele>
        <time>2006-09-11T16:29:07Z</time>
      </trkpt>
      <trkpt lat="25.010228957980871" lon="-80.373182203620672">
        <ele>0.6180419921875</ele>
        <time>2006-09-11T16:29:37Z</time>
      </trkpt>
      <trkpt lat="25.010139187797904" lon="-80.373087152838707">
        <ele>1.0986328125</ele>
        <time>2006-09-11T16:30:07Z</time>
      </trkpt>
      <trkpt lat="25.010114880278707" lon="-80.372999729588628">
        <ele>2.06005859375</ele>
        <time>2006-09-11T16:30:37Z</time>
      </trkpt>
      <trkpt lat="25.010064672678709" lon="-80.37290551699698">
        <ele>1.579345703125</ele>
        <time>2006-09-11T16:31:07Z</time>
      </trkpt>
      <trkpt lat="25.010072384029627" lon="-80.372908618301153">
        <ele>0.6180419921875</ele>
        <time>2006-09-11T16:31:37Z</time>
      </trkpt>
      <trkpt lat="25.010073389858007" lon="-80.372890178114176">
        <ele>1.0986328125</ele>
        <time>2006-09-11T16:32:07Z</time>
      </trkpt>
      <trkpt lat="25.010073725134134" lon="-80.372884394600987">
        <ele>2.5406494140625</ele>
        <time>2006-09-11T16:32:37Z</time>
      </trkpt>
      <trkpt lat="25.010091243311763" lon="-80.372886909171939">
        <ele>3.021240234375</ele>
        <time>2006-09-11T16:33:07Z</time>
      </trkpt>
      <trkpt lat="25.010104235261679" lon="-80.372888082638383">
        <ele>3.021240234375</ele>
        <time>2006-09-11T16:33:37Z</time>
      </trkpt>
      <trkpt lat="25.010099038481712" lon="-80.372893949970603">
        <ele>2.5406494140625</ele>
        <time>2006-09-11T16:34:07Z</time>
      </trkpt>
      <trkpt lat="25.010092668235302" lon="-80.372885065153241">
        <ele>3.021240234375</ele>
        <time>2006-09-11T16:34:37Z</time>
      </trkpt>
      <trkpt lat="25.010071629658341" lon="-80.372874084860086">
        <ele>3.021240234375</ele>
        <time>2006-09-11T16:35:07Z</time>
      </trkpt>
      <trkpt lat="25.010064085945487" lon="-80.37287475541234">
        <ele>2.5406494140625</ele>
        <time>2006-09-11T16:35:24Z</time>
      </trkpt>
      <trkpt lat="25.010055117309093" lon="-80.372868049889803">
        <ele>2.06005859375</ele>
        <time>2006-09-11T16:35:37Z</time>
      </trkpt>
      <trkpt lat="25.010047657415271" lon="-80.372878527268767">
        <ele>1.579345703125</ele>
        <time>2006-09-11T16:35:51Z</time>
      </trkpt>
    </trkseg>
  </trk>

  <trk>
    <name>11-SEP-06 SB/SC</name>
    <extensions>
      <gpxx:TrackExtension>
        <gpxx:DisplayColor>DarkGray</gpxx:DisplayColor>
      </gpxx:TrackExtension>
    </extensions>
    <trkseg>
      <trkpt lat="25.008818367496133" lon="-80.37446865811944">
        <ele>8.30859375</ele>
        <time>2006-09-11T16:57:44Z</time>
      </trkpt>
      <trkpt lat="25.008797664195299" lon="-80.374501598998904">
        <ele>0.137451171875</ele>
        <time>2006-09-11T16:58:14Z</time>
      </trkpt>
      <trkpt lat="25.008902186527848" lon="-80.374534288421273">
        <ele>-0.3433837890625</ele>
        <time>2006-09-11T16:58:44Z</time>
      </trkpt>
      <trkpt lat="25.009048115462065" lon="-80.374529091641307">
        <ele>1.0986328125</ele>
        <time>2006-09-11T16:59:14Z</time>
      </trkpt>
      <trkpt lat="25.009020119905472" lon="-80.374604193493724">
        <ele>2.06005859375</ele>
        <time>2006-09-11T16:59:44Z</time>
      </trkpt>
      <trkpt lat="25.009079379960895" lon="-80.374699328094721">
        <ele>2.06005859375</ele>
        <time>2006-09-11T17:00:14Z</time>
      </trkpt>
      <trkpt lat="25.009087091311812" lon="-80.374709218740463">
        <ele>1.579345703125</ele>
        <time>2006-09-11T17:00:44Z</time>
      </trkpt>
      <trkpt lat="25.009087426587939" lon="-80.374723803251982">
        <ele>1.579345703125</ele>
        <time>2006-09-11T17:01:14Z</time>
      </trkpt>
      <trkpt lat="25.009098490700126" lon="-80.374715840443969">
        <ele>1.579345703125</ele>
        <time>2006-09-11T17:01:44Z</time>
      </trkpt>
      <trkpt lat="25.009078793227673" lon="-80.374733190983534">
        <ele>1.579345703125</ele>
        <time>2006-09-11T17:02:14Z</time>
      </trkpt>
      <trkpt lat="25.009086085483432" lon="-80.374721456319094">
        <ele>1.579345703125</ele>
        <time>2006-09-11T17:02:44Z</time>
      </trkpt>
      <trkpt lat="25.00911240465939" lon="-80.374713242053986">
        <ele>0.137451171875</ele>
        <time>2006-09-11T17:03:14Z</time>
      </trkpt>
      <trkpt lat="25.009078709408641" lon="-80.374742662534118">
        <ele>-0.8240966796875</ele>
        <time>2006-09-11T17:03:44Z</time>
      </trkpt>
      <trkpt lat="25.009093629196286" lon="-80.374744422733784">
        <ele>-1.3046875</ele>
        <time>2006-09-11T17:04:14Z</time>
      </trkpt>
      <trkpt lat="25.00909186899662" lon="-80.374784991145134">
        <ele>-0.8240966796875</ele>
        <time>2006-09-11T17:04:44Z</time>
      </trkpt>
      <trkpt lat="25.009083654731512" lon="-80.374833941459656">
        <ele>-0.8240966796875</ele>
        <time>2006-09-11T17:05:14Z</time>
      </trkpt>
      <trkpt lat="25.009114081040025" lon="-80.374865876510739">
        <ele>-0.8240966796875</ele>
        <time>2006-09-11T17:05:44Z</time>
      </trkpt>
      <trkpt lat="25.009081391617656" lon="-80.37488984875381">
        <ele>-0.3433837890625</ele>
        <time>2006-09-11T17:06:14Z</time>
      </trkpt>
      <trkpt lat="25.009007547050714" lon="-80.374972075223923">
        <ele>-1.3046875</ele>
        <time>2006-09-11T17:06:44Z</time>
      </trkpt>
      <trkpt lat="25.009036883711815" lon="-80.37496411241591">
        <ele>0.6180419921875</ele>
        <time>2006-09-11T17:07:14Z</time>
      </trkpt>
      <trkpt lat="25.009097317233682" lon="-80.375008201226592">
        <ele>-0.3433837890625</ele>
        <time>2006-09-11T17:07:44Z</time>
      </trkpt>
      <trkpt lat="25.009047696366906" lon="-80.375016331672668">
        <ele>1.0986328125</ele>
        <time>2006-09-11T17:08:14Z</time>
      </trkpt>
      <trkpt lat="25.009050546213984" lon="-80.375040387734771">
        <ele>1.579345703125</ele>
        <time>2006-09-11T17:08:44Z</time>
      </trkpt>
      <trkpt lat="25.00904593616724" lon="-80.375063857063651">
        <ele>1.0986328125</ele>
        <time>2006-09-11T17:09:14Z</time>
      </trkpt>
      <trkpt lat="25.009046522900462" lon="-80.37500174716115">
        <ele>0.6180419921875</ele>
        <time>2006-09-11T17:09:44Z</time>
      </trkpt>
      <trkpt lat="25.009064543992281" lon="-80.375027311965823">
        <ele>0.137451171875</ele>
        <time>2006-09-11T17:10:14Z</time>
      </trkpt>
      <trkpt lat="25.009099161252379" lon="-80.375046757981181">
        <ele>1.0986328125</ele>
        <time>2006-09-11T17:10:44Z</time>
      </trkpt>
      <trkpt lat="25.009076278656721" lon="-80.375050446018577">
        <ele>0.6180419921875</ele>
        <time>2006-09-11T17:11:14Z</time>
      </trkpt>
      <trkpt lat="25.008972845971584" lon="-80.374979116022587">
        <ele>-0.3433837890625</ele>
        <time>2006-09-11T17:11:44Z</time>
      </trkpt>
      <trkpt lat="25.008931858465075" lon="-80.374843077734113">
        <ele>1.0986328125</ele>
        <time>2006-09-11T17:12:14Z</time>
      </trkpt>
      <trkpt lat="25.008906880393624" lon="-80.374851962551475">
        <ele>1.0986328125</ele>
        <time>2006-09-11T17:12:44Z</time>
      </trkpt>
      <trkpt lat="25.00891107134521" lon="-80.374871073290706">
        <ele>0.137451171875</ele>
        <time>2006-09-11T17:13:14Z</time>
      </trkpt>
      <trkpt lat="25.009014839306474" lon="-80.374963609501719">
        <ele>0.6180419921875</ele>
        <time>2006-09-11T17:13:44Z</time>
      </trkpt>
      <trkpt lat="25.009113410487771" lon="-80.375074921175838">
        <ele>1.579345703125</ele>
        <time>2006-09-11T17:14:14Z</time>
      </trkpt>
      <trkpt lat="25.009100334718823" lon="-80.375153878703713">
        <ele>2.5406494140625</ele>
        <time>2006-09-11T17:14:44Z</time>
      </trkpt>
      <trkpt lat="25.009127072989941" lon="-80.375111047178507">
        <ele>3.021240234375</ele>
        <time>2006-09-11T17:15:14Z</time>
      </trkpt>
      <trkpt lat="25.009160600602627" lon="-80.375205595046282">
        <ele>1.579345703125</ele>
        <time>2006-09-11T17:15:44Z</time>
      </trkpt>
      <trkpt lat="25.009184489026666" lon="-80.375291593372822">
        <ele>3.501953125</ele>
        <time>2006-09-11T17:16:14Z</time>
      </trkpt>
      <trkpt lat="25.009285910055041" lon="-80.375294024124742">
        <ele>2.5406494140625</ele>
        <time>2006-09-11T17:16:44Z</time>
      </trkpt>
      <trkpt lat="25.009338716045022" lon="-80.375299137085676">
        <ele>2.5406494140625</ele>
        <time>2006-09-11T17:17:14Z</time>
      </trkpt>
      <trkpt lat="25.009318264201283" lon="-80.375414891168475">
        <ele>3.021240234375</ele>
        <time>2006-09-11T17:17:44Z</time>
      </trkpt>
      <trkpt lat="25.009401580318809" lon="-80.375581523403525">
        <ele>3.021240234375</ele>
        <time>2006-09-11T17:18:14Z</time>
      </trkpt>
      <trkpt lat="25.009506270289421" lon="-80.375779755413532">
        <ele>3.501953125</ele>
        <time>2006-09-11T17:18:44Z</time>
      </trkpt>
      <trkpt lat="25.009490009397268" lon="-80.375885870307684">
        <ele>3.501953125</ele>
        <time>2006-09-11T17:19:14Z</time>
      </trkpt>
      <trkpt lat="25.009386157616973" lon="-80.375731559470296">
        <ele>3.021240234375</ele>
        <time>2006-09-11T17:19:44Z</time>
      </trkpt>
      <trkpt lat="25.009338716045022" lon="-80.375682860612869">
        <ele>3.021240234375</ele>
        <time>2006-09-11T17:20:14Z</time>
      </trkpt>
      <trkpt lat="25.009292615577579" lon="-80.375686967745423">
        <ele>2.5406494140625</ele>
        <time>2006-09-11T17:20:44Z</time>
      </trkpt>
      <trkpt lat="25.009289095178246" lon="-80.37555830553174">
        <ele>1.579345703125</ele>
        <time>2006-09-11T17:21:14Z</time>
      </trkpt>
      <trkpt lat="25.009241988882422" lon="-80.375525532290339">
        <ele>0.137451171875</ele>
        <time>2006-09-11T17:21:44Z</time>
      </trkpt>
      <trkpt lat="25.009166300296783" lon="-80.375601723790169">
        <ele>1.0986328125</ele>
        <time>2006-09-11T17:22:14Z</time>
      </trkpt>
      <trkpt lat="25.009199241176248" lon="-80.375477503985167">
        <ele>1.0986328125</ele>
        <time>2006-09-11T17:22:44Z</time>
      </trkpt>
      <trkpt lat="25.009066639468074" lon="-80.375522682443261">
        <ele>1.0986328125</ele>
        <time>2006-09-11T17:23:14Z</time>
      </trkpt>
      <trkpt lat="25.009078960865736" lon="-80.375444730743766">
        <ele>0.6180419921875</ele>
        <time>2006-09-11T17:23:44Z</time>
      </trkpt>
      <trkpt lat="25.009032860398293" lon="-80.375471049919724">
        <ele>2.06005859375</ele>
        <time>2006-09-11T17:24:14Z</time>
      </trkpt>
      <trkpt lat="25.009030262008309" lon="-80.375458896160126">
        <ele>1.0986328125</ele>
        <time>2006-09-11T17:24:44Z</time>
      </trkpt>
      <trkpt lat="25.009017940610647" lon="-80.375470295548439">
        <ele>0.6180419921875</ele>
        <time>2006-09-11T17:25:14Z</time>
      </trkpt>
      <trkpt lat="25.009098909795284" lon="-80.375423356890678">
        <ele>2.06005859375</ele>
        <time>2006-09-11T17:25:44Z</time>
      </trkpt>
      <trkpt lat="25.008970582857728" lon="-80.375451520085335">
        <ele>2.06005859375</ele>
        <time>2006-09-11T17:26:14Z</time>
      </trkpt>
      <trkpt lat="25.008976450189948" lon="-80.375395445153117">
        <ele>3.021240234375</ele>
        <time>2006-09-11T17:26:44Z</time>
      </trkpt>
      <trkpt lat="25.009057335555553" lon="-80.375341381877661">
        <ele>4.94384765625</ele>
        <time>2006-09-11T17:27:14Z</time>
      </trkpt>
      <trkpt lat="25.00917786732316" lon="-80.375368623062968">
        <ele>5.424560546875</ele>
        <time>2006-09-11T17:27:44Z</time>
      </trkpt>
      <trkpt lat="25.009140484035015" lon="-80.37523484788835">
        <ele>5.424560546875</ele>
        <time>2006-09-11T17:28:14Z</time>
      </trkpt>
      <trkpt lat="25.009050210937858" lon="-80.375188663601875">
        <ele>4.4632568359375</ele>
        <time>2006-09-11T17:28:44Z</time>
      </trkpt>
      <trkpt lat="25.00897653400898" lon="-80.375264519825578">
        <ele>4.94384765625</ele>
        <time>2006-09-11T17:29:14Z</time>
      </trkpt>
      <trkpt lat="25.008949963375926" lon="-80.375266950577497">
        <ele>4.4632568359375</ele>
        <time>2006-09-11T17:29:44Z</time>
      </trkpt>
      <trkpt lat="25.008929595351219" lon="-80.375299053266644">
        <ele>3.982666015625</ele>
        <time>2006-09-11T17:30:14Z</time>
      </trkpt>
      <trkpt lat="25.008894642814994" lon="-80.375288911163807">
        <ele>3.982666015625</ele>
        <time>2006-09-11T17:30:44Z</time>
      </trkpt>
      <trkpt lat="25.008929260075092" lon="-80.375349847599864">
        <ele>3.021240234375</ele>
        <time>2006-09-11T17:31:14Z</time>
      </trkpt>
      <trkpt lat="25.008861199021339" lon="-80.375492004677653">
        <ele>2.5406494140625</ele>
        <time>2006-09-11T17:31:44Z</time>
      </trkpt>
      <trkpt lat="25.00882264226675" lon="-80.375452525913715">
        <ele>3.021240234375</ele>
        <time>2006-09-11T17:32:14Z</time>
      </trkpt>
      <trkpt lat="25.008828928694129" lon="-80.375427715480328">
        <ele>3.501953125</ele>
        <time>2006-09-11T17:32:44Z</time>
      </trkpt>
      <trkpt lat="25.008923811838031" lon="-80.37526611238718">
        <ele>6.3858642578125</ele>
        <time>2006-09-11T17:33:14Z</time>
      </trkpt>
      <trkpt lat="25.008910149335861" lon="-80.375210121273994">
        <ele>4.4632568359375</ele>
        <time>2006-09-11T17:33:44Z</time>
      </trkpt>
      <trkpt lat="25.008874274790287" lon="-80.375294359400868">
        <ele>3.982666015625</ele>
        <time>2006-09-11T17:34:14Z</time>
      </trkpt>
      <trkpt lat="25.008765142410994" lon="-80.375468116253614">
        <ele>3.982666015625</ele>
        <time>2006-09-11T17:34:44Z</time>
      </trkpt>
      <trkpt lat="25.008724322542548" lon="-80.37535940296948">
        <ele>2.06005859375</ele>
        <time>2006-09-11T17:35:14Z</time>
      </trkpt>
      <trkpt lat="25.008783414959908" lon="-80.375203751027584">
        <ele>3.501953125</ele>
        <time>2006-09-11T17:35:44Z</time>
      </trkpt>
      <trkpt lat="25.00886857509613" lon="-80.37522554397583">
        <ele>5.9052734375</ele>
        <time>2006-09-11T17:36:14Z</time>
      </trkpt>
      <trkpt lat="25.008739242330194" lon="-80.37545520812273">
        <ele>4.94384765625</ele>
        <time>2006-09-11T17:36:44Z</time>
      </trkpt>
      <trkpt lat="25.008643856272101" lon="-80.375464595854282">
        <ele>4.94384765625</ele>
        <time>2006-09-11T17:37:14Z</time>
      </trkpt>
      <trkpt lat="25.008735805749893" lon="-80.375342722982168">
        <ele>4.4632568359375</ele>
        <time>2006-09-11T17:37:44Z</time>
      </trkpt>
      <trkpt lat="25.008842591196299" lon="-80.375206349417567">
        <ele>6.866455078125</ele>
        <time>2006-09-11T17:38:14Z</time>
      </trkpt>
      <trkpt lat="25.008880225941539" lon="-80.375118171796203">
        <ele>6.3858642578125</ele>
        <time>2006-09-11T17:38:44Z</time>
      </trkpt>
      <trkpt lat="25.008873268961906" lon="-80.375095792114735">
        <ele>5.9052734375</ele>
        <time>2006-09-11T17:39:14Z</time>
      </trkpt>
      <trkpt lat="25.008753659203649" lon="-80.375323193147779">
        <ele>4.94384765625</ele>
        <time>2006-09-11T17:39:44Z</time>
      </trkpt>
      <trkpt lat="25.00864377245307" lon="-80.375485634431243">
        <ele>4.4632568359375</ele>
        <time>2006-09-11T17:40:14Z</time>
      </trkpt>
      <trkpt lat="25.008678892627358" lon="-80.375331658869982">
        <ele>7.34716796875</ele>
        <time>2006-09-11T17:40:44Z</time>
      </trkpt>
      <trkpt lat="25.008776625618339" lon="-80.375184221193194">
        <ele>7.34716796875</ele>
        <time>2006-09-11T17:41:14Z</time>
      </trkpt>
      <trkpt lat="25.008866228163242" lon="-80.375038795173168">
        <ele>7.34716796875</ele>
        <time>2006-09-11T17:41:44Z</time>
      </trkpt>
      <trkpt lat="25.008953986689448" lon="-80.374898733571172">
        <ele>7.34716796875</ele>
        <time>2006-09-11T17:42:14Z</time>
      </trkpt>
      <trkpt lat="25.008917273953557" lon="-80.37483612075448">
        <ele>5.9052734375</ele>
        <time>2006-09-11T17:42:44Z</time>
      </trkpt>
      <trkpt lat="25.00874686986208" lon="-80.375031670555472">
        <ele>4.94384765625</ele>
        <time>2006-09-11T17:43:14Z</time>
      </trkpt>
      <trkpt lat="25.00861544162035" lon="-80.375260496512055">
        <ele>3.982666015625</ele>
        <time>2006-09-11T17:43:44Z</time>
      </trkpt>
      <trkpt lat="25.008486025035381" lon="-80.375416399911046">
        <ele>3.501953125</ele>
        <time>2006-09-11T17:44:14Z</time>
      </trkpt>
      <trkpt lat="25.00851041637361" lon="-80.375362923368812">
        <ele>-0.3433837890625</ele>
        <time>2006-09-11T17:44:44Z</time>
      </trkpt>
      <trkpt lat="25.008554756641388" lon="-80.375302322208881">
        <ele>-1.3046875</ele>
        <time>2006-09-11T17:45:14Z</time>
      </trkpt>
      <trkpt lat="25.008706888183951" lon="-80.375240966677666">
        <ele>3.982666015625</ele>
        <time>2006-09-11T17:45:44Z</time>
      </trkpt>
      <trkpt lat="25.008838484063745" lon="-80.375119596719742">
        <ele>7.34716796875</ele>
        <time>2006-09-11T17:46:14Z</time>
      </trkpt>
      <trkpt lat="25.008983910083771" lon="-80.375039046630263">
        <ele>8.7891845703125</ele>
        <time>2006-09-11T17:46:44Z</time>
      </trkpt>
      <trkpt lat="25.008997656404972" lon="-80.374971488490701">
        <ele>7.34716796875</ele>
        <time>2006-09-11T17:47:14Z</time>
      </trkpt>
      <trkpt lat="25.008882153779268" lon="-80.375064192339778">
        <ele>8.7891845703125</ele>
        <time>2006-09-11T17:47:44Z</time>
      </trkpt>
      <trkpt lat="25.008595157414675" lon="-80.375281451269984">
        <ele>6.3858642578125</ele>
        <time>2006-09-11T17:48:14Z</time>
      </trkpt>
      <trkpt lat="25.008367924019694" lon="-80.375360073521733">
        <ele>4.94384765625</ele>
        <time>2006-09-11T17:48:44Z</time>
      </trkpt>
      <trkpt lat="25.008435398340225" lon="-80.375236021354795">
        <ele>3.982666015625</ele>
        <time>2006-09-11T17:49:14Z</time>
      </trkpt>
      <trkpt lat="25.008562467992306" lon="-80.375128062441945">
        <ele>3.982666015625</ele>
        <time>2006-09-11T17:49:44Z</time>
      </trkpt>
      <trkpt lat="25.008685849606991" lon="-80.375037537887692">
        <ele>3.501953125</ele>
        <time>2006-09-11T17:50:14Z</time>
      </trkpt>
      <trkpt lat="25.00883630476892" lon="-80.374987246468663">
        <ele>2.06005859375</ele>
        <time>2006-09-11T17:50:44Z</time>
      </trkpt>
      <trkpt lat="25.00893990509212" lon="-80.374871157109737">
        <ele>2.5406494140625</ele>
        <time>2006-09-11T17:51:14Z</time>
      </trkpt>
      <trkpt lat="25.009054653346539" lon="-80.374820530414581">
        <ele>2.06005859375</ele>
        <time>2006-09-11T17:51:44Z</time>
      </trkpt>
      <trkpt lat="25.009003020823002" lon="-80.374687509611249">
        <ele>-0.3433837890625</ele>
        <time>2006-09-11T17:52:14Z</time>
      </trkpt>
      <trkpt lat="25.008792467415333" lon="-80.374826481565833">
        <ele>2.06005859375</ele>
        <time>2006-09-11T17:52:44Z</time>
      </trkpt>
      <trkpt lat="25.008597671985626" lon="-80.374944498762488">
        <ele>-1.3046875</ele>
        <time>2006-09-11T17:53:14Z</time>
      </trkpt>
      <trkpt lat="25.008424920961261" lon="-80.375083805993199">
        <ele>1.0986328125</ele>
        <time>2006-09-11T17:53:44Z</time>
      </trkpt>
      <trkpt lat="25.008297935128212" lon="-80.37520257756114">
        <ele>0.137451171875</ele>
        <time>2006-09-11T17:54:14Z</time>
      </trkpt>
      <trkpt lat="25.008136918768287" lon="-80.375282038003206">
        <ele>-0.3433837890625</ele>
        <time>2006-09-11T17:54:44Z</time>
      </trkpt>
      <trkpt lat="25.00818544998765" lon="-80.375167122110724">
        <ele>2.06005859375</ele>
        <time>2006-09-11T17:55:14Z</time>
      </trkpt>
      <trkpt lat="25.008290559053421" lon="-80.375077435746789">
        <ele>4.4632568359375</ele>
        <time>2006-09-11T17:55:44Z</time>
      </trkpt>
      <trkpt lat="25.008420562371612" lon="-80.37498221732676">
        <ele>4.4632568359375</ele>
        <time>2006-09-11T17:56:14Z</time>
      </trkpt>
      <trkpt lat="25.00852944329381" lon="-80.374879958108068">
        <ele>4.94384765625</ele>
        <time>2006-09-11T17:56:44Z</time>
      </trkpt>
      <trkpt lat="25.008638491854072" lon="-80.374770490452647">
        <ele>5.9052734375</ele>
        <time>2006-09-11T17:57:14Z</time>
      </trkpt>
      <trkpt lat="25.008730860427022" lon="-80.374677116051316">
        <ele>6.3858642578125</ele>
        <time>2006-09-11T17:57:44Z</time>
      </trkpt>
      <trkpt lat="25.008793137967587" lon="-80.374631686136127">
        <ele>4.4632568359375</ele>
        <time>2006-09-11T17:58:14Z</time>
      </trkpt>
      <trkpt lat="25.008919537067413" lon="-80.374561697244644">
        <ele>4.94384765625</ele>
        <time>2006-09-11T17:58:44Z</time>
      </trkpt>
      <trkpt lat="25.009004781022668" lon="-80.374524984508753">
        <ele>4.94384765625</ele>
        <time>2006-09-11T17:59:14Z</time>
      </trkpt>
      <trkpt lat="25.009022718295455" lon="-80.374681642279029">
        <ele>4.4632568359375</ele>
        <time>2006-09-11T17:59:44Z</time>
      </trkpt>
      <trkpt lat="25.00897946767509" lon="-80.374872414395213">
        <ele>4.4632568359375</ele>
        <time>2006-09-11T18:00:14Z</time>
      </trkpt>
      <trkpt lat="25.008945604786277" lon="-80.375010212883353">
        <ele>3.501953125</ele>
        <time>2006-09-11T18:00:44Z</time>
      </trkpt>
      <trkpt lat="25.008871927857399" lon="-80.3751874063164">
        <ele>3.501953125</ele>
        <time>2006-09-11T18:01:14Z</time>
      </trkpt>
      <trkpt lat="25.008915094658732" lon="-80.375339118763804">
        <ele>3.501953125</ele>
        <time>2006-09-11T18:01:44Z</time>
      </trkpt>
      <trkpt lat="25.00897460617125" lon="-80.375457303598523">
        <ele>3.501953125</ele>
        <time>2006-09-11T18:02:14Z</time>
      </trkpt>
      <trkpt lat="25.00896773301065" lon="-80.375622930005193">
        <ele>3.501953125</ele>
        <time>2006-09-11T18:02:44Z</time>
      </trkpt>
      <trkpt lat="25.00904643908143" lon="-80.37561496719718">
        <ele>4.94384765625</ele>
        <time>2006-09-11T18:03:14Z</time>
      </trkpt>
      <trkpt lat="25.009088683873415" lon="-80.375654697418213">
        <ele>4.4632568359375</ele>
        <time>2006-09-11T18:03:44Z</time>
      </trkpt>
      <trkpt lat="25.009020874276757" lon="-80.375773720443249">
        <ele>3.501953125</ele>
        <time>2006-09-11T18:04:14Z</time>
      </trkpt>
      <trkpt lat="25.009109554812312" lon="-80.375702390447259">
        <ele>2.5406494140625</ele>
        <time>2006-09-11T18:04:44Z</time>
      </trkpt>
      <trkpt lat="25.009213909506798" lon="-80.375686129555106">
        <ele>2.06005859375</ele>
        <time>2006-09-11T18:05:14Z</time>
      </trkpt>
      <trkpt lat="25.009116595610976" lon="-80.375768607482314">
        <ele>1.579345703125</ele>
        <time>2006-09-11T18:05:44Z</time>
      </trkpt>
      <trkpt lat="25.008997153490782" lon="-80.375845888629556">
        <ele>-1.3046875</ele>
        <time>2006-09-11T18:06:14Z</time>
      </trkpt>
      <trkpt lat="25.008880812674761" lon="-80.375944040715694">
        <ele>-0.3433837890625</ele>
        <time>2006-09-11T18:06:44Z</time>
      </trkpt>
      <trkpt lat="25.008909646421671" lon="-80.375949824228883">
        <ele>-2.2659912109375</ele>
        <time>2006-09-11T18:07:14Z</time>
      </trkpt>
      <trkpt lat="25.009008552879095" lon="-80.375906825065613">
        <ele>-0.8240966796875</ele>
        <time>2006-09-11T18:07:44Z</time>
      </trkpt>
      <trkpt lat="25.009114164859056" lon="-80.375831723213196">
        <ele>1.0986328125</ele>
        <time>2006-09-11T18:08:14Z</time>
      </trkpt>
      <trkpt lat="25.009236708283424" lon="-80.375775313004851">
        <ele>3.021240234375</ele>
        <time>2006-09-11T18:08:44Z</time>
      </trkpt>
      <trkpt lat="25.00933226197958" lon="-80.375837171450257">
        <ele>2.06005859375</ele>
        <time>2006-09-11T18:09:14Z</time>
      </trkpt>
      <trkpt lat="25.00928683206439" lon="-80.375986201688647">
        <ele>2.06005859375</ele>
        <time>2006-09-11T18:09:44Z</time>
      </trkpt>
      <trkpt lat="25.009168144315481" lon="-80.376165909692645">
        <ele>1.0986328125</ele>
        <time>2006-09-11T18:10:14Z</time>
      </trkpt>
      <trkpt lat="25.009073177352548" lon="-80.376275796443224">
        <ele>-0.3433837890625</ele>
        <time>2006-09-11T18:10:44Z</time>
      </trkpt>
      <trkpt lat="25.009045600891113" lon="-80.376275964081287">
        <ele>-2.7467041015625</ele>
        <time>2006-09-11T18:11:14Z</time>
      </trkpt>
      <trkpt lat="25.00913193449378" lon="-80.376242771744728">
        <ele>-2.7467041015625</ele>
        <time>2006-09-11T18:11:44Z</time>
      </trkpt>
      <trkpt lat="25.009242659434676" lon="-80.376191809773445">
        <ele>-1.3046875</ele>
        <time>2006-09-11T18:12:14Z</time>
      </trkpt>
      <trkpt lat="25.009292783215642" lon="-80.376056022942066">
        <ele>-2.2659912109375</ele>
        <time>2006-09-11T18:12:44Z</time>
      </trkpt>
    </trkseg>
  </trk>

  <trk>
    <name>14-SEP-06 72A</name>
    <extensions>
      <gpxx:TrackExtension>
        <gpxx:DisplayColor>DarkGray</gpxx:DisplayColor>
      </gpxx:TrackExtension>
    </extensions>
    <trkseg>
      <trkpt lat="25.018496448174119" lon="-80.366598889231682">
        <ele>9.2698974609375</ele>
        <time>2006-09-14T17:58:24Z</time>
      </trkpt>
      <trkpt lat="25.01844615675509" lon="-80.36656653508544">
        <ele>-1.7852783203125</ele>
        <time>2006-09-14T17:59:58Z</time>
      </trkpt>
      <trkpt lat="25.018601221963763" lon="-80.366624956950545">
        <ele>-1.3046875</ele>
        <time>2006-09-14T18:00:33Z</time>
      </trkpt>
      <trkpt lat="25.018614968284965" lon="-80.366710284724832">
        <ele>0.137451171875</ele>
        <time>2006-09-14T18:01:43Z</time>
      </trkpt>
      <trkpt lat="25.01865335740149" lon="-80.366741381585598">
        <ele>-0.8240966796875</ele>
        <time>2006-09-14T18:03:14Z</time>
      </trkpt>
      <trkpt lat="25.018816217780113" lon="-80.366743979975581">
        <ele>-1.3046875</ele>
        <time>2006-09-14T18:03:48Z</time>
      </trkpt>
      <trkpt lat="25.018960051238537" lon="-80.366685139015317">
        <ele>-0.8240966796875</ele>
        <time>2006-09-14T18:04:21Z</time>
      </trkpt>
      <trkpt lat="25.019116373732686" lon="-80.366684300825">
        <ele>-1.7852783203125</ele>
        <time>2006-09-14T18:05:00Z</time>
      </trkpt>
      <trkpt lat="25.01924998126924" lon="-80.366739453747869">
        <ele>-0.3433837890625</ele>
        <time>2006-09-14T18:05:37Z</time>
      </trkpt>
      <trkpt lat="25.019392222166061" lon="-80.36682746373117">
        <ele>0.137451171875</ele>
        <time>2006-09-14T18:06:15Z</time>
      </trkpt>
      <trkpt lat="25.019515352323651" lon="-80.366941206157207">
        <ele>0.137451171875</ele>
        <time>2006-09-14T18:06:51Z</time>
      </trkpt>
      <trkpt lat="25.019649881869555" lon="-80.367036676034331">
        <ele>-0.8240966796875</ele>
        <time>2006-09-14T18:07:29Z</time>
      </trkpt>
      <trkpt lat="25.01980503089726" lon="-80.367080178111792">
        <ele>-0.3433837890625</ele>
        <time>2006-09-14T18:08:07Z</time>
      </trkpt>
      <trkpt lat="25.019972585141659" lon="-80.367051512002945">
        <ele>-0.3433837890625</ele>
        <time>2006-09-14T18:08:46Z</time>
      </trkpt>
      <trkpt lat="25.020025642588735" lon="-80.36701463162899">
        <ele>-0.8240966796875</ele>
        <time>2006-09-14T18:09:41Z</time>
      </trkpt>
      <trkpt lat="25.019888514652848" lon="-80.366916730999947">
        <ele>-1.3046875</ele>
        <time>2006-09-14T18:10:04Z</time>
      </trkpt>
      <trkpt lat="25.019788350909948" lon="-80.366776250302792">
        <ele>-0.3433837890625</ele>
        <time>2006-09-14T18:10:27Z</time>
      </trkpt>
      <trkpt lat="25.019678715616465" lon="-80.366659155115485">
        <ele>-0.3433837890625</ele>
        <time>2006-09-14T18:10:53Z</time>
      </trkpt>
      <trkpt lat="25.019548712298274" lon="-80.366602325811982">
        <ele>-0.3433837890625</ele>
        <time>2006-09-14T18:11:17Z</time>
      </trkpt>
      <trkpt lat="25.019625406712294" lon="-80.366760408505797">
        <ele>0.137451171875</ele>
        <time>2006-09-14T18:11:52Z</time>
      </trkpt>
      <trkpt lat="25.019477885216475" lon="-80.366757307201624">
        <ele>0.137451171875</ele>
        <time>2006-09-14T18:12:14Z</time>
      </trkpt>
      <trkpt lat="25.019472436979413" lon="-80.366840036585927">
        <ele>-0.3433837890625</ele>
        <time>2006-09-14T18:12:43Z</time>
      </trkpt>
      <trkpt lat="25.019383085891604" lon="-80.366691509261727">
        <ele>0.137451171875</ele>
        <time>2006-09-14T18:13:05Z</time>
      </trkpt>
      <trkpt lat="25.019322568550706" lon="-80.36653283983469">
        <ele>0.137451171875</ele>
        <time>2006-09-14T18:13:32Z</time>
      </trkpt>
      <trkpt lat="25.01917764544487" lon="-80.366533426567912">
        <ele>0.137451171875</ele>
        <time>2006-09-14T18:13:55Z</time>
      </trkpt>
      <trkpt lat="25.019112853333354" lon="-80.36667549982667">
        <ele>0.137451171875</ele>
        <time>2006-09-14T18:14:23Z</time>
      </trkpt>
      <trkpt lat="25.018992153927684" lon="-80.366701735183597">
        <ele>0.137451171875</ele>
        <time>2006-09-14T18:15:48Z</time>
      </trkpt>
      <trkpt lat="25.019066082313657" lon="-80.366809777915478">
        <ele>-0.3433837890625</ele>
        <time>2006-09-14T18:16:23Z</time>
      </trkpt>
      <trkpt lat="25.019218884408474" lon="-80.366858560591936">
        <ele>-0.3433837890625</ele>
        <time>2006-09-14T18:17:01Z</time>
      </trkpt>
      <trkpt lat="25.019369088113308" lon="-80.366893345490098">
        <ele>0.137451171875</ele>
        <time>2006-09-14T18:17:39Z</time>
      </trkpt>
      <trkpt lat="25.019427761435509" lon="-80.36703516729176">
        <ele>0.137451171875</ele>
        <time>2006-09-14T18:18:14Z</time>
      </trkpt>
      <trkpt lat="25.019265823066235" lon="-80.367000130936503">
        <ele>0.6180419921875</ele>
        <time>2006-09-14T18:18:42Z</time>
      </trkpt>
      <trkpt lat="25.019116373732686" lon="-80.366932740435004">
        <ele>0.137451171875</ele>
        <time>2006-09-14T18:19:09Z</time>
      </trkpt>
      <trkpt lat="25.019001541659236" lon="-80.366828553378582">
        <ele>0.6180419921875</ele>
        <time>2006-09-14T18:19:34Z</time>
      </trkpt>
      <trkpt lat="25.018929038196802" lon="-80.366881527006626">
        <ele>-0.3433837890625</ele>
        <time>2006-09-14T18:20:03Z</time>
      </trkpt>
      <trkpt lat="25.019061639904976" lon="-80.366976661607623">
        <ele>0.137451171875</ele>
        <time>2006-09-14T18:20:39Z</time>
      </trkpt>
      <trkpt lat="25.019177729263902" lon="-80.367107922211289">
        <ele>-0.3433837890625</ele>
        <time>2006-09-14T18:21:19Z</time>
      </trkpt>
      <trkpt lat="25.019298931583762" lon="-80.367214707657695">
        <ele>-0.8240966796875</ele>
        <time>2006-09-14T18:21:57Z</time>
      </trkpt>
      <trkpt lat="25.019396161660552" lon="-80.367216970771551">
        <ele>-1.3046875</ele>
        <time>2006-09-14T18:23:02Z</time>
      </trkpt>
      <trkpt lat="25.019388869404793" lon="-80.367274722084403">
        <ele>-0.3433837890625</ele>
        <time>2006-09-14T18:23:39Z</time>
      </trkpt>
      <trkpt lat="25.019339416176081" lon="-80.367402043193579">
        <ele>0.137451171875</ele>
        <time>2006-09-14T18:24:10Z</time>
      </trkpt>
      <trkpt lat="25.019446536898613" lon="-80.367327779531479">
        <ele>0.137451171875</ele>
        <time>2006-09-14T18:24:43Z</time>
      </trkpt>
      <trkpt lat="25.019573355093598" lon="-80.367298610508442">
        <ele>-0.3433837890625</ele>
        <time>2006-09-14T18:25:20Z</time>
      </trkpt>
      <trkpt lat="25.019722217693925" lon="-80.367287378758192">
        <ele>-0.8240966796875</ele>
        <time>2006-09-14T18:25:59Z</time>
      </trkpt>
      <trkpt lat="25.01985196955502" lon="-80.367241613566875">
        <ele>-0.3433837890625</ele>
        <time>2006-09-14T18:26:36Z</time>
      </trkpt>
      <trkpt lat="25.019804695621133" lon="-80.367388967424631">
        <ele>-0.3433837890625</ele>
        <time>2006-09-14T18:27:11Z</time>
      </trkpt>
      <trkpt lat="25.01995506696403" lon="-80.367347141727805">
        <ele>0.137451171875</ele>
        <time>2006-09-14T18:27:52Z</time>
      </trkpt>
      <trkpt lat="25.02011432312429" lon="-80.367331970483065">
        <ele>-0.3433837890625</ele>
        <time>2006-09-14T18:28:33Z</time>
      </trkpt>
      <trkpt lat="25.02020962536335" lon="-80.367408078163862">
        <ele>-0.8240966796875</ele>
        <time>2006-09-14T18:29:15Z</time>
      </trkpt>
      <trkpt lat="25.020230412483215" lon="-80.367585774511099">
        <ele>-0.3433837890625</ele>
        <time>2006-09-14T18:29:53Z</time>
      </trkpt>
      <trkpt lat="25.020226305350661" lon="-80.367760956287384">
        <ele>-0.3433837890625</ele>
        <time>2006-09-14T18:30:29Z</time>
      </trkpt>
      <trkpt lat="25.020212810486555" lon="-80.367956003174186">
        <ele>-0.3433837890625</ele>
        <time>2006-09-14T18:31:05Z</time>
      </trkpt>
      <trkpt lat="25.020152293145657" lon="-80.368123892694712">
        <ele>0.6180419921875</ele>
        <time>2006-09-14T18:31:35Z</time>
      </trkpt>
      <trkpt lat="25.020100912079215" lon="-80.368278119713068">
        <ele>0.6180419921875</ele>
        <time>2006-09-14T18:32:31Z</time>
      </trkpt>
      <trkpt lat="25.020052129402757" lon="-80.368449110537767">
        <ele>0.6180419921875</ele>
        <time>2006-09-14T18:33:03Z</time>
      </trkpt>
      <trkpt lat="25.019953809678555" lon="-80.368593530729413">
        <ele>0.6180419921875</ele>
        <time>2006-09-14T18:33:35Z</time>
      </trkpt>
      <trkpt lat="25.01985976472497" lon="-80.368473753333092">
        <ele>0.137451171875</ele>
        <time>2006-09-14T18:34:08Z</time>
      </trkpt>
      <trkpt lat="25.019810730591416" lon="-80.368317095562816">
        <ele>0.6180419921875</ele>
        <time>2006-09-14T18:34:42Z</time>
      </trkpt>
      <trkpt lat="25.019721547141671" lon="-80.368200335651636">
        <ele>1.0986328125</ele>
        <time>2006-09-14T18:35:13Z</time>
      </trkpt>
      <trkpt lat="25.019709812477231" lon="-80.368016269057989">
        <ele>0.6180419921875</ele>
        <time>2006-09-14T18:35:45Z</time>
      </trkpt>
      <trkpt lat="25.019700257107615" lon="-80.367842679843307">
        <ele>0.6180419921875</ele>
        <time>2006-09-14T18:36:15Z</time>
      </trkpt>
      <trkpt lat="25.01957586966455" lon="-80.36783647723496">
        <ele>0.6180419921875</ele>
        <time>2006-09-14T18:36:44Z</time>
      </trkpt>
      <trkpt lat="25.019488697871566" lon="-80.367978550493717">
        <ele>1.0986328125</ele>
        <time>2006-09-14T18:37:16Z</time>
      </trkpt>
      <trkpt lat="25.019391719251871" lon="-80.36813017912209">
        <ele>0.6180419921875</ele>
        <time>2006-09-14T18:37:45Z</time>
      </trkpt>
      <trkpt lat="25.019363053143024" lon="-80.368304019793868">
        <ele>0.6180419921875</ele>
        <time>2006-09-14T18:38:14Z</time>
      </trkpt>
      <trkpt lat="25.019296584650874" lon="-80.368463611230254">
        <ele>0.137451171875</ele>
        <time>2006-09-14T18:38:49Z</time>
      </trkpt>
      <trkpt lat="25.019154595211148" lon="-80.368480961769819">
        <ele>0.6180419921875</ele>
        <time>2006-09-14T18:39:22Z</time>
      </trkpt>
      <trkpt lat="25.019118553027511" lon="-80.36833536811173">
        <ele>0.6180419921875</ele>
        <time>2006-09-14T18:40:00Z</time>
      </trkpt>
      <trkpt lat="25.019112266600132" lon="-80.368161192163825">
        <ele>0.137451171875</ele>
        <time>2006-09-14T18:40:38Z</time>
      </trkpt>
      <trkpt lat="25.019084354862571" lon="-80.367989866062999">
        <ele>-0.3433837890625</ele>
        <time>2006-09-14T18:41:14Z</time>
      </trkpt>
      <trkpt lat="25.019144285470247" lon="-80.367828765884042">
        <ele>0.137451171875</ele>
        <time>2006-09-14T18:41:52Z</time>
      </trkpt>
      <trkpt lat="25.019205138087273" lon="-80.367677304893732">
        <ele>0.137451171875</ele>
        <time>2006-09-14T18:42:52Z</time>
      </trkpt>
      <trkpt lat="25.019111847504973" lon="-80.367538081482053">
        <ele>0.137451171875</ele>
        <time>2006-09-14T18:43:24Z</time>
      </trkpt>
      <trkpt lat="25.019141184166074" lon="-80.367428194731474">
        <ele>0.137451171875</ele>
        <time>2006-09-14T18:43:59Z</time>
      </trkpt>
      <trkpt lat="25.019065998494625" lon="-80.367329875007272">
        <ele>0.137451171875</ele>
        <time>2006-09-14T18:44:47Z</time>
      </trkpt>
      <trkpt lat="25.019089300185442" lon="-80.367203978821635">
        <ele>0.137451171875</ele>
        <time>2006-09-14T18:45:22Z</time>
      </trkpt>
      <trkpt lat="25.019199689850211" lon="-80.367115801200271">
        <ele>0.137451171875</ele>
        <time>2006-09-14T18:46:05Z</time>
      </trkpt>
      <trkpt lat="25.019091814756393" lon="-80.36698630079627">
        <ele>-0.3433837890625</ele>
        <time>2006-09-14T18:46:35Z</time>
      </trkpt>
      <trkpt lat="25.018973713740706" lon="-80.366892004385591">
        <ele>0.6180419921875</ele>
        <time>2006-09-14T18:47:13Z</time>
      </trkpt>
      <trkpt lat="25.018853433430195" lon="-80.36693399772048">
        <ele>0.137451171875</ele>
        <time>2006-09-14T18:47:47Z</time>
      </trkpt>
      <trkpt lat="25.018719406798482" lon="-80.366981858387589">
        <ele>-0.8240966796875</ele>
        <time>2006-09-14T18:48:24Z</time>
      </trkpt>
      <trkpt lat="25.018619075417519" lon="-80.366834420710802">
        <ele>0.137451171875</ele>
        <time>2006-09-14T18:48:56Z</time>
      </trkpt>
      <trkpt lat="25.018548918887973" lon="-80.366685390472412">
        <ele>0.137451171875</ele>
        <time>2006-09-14T18:49:42Z</time>
      </trkpt>
      <trkpt lat="25.018517151474953" lon="-80.36657047457993">
        <ele>0.6180419921875</ele>
        <time>2006-09-14T18:51:03Z</time>
      </trkpt>
      <trkpt lat="25.018528969958425" lon="-80.366667872294784">
        <ele>2.06005859375</ele>
        <time>2006-09-14T18:54:04Z</time>
      </trkpt>
      <trkpt lat="25.018527377396822" lon="-80.366660580039024">
        <ele>2.5406494140625</ele>
        <time>2006-09-14T18:54:39Z</time>
      </trkpt>
    </trkseg>
  </trk>

  <trk>
    <name>14-SEP-06 SA</name>
    <extensions>
      <gpxx:TrackExtension>
        <gpxx:DisplayColor>DarkGray</gpxx:DisplayColor>
      </gpxx:TrackExtension>
    </extensions>
    <trkseg>
      <trkpt lat="25.018418077379465" lon="-80.366773148998618">
        <ele>7.827880859375</ele>
        <time>2006-09-14T17:08:05Z</time>
      </trkpt>
      <trkpt lat="25.018414473161101" lon="-80.366771640256047">
        <ele>1.579345703125</ele>
        <time>2006-09-14T17:08:35Z</time>
      </trkpt>
      <trkpt lat="25.01840022392571" lon="-80.366778010502458">
        <ele>4.94384765625</ele>
        <time>2006-09-14T17:09:05Z</time>
      </trkpt>
      <trkpt lat="25.018421765416861" lon="-80.366794941946864">
        <ele>2.06005859375</ele>
        <time>2006-09-14T17:09:35Z</time>
      </trkpt>
      <trkpt lat="25.018414221704006" lon="-80.36677566356957">
        <ele>1.0986328125</ele>
        <time>2006-09-14T17:10:05Z</time>
      </trkpt>
      <trkpt lat="25.018387148156762" lon="-80.366755798459053">
        <ele>1.0986328125</ele>
        <time>2006-09-14T17:10:35Z</time>
      </trkpt>
      <trkpt lat="25.018327971920371" lon="-80.36692276597023">
        <ele>2.5406494140625</ele>
        <time>2006-09-14T17:11:05Z</time>
      </trkpt>
      <trkpt lat="25.018252534791827" lon="-80.367078920826316">
        <ele>2.5406494140625</ele>
        <time>2006-09-14T17:11:35Z</time>
      </trkpt>
      <trkpt lat="25.018169470131397" lon="-80.36727262660861">
        <ele>3.501953125</ele>
        <time>2006-09-14T17:12:05Z</time>
      </trkpt>
      <trkpt lat="25.018089925870299" lon="-80.367434145882726">
        <ele>3.021240234375</ele>
        <time>2006-09-14T17:12:35Z</time>
      </trkpt>
      <trkpt lat="25.017987247556448" lon="-80.367594826966524">
        <ele>3.021240234375</ele>
        <time>2006-09-14T17:13:05Z</time>
      </trkpt>
      <trkpt lat="25.017956653609872" lon="-80.367789790034294">
        <ele>2.5406494140625</ele>
        <time>2006-09-14T17:13:35Z</time>
      </trkpt>
      <trkpt lat="25.017943745478988" lon="-80.36794301122427">
        <ele>3.021240234375</ele>
        <time>2006-09-14T17:14:05Z</time>
      </trkpt>
      <trkpt lat="25.018000993877649" lon="-80.368077624589205">
        <ele>3.501953125</ele>
        <time>2006-09-14T17:14:35Z</time>
      </trkpt>
      <trkpt lat="25.018005939200521" lon="-80.368108721449971">
        <ele>2.06005859375</ele>
        <time>2006-09-14T17:15:05Z</time>
      </trkpt>
      <trkpt lat="25.017995210364461" lon="-80.368096651509404">
        <ele>-0.3433837890625</ele>
        <time>2006-09-14T17:15:35Z</time>
      </trkpt>
      <trkpt lat="25.01800786703825" lon="-80.368118528276682">
        <ele>-1.3046875</ele>
        <time>2006-09-14T17:16:05Z</time>
      </trkpt>
      <trkpt lat="25.018064193427563" lon="-80.368230259045959">
        <ele>0.6180419921875</ele>
        <time>2006-09-14T17:16:35Z</time>
      </trkpt>
      <trkpt lat="25.01811440102756" lon="-80.368350874632597">
        <ele>1.579345703125</ele>
        <time>2006-09-14T17:17:05Z</time>
      </trkpt>
      <trkpt lat="25.018120938912034" lon="-80.368409212678671">
        <ele>-0.3433837890625</ele>
        <time>2006-09-14T17:17:35Z</time>
      </trkpt>
      <trkpt lat="25.01816226169467" lon="-80.368562769144773">
        <ele>1.579345703125</ele>
        <time>2006-09-14T17:18:05Z</time>
      </trkpt>
      <trkpt lat="25.018211212009192" lon="-80.368684642016888">
        <ele>2.5406494140625</ele>
        <time>2006-09-14T17:18:35Z</time>
      </trkpt>
      <trkpt lat="25.018285056576133" lon="-80.368581879884005">
        <ele>1.0986328125</ele>
        <time>2006-09-14T17:19:04Z</time>
      </trkpt>
      <trkpt lat="25.018287403509021" lon="-80.36853670142591">
        <ele>0.137451171875</ele>
        <time>2006-09-14T17:19:35Z</time>
      </trkpt>
      <trkpt lat="25.018279440701008" lon="-80.368517255410552">
        <ele>1.0986328125</ele>
        <time>2006-09-14T17:20:05Z</time>
      </trkpt>
      <trkpt lat="25.018295533955097" lon="-80.368491187691689">
        <ele>2.06005859375</ele>
        <time>2006-09-14T17:20:35Z</time>
      </trkpt>
      <trkpt lat="25.018294276669621" lon="-80.368481799960136">
        <ele>1.0986328125</ele>
        <time>2006-09-14T17:21:05Z</time>
      </trkpt>
      <trkpt lat="25.018268041312695" lon="-80.368444919586182">
        <ele>1.0986328125</ele>
        <time>2006-09-14T17:21:35Z</time>
      </trkpt>
      <trkpt lat="25.018218168988824" lon="-80.368419773876667">
        <ele>1.0986328125</ele>
        <time>2006-09-14T17:22:05Z</time>
      </trkpt>
      <trkpt lat="25.018255887553096" lon="-80.368397310376167">
        <ele>1.0986328125</ele>
        <time>2006-09-14T17:22:36Z</time>
      </trkpt>
      <trkpt lat="25.018241303041577" lon="-80.368393119424582">
        <ele>2.06005859375</ele>
        <time>2006-09-14T17:23:06Z</time>
      </trkpt>
      <trkpt lat="25.018216576427221" lon="-80.36831533536315">
        <ele>1.0986328125</ele>
        <time>2006-09-14T17:23:36Z</time>
      </trkpt>
      <trkpt lat="25.018182378262281" lon="-80.368296140804887">
        <ele>1.0986328125</ele>
        <time>2006-09-14T17:24:06Z</time>
      </trkpt>
      <trkpt lat="25.01812756061554" lon="-80.368253728374839">
        <ele>2.06005859375</ele>
        <time>2006-09-14T17:24:36Z</time>
      </trkpt>
      <trkpt lat="25.018121106550097" lon="-80.368074607104063">
        <ele>3.501953125</ele>
        <time>2006-09-14T17:25:06Z</time>
      </trkpt>
      <trkpt lat="25.018135439604521" lon="-80.368005959317088">
        <ele>3.021240234375</ele>
        <time>2006-09-14T17:25:36Z</time>
      </trkpt>
      <trkpt lat="25.018261168152094" lon="-80.368028255179524">
        <ele>3.982666015625</ele>
        <time>2006-09-14T17:26:06Z</time>
      </trkpt>
      <trkpt lat="25.018260162323713" lon="-80.368070919066668">
        <ele>4.4632568359375</ele>
        <time>2006-09-14T17:26:36Z</time>
      </trkpt>
      <trkpt lat="25.018276758491993" lon="-80.368066476657987">
        <ele>2.06005859375</ele>
        <time>2006-09-14T17:27:06Z</time>
      </trkpt>
      <trkpt lat="25.018335599452257" lon="-80.368106877431273">
        <ele>2.5406494140625</ele>
        <time>2006-09-14T17:27:36Z</time>
      </trkpt>
      <trkpt lat="25.018466021865606" lon="-80.368186924606562">
        <ele>4.94384765625</ele>
        <time>2006-09-14T17:28:06Z</time>
      </trkpt>
      <trkpt lat="25.018558390438557" lon="-80.368328578770161">
        <ele>6.866455078125</ele>
        <time>2006-09-14T17:28:36Z</time>
      </trkpt>
      <trkpt lat="25.018615052103996" lon="-80.368478866294026">
        <ele>4.4632568359375</ele>
        <time>2006-09-14T17:29:06Z</time>
      </trkpt>
      <trkpt lat="25.018710857257247" lon="-80.368432430550456">
        <ele>3.982666015625</ele>
        <time>2006-09-14T17:29:36Z</time>
      </trkpt>
      <trkpt lat="25.018689231947064" lon="-80.368257416412234">
        <ele>2.5406494140625</ele>
        <time>2006-09-14T17:30:06Z</time>
      </trkpt>
      <trkpt lat="25.018607173115015" lon="-80.368130262941122">
        <ele>1.0986328125</ele>
        <time>2006-09-14T17:30:36Z</time>
      </trkpt>
      <trkpt lat="25.018497370183468" lon="-80.367980394512415">
        <ele>-0.8240966796875</ele>
        <time>2006-09-14T17:31:06Z</time>
      </trkpt>
      <trkpt lat="25.018411623314023" lon="-80.367803787812591">
        <ele>-0.3433837890625</ele>
        <time>2006-09-14T17:31:36Z</time>
      </trkpt>
      <trkpt lat="25.01850382424891" lon="-80.367796747013927">
        <ele>-0.8240966796875</ele>
        <time>2006-09-14T17:32:06Z</time>
      </trkpt>
      <trkpt lat="25.018621003255248" lon="-80.36788928322494">
        <ele>-0.8240966796875</ele>
        <time>2006-09-14T17:32:36Z</time>
      </trkpt>
      <trkpt lat="25.018742037937045" lon="-80.367973353713751">
        <ele>-0.8240966796875</ele>
        <time>2006-09-14T17:33:06Z</time>
      </trkpt>
      <trkpt lat="25.018883608281612" lon="-80.36801484413445">
        <ele>-0.8240966796875</ele>
        <time>2006-09-14T17:33:36Z</time>
      </trkpt>
      <trkpt lat="25.01901637762785" lon="-80.368079803884029">
        <ele>-0.8240966796875</ele>
        <time>2006-09-14T17:34:06Z</time>
      </trkpt>
      <trkpt lat="25.019096592441201" lon="-80.368172340095043">
        <ele>-1.3046875</ele>
        <time>2006-09-14T17:34:36Z</time>
      </trkpt>
      <trkpt lat="25.019160797819495" lon="-80.368328578770161">
        <ele>-0.3433837890625</ele>
        <time>2006-09-14T17:35:06Z</time>
      </trkpt>
      <trkpt lat="25.019234642386436" lon="-80.368459755554795">
        <ele>-0.3433837890625</ele>
        <time>2006-09-14T17:35:36Z</time>
      </trkpt>
      <trkpt lat="25.019329274073243" lon="-80.368401585146785">
        <ele>-0.3433837890625</ele>
        <time>2006-09-14T17:36:06Z</time>
      </trkpt>
      <trkpt lat="25.019322233274579" lon="-80.368212154135108">
        <ele>-0.3433837890625</ele>
        <time>2006-09-14T17:36:36Z</time>
      </trkpt>
      <trkpt lat="25.019265655428171" lon="-80.368037559092045">
        <ele>-0.3433837890625</ele>
        <time>2006-09-14T17:37:06Z</time>
      </trkpt>
      <trkpt lat="25.019199103116989" lon="-80.367862125858665">
        <ele>-0.3433837890625</ele>
        <time>2006-09-14T17:37:36Z</time>
      </trkpt>
      <trkpt lat="25.01915417611599" lon="-80.36768015474081">
        <ele>0.6180419921875</ele>
        <time>2006-09-14T17:38:06Z</time>
      </trkpt>
      <trkpt lat="25.019039176404476" lon="-80.367531292140484">
        <ele>0.6180419921875</ele>
        <time>2006-09-14T17:38:36Z</time>
      </trkpt>
      <trkpt lat="25.01892451196909" lon="-80.367385614663363">
        <ele>0.6180419921875</ele>
        <time>2006-09-14T17:39:06Z</time>
      </trkpt>
      <trkpt lat="25.018818145617843" lon="-80.367234740406275">
        <ele>1.579345703125</ele>
        <time>2006-09-14T17:39:36Z</time>
      </trkpt>
      <trkpt lat="25.0188531819731" lon="-80.367087805643678">
        <ele>0.137451171875</ele>
        <time>2006-09-14T17:40:06Z</time>
      </trkpt>
      <trkpt lat="25.018965499475598" lon="-80.367172546684742">
        <ele>1.579345703125</ele>
        <time>2006-09-14T17:40:36Z</time>
      </trkpt>
      <trkpt lat="25.019059209153056" lon="-80.367260137572885">
        <ele>1.0986328125</ele>
        <time>2006-09-14T17:41:06Z</time>
      </trkpt>
      <trkpt lat="25.01914688386023" lon="-80.367349488660693">
        <ele>1.579345703125</ele>
        <time>2006-09-14T17:41:36Z</time>
      </trkpt>
      <trkpt lat="25.019239587709308" lon="-80.367443952709436">
        <ele>1.579345703125</ele>
        <time>2006-09-14T17:42:06Z</time>
      </trkpt>
      <trkpt lat="25.01932424493134" lon="-80.367509331554174">
        <ele>0.6180419921875</ele>
        <time>2006-09-14T17:42:36Z</time>
      </trkpt>
      <trkpt lat="25.019410746172071" lon="-80.367576722055674">
        <ele>0.6180419921875</ele>
        <time>2006-09-14T17:43:06Z</time>
      </trkpt>
      <trkpt lat="25.019499761983752" lon="-80.367633048444986">
        <ele>0.6180419921875</ele>
        <time>2006-09-14T17:43:36Z</time>
      </trkpt>
      <trkpt lat="25.019628759473562" lon="-80.367690632119775">
        <ele>1.0986328125</ele>
        <time>2006-09-14T17:44:06Z</time>
      </trkpt>
      <trkpt lat="25.0197459384799" lon="-80.367705971002579">
        <ele>0.6180419921875</ele>
        <time>2006-09-14T17:44:36Z</time>
      </trkpt>
      <trkpt lat="25.019743340089917" lon="-80.367556605488062">
        <ele>1.0986328125</ele>
        <time>2006-09-14T17:45:06Z</time>
      </trkpt>
      <trkpt lat="25.0195680744946" lon="-80.367434229701757">
        <ele>0.6180419921875</ele>
        <time>2006-09-14T17:45:36Z</time>
      </trkpt>
      <trkpt lat="25.019435472786427" lon="-80.367305232211947">
        <ele>0.137451171875</ele>
        <time>2006-09-14T17:46:06Z</time>
      </trkpt>
      <trkpt lat="25.019261632114649" lon="-80.36718268878758">
        <ele>0.137451171875</ele>
        <time>2006-09-14T17:46:36Z</time>
      </trkpt>
      <trkpt lat="25.01912048086524" lon="-80.367037765681744">
        <ele>0.137451171875</ele>
        <time>2006-09-14T17:47:06Z</time>
      </trkpt>
      <trkpt lat="25.018958961591125" lon="-80.36690273322165">
        <ele>0.137451171875</ele>
        <time>2006-09-14T17:47:36Z</time>
      </trkpt>
      <trkpt lat="25.019039092585444" lon="-80.366857806220651">
        <ele>0.6180419921875</ele>
        <time>2006-09-14T17:48:06Z</time>
      </trkpt>
      <trkpt lat="25.01912584528327" lon="-80.366952940821648">
        <ele>0.6180419921875</ele>
        <time>2006-09-14T17:48:36Z</time>
      </trkpt>
      <trkpt lat="25.019211089238524" lon="-80.367047153413296">
        <ele>-0.3433837890625</ele>
        <time>2006-09-14T17:49:06Z</time>
      </trkpt>
      <trkpt lat="25.019307229667902" lon="-80.367126949131489">
        <ele>0.137451171875</ele>
        <time>2006-09-14T17:49:36Z</time>
      </trkpt>
      <trkpt lat="25.019420050084591" lon="-80.367160895839334">
        <ele>-1.3046875</ele>
        <time>2006-09-14T17:50:06Z</time>
      </trkpt>
      <trkpt lat="25.019520046189427" lon="-80.367184784263372">
        <ele>-1.7852783203125</ele>
        <time>2006-09-14T17:50:36Z</time>
      </trkpt>
      <trkpt lat="25.019635800272226" lon="-80.36720272153616">
        <ele>-2.2659912109375</ele>
        <time>2006-09-14T17:51:06Z</time>
      </trkpt>
      <trkpt lat="25.019671088084579" lon="-80.367070036008954">
        <ele>-3.7078857421875</ele>
        <time>2006-09-14T17:51:36Z</time>
      </trkpt>
      <trkpt lat="25.019556507468224" lon="-80.366929052397609">
        <ele>-2.7467041015625</ele>
        <time>2006-09-14T17:52:06Z</time>
      </trkpt>
      <trkpt lat="25.019365483894944" lon="-80.366821847856045">
        <ele>-1.3046875</ele>
        <time>2006-09-14T17:52:36Z</time>
      </trkpt>
      <trkpt lat="25.019178986549377" lon="-80.366781363263726">
        <ele>-0.3433837890625</ele>
        <time>2006-09-14T17:53:06Z</time>
      </trkpt>
      <trkpt lat="25.019082427024841" lon="-80.366747751832008">
        <ele>-0.3433837890625</ele>
        <time>2006-09-14T17:53:36Z</time>
      </trkpt>
      <trkpt lat="25.018922248855233" lon="-80.366723863407969">
        <ele>-0.3433837890625</ele>
        <time>2006-09-14T17:54:06Z</time>
      </trkpt>
      <trkpt lat="25.018724352121353" lon="-80.366688910871744">
        <ele>0.6180419921875</ele>
        <time>2006-09-14T17:54:36Z</time>
      </trkpt>
      <trkpt lat="25.018551517277956" lon="-80.366636691614985">
        <ele>0.6180419921875</ele>
        <time>2006-09-14T17:55:06Z</time>
      </trkpt>
      <trkpt lat="25.018528802320361" lon="-80.366636272519827">
        <ele>2.5406494140625</ele>
        <time>2006-09-14T17:55:36Z</time>
      </trkpt>
      <trkpt lat="25.018523102626204" lon="-80.36663887090981">
        <ele>4.94384765625</ele>
        <time>2006-09-14T17:56:06Z</time>
      </trkpt>
      <trkpt lat="25.018518744036555" lon="-80.366640547290444">
        <ele>9.7506103515625</ele>
        <time>2006-09-14T17:56:36Z</time>
      </trkpt>
      <trkpt lat="25.018513044342399" lon="-80.366629483178258">
        <ele>8.30859375</ele>
        <time>2006-09-14T17:57:06Z</time>
      </trkpt>
      <trkpt lat="25.018509943038225" lon="-80.36662470549345">
        <ele>9.2698974609375</ele>
        <time>2006-09-14T17:57:36Z</time>
      </trkpt>
      <trkpt lat="25.018528299406171" lon="-80.366628225892782">
        <ele>8.7891845703125</ele>
        <time>2006-09-14T17:58:06Z</time>
      </trkpt>
      <trkpt lat="25.018533412367105" lon="-80.366633338853717">
        <ele>8.30859375</ele>
        <time>2006-09-14T17:58:36Z</time>
      </trkpt>
      <trkpt lat="25.018540369346738" lon="-80.366624621674418">
        <ele>6.866455078125</ele>
        <time>2006-09-14T17:59:06Z</time>
      </trkpt>
      <trkpt lat="25.018541039898992" lon="-80.366632835939527">
        <ele>4.4632568359375</ele>
        <time>2006-09-14T17:59:36Z</time>
      </trkpt>
      <trkpt lat="25.018546739593148" lon="-80.366645492613316">
        <ele>4.4632568359375</ele>
        <time>2006-09-14T18:00:06Z</time>
      </trkpt>
      <trkpt lat="25.018553948029876" lon="-80.366662591695786">
        <ele>4.4632568359375</ele>
        <time>2006-09-14T18:00:36Z</time>
      </trkpt>
      <trkpt lat="25.01855906099081" lon="-80.366678265854716">
        <ele>3.501953125</ele>
        <time>2006-09-14T18:01:06Z</time>
      </trkpt>
      <trkpt lat="25.018559312447906" lon="-80.366688156500459">
        <ele>3.021240234375</ele>
        <time>2006-09-14T18:01:36Z</time>
      </trkpt>
      <trkpt lat="25.01856635324657" lon="-80.366699639707804">
        <ele>3.021240234375</ele>
        <time>2006-09-14T18:02:06Z</time>
      </trkpt>
      <trkpt lat="25.018573813140392" lon="-80.366714224219322">
        <ele>2.5406494140625</ele>
        <time>2006-09-14T18:02:36Z</time>
      </trkpt>
      <trkpt lat="25.018594264984131" lon="-80.3667067643255">
        <ele>1.579345703125</ele>
        <time>2006-09-14T18:03:06Z</time>
      </trkpt>
      <trkpt lat="25.018517151474953" lon="-80.366669045761228">
        <ele>2.06005859375</ele>
        <time>2006-09-14T18:03:36Z</time>
      </trkpt>
      <trkpt lat="25.018441462889314" lon="-80.366694107651711">
        <ele>2.06005859375</ele>
        <time>2006-09-14T18:04:06Z</time>
      </trkpt>
      <trkpt lat="25.018334425985813" lon="-80.366828972473741">
        <ele>1.579345703125</ele>
        <time>2006-09-14T18:04:36Z</time>
      </trkpt>
      <trkpt lat="25.018307017162442" lon="-80.366987474262714">
        <ele>1.579345703125</ele>
        <time>2006-09-14T18:05:06Z</time>
      </trkpt>
      <trkpt lat="25.018366863951087" lon="-80.367122422903776">
        <ele>1.579345703125</ele>
        <time>2006-09-14T18:05:36Z</time>
      </trkpt>
      <trkpt lat="25.018307520076632" lon="-80.367204397916794">
        <ele>1.0986328125</ele>
        <time>2006-09-14T18:06:06Z</time>
      </trkpt>
      <trkpt lat="25.018223198130727" lon="-80.367039861157537">
        <ele>1.0986328125</ele>
        <time>2006-09-14T18:06:36Z</time>
      </trkpt>
      <trkpt lat="25.018237447366118" lon="-80.366855124011636">
        <ele>2.06005859375</ele>
        <time>2006-09-14T18:07:06Z</time>
      </trkpt>
      <trkpt lat="25.018286649137735" lon="-80.366691341623664">
        <ele>2.5406494140625</ele>
        <time>2006-09-14T18:07:36Z</time>
      </trkpt>
      <trkpt lat="25.018312549218535" lon="-80.366550609469414">
        <ele>2.06005859375</ele>
        <time>2006-09-14T18:08:06Z</time>
      </trkpt>
      <trkpt lat="25.018155639991164" lon="-80.366537617519498">
        <ele>1.579345703125</ele>
        <time>2006-09-14T18:08:36Z</time>
      </trkpt>
      <trkpt lat="25.018016248941422" lon="-80.366660077124834">
        <ele>1.0986328125</ele>
        <time>2006-09-14T18:09:06Z</time>
      </trkpt>
      <trkpt lat="25.017909714952111" lon="-80.366772646084428">
        <ele>1.0986328125</ele>
        <time>2006-09-14T18:09:36Z</time>
      </trkpt>
      <trkpt lat="25.017860094085336" lon="-80.366849424317479">
        <ele>1.579345703125</ele>
        <time>2006-09-14T18:10:06Z</time>
      </trkpt>
      <trkpt lat="25.017942991107702" lon="-80.366901978850365">
        <ele>1.579345703125</ele>
        <time>2006-09-14T18:10:36Z</time>
      </trkpt>
      <trkpt lat="25.018079532310367" lon="-80.366832157596946">
        <ele>1.579345703125</ele>
        <time>2006-09-14T18:11:06Z</time>
      </trkpt>
      <trkpt lat="25.018198890611529" lon="-80.366742219775915">
        <ele>0.6180419921875</ele>
        <time>2006-09-14T18:11:36Z</time>
      </trkpt>
      <trkpt lat="25.018310453742743" lon="-80.366673236712813">
        <ele>1.0986328125</ele>
        <time>2006-09-14T18:12:06Z</time>
      </trkpt>
      <trkpt lat="25.018431069329381" lon="-80.36660760641098">
        <ele>0.6180419921875</ele>
        <time>2006-09-14T18:12:36Z</time>
      </trkpt>
      <trkpt lat="25.018538944423199" lon="-80.366598051041365">
        <ele>1.579345703125</ele>
        <time>2006-09-14T18:13:06Z</time>
      </trkpt>
      <trkpt lat="25.018570208922029" lon="-80.366647085174918">
        <ele>1.579345703125</ele>
        <time>2006-09-14T18:13:36Z</time>
      </trkpt>
      <trkpt lat="25.018551768735051" lon="-80.36666426807642">
        <ele>1.579345703125</ele>
        <time>2006-09-14T18:14:06Z</time>
      </trkpt>
      <trkpt lat="25.018561407923698" lon="-80.366658819839358">
        <ele>2.5406494140625</ele>
        <time>2006-09-14T18:14:36Z</time>
      </trkpt>
      <trkpt lat="25.018554870039225" lon="-80.366648258641362">
        <ele>1.579345703125</ele>
        <time>2006-09-14T18:15:06Z</time>
      </trkpt>
      <trkpt lat="25.018553026020527" lon="-80.36665647290647">
        <ele>1.579345703125</ele>
        <time>2006-09-14T18:15:36Z</time>
      </trkpt>
      <trkpt lat="25.018558306619525" lon="-80.366670973598957">
        <ele>2.06005859375</ele>
        <time>2006-09-14T18:16:06Z</time>
      </trkpt>
      <trkpt lat="25.018559312447906" lon="-80.366675164550543">
        <ele>2.06005859375</ele>
        <time>2006-09-14T18:16:36Z</time>
      </trkpt>
      <trkpt lat="25.018566688522696" lon="-80.366684636101127">
        <ele>2.06005859375</ele>
        <time>2006-09-14T18:17:06Z</time>
      </trkpt>
      <trkpt lat="25.018571130931377" lon="-80.366693688556552">
        <ele>2.06005859375</ele>
        <time>2006-09-14T18:17:36Z</time>
      </trkpt>
      <trkpt lat="25.018574735149741" lon="-80.366694442927837">
        <ele>2.06005859375</ele>
        <time>2006-09-14T18:18:06Z</time>
      </trkpt>
      <trkpt lat="25.018573729321361" lon="-80.366695281118155">
        <ele>2.06005859375</ele>
        <time>2006-09-14T18:18:36Z</time>
      </trkpt>
      <trkpt lat="25.018573896959424" lon="-80.366698047146201">
        <ele>2.06005859375</ele>
        <time>2006-09-14T18:19:06Z</time>
      </trkpt>
      <trkpt lat="25.018576998263597" lon="-80.366687905043364">
        <ele>2.06005859375</ele>
        <time>2006-09-14T18:19:36Z</time>
      </trkpt>
      <trkpt lat="25.018572807312012" lon="-80.366676673293114">
        <ele>2.06005859375</ele>
        <time>2006-09-14T18:20:06Z</time>
      </trkpt>
      <trkpt lat="25.01853609457612" lon="-80.366651359945536">
        <ele>1.579345703125</ele>
        <time>2006-09-14T18:20:36Z</time>
      </trkpt>
      <trkpt lat="25.018504830077291" lon="-80.36660123616457">
        <ele>1.579345703125</ele>
        <time>2006-09-14T18:21:06Z</time>
      </trkpt>
      <trkpt lat="25.018495107069612" lon="-80.366597296670079">
        <ele>1.579345703125</ele>
        <time>2006-09-14T18:21:36Z</time>
      </trkpt>
      <trkpt lat="25.018504578620195" lon="-80.366605510935187">
        <ele>1.0986328125</ele>
        <time>2006-09-14T18:22:06Z</time>
      </trkpt>
      <trkpt lat="25.018522851169109" lon="-80.366617748513818">
        <ele>1.0986328125</ele>
        <time>2006-09-14T18:22:36Z</time>
      </trkpt>
      <trkpt lat="25.018535424023867" lon="-80.366632919758558">
        <ele>1.579345703125</ele>
        <time>2006-09-14T18:23:06Z</time>
      </trkpt>
      <trkpt lat="25.018549086526036" lon="-80.36664716899395">
        <ele>1.0986328125</ele>
        <time>2006-09-14T18:23:36Z</time>
      </trkpt>
      <trkpt lat="25.018559312447906" lon="-80.366662759333849">
        <ele>1.579345703125</ele>
        <time>2006-09-14T18:24:06Z</time>
      </trkpt>
      <trkpt lat="25.018570041283965" lon="-80.366672314703465">
        <ele>2.06005859375</ele>
        <time>2006-09-14T18:24:36Z</time>
      </trkpt>
      <trkpt lat="25.018571298569441" lon="-80.366676338016987">
        <ele>1.579345703125</ele>
        <time>2006-09-14T18:25:06Z</time>
      </trkpt>
      <trkpt lat="25.018568783998489" lon="-80.366668039932847">
        <ele>2.06005859375</ele>
        <time>2006-09-14T18:25:36Z</time>
      </trkpt>
      <trkpt lat="25.018567778170109" lon="-80.366668961942196">
        <ele>2.06005859375</ele>
        <time>2006-09-14T18:26:06Z</time>
      </trkpt>
      <trkpt lat="25.01857322640717" lon="-80.366676589474082">
        <ele>1.579345703125</ele>
        <time>2006-09-14T18:26:36Z</time>
      </trkpt>
      <trkpt lat="25.01857565715909" lon="-80.366670470684767">
        <ele>0.6180419921875</ele>
        <time>2006-09-14T18:27:06Z</time>
      </trkpt>
      <trkpt lat="25.018568700179458" lon="-80.366665776818991">
        <ele>1.0986328125</ele>
        <time>2006-09-14T18:27:36Z</time>
      </trkpt>
      <trkpt lat="25.018566520884633" lon="-80.36668237298727">
        <ele>1.0986328125</ele>
        <time>2006-09-14T18:28:06Z</time>
      </trkpt>
      <trkpt lat="25.018571130931377" lon="-80.366681115701795">
        <ele>1.579345703125</ele>
        <time>2006-09-14T18:28:36Z</time>
      </trkpt>
      <trkpt lat="25.01857808791101" lon="-80.366673907265067">
        <ele>2.06005859375</ele>
        <time>2006-09-14T18:29:06Z</time>
      </trkpt>
      <trkpt lat="25.018568281084299" lon="-80.36665940657258">
        <ele>2.06005859375</ele>
        <time>2006-09-14T18:29:36Z</time>
      </trkpt>
      <trkpt lat="25.018552104011178" lon="-80.366649348288774">
        <ele>2.06005859375</ele>
        <time>2006-09-14T18:30:06Z</time>
      </trkpt>
      <trkpt lat="25.018551349639893" lon="-80.366649432107806">
        <ele>1.579345703125</ele>
        <time>2006-09-14T18:30:36Z</time>
      </trkpt>
      <trkpt lat="25.018557887524366" lon="-80.366650521755219">
        <ele>1.579345703125</ele>
        <time>2006-09-14T18:31:06Z</time>
      </trkpt>
      <trkpt lat="25.018565095961094" lon="-80.366656556725502">
        <ele>1.0986328125</ele>
        <time>2006-09-14T18:31:36Z</time>
      </trkpt>
      <trkpt lat="25.018564090132713" lon="-80.366662843152881">
        <ele>1.0986328125</ele>
        <time>2006-09-14T18:32:06Z</time>
      </trkpt>
      <trkpt lat="25.018568448722363" lon="-80.36666770465672">
        <ele>2.06005859375</ele>
        <time>2006-09-14T18:32:36Z</time>
      </trkpt>
      <trkpt lat="25.018575321882963" lon="-80.366669213399291">
        <ele>2.5406494140625</ele>
        <time>2006-09-14T18:33:06Z</time>
      </trkpt>
      <trkpt lat="25.018577920272946" lon="-80.366682037711143">
        <ele>2.5406494140625</ele>
        <time>2006-09-14T18:33:36Z</time>
      </trkpt>
      <trkpt lat="25.018576998263597" lon="-80.366698633879423">
        <ele>2.06005859375</ele>
        <time>2006-09-14T18:34:06Z</time>
      </trkpt>
      <trkpt lat="25.018582614138722" lon="-80.366703663021326">
        <ele>1.579345703125</ele>
        <time>2006-09-14T18:34:36Z</time>
      </trkpt>
      <trkpt lat="25.018577752634883" lon="-80.366703579202294">
        <ele>2.06005859375</ele>
        <time>2006-09-14T18:34:52Z</time>
      </trkpt>
      <trkpt lat="25.018578674644232" lon="-80.366703579202294">
        <ele>2.5406494140625</ele>
        <time>2006-09-14T18:35:12Z</time>
      </trkpt>
      <trkpt lat="25.018573394045234" lon="-80.366694275289774">
        <ele>3.021240234375</ele>
        <time>2006-09-14T18:35:42Z</time>
      </trkpt>
      <trkpt lat="25.01856442540884" lon="-80.366678182035685">
        <ele>2.06005859375</ele>
        <time>2006-09-14T18:36:12Z</time>
      </trkpt>
      <trkpt lat="25.018562581390142" lon="-80.366677008569241">
        <ele>2.06005859375</ele>
        <time>2006-09-14T18:36:20Z</time>
      </trkpt>
      <trkpt lat="25.018653944134712" lon="-80.366669464856386">
        <ele>23.6895751953125</ele>
        <time>2006-09-14T18:56:07Z</time>
      </trkpt>
      <trkpt lat="25.018572472035885" lon="-80.366606684401631">
        <ele>3.982666015625</ele>
        <time>2006-09-14T18:56:28Z</time>
      </trkpt>
      <trkpt lat="25.018566939979792" lon="-80.366603164002299">
        <ele>3.982666015625</ele>
        <time>2006-09-14T18:56:42Z</time>
      </trkpt>
      <trkpt lat="25.018541626632214" lon="-80.36659536883235">
        <ele>6.3858642578125</ele>
        <time>2006-09-14T18:57:13Z</time>
      </trkpt>
      <trkpt lat="25.018501561135054" lon="-80.366607690230012">
        <ele>23.6895751953125</ele>
        <time>2006-09-14T19:00:12Z</time>
      </trkpt>
      <trkpt lat="25.018501980230212" lon="-80.366601068526506">
        <ele>12.6343994140625</ele>
        <time>2006-09-14T19:00:17Z</time>
      </trkpt>
      <trkpt lat="25.018506590276957" lon="-80.366594363003969">
        <ele>8.30859375</ele>
        <time>2006-09-14T19:00:43Z</time>
      </trkpt>
      <trkpt lat="25.018515139818192" lon="-80.366597129032016">
        <ele>6.866455078125</ele>
        <time>2006-09-14T19:00:56Z</time>
      </trkpt>
    </trkseg>
  </trk>

  <trk>
    <name>18-SEP-06 3A</name>
    <extensions>
      <gpxx:TrackExtension>
        <gpxx:DisplayColor>DarkGray</gpxx:DisplayColor>
      </gpxx:TrackExtension>
    </extensions>
    <trkseg>
      <trkpt lat="24.986044988036156" lon="-80.415100604295731">
        <ele>16.479736328125</ele>
        <time>2006-09-18T18:07:37Z</time>
      </trkpt>
      <trkpt lat="24.986031074076891" lon="-80.415158774703741">
        <ele>-1.7852783203125</ele>
        <time>2006-09-18T18:08:07Z</time>
      </trkpt>
      <trkpt lat="24.986033337190747" lon="-80.415172940120101">
        <ele>-2.2659912109375</ele>
        <time>2006-09-18T18:08:37Z</time>
      </trkpt>
      <trkpt lat="24.986054794862866" lon="-80.415026089176536">
        <ele>0.137451171875</ele>
        <time>2006-09-18T18:09:07Z</time>
      </trkpt>
      <trkpt lat="24.986097291111946" lon="-80.414863061159849">
        <ele>-0.3433837890625</ele>
        <time>2006-09-18T18:09:37Z</time>
      </trkpt>
      <trkpt lat="24.986142721027136" lon="-80.414727609604597">
        <ele>0.137451171875</ele>
        <time>2006-09-18T18:10:07Z</time>
      </trkpt>
      <trkpt lat="24.986263336613774" lon="-80.4146324750036">
        <ele>0.137451171875</ele>
        <time>2006-09-18T18:10:37Z</time>
      </trkpt>
      <trkpt lat="24.986378252506256" lon="-80.414542621001601">
        <ele>0.137451171875</ele>
        <time>2006-09-18T18:11:07Z</time>
      </trkpt>
      <trkpt lat="24.986482271924615" lon="-80.414405660703778">
        <ele>0.137451171875</ele>
        <time>2006-09-18T18:11:37Z</time>
      </trkpt>
      <trkpt lat="24.986615711823106" lon="-80.414287140592933">
        <ele>0.137451171875</ele>
        <time>2006-09-18T18:12:07Z</time>
      </trkpt>
      <trkpt lat="24.986683772876859" lon="-80.41418194770813">
        <ele>0.137451171875</ele>
        <time>2006-09-18T18:12:37Z</time>
      </trkpt>
      <trkpt lat="24.986817045137286" lon="-80.414082035422325">
        <ele>0.137451171875</ele>
        <time>2006-09-18T18:13:07Z</time>
      </trkpt>
      <trkpt lat="24.986936319619417" lon="-80.413974998518825">
        <ele>0.137451171875</ele>
        <time>2006-09-18T18:13:37Z</time>
      </trkpt>
      <trkpt lat="24.986966662108898" lon="-80.413829321041703">
        <ele>-0.3433837890625</ele>
        <time>2006-09-18T18:14:07Z</time>
      </trkpt>
      <trkpt lat="24.987077806144953" lon="-80.413737874478102">
        <ele>0.137451171875</ele>
        <time>2006-09-18T18:14:37Z</time>
      </trkpt>
      <trkpt lat="24.987200768664479" lon="-80.413773665204644">
        <ele>0.137451171875</ele>
        <time>2006-09-18T18:15:07Z</time>
      </trkpt>
      <trkpt lat="24.987363629043102" lon="-80.413913475349545">
        <ele>0.137451171875</ele>
        <time>2006-09-18T18:15:37Z</time>
      </trkpt>
      <trkpt lat="24.987520789727569" lon="-80.413934178650379">
        <ele>0.137451171875</ele>
        <time>2006-09-18T18:16:07Z</time>
      </trkpt>
      <trkpt lat="24.987432276830077" lon="-80.414132243022323">
        <ele>0.137451171875</ele>
        <time>2006-09-18T18:16:37Z</time>
      </trkpt>
      <trkpt lat="24.987550210207701" lon="-80.414116568863392">
        <ele>-0.3433837890625</ele>
        <time>2006-09-18T18:17:07Z</time>
      </trkpt>
      <trkpt lat="24.987413501366973" lon="-80.414334330707788">
        <ele>-0.8240966796875</ele>
        <time>2006-09-18T18:17:37Z</time>
      </trkpt>
      <trkpt lat="24.987251060083508" lon="-80.414475062862039">
        <ele>-0.8240966796875</ele>
        <time>2006-09-18T18:18:07Z</time>
      </trkpt>
      <trkpt lat="24.987277295440435" lon="-80.414553936570883">
        <ele>-0.3433837890625</ele>
        <time>2006-09-18T18:18:37Z</time>
      </trkpt>
      <trkpt lat="24.987419620156288" lon="-80.414495682343841">
        <ele>0.137451171875</ele>
        <time>2006-09-18T18:19:07Z</time>
      </trkpt>
      <trkpt lat="24.987592454999685" lon="-80.414456455036998">
        <ele>0.137451171875</ele>
        <time>2006-09-18T18:19:37Z</time>
      </trkpt>
      <trkpt lat="24.987732013687491" lon="-80.414526192471385">
        <ele>0.137451171875</ele>
        <time>2006-09-18T18:20:07Z</time>
      </trkpt>
      <trkpt lat="24.987576194107533" lon="-80.414553852751851">
        <ele>0.6180419921875</ele>
        <time>2006-09-18T18:20:37Z</time>
      </trkpt>
      <trkpt lat="24.987501343712211" lon="-80.414578663185239">
        <ele>0.6180419921875</ele>
        <time>2006-09-18T18:21:07Z</time>
      </trkpt>
      <trkpt lat="24.987297998741269" lon="-80.414671115577221">
        <ele>0.137451171875</ele>
        <time>2006-09-18T18:21:37Z</time>
      </trkpt>
      <trkpt lat="24.987236643210053" lon="-80.414819559082389">
        <ele>0.137451171875</ele>
        <time>2006-09-18T18:22:07Z</time>
      </trkpt>
      <trkpt lat="24.987349547445774" lon="-80.415034890174866">
        <ele>1.0986328125</ele>
        <time>2006-09-18T18:22:37Z</time>
      </trkpt>
      <trkpt lat="24.987473599612713" lon="-80.415231697261333">
        <ele>0.6180419921875</ele>
        <time>2006-09-18T18:23:07Z</time>
      </trkpt>
      <trkpt lat="24.987404029816389" lon="-80.4153370577842">
        <ele>-0.8240966796875</ele>
        <time>2006-09-18T18:23:37Z</time>
      </trkpt>
      <trkpt lat="24.987225411459804" lon="-80.415330268442631">
        <ele>-1.3046875</ele>
        <time>2006-09-18T18:24:07Z</time>
      </trkpt>
      <trkpt lat="24.987166235223413" lon="-80.415184171870351">
        <ele>-0.8240966796875</ele>
        <time>2006-09-18T18:24:37Z</time>
      </trkpt>
      <trkpt lat="24.987055845558643" lon="-80.415325742214918">
        <ele>0.137451171875</ele>
        <time>2006-09-18T18:25:07Z</time>
      </trkpt>
      <trkpt lat="24.987087780609727" lon="-80.415506875142455">
        <ele>0.137451171875</ele>
        <time>2006-09-18T18:25:37Z</time>
      </trkpt>
      <trkpt lat="24.986898098140955" lon="-80.415507713332772">
        <ele>1.579345703125</ele>
        <time>2006-09-18T18:26:07Z</time>
      </trkpt>
      <trkpt lat="24.986887956038117" lon="-80.415440825745463">
        <ele>1.0986328125</ele>
        <time>2006-09-18T18:26:37Z</time>
      </trkpt>
      <trkpt lat="24.986975211650133" lon="-80.415318114683032">
        <ele>0.137451171875</ele>
        <time>2006-09-18T18:27:07Z</time>
      </trkpt>
      <trkpt lat="24.987025167793036" lon="-80.415183082222939">
        <ele>0.6180419921875</ele>
        <time>2006-09-18T18:27:37Z</time>
      </trkpt>
      <trkpt lat="24.987058443948627" lon="-80.415158942341805">
        <ele>0.6180419921875</ele>
        <time>2006-09-18T18:28:07Z</time>
      </trkpt>
      <trkpt lat="24.987227842211723" lon="-80.415236642584205">
        <ele>0.6180419921875</ele>
        <time>2006-09-18T18:28:37Z</time>
      </trkpt>
      <trkpt lat="24.987274948507547" lon="-80.415338482707739">
        <ele>0.6180419921875</ele>
        <time>2006-09-18T18:29:07Z</time>
      </trkpt>
      <trkpt lat="24.987274529412389" lon="-80.415240665897727">
        <ele>0.137451171875</ele>
        <time>2006-09-18T18:29:37Z</time>
      </trkpt>
      <trkpt lat="24.987234463915229" lon="-80.415086355060339">
        <ele>-0.3433837890625</ele>
        <time>2006-09-18T18:30:07Z</time>
      </trkpt>
      <trkpt lat="24.987224321812391" lon="-80.414961129426956">
        <ele>0.137451171875</ele>
        <time>2006-09-18T18:30:37Z</time>
      </trkpt>
      <trkpt lat="24.987209234386683" lon="-80.414817715063691">
        <ele>0.137451171875</ele>
        <time>2006-09-18T18:31:07Z</time>
      </trkpt>
      <trkpt lat="24.987171851098537" lon="-80.414714198559523">
        <ele>0.6180419921875</ele>
        <time>2006-09-18T18:31:37Z</time>
      </trkpt>
      <trkpt lat="24.987183166667819" lon="-80.4147360753268">
        <ele>0.6180419921875</ele>
        <time>2006-09-18T18:32:07Z</time>
      </trkpt>
      <trkpt lat="24.987327419221401" lon="-80.414661141112447">
        <ele>-0.3433837890625</ele>
        <time>2006-09-18T18:32:37Z</time>
      </trkpt>
      <trkpt lat="24.987347200512886" lon="-80.414486294612288">
        <ele>0.137451171875</ele>
        <time>2006-09-18T18:33:07Z</time>
      </trkpt>
      <trkpt lat="24.987141424790025" lon="-80.414497945457697">
        <ele>0.137451171875</ele>
        <time>2006-09-18T18:33:37Z</time>
      </trkpt>
      <trkpt lat="24.987017540261149" lon="-80.41450590826571">
        <ele>0.137451171875</ele>
        <time>2006-09-18T18:34:07Z</time>
      </trkpt>
      <trkpt lat="24.986905725672841" lon="-80.414505153894424">
        <ele>-0.3433837890625</ele>
        <time>2006-09-18T18:34:37Z</time>
      </trkpt>
      <trkpt lat="24.986767256632447" lon="-80.414611520245671">
        <ele>1.579345703125</ele>
        <time>2006-09-18T18:35:07Z</time>
      </trkpt>
      <trkpt lat="24.986590147018433" lon="-80.414758119732141">
        <ele>2.06005859375</ele>
        <time>2006-09-18T18:35:37Z</time>
      </trkpt>
      <trkpt lat="24.986463328823447" lon="-80.414908574894071">
        <ele>2.06005859375</ele>
        <time>2006-09-18T18:36:07Z</time>
      </trkpt>
      <trkpt lat="24.986313795670867" lon="-80.414999602362514">
        <ele>1.0986328125</ele>
        <time>2006-09-18T18:36:37Z</time>
      </trkpt>
      <trkpt lat="24.986083041876554" lon="-80.415106555446982">
        <ele>0.6180419921875</ele>
        <time>2006-09-18T18:37:07Z</time>
      </trkpt>
      <trkpt lat="24.985990673303604" lon="-80.415219543501735">
        <ele>0.137451171875</ele>
        <time>2006-09-18T18:37:37Z</time>
      </trkpt>
      <trkpt lat="24.985933341085911" lon="-80.415198756381869">
        <ele>-0.8240966796875</ele>
        <time>2006-09-18T18:38:07Z</time>
      </trkpt>
      <trkpt lat="24.985957648605108" lon="-80.415200516581535">
        <ele>-0.3433837890625</ele>
        <time>2006-09-18T18:38:37Z</time>
      </trkpt>
      <trkpt lat="24.985969550907612" lon="-80.415206216275692">
        <ele>-0.3433837890625</ele>
        <time>2006-09-18T18:39:07Z</time>
      </trkpt>
      <trkpt lat="24.985962929204106" lon="-80.41520562954247">
        <ele>0.6180419921875</ele>
        <time>2006-09-18T18:39:37Z</time>
      </trkpt>
      <trkpt lat="24.985975418239832" lon="-80.415203953161836">
        <ele>-0.3433837890625</ele>
        <time>2006-09-18T18:40:07Z</time>
      </trkpt>
      <trkpt lat="24.985962426289916" lon="-80.415210407227278">
        <ele>-0.8240966796875</ele>
        <time>2006-09-18T18:40:37Z</time>
      </trkpt>
      <trkpt lat="24.98596116900444" lon="-80.41520269587636">
        <ele>1.0986328125</ele>
        <time>2006-09-18T18:41:07Z</time>
      </trkpt>
      <trkpt lat="24.985958989709616" lon="-80.415202863514423">
        <ele>0.6180419921875</ele>
        <time>2006-09-18T18:41:09Z</time>
      </trkpt>
      <trkpt lat="24.985954714938998" lon="-80.415199510753155">
        <ele>-0.3433837890625</ele>
        <time>2006-09-18T18:41:37Z</time>
      </trkpt>
      <trkpt lat="24.985962761566043" lon="-80.415189536288381">
        <ele>1.0986328125</ele>
        <time>2006-09-18T18:42:07Z</time>
      </trkpt>
    </trkseg>
  </trk>

  <trk>
    <name>18-Sep-06 3B</name>
    <extensions>
      <gpxx:TrackExtension>
        <gpxx:DisplayColor>DarkGray</gpxx:DisplayColor>
      </gpxx:TrackExtension>
    </extensions>
    <trkseg>
      <trkpt lat="24.98608186841011" lon="-80.415262877941132">
        <ele>25.1317138671875</ele>
        <time>2006-09-18T19:04:44Z</time>
      </trkpt>
      <trkpt lat="24.985960330814123" lon="-80.415248041972518">
        <ele>-2.2659912109375</ele>
        <time>2006-09-18T19:05:14Z</time>
      </trkpt>
      <trkpt lat="24.985949350520968" lon="-80.415257345885038">
        <ele>-3.7078857421875</ele>
        <time>2006-09-18T19:05:44Z</time>
      </trkpt>
      <trkpt lat="24.985933173447847" lon="-80.415254915133119">
        <ele>-4.6693115234375</ele>
        <time>2006-09-18T19:06:14Z</time>
      </trkpt>
      <trkpt lat="24.985967287793756" lon="-80.415261536836624">
        <ele>-5.6304931640625</ele>
        <time>2006-09-18T19:06:44Z</time>
      </trkpt>
      <trkpt lat="24.986052615568042" lon="-80.415240917354822">
        <ele>-6.1112060546875</ele>
        <time>2006-09-18T19:07:14Z</time>
      </trkpt>
      <trkpt lat="24.986010454595089" lon="-80.415300596505404">
        <ele>-4.6693115234375</ele>
        <time>2006-09-18T19:07:44Z</time>
      </trkpt>
      <trkpt lat="24.985975502058864" lon="-80.415362622588873">
        <ele>-2.7467041015625</ele>
        <time>2006-09-18T19:08:14Z</time>
      </trkpt>
      <trkpt lat="24.985952284187078" lon="-80.41539472527802">
        <ele>-2.2659912109375</ele>
        <time>2006-09-18T19:08:44Z</time>
      </trkpt>
      <trkpt lat="24.985916074365377" lon="-80.415458511561155">
        <ele>0.137451171875</ele>
        <time>2006-09-18T19:09:14Z</time>
      </trkpt>
      <trkpt lat="24.985885731875896" lon="-80.415501678362489">
        <ele>1.0986328125</ele>
        <time>2006-09-18T19:09:44Z</time>
      </trkpt>
      <trkpt lat="24.985861675813794" lon="-80.415478376671672">
        <ele>1.579345703125</ele>
        <time>2006-09-18T19:10:14Z</time>
      </trkpt>
      <trkpt lat="24.985859412699938" lon="-80.415441831573844">
        <ele>2.06005859375</ele>
        <time>2006-09-18T19:10:44Z</time>
      </trkpt>
      <trkpt lat="24.985899813473225" lon="-80.41538642719388">
        <ele>2.06005859375</ele>
        <time>2006-09-18T19:11:14Z</time>
      </trkpt>
      <trkpt lat="24.985926803201437" lon="-80.415329681709409">
        <ele>2.06005859375</ele>
        <time>2006-09-18T19:11:44Z</time>
      </trkpt>
      <trkpt lat="24.985927557572722" lon="-80.415289951488376">
        <ele>3.021240234375</ele>
        <time>2006-09-18T19:12:14Z</time>
      </trkpt>
      <trkpt lat="24.985952787101269" lon="-80.4152921307832">
        <ele>3.501953125</ele>
        <time>2006-09-18T19:12:44Z</time>
      </trkpt>
      <trkpt lat="24.985912134870887" lon="-80.415268493816257">
        <ele>3.501953125</ele>
        <time>2006-09-18T19:13:14Z</time>
      </trkpt>
      <trkpt lat="24.985833428800106" lon="-80.415147291496396">
        <ele>3.501953125</ele>
        <time>2006-09-18T19:13:44Z</time>
      </trkpt>
      <trkpt lat="24.985844325274229" lon="-80.415187440812588">
        <ele>2.06005859375</ele>
        <time>2006-09-18T19:14:14Z</time>
      </trkpt>
      <trkpt lat="24.985841223970056" lon="-80.415250137448311">
        <ele>2.5406494140625</ele>
        <time>2006-09-18T19:14:44Z</time>
      </trkpt>
      <trkpt lat="24.985844912007451" lon="-80.415266985073686">
        <ele>3.021240234375</ele>
        <time>2006-09-18T19:15:14Z</time>
      </trkpt>
      <trkpt lat="24.985870979726315" lon="-80.415233876556158">
        <ele>3.501953125</ele>
        <time>2006-09-18T19:15:44Z</time>
      </trkpt>
      <trkpt lat="24.985830076038837" lon="-80.415292466059327">
        <ele>3.501953125</ele>
        <time>2006-09-18T19:16:14Z</time>
      </trkpt>
      <trkpt lat="24.985842816531658" lon="-80.415280228480697">
        <ele>3.501953125</ele>
        <time>2006-09-18T19:16:44Z</time>
      </trkpt>
      <trkpt lat="24.985870392993093" lon="-80.415275534614921">
        <ele>2.5406494140625</ele>
        <time>2006-09-18T19:17:14Z</time>
      </trkpt>
    </trkseg>
  </trk>

  <trk>
    <name>18-SEP-06 72A</name>
    <extensions>
      <gpxx:TrackExtension>
        <gpxx:DisplayColor>DarkGray</gpxx:DisplayColor>
      </gpxx:TrackExtension>
    </extensions>
    <trkseg>
      <trkpt lat="24.986220085993409" lon="-80.415145447477698">
        <ele>37.628662109375</ele>
        <time>2006-09-18T17:51:05Z</time>
      </trkpt>
      <trkpt lat="24.985911883413792" lon="-80.41527989320457">
        <ele>1.579345703125</ele>
        <time>2006-09-18T17:55:06Z</time>
      </trkpt>
      <trkpt lat="24.985945913940668" lon="-80.415235636755824">
        <ele>0.6180419921875</ele>
        <time>2006-09-18T17:58:25Z</time>
      </trkpt>
      <trkpt lat="24.985952032729983" lon="-80.415241168811917">
        <ele>-0.3433837890625</ele>
        <time>2006-09-18T18:02:06Z</time>
      </trkpt>
      <trkpt lat="24.985870141535997" lon="-80.415141088888049">
        <ele>-0.3433837890625</ele>
        <time>2006-09-18T18:02:45Z</time>
      </trkpt>
      <trkpt lat="24.985897550359368" lon="-80.415152153000236">
        <ele>-0.3433837890625</ele>
        <time>2006-09-18T18:04:00Z</time>
      </trkpt>
      <trkpt lat="24.985848348587751" lon="-80.415148716419935">
        <ele>0.137451171875</ele>
        <time>2006-09-18T18:04:51Z</time>
      </trkpt>
      <trkpt lat="24.985715160146356" lon="-80.415197163820267">
        <ele>0.6180419921875</ele>
        <time>2006-09-18T18:05:21Z</time>
      </trkpt>
      <trkpt lat="24.985552802681923" lon="-80.415143603459001">
        <ele>0.6180419921875</ele>
        <time>2006-09-18T18:05:59Z</time>
      </trkpt>
      <trkpt lat="24.985422883182764" lon="-80.415003709495068">
        <ele>1.0986328125</ele>
        <time>2006-09-18T18:06:39Z</time>
      </trkpt>
      <trkpt lat="24.985313834622502" lon="-80.414837580174208">
        <ele>2.06005859375</ele>
        <time>2006-09-18T18:07:19Z</time>
      </trkpt>
      <trkpt lat="24.985235212370753" lon="-80.414875466376543">
        <ele>2.06005859375</ele>
        <time>2006-09-18T18:07:51Z</time>
      </trkpt>
      <trkpt lat="24.985336801037192" lon="-80.415029358118773">
        <ele>1.0986328125</ele>
        <time>2006-09-18T18:08:17Z</time>
      </trkpt>
      <trkpt lat="24.985414249822497" lon="-80.415186267346144">
        <ele>0.6180419921875</ele>
        <time>2006-09-18T18:08:42Z</time>
      </trkpt>
      <trkpt lat="24.985507288947701" lon="-80.415298752486706">
        <ele>0.137451171875</ele>
        <time>2006-09-18T18:09:25Z</time>
      </trkpt>
      <trkpt lat="24.985633017495275" lon="-80.415391875430942">
        <ele>0.137451171875</ele>
        <time>2006-09-18T18:10:02Z</time>
      </trkpt>
      <trkpt lat="24.985745083540678" lon="-80.415427414700389">
        <ele>-0.3433837890625</ele>
        <time>2006-09-18T18:10:42Z</time>
      </trkpt>
      <trkpt lat="24.985685655847192" lon="-80.415274444967508">
        <ele>1.579345703125</ele>
        <time>2006-09-18T18:11:21Z</time>
      </trkpt>
      <trkpt lat="24.985745921730995" lon="-80.415169335901737">
        <ele>1.0986328125</ele>
        <time>2006-09-18T18:12:01Z</time>
      </trkpt>
      <trkpt lat="24.985873829573393" lon="-80.415240498259664">
        <ele>0.6180419921875</ele>
        <time>2006-09-18T18:12:39Z</time>
      </trkpt>
      <trkpt lat="24.985967120155692" lon="-80.415256256237626">
        <ele>0.6180419921875</ele>
        <time>2006-09-18T18:13:36Z</time>
      </trkpt>
      <trkpt lat="24.986083628609776" lon="-80.415241839364171">
        <ele>0.137451171875</ele>
        <time>2006-09-18T18:14:17Z</time>
      </trkpt>
      <trkpt lat="24.986238023266196" lon="-80.415285592898726">
        <ele>0.137451171875</ele>
        <time>2006-09-18T18:14:48Z</time>
      </trkpt>
      <trkpt lat="24.986366517841816" lon="-80.415315432474017">
        <ele>0.137451171875</ele>
        <time>2006-09-18T18:15:32Z</time>
      </trkpt>
      <trkpt lat="24.986466011032462" lon="-80.415390199050307">
        <ele>0.6180419921875</ele>
        <time>2006-09-18T18:16:03Z</time>
      </trkpt>
      <trkpt lat="24.986535580828786" lon="-80.415563201531768">
        <ele>0.6180419921875</ele>
        <time>2006-09-18T18:16:29Z</time>
      </trkpt>
      <trkpt lat="24.986618729308248" lon="-80.415725223720074">
        <ele>0.6180419921875</ele>
        <time>2006-09-18T18:16:56Z</time>
      </trkpt>
      <trkpt lat="24.986742613837123" lon="-80.415834104642272">
        <ele>0.6180419921875</ele>
        <time>2006-09-18T18:17:23Z</time>
      </trkpt>
      <trkpt lat="24.986783349886537" lon="-80.415972406044602">
        <ele>0.137451171875</ele>
        <time>2006-09-18T18:18:24Z</time>
      </trkpt>
      <trkpt lat="24.986887872219086" lon="-80.416115736588836">
        <ele>0.6180419921875</ele>
        <time>2006-09-18T18:18:49Z</time>
      </trkpt>
      <trkpt lat="24.987004129216075" lon="-80.41625177487731">
[truncated: 209,924 more chars]
