# Supplementary material for: Reef-scale trends in Florida Acropora spp. abundance and the effects of population enhancement
Source: PeerJ. 2016 Sep 29;4:e2523. doi: 10.7717/peerj.2523 (PMC5047146; doi:10.7717/peerj.2523)
Supplement: Supplemental Information 1 [file peerj-04-2523-s001.zip › 2007Tracks.gpx]

<?xml version="1.0" encoding="utf-8"?><gpx creator="Garmin Desktop App" version="1.1" xsi:schemaLocation="http://www.topografix.com/GPX/1/1 http://www.topografix.com/GPX/1/1/gpx.xsd http://www.garmin.com/xmlschemas/WaypointExtension/v1 http://www8.garmin.com/xmlschemas/WaypointExtensionv1.xsd http://www.garmin.com/xmlschemas/TrackPointExtension/v1 http://www.garmin.com/xmlschemas/TrackPointExtensionv1.xsd http://www.garmin.com/xmlschemas/GpxExtensions/v3 http://www8.garmin.com/xmlschemas/GpxExtensionsv3.xsd http://www.garmin.com/xmlschemas/ActivityExtension/v1 http://www8.garmin.com/xmlschemas/ActivityExtensionv1.xsd http://www.garmin.com/xmlschemas/AdventuresExtensions/v1 http://www8.garmin.com/xmlschemas/AdventuresExtensionv1.xsd http://www.garmin.com/xmlschemas/PressureExtension/v1 http://www.garmin.com/xmlschemas/PressureExtensionv1.xsd http://www.garmin.com/xmlschemas/TripExtensions/v1 http://www.garmin.com/xmlschemas/TripExtensionsv1.xsd" xmlns="http://www.topografix.com/GPX/1/1" xmlns:xsi="http://www.w3.org/2001/XMLSchema-instance" xmlns:wptx1="http://www.garmin.com/xmlschemas/WaypointExtension/v1" xmlns:gpxtrx="http://www.garmin.com/xmlschemas/GpxExtensions/v3" xmlns:gpxtpx="http://www.garmin.com/xmlschemas/TrackPointExtension/v1" xmlns:gpxx="http://www.garmin.com/xmlschemas/GpxExtensions/v3" xmlns:trp="http://www.garmin.com/xmlschemas/TripExtensions/v1" xmlns:adv="http://www.garmin.com/xmlschemas/AdventuresExtensions/v1" xmlns:prs="http://www.garmin.com/xmlschemas/PressureExtension/v1">

  <metadata>
    <link href="http://www.garmin.com">
      <text>Garmin International</text>
    </link>
    <time>2015-12-16T21:55:20Z</time>
    <bounds maxlat="25.140152396634221" maxlon="-80.294222580268979" minlat="25.03284215927124" minlon="-80.350858429446816" />
  </metadata>

  <trk>
    <name>05-JUL-07 76C</name>
    <extensions>
      <gpxx:TrackExtension>
        <gpxx:DisplayColor>DarkGray</gpxx:DisplayColor>
      </gpxx:TrackExtension>
    </extensions>
    <trkseg>
      <trkpt lat="25.104188919067383" lon="-80.342803001403809">
        <ele>3.982666015625</ele>
      </trkpt>
      <trkpt lat="25.103781223297119" lon="-80.343232154846191">
        <ele>3.982666015625</ele>
      </trkpt>
      <trkpt lat="25.103673934936523" lon="-80.343382358551025">
        <ele>3.021240234375</ele>
      </trkpt>
      <trkpt lat="25.103716850280762" lon="-80.343575477600098">
        <ele>2.5406494140625</ele>
      </trkpt>
      <trkpt lat="25.103824138641357" lon="-80.343618392944336">
        <ele>2.06005859375</ele>
      </trkpt>
      <trkpt lat="25.103995800018311" lon="-80.343661308288574">
        <ele>3.021240234375</ele>
      </trkpt>
      <trkpt lat="25.104124546051025" lon="-80.343704223632813">
        <ele>1.579345703125</ele>
      </trkpt>
      <trkpt lat="25.104274749755859" lon="-80.343704223632813">
        <ele>-4.6693115234375</ele>
      </trkpt>
      <trkpt lat="25.104317665100098" lon="-80.343704223632813">
        <ele>-5.6304931640625</ele>
      </trkpt>
      <trkpt lat="25.104403495788574" lon="-80.34376859664917">
        <ele>-11.879150390625</ele>
      </trkpt>
      <trkpt lat="25.104403495788574" lon="-80.343725681304932">
        <ele>-4.1885986328125</ele>
      </trkpt>
      <trkpt lat="25.104360580444336" lon="-80.343575477600098">
        <ele>-0.8240966796875</ele>
      </trkpt>
      <trkpt lat="25.104231834411621" lon="-80.343554019927979">
        <ele>-6.5919189453125</ele>
      </trkpt>
      <trkpt lat="25.104167461395264" lon="-80.343425273895264">
        <ele>-9.475830078125</ele>
      </trkpt>
      <trkpt lat="25.104296207427979" lon="-80.343382358551025">
        <ele>-11.3984375</ele>
      </trkpt>
      <trkpt lat="25.104188919067383" lon="-80.34351110458374">
        <ele>-5.14990234375</ele>
      </trkpt>
      <trkpt lat="25.10425329208374" lon="-80.343382358551025">
        <ele>-0.3433837890625</ele>
      </trkpt>
      <trkpt lat="25.104167461395264" lon="-80.343339443206787">
        <ele>-4.6693115234375</ele>
      </trkpt>
      <trkpt lat="25.104103088378906" lon="-80.34351110458374">
        <ele>-4.1885986328125</ele>
      </trkpt>
      <trkpt lat="25.104081630706787" lon="-80.343682765960693">
        <ele>-1.3046875</ele>
      </trkpt>
      <trkpt lat="25.104038715362549" lon="-80.343811511993408">
        <ele>2.5406494140625</ele>
      </trkpt>
      <trkpt lat="25.103867053985596" lon="-80.343875885009766">
        <ele>4.94384765625</ele>
      </trkpt>
      <trkpt lat="25.103716850280762" lon="-80.34400463104248">
        <ele>2.06005859375</ele>
      </trkpt>
      <trkpt lat="25.103673934936523" lon="-80.344562530517578">
        <ele>5.424560546875</ele>
      </trkpt>
      <trkpt lat="25.103373527526855" lon="-80.344455242156982">
        <ele>4.94384765625</ele>
      </trkpt>
      <trkpt lat="25.103201866149902" lon="-80.344433784484863">
        <ele>-8.033935546875</ele>
      </trkpt>
      <trkpt lat="25.103051662445068" lon="-80.344433784484863">
        <ele>-0.8240966796875</ele>
      </trkpt>
      <trkpt lat="25.102729797363281" lon="-80.344541072845459">
        <ele>1.0986328125</ele>
      </trkpt>
      <trkpt lat="25.102579593658447" lon="-80.344583988189697">
        <ele>-1.7852783203125</ele>
      </trkpt>
      <trkpt lat="25.102450847625732" lon="-80.344541072845459">
        <ele>-0.8240966796875</ele>
      </trkpt>
      <trkpt lat="25.102343559265137" lon="-80.343832969665527">
        <ele>0.137451171875</ele>
      </trkpt>
      <trkpt lat="25.102450847625732" lon="-80.343704223632813">
        <ele>2.06005859375</ele>
      </trkpt>
      <trkpt lat="25.102622509002686" lon="-80.343661308288574">
        <ele>2.5406494140625</ele>
      </trkpt>
      <trkpt lat="25.102965831756592" lon="-80.343682765960693">
        <ele>1.579345703125</ele>
      </trkpt>
      <trkpt lat="25.103137493133545" lon="-80.343747138977051">
        <ele>2.06005859375</ele>
      </trkpt>
      <trkpt lat="25.103287696838379" lon="-80.343832969665527">
        <ele>2.06005859375</ele>
      </trkpt>
      <trkpt lat="25.103545188903809" lon="-80.344090461730957">
        <ele>1.579345703125</ele>
      </trkpt>
      <trkpt lat="25.103738307952881" lon="-80.344369411468506">
        <ele>3.021240234375</ele>
      </trkpt>
      <trkpt lat="25.103738307952881" lon="-80.344562530517578">
        <ele>3.021240234375</ele>
      </trkpt>
      <trkpt lat="25.103652477264404" lon="-80.344712734222412">
        <ele>3.021240234375</ele>
      </trkpt>
      <trkpt lat="25.103566646575928" lon="-80.344583988189697">
        <ele>0.6180419921875</ele>
      </trkpt>
      <trkpt lat="25.103545188903809" lon="-80.344412326812744">
        <ele>0.6180419921875</ele>
      </trkpt>
      <trkpt lat="25.103609561920166" lon="-80.344219207763672">
        <ele>0.137451171875</ele>
      </trkpt>
      <trkpt lat="25.103759765625" lon="-80.344111919403076">
        <ele>0.137451171875</ele>
      </trkpt>
      <trkpt lat="25.103909969329834" lon="-80.344154834747314">
        <ele>1.0986328125</ele>
      </trkpt>
      <trkpt lat="25.104081630706787" lon="-80.344283580780029">
        <ele>3.021240234375</ele>
      </trkpt>
      <trkpt lat="25.103995800018311" lon="-80.344347953796387">
        <ele>3.501953125</ele>
      </trkpt>
      <trkpt lat="25.103995800018311" lon="-80.344197750091553">
        <ele>3.982666015625</ele>
      </trkpt>
      <trkpt lat="25.103931427001953" lon="-80.3440260887146">
        <ele>-0.3433837890625</ele>
      </trkpt>
      <trkpt lat="25.103845596313477" lon="-80.343875885009766">
        <ele>1.579345703125</ele>
      </trkpt>
      <trkpt lat="25.103716850280762" lon="-80.343747138977051">
        <ele>3.021240234375</ele>
      </trkpt>
      <trkpt lat="25.103609561920166" lon="-80.343704223632813">
        <ele>3.021240234375</ele>
      </trkpt>
      <trkpt lat="25.103609561920166" lon="-80.343875885009766">
        <ele>4.4632568359375</ele>
      </trkpt>
      <trkpt lat="25.103673934936523" lon="-80.344047546386719">
        <ele>3.021240234375</ele>
      </trkpt>
      <trkpt lat="25.103609561920166" lon="-80.344176292419434">
        <ele>3.021240234375</ele>
      </trkpt>
      <trkpt lat="25.103480815887451" lon="-80.343832969665527">
        <ele>3.982666015625</ele>
      </trkpt>
      <trkpt lat="25.103330612182617" lon="-80.34376859664917">
        <ele>3.982666015625</ele>
      </trkpt>
      <trkpt lat="25.103330612182617" lon="-80.343918800354004">
        <ele>4.4632568359375</ele>
      </trkpt>
      <trkpt lat="25.10326623916626" lon="-80.344069004058838">
        <ele>3.982666015625</ele>
      </trkpt>
      <trkpt lat="25.103116035461426" lon="-80.3440260887146">
        <ele>4.4632568359375</ele>
      </trkpt>
      <trkpt lat="25.102965831756592" lon="-80.343918800354004">
        <ele>4.94384765625</ele>
      </trkpt>
      <trkpt lat="25.102686882019043" lon="-80.343747138977051">
        <ele>4.4632568359375</ele>
      </trkpt>
      <trkpt lat="25.102536678314209" lon="-80.343747138977051">
        <ele>3.982666015625</ele>
      </trkpt>
      <trkpt lat="25.102450847625732" lon="-80.343897342681885">
        <ele>4.4632568359375</ele>
      </trkpt>
      <trkpt lat="25.102450847625732" lon="-80.344069004058838">
        <ele>3.982666015625</ele>
      </trkpt>
      <trkpt lat="25.102407932281494" lon="-80.34426212310791">
        <ele>4.4632568359375</ele>
      </trkpt>
      <trkpt lat="25.102279186248779" lon="-80.34426212310791">
        <ele>4.4632568359375</ele>
      </trkpt>
      <trkpt lat="25.102128982543945" lon="-80.344197750091553">
        <ele>3.982666015625</ele>
      </trkpt>
      <trkpt lat="25.102064609527588" lon="-80.344347953796387">
        <ele>4.4632568359375</ele>
      </trkpt>
      <trkpt lat="25.102236270904541" lon="-80.344669818878174">
        <ele>4.94384765625</ele>
      </trkpt>
      <trkpt lat="25.102300643920898" lon="-80.344841480255127">
        <ele>4.94384765625</ele>
      </trkpt>
      <trkpt lat="25.102322101593018" lon="-80.345034599304199">
        <ele>3.982666015625</ele>
      </trkpt>
      <trkpt lat="25.102300643920898" lon="-80.345206260681152">
        <ele>4.94384765625</ele>
      </trkpt>
      <trkpt lat="25.10225772857666" lon="-80.345399379730225">
        <ele>-2.2659912109375</ele>
      </trkpt>
      <trkpt lat="25.102193355560303" lon="-80.34576416015625">
        <ele>1.0986328125</ele>
      </trkpt>
      <trkpt lat="25.102579593658447" lon="-80.345785617828369">
        <ele>1.579345703125</ele>
      </trkpt>
      <trkpt lat="25.102665424346924" lon="-80.345742702484131">
        <ele>1.579345703125</ele>
      </trkpt>
      <trkpt lat="25.102794170379639" lon="-80.345849990844727">
        <ele>3.501953125</ele>
      </trkpt>
      <trkpt lat="25.102729797363281" lon="-80.345957279205322">
        <ele>3.501953125</ele>
      </trkpt>
      <trkpt lat="25.102579593658447" lon="-80.345828533172607">
        <ele>3.982666015625</ele>
      </trkpt>
      <trkpt lat="25.10225772857666" lon="-80.345742702484131">
        <ele>4.94384765625</ele>
      </trkpt>
      <trkpt lat="25.102107524871826" lon="-80.345678329467773">
        <ele>5.424560546875</ele>
      </trkpt>
      <trkpt lat="25.101785659790039" lon="-80.345528125762939">
        <ele>3.501953125</ele>
      </trkpt>
      <trkpt lat="25.101656913757324" lon="-80.345420837402344">
        <ele>3.982666015625</ele>
      </trkpt>
      <trkpt lat="25.101549625396729" lon="-80.34527063369751">
        <ele>4.94384765625</ele>
      </trkpt>
      <trkpt lat="25.10150671005249" lon="-80.345077514648437">
        <ele>2.5406494140625</ele>
      </trkpt>
      <trkpt lat="25.101528167724609" lon="-80.344927310943604">
        <ele>0.6180419921875</ele>
      </trkpt>
      <trkpt lat="25.101635456085205" lon="-80.34477710723877">
        <ele>-2.7467041015625</ele>
      </trkpt>
      <trkpt lat="25.101721286773682" lon="-80.344626903533936">
        <ele>-0.3433837890625</ele>
      </trkpt>
      <trkpt lat="25.10176420211792" lon="-80.344433784484863">
        <ele>5.424560546875</ele>
      </trkpt>
      <trkpt lat="25.101871490478516" lon="-80.344047546386719">
        <ele>4.4632568359375</ele>
      </trkpt>
      <trkpt lat="25.101957321166992" lon="-80.343897342681885">
        <ele>3.021240234375</ele>
      </trkpt>
      <trkpt lat="25.102193355560303" lon="-80.343618392944336">
        <ele>3.501953125</ele>
      </trkpt>
      <trkpt lat="25.102343559265137" lon="-80.343554019927979">
        <ele>6.3858642578125</ele>
      </trkpt>
      <trkpt lat="25.102493762969971" lon="-80.343639850616455">
        <ele>4.94384765625</ele>
      </trkpt>
      <trkpt lat="25.102450847625732" lon="-80.344219207763672">
        <ele>4.4632568359375</ele>
      </trkpt>
      <trkpt lat="25.102472305297852" lon="-80.344412326812744">
        <ele>3.982666015625</ele>
      </trkpt>
      <trkpt lat="25.102558135986328" lon="-80.34477710723877">
        <ele>-4.1885986328125</ele>
      </trkpt>
      <trkpt lat="25.102643966674805" lon="-80.345120429992676">
        <ele>-2.2659912109375</ele>
      </trkpt>
      <trkpt lat="25.1027512550354" lon="-80.345163345336914">
        <ele>-2.7467041015625</ele>
      </trkpt>
      <trkpt lat="25.102858543395996" lon="-80.345163345336914">
        <ele>1.0986328125</ele>
      </trkpt>
      <trkpt lat="25.102944374084473" lon="-80.345313549041748">
        <ele>0.137451171875</ele>
      </trkpt>
      <trkpt lat="25.102944374084473" lon="-80.34550666809082">
        <ele>4.4632568359375</ele>
      </trkpt>
      <trkpt lat="25.102665424346924" lon="-80.346086025238037">
        <ele>3.501953125</ele>
      </trkpt>
      <trkpt lat="25.10277271270752" lon="-80.346193313598633">
        <ele>2.06005859375</ele>
      </trkpt>
      <trkpt lat="25.102944374084473" lon="-80.346236228942871">
        <ele>5.424560546875</ele>
      </trkpt>
      <trkpt lat="25.103116035461426" lon="-80.34625768661499">
        <ele>2.06005859375</ele>
      </trkpt>
      <trkpt lat="25.103309154510498" lon="-80.346236228942871">
        <ele>2.5406494140625</ele>
      </trkpt>
      <trkpt lat="25.103459358215332" lon="-80.346171855926514">
        <ele>3.021240234375</ele>
      </trkpt>
      <trkpt lat="25.103588104248047" lon="-80.346043109893799">
        <ele>3.501953125</ele>
      </trkpt>
      <trkpt lat="25.103673934936523" lon="-80.345935821533203">
        <ele>4.4632568359375</ele>
      </trkpt>
      <trkpt lat="25.103909969329834" lon="-80.345935821533203">
        <ele>0.137451171875</ele>
      </trkpt>
      <trkpt lat="25.103952884674072" lon="-80.345871448516846">
        <ele>3.501953125</ele>
      </trkpt>
      <trkpt lat="25.103673934936523" lon="-80.345571041107178">
        <ele>3.501953125</ele>
      </trkpt>
      <trkpt lat="25.103459358215332" lon="-80.345656871795654">
        <ele>3.501953125</ele>
      </trkpt>
      <trkpt lat="25.10326623916626" lon="-80.345635414123535">
        <ele>3.021240234375</ele>
      </trkpt>
      <trkpt lat="25.103330612182617" lon="-80.345528125762939">
        <ele>4.94384765625</ele>
      </trkpt>
      <trkpt lat="25.103073120117188" lon="-80.345141887664795">
        <ele>5.9052734375</ele>
      </trkpt>
      <trkpt lat="25.102601051330566" lon="-80.344369411468506">
        <ele>5.424560546875</ele>
      </trkpt>
      <trkpt lat="25.102536678314209" lon="-80.344240665435791">
        <ele>4.4632568359375</ele>
      </trkpt>
      <trkpt lat="25.103738307952881" lon="-80.345399379730225">
        <ele>3.982666015625</ele>
      </trkpt>
      <trkpt lat="25.103588104248047" lon="-80.345377922058105">
        <ele>5.424560546875</ele>
      </trkpt>
      <trkpt lat="25.103459358215332" lon="-80.345249176025391">
        <ele>3.982666015625</ele>
      </trkpt>
      <trkpt lat="25.103373527526855" lon="-80.345077514648437">
        <ele>3.982666015625</ele>
      </trkpt>
      <trkpt lat="25.103223323822021" lon="-80.344734191894531">
        <ele>4.4632568359375</ele>
      </trkpt>
      <trkpt lat="25.103158950805664" lon="-80.344648361206055">
        <ele>4.94384765625</ele>
      </trkpt>
      <trkpt lat="25.103051662445068" lon="-80.344433784484863">
        <ele>2.06005859375</ele>
      </trkpt>
      <trkpt lat="25.103094577789307" lon="-80.344305038452148">
        <ele>1.579345703125</ele>
      </trkpt>
      <trkpt lat="25.10326623916626" lon="-80.344240665435791">
        <ele>1.579345703125</ele>
      </trkpt>
      <trkpt lat="25.103459358215332" lon="-80.344326496124268">
        <ele>0.6180419921875</ele>
      </trkpt>
      <trkpt lat="25.103609561920166" lon="-80.344433784484863">
        <ele>1.0986328125</ele>
      </trkpt>
      <trkpt lat="25.103845596313477" lon="-80.344691276550293">
        <ele>0.6180419921875</ele>
      </trkpt>
      <trkpt lat="25.103974342346191" lon="-80.344820022583008">
        <ele>2.06005859375</ele>
      </trkpt>
      <trkpt lat="25.104103088378906" lon="-80.345184803009033">
        <ele>2.5406494140625</ele>
      </trkpt>
      <trkpt lat="25.104146003723145" lon="-80.345549583435059">
        <ele>3.982666015625</ele>
      </trkpt>
      <trkpt lat="25.104103088378906" lon="-80.345742702484131">
        <ele>3.501953125</ele>
      </trkpt>
      <trkpt lat="25.10401725769043" lon="-80.345892906188965">
        <ele>2.5406494140625</ele>
      </trkpt>
      <trkpt lat="25.103394985198975" lon="-80.346128940582275">
        <ele>3.021240234375</ele>
      </trkpt>
      <trkpt lat="25.103309154510498" lon="-80.34625768661499">
        <ele>3.501953125</ele>
      </trkpt>
      <trkpt lat="25.103373527526855" lon="-80.346429347991943">
        <ele>3.021240234375</ele>
      </trkpt>
      <trkpt lat="25.10350227355957" lon="-80.346536636352539">
        <ele>2.5406494140625</ele>
      </trkpt>
      <trkpt lat="25.103673934936523" lon="-80.346450805664063">
        <ele>2.06005859375</ele>
      </trkpt>
      <trkpt lat="25.103824138641357" lon="-80.346322059631348">
        <ele>1.579345703125</ele>
      </trkpt>
      <trkpt lat="25.104081630706787" lon="-80.346086025238037">
        <ele>3.021240234375</ele>
      </trkpt>
      <trkpt lat="25.104210376739502" lon="-80.345957279205322">
        <ele>2.06005859375</ele>
      </trkpt>
      <trkpt lat="25.104467868804932" lon="-80.345699787139893">
        <ele>3.982666015625</ele>
      </trkpt>
      <trkpt lat="25.104553699493408" lon="-80.345571041107178">
        <ele>0.137451171875</ele>
      </trkpt>
    </trkseg>
  </trk>

  <trk>
    <name>05-JUL-07 76D</name>
    <extensions>
      <gpxx:TrackExtension>
        <gpxx:DisplayColor>DarkGray</gpxx:DisplayColor>
      </gpxx:TrackExtension>
    </extensions>
    <trkseg>
      <trkpt lat="25.104786129668355" lon="-80.345332995057106" />
      <trkpt lat="25.105953896418214" lon="-80.343123273923993" />
      <trkpt lat="25.106007792055607" lon="-80.343112293630838" />
      <trkpt lat="25.10595615953207" lon="-80.343120507895947">
        <ele>8.30859375</ele>
        <time>2007-07-05T19:58:25Z</time>
      </trkpt>
      <trkpt lat="25.106369974091649" lon="-80.343069210648537">
        <ele>8.30859375</ele>
        <time>2007-07-05T19:58:35Z</time>
      </trkpt>
      <trkpt lat="25.106408027932048" lon="-80.342883300036192">
        <ele>8.30859375</ele>
        <time>2007-07-05T19:58:46Z</time>
      </trkpt>
      <trkpt lat="25.106449937447906" lon="-80.342694791033864">
        <ele>8.7891845703125</ele>
        <time>2007-07-05T19:58:58Z</time>
      </trkpt>
      <trkpt lat="25.106459408998489" lon="-80.342499408870935">
        <ele>7.827880859375</ele>
        <time>2007-07-05T19:59:12Z</time>
      </trkpt>
      <trkpt lat="25.106488410383463" lon="-80.342308888211846">
        <ele>7.827880859375</ele>
        <time>2007-07-05T19:59:26Z</time>
      </trkpt>
      <trkpt lat="25.10651565156877" lon="-80.342124905437231">
        <ele>11.1925048828125</ele>
        <time>2007-07-05T19:59:40Z</time>
      </trkpt>
      <trkpt lat="25.106576001271605" lon="-80.34196313470602">
        <ele>11.1925048828125</ele>
        <time>2007-07-05T19:59:57Z</time>
      </trkpt>
      <trkpt lat="25.106609025970101" lon="-80.342281647026539">
        <ele>11.6732177734375</ele>
        <time>2007-07-05T20:00:16Z</time>
      </trkpt>
      <trkpt lat="25.10665194131434" lon="-80.342543246224523">
        <ele>11.1925048828125</ele>
        <time>2007-07-05T20:00:31Z</time>
      </trkpt>
      <trkpt lat="25.106790158897638" lon="-80.342723960056901">
        <ele>10.231201171875</ele>
        <time>2007-07-05T20:00:48Z</time>
      </trkpt>
      <trkpt lat="25.106872888281941" lon="-80.342860668897629">
        <ele>10.231201171875</ele>
        <time>2007-07-05T20:01:02Z</time>
      </trkpt>
      <trkpt lat="25.10681563988328" lon="-80.342942392453551">
        <ele>10.231201171875</ele>
        <time>2007-07-05T20:01:28Z</time>
      </trkpt>
      <trkpt lat="25.106663424521685" lon="-80.342929065227509">
        <ele>9.7506103515625</ele>
        <time>2007-07-05T20:01:46Z</time>
      </trkpt>
      <trkpt lat="25.106608774513006" lon="-80.343094356358051">
        <ele>9.7506103515625</ele>
        <time>2007-07-05T20:02:03Z</time>
      </trkpt>
      <trkpt lat="25.106700053438544" lon="-80.343251265585423">
        <ele>8.7891845703125</ele>
        <time>2007-07-05T20:02:17Z</time>
      </trkpt>
      <trkpt lat="25.106807174161077" lon="-80.343402558937669">
        <ele>8.7891845703125</ele>
        <time>2007-07-05T20:02:32Z</time>
      </trkpt>
      <trkpt lat="25.106920413672924" lon="-80.343528874218464">
        <ele>8.7891845703125</ele>
        <time>2007-07-05T20:02:44Z</time>
      </trkpt>
      <trkpt lat="25.107089057564735" lon="-80.343471542000771">
        <ele>7.827880859375</ele>
        <time>2007-07-05T20:02:57Z</time>
      </trkpt>
      <trkpt lat="25.10716256685555" lon="-80.343284541741014">
        <ele>7.827880859375</ele>
        <time>2007-07-05T20:03:10Z</time>
      </trkpt>
      <trkpt lat="25.107180085033178" lon="-80.343083208426833">
        <ele>8.30859375</ele>
        <time>2007-07-05T20:03:23Z</time>
      </trkpt>
      <trkpt lat="25.107182348147035" lon="-80.342880869284272">
        <ele>7.34716796875</ele>
        <time>2007-07-05T20:03:36Z</time>
      </trkpt>
      <trkpt lat="25.107208332046866" lon="-80.342690013349056">
        <ele>7.827880859375</ele>
        <time>2007-07-05T20:03:49Z</time>
      </trkpt>
      <trkpt lat="25.107253259047866" lon="-80.342500498518348">
        <ele>7.34716796875</ele>
        <time>2007-07-05T20:04:02Z</time>
      </trkpt>
      <trkpt lat="25.107309753075242" lon="-80.342324730008841">
        <ele>7.34716796875</ele>
        <time>2007-07-05T20:04:14Z</time>
      </trkpt>
      <trkpt lat="25.107366414740682" lon="-80.342147620394826">
        <ele>6.3858642578125</ele>
        <time>2007-07-05T20:04:26Z</time>
      </trkpt>
      <trkpt lat="25.107419639825821" lon="-80.341968582943082">
        <ele>6.3858642578125</ele>
        <time>2007-07-05T20:04:38Z</time>
      </trkpt>
      <trkpt lat="25.107453083619475" lon="-80.341785019263625">
        <ele>6.3858642578125</ele>
        <time>2007-07-05T20:04:51Z</time>
      </trkpt>
      <trkpt lat="25.107486946508288" lon="-80.341593995690346">
        <ele>6.3858642578125</ele>
        <time>2007-07-05T20:05:04Z</time>
      </trkpt>
      <trkpt lat="25.107499016448855" lon="-80.341409677639604">
        <ele>5.9052734375</ele>
        <time>2007-07-05T20:05:17Z</time>
      </trkpt>
      <trkpt lat="25.107456687837839" lon="-80.341223515570164">
        <ele>5.9052734375</ele>
        <time>2007-07-05T20:05:31Z</time>
      </trkpt>
      <trkpt lat="25.107306987047195" lon="-80.341161992400885">
        <ele>5.9052734375</ele>
        <time>2007-07-05T20:05:48Z</time>
      </trkpt>
      <trkpt lat="25.107244625687599" lon="-80.34133960492909">
        <ele>6.866455078125</ele>
        <time>2007-07-05T20:06:08Z</time>
      </trkpt>
      <trkpt lat="25.107153262943029" lon="-80.3414686024189">
        <ele>6.3858642578125</ele>
        <time>2007-07-05T20:06:25Z</time>
      </trkpt>
      <trkpt lat="25.10704237036407" lon="-80.341601204127073">
        <ele>6.866455078125</ele>
        <time>2007-07-05T20:06:42Z</time>
      </trkpt>
      <trkpt lat="25.107035581022501" lon="-80.34179063513875">
        <ele>6.866455078125</ele>
        <time>2007-07-05T20:07:01Z</time>
      </trkpt>
      <trkpt lat="25.106953606009483" lon="-80.341955758631229">
        <ele>7.827880859375</ele>
        <time>2007-07-05T20:07:20Z</time>
      </trkpt>
      <trkpt lat="25.106851346790791" lon="-80.342113338410854">
        <ele>7.827880859375</ele>
        <time>2007-07-05T20:07:38Z</time>
      </trkpt>
      <trkpt lat="25.1067765802145" lon="-80.342287346720695">
        <ele>8.30859375</ele>
        <time>2007-07-05T20:07:55Z</time>
      </trkpt>
      <trkpt lat="25.106703573837876" lon="-80.34246638417244">
        <ele>7.827880859375</ele>
        <time>2007-07-05T20:08:12Z</time>
      </trkpt>
      <trkpt lat="25.106620090082288" lon="-80.342628490179777">
        <ele>8.30859375</ele>
        <time>2007-07-05T20:08:29Z</time>
      </trkpt>
      <trkpt lat="25.10653861798346" lon="-80.34278254956007">
        <ele>7.827880859375</ele>
        <time>2007-07-05T20:08:45Z</time>
      </trkpt>
      <trkpt lat="25.10641791857779" lon="-80.342896040529013">
        <ele>8.7891845703125</ele>
        <time>2007-07-05T20:09:06Z</time>
      </trkpt>
      <trkpt lat="25.106490589678288" lon="-80.342782801017165">
        <ele>8.30859375</ele>
        <time>2007-07-05T20:10:10Z</time>
      </trkpt>
      <trkpt lat="25.106530068442225" lon="-80.342603009194136">
        <ele>6.866455078125</ele>
        <time>2007-07-05T20:10:31Z</time>
      </trkpt>
      <trkpt lat="25.106630316004157" lon="-80.342481806874275">
        <ele>9.2698974609375</ele>
        <time>2007-07-05T20:11:05Z</time>
      </trkpt>
      <trkpt lat="25.106993084773421" lon="-80.342489769682288">
        <ele>11.1925048828125</ele>
        <time>2007-07-05T20:11:33Z</time>
      </trkpt>
      <trkpt lat="25.10688847862184" lon="-80.342428749427199">
        <ele>10.7117919921875</ele>
        <time>2007-07-05T20:11:59Z</time>
      </trkpt>
      <trkpt lat="25.106888227164745" lon="-80.342575013637543">
        <ele>11.6732177734375</ele>
        <time>2007-07-05T20:12:28Z</time>
      </trkpt>
      <trkpt lat="25.106861153617501" lon="-80.342547353357077">
        <ele>8.7891845703125</ele>
        <time>2007-07-05T20:13:02Z</time>
      </trkpt>
      <trkpt lat="25.106755122542381" lon="-80.342464121058583">
        <ele>7.827880859375</ele>
        <time>2007-07-05T20:13:32Z</time>
      </trkpt>
      <trkpt lat="25.10685813613236" lon="-80.342446099966764">
        <ele>10.231201171875</ele>
        <time>2007-07-05T20:14:49Z</time>
      </trkpt>
      <trkpt lat="25.10674674063921" lon="-80.342526063323021">
        <ele>9.2698974609375</ele>
        <time>2007-07-05T20:15:21Z</time>
      </trkpt>
      <trkpt lat="25.106707848608494" lon="-80.342653719708323">
        <ele>8.7891845703125</ele>
        <time>2007-07-05T20:15:45Z</time>
      </trkpt>
      <trkpt lat="25.106599051505327" lon="-80.342784393578768">
        <ele>8.30859375</ele>
        <time>2007-07-05T20:16:03Z</time>
      </trkpt>
      <trkpt lat="25.106449769809842" lon="-80.3428621776402">
        <ele>8.30859375</ele>
        <time>2007-07-05T20:16:17Z</time>
      </trkpt>
      <trkpt lat="25.106459744274616" lon="-80.34303811378777">
        <ele>8.7891845703125</ele>
        <time>2007-07-05T20:16:36Z</time>
      </trkpt>
      <trkpt lat="25.106610786169767" lon="-80.343090165406466">
        <ele>8.30859375</ele>
        <time>2007-07-05T20:17:14Z</time>
      </trkpt>
      <trkpt lat="25.106765097007155" lon="-80.343037527054548">
        <ele>7.827880859375</ele>
        <time>2007-07-05T20:17:47Z</time>
      </trkpt>
      <trkpt lat="25.1068698707968" lon="-80.342877516523004">
        <ele>8.30859375</ele>
        <time>2007-07-05T20:18:05Z</time>
      </trkpt>
      <trkpt lat="25.106876073405147" lon="-80.342715494334698">
        <ele>8.7891845703125</ele>
        <time>2007-07-05T20:18:26Z</time>
      </trkpt>
      <trkpt lat="25.106674069538713" lon="-80.342630837112665">
        <ele>7.827880859375</ele>
        <time>2007-07-05T20:18:48Z</time>
      </trkpt>
      <trkpt lat="25.106657054275274" lon="-80.342437885701656">
        <ele>4.94384765625</ele>
        <time>2007-07-05T20:19:29Z</time>
      </trkpt>
      <trkpt lat="25.106511795893312" lon="-80.342342583462596">
        <ele>2.06005859375</ele>
        <time>2007-07-05T20:19:53Z</time>
      </trkpt>
      <trkpt lat="25.106482710689306" lon="-80.342487338930368">
        <ele>5.424560546875</ele>
        <time>2007-07-05T20:20:14Z</time>
      </trkpt>
      <trkpt lat="25.106428898870945" lon="-80.34266721457243">
        <ele>3.021240234375</ele>
        <time>2007-07-05T20:20:32Z</time>
      </trkpt>
      <trkpt lat="25.106402076780796" lon="-80.342853628098965">
        <ele>7.34716796875</ele>
        <time>2007-07-05T20:20:50Z</time>
      </trkpt>
      <trkpt lat="25.106463767588139" lon="-80.343021852895617">
        <ele>8.30859375</ele>
        <time>2007-07-05T20:21:06Z</time>
      </trkpt>
      <trkpt lat="25.106498971581459" lon="-80.343185467645526">
        <ele>7.827880859375</ele>
        <time>2007-07-05T20:21:22Z</time>
      </trkpt>
      <trkpt lat="25.106394030153751" lon="-80.343333827331662">
        <ele>7.827880859375</ele>
        <time>2007-07-05T20:21:45Z</time>
      </trkpt>
      <trkpt lat="25.106229577213526" lon="-80.343350423499942">
        <ele>7.827880859375</ele>
        <time>2007-07-05T20:22:04Z</time>
      </trkpt>
      <trkpt lat="25.106068728491664" lon="-80.343393003568053">
        <ele>8.30859375</ele>
        <time>2007-07-05T20:22:23Z</time>
      </trkpt>
      <trkpt lat="25.105980886146426" lon="-80.343259982764721">
        <ele>8.30859375</ele>
        <time>2007-07-05T20:22:39Z</time>
      </trkpt>
      <trkpt lat="25.106051797047257" lon="-80.343091674149036">
        <ele>7.827880859375</ele>
        <time>2007-07-05T20:22:50Z</time>
      </trkpt>
      <trkpt lat="25.106142153963447" lon="-80.342924203723669">
        <ele>7.827880859375</ele>
        <time>2007-07-05T20:23:02Z</time>
      </trkpt>
      <trkpt lat="25.106243491172791" lon="-80.342754051089287">
        <ele>8.30859375</ele>
        <time>2007-07-05T20:23:14Z</time>
      </trkpt>
      <trkpt lat="25.106386234983802" lon="-80.342655144631863">
        <ele>7.827880859375</ele>
        <time>2007-07-05T20:23:25Z</time>
      </trkpt>
      <trkpt lat="25.106553202494979" lon="-80.342640476301312">
        <ele>7.827880859375</ele>
        <time>2007-07-05T20:23:36Z</time>
      </trkpt>
      <trkpt lat="25.106667028740048" lon="-80.342743992805481">
        <ele>7.827880859375</ele>
        <time>2007-07-05T20:23:47Z</time>
      </trkpt>
      <trkpt lat="25.106757804751396" lon="-80.342898806557059">
        <ele>7.34716796875</ele>
        <time>2007-07-05T20:23:59Z</time>
      </trkpt>
      <trkpt lat="25.106826536357403" lon="-80.343068540096283">
        <ele>6.866455078125</ele>
        <time>2007-07-05T20:24:12Z</time>
      </trkpt>
      <trkpt lat="25.106743639335036" lon="-80.343237686902285">
        <ele>5.9052734375</ele>
        <time>2007-07-05T20:24:27Z</time>
      </trkpt>
      <trkpt lat="25.106636770069599" lon="-80.343374395743012">
        <ele>5.424560546875</ele>
        <time>2007-07-05T20:24:39Z</time>
      </trkpt>
      <trkpt lat="25.106643559411168" lon="-80.343566257506609">
        <ele>4.94384765625</ele>
        <time>2007-07-05T20:24:52Z</time>
      </trkpt>
      <trkpt lat="25.10675654746592" lon="-80.343706235289574">
        <ele>4.4632568359375</ele>
        <time>2007-07-05T20:25:18Z</time>
      </trkpt>
      <trkpt lat="25.106912618502975" lon="-80.34367622807622">
        <ele>2.5406494140625</ele>
        <time>2007-07-05T20:26:00Z</time>
      </trkpt>
      <trkpt lat="25.107099954038858" lon="-80.343574387952685">
        <ele>4.94384765625</ele>
        <time>2007-07-05T20:27:00Z</time>
      </trkpt>
      <trkpt lat="25.107267173007131" lon="-80.343454275280237">
        <ele>1.579345703125</ele>
        <time>2007-07-05T20:27:53Z</time>
      </trkpt>
    </trkseg>
  </trk>

  <trk>
    <name>05JUN2007-HS</name>
    <extensions>
      <gpxx:TrackExtension>
        <gpxx:DisplayColor>DarkGray</gpxx:DisplayColor>
      </gpxx:TrackExtension>
    </extensions>
    <trkseg>
      <trkpt lat="25.140038318932056" lon="-80.294445706531405">
        <ele>12.15380859375</ele>
        <time>2007-06-05T14:00:06Z</time>
      </trkpt>
      <trkpt lat="25.140073858201504" lon="-80.294489124789834">
        <ele>-1.3046875</ele>
        <time>2007-06-05T14:00:29Z</time>
      </trkpt>
      <trkpt lat="25.140152396634221" lon="-80.294535476714373">
        <ele>-1.3046875</ele>
        <time>2007-06-05T14:00:55Z</time>
      </trkpt>
      <trkpt lat="25.13996908441186" lon="-80.294539583846927">
        <ele>1.0986328125</ele>
        <time>2007-06-05T14:01:22Z</time>
      </trkpt>
      <trkpt lat="25.139966402202845" lon="-80.294592641294003">
        <ele>-0.3433837890625</ele>
        <time>2007-06-05T14:02:10Z</time>
      </trkpt>
      <trkpt lat="25.139962127432227" lon="-80.294643016532063">
        <ele>-0.3433837890625</ele>
        <time>2007-06-05T14:03:06Z</time>
      </trkpt>
      <trkpt lat="25.140002444386482" lon="-80.294641423970461">
        <ele>-0.8240966796875</ele>
        <time>2007-06-05T14:04:25Z</time>
      </trkpt>
      <trkpt lat="25.140002444386482" lon="-80.294714262709022">
        <ele>-0.3433837890625</ele>
        <time>2007-06-05T14:05:10Z</time>
      </trkpt>
      <trkpt lat="25.140041001141071" lon="-80.294757010415196">
        <ele>-0.8240966796875</ele>
        <time>2007-06-05T14:05:45Z</time>
      </trkpt>
      <trkpt lat="25.140077210962772" lon="-80.294822975993156">
        <ele>-0.8240966796875</ele>
        <time>2007-06-05T14:06:27Z</time>
      </trkpt>
      <trkpt lat="25.140078216791153" lon="-80.294872848317027">
        <ele>-1.3046875</ele>
        <time>2007-06-05T14:07:40Z</time>
      </trkpt>
      <trkpt lat="25.140053406357765" lon="-80.29476304538548">
        <ele>12.6343994140625</ele>
        <time>2007-06-05T14:07:59Z</time>
      </trkpt>
      <trkpt lat="25.139968749135733" lon="-80.294792549684644">
        <ele>13.1151123046875</ele>
        <time>2007-06-05T14:08:38Z</time>
      </trkpt>
      <trkpt lat="25.139986937865615" lon="-80.294951302930713">
        <ele>3.021240234375</ele>
        <time>2007-06-05T14:10:27Z</time>
      </trkpt>
      <trkpt lat="25.139917032793164" lon="-80.294790705665946">
        <ele>54.932373046875</ele>
        <time>2007-06-05T14:11:13Z</time>
      </trkpt>
      <trkpt lat="25.140014011412859" lon="-80.294861532747746">
        <ele>7.827880859375</ele>
        <time>2007-06-05T14:12:28Z</time>
      </trkpt>
      <trkpt lat="25.140020214021206" lon="-80.294835465028882">
        <ele>8.7891845703125</ele>
        <time>2007-06-05T14:13:01Z</time>
      </trkpt>
      <trkpt lat="25.140009736642241" lon="-80.294844098389149">
        <ele>9.7506103515625</ele>
        <time>2007-06-05T14:13:44Z</time>
      </trkpt>
      <trkpt lat="25.139994230121374" lon="-80.294857257977128">
        <ele>-8.033935546875</ele>
        <time>2007-06-05T14:15:30Z</time>
      </trkpt>
      <trkpt lat="25.14006681740284" lon="-80.294875111430883">
        <ele>-7.072509765625</ele>
        <time>2007-06-05T14:16:18Z</time>
      </trkpt>
      <trkpt lat="25.139839248731732" lon="-80.294659696519375">
        <ele>-8.5146484375</ele>
        <time>2007-06-05T14:18:30Z</time>
      </trkpt>
      <trkpt lat="25.140011245384812" lon="-80.294774612411857">
        <ele>3.982666015625</ele>
        <time>2007-06-05T14:18:49Z</time>
      </trkpt>
      <trkpt lat="25.140103194862604" lon="-80.294753657653928">
        <ele>3.021240234375</ele>
        <time>2007-06-05T14:19:11Z</time>
      </trkpt>
      <trkpt lat="25.140093890950084" lon="-80.294785927981138">
        <ele>3.021240234375</ele>
        <time>2007-06-05T14:19:57Z</time>
      </trkpt>
      <trkpt lat="25.140129514038563" lon="-80.294714849442244">
        <ele>3.021240234375</ele>
        <time>2007-06-05T14:20:18Z</time>
      </trkpt>
      <trkpt lat="25.140111492946744" lon="-80.294222580268979">
        <ele>3.021240234375</ele>
        <time>2007-06-05T14:20:37Z</time>
      </trkpt>
      <trkpt lat="25.139662139117718" lon="-80.294414609670639">
        <ele>6.866455078125</ele>
        <time>2007-06-05T14:21:28Z</time>
      </trkpt>
      <trkpt lat="25.13975995592773" lon="-80.294492477551103">
        <ele>-3.227294921875</ele>
        <time>2007-06-05T14:21:47Z</time>
      </trkpt>
      <trkpt lat="25.139857772737741" lon="-80.29449381865561">
        <ele>-5.6304931640625</ele>
        <time>2007-06-05T14:23:23Z</time>
      </trkpt>
      <trkpt lat="25.139987356960773" lon="-80.294476803392172">
        <ele>-4.1885986328125</ele>
        <time>2007-06-05T14:25:12Z</time>
      </trkpt>
      <trkpt lat="25.140011077746749" lon="-80.294464062899351">
        <ele>0.6180419921875</ele>
        <time>2007-06-05T14:26:09Z</time>
      </trkpt>
      <trkpt lat="25.139928013086319" lon="-80.29482121579349">
        <ele>2.06005859375</ele>
        <time>2007-06-05T14:27:08Z</time>
      </trkpt>
      <trkpt lat="25.139932120218873" lon="-80.294475462287664">
        <ele>-6.5919189453125</ele>
        <time>2007-06-05T14:27:47Z</time>
      </trkpt>
    </trkseg>
  </trk>

  <trk>
    <name>23-JUL-07 72-1A</name>
    <extensions>
      <gpxx:TrackExtension>
        <gpxx:DisplayColor>DarkGray</gpxx:DisplayColor>
      </gpxx:TrackExtension>
    </extensions>
    <trkseg>
      <trkpt lat="25.033666435629129" lon="-80.349877495318651">
        <ele>2.5406494140625</ele>
        <time>2007-07-23T16:42:07Z</time>
      </trkpt>
      <trkpt lat="25.033718487247825" lon="-80.349873388186097">
        <ele>-4.1885986328125</ele>
        <time>2007-07-23T16:44:47Z</time>
      </trkpt>
      <trkpt lat="25.033762073144317" lon="-80.349898533895612">
        <ele>-1.7852783203125</ele>
        <time>2007-07-23T16:45:49Z</time>
      </trkpt>
      <trkpt lat="25.033742543309927" lon="-80.349910268560052">
        <ele>0.6180419921875</ele>
        <time>2007-07-23T16:46:51Z</time>
      </trkpt>
      <trkpt lat="25.033705830574036" lon="-80.349999200552702">
        <ele>0.6180419921875</ele>
        <time>2007-07-23T16:47:22Z</time>
      </trkpt>
      <trkpt lat="25.033667022362351" lon="-80.350083522498608">
        <ele>2.06005859375</ele>
        <time>2007-07-23T16:47:43Z</time>
      </trkpt>
      <trkpt lat="25.033621760085225" lon="-80.35016717389226">
        <ele>3.021240234375</ele>
        <time>2007-07-23T16:48:03Z</time>
      </trkpt>
      <trkpt lat="25.033566858619452" lon="-80.350265242159367">
        <ele>2.06005859375</ele>
        <time>2007-07-23T16:48:27Z</time>
      </trkpt>
      <trkpt lat="25.033507011830807" lon="-80.350344954058528">
        <ele>2.06005859375</ele>
        <time>2007-07-23T16:49:05Z</time>
      </trkpt>
      <trkpt lat="25.033465102314949" lon="-80.350319389253855">
        <ele>0.6180419921875</ele>
        <time>2007-07-23T16:49:40Z</time>
      </trkpt>
      <trkpt lat="25.033420929685235" lon="-80.350335314869881">
        <ele>1.0986328125</ele>
        <time>2007-07-23T16:50:12Z</time>
      </trkpt>
      <trkpt lat="25.033442554995418" lon="-80.350425504148006">
        <ele>1.579345703125</ele>
        <time>2007-07-23T16:50:34Z</time>
      </trkpt>
      <trkpt lat="25.033478429540992" lon="-80.350516028702259">
        <ele>1.579345703125</ele>
        <time>2007-07-23T16:50:57Z</time>
      </trkpt>
      <trkpt lat="25.033526457846165" lon="-80.350593896582723">
        <ele>1.579345703125</ele>
        <time>2007-07-23T16:51:17Z</time>
      </trkpt>
      <trkpt lat="25.033592842519283" lon="-80.350643685087562">
        <ele>1.579345703125</ele>
        <time>2007-07-23T16:51:36Z</time>
      </trkpt>
      <trkpt lat="25.033665932714939" lon="-80.350634548813105">
        <ele>1.0986328125</ele>
        <time>2007-07-23T16:51:53Z</time>
      </trkpt>
      <trkpt lat="25.0337456446141" lon="-80.350590460002422">
        <ele>0.137451171875</ele>
        <time>2007-07-23T16:52:08Z</time>
      </trkpt>
      <trkpt lat="25.033829128369689" lon="-80.350547712296247">
        <ele>1.579345703125</ele>
        <time>2007-07-23T16:52:23Z</time>
      </trkpt>
      <trkpt lat="25.033888639882207" lon="-80.350471436977386">
        <ele>2.06005859375</ele>
        <time>2007-07-23T16:52:36Z</time>
      </trkpt>
      <trkpt lat="25.03391420468688" lon="-80.350388875231147">
        <ele>2.06005859375</ele>
        <time>2007-07-23T16:52:50Z</time>
      </trkpt>
      <trkpt lat="25.033969441428781" lon="-80.3504638094455">
        <ele>2.06005859375</ele>
        <time>2007-07-23T16:53:10Z</time>
      </trkpt>
      <trkpt lat="25.034011015668511" lon="-80.350548718124628">
        <ele>2.06005859375</ele>
        <time>2007-07-23T16:53:31Z</time>
      </trkpt>
      <trkpt lat="25.034068850800395" lon="-80.350614348426461">
        <ele>2.06005859375</ele>
        <time>2007-07-23T16:53:51Z</time>
      </trkpt>
      <trkpt lat="25.034139677882195" lon="-80.350674111396074">
        <ele>2.06005859375</ele>
        <time>2007-07-23T16:54:10Z</time>
      </trkpt>
      <trkpt lat="25.034156106412411" lon="-80.350757343694568">
        <ele>2.06005859375</ele>
        <time>2007-07-23T16:54:30Z</time>
      </trkpt>
      <trkpt lat="25.034084944054484" lon="-80.350796319544315">
        <ele>1.579345703125</ele>
        <time>2007-07-23T16:54:50Z</time>
      </trkpt>
      <trkpt lat="25.034006321802735" lon="-80.350858429446816">
        <ele>0.6180419921875</ele>
        <time>2007-07-23T16:55:11Z</time>
      </trkpt>
      <trkpt lat="25.033926274627447" lon="-80.350857842713594">
        <ele>1.0986328125</ele>
        <time>2007-07-23T16:55:33Z</time>
      </trkpt>
      <trkpt lat="25.033958796411753" lon="-80.350754074752331">
        <ele>0.6180419921875</ele>
        <time>2007-07-23T16:55:45Z</time>
      </trkpt>
      <trkpt lat="25.03399726934731" lon="-80.350652989000082">
        <ele>1.0986328125</ele>
        <time>2007-07-23T16:55:57Z</time>
      </trkpt>
      <trkpt lat="25.034061726182699" lon="-80.350580150261521">
        <ele>1.0986328125</ele>
        <time>2007-07-23T16:56:10Z</time>
      </trkpt>
      <trkpt lat="25.034130709245801" lon="-80.350520219653845">
        <ele>1.579345703125</ele>
        <time>2007-07-23T16:56:21Z</time>
      </trkpt>
      <trkpt lat="25.034213941544294" lon="-80.350526673719287">
        <ele>2.06005859375</ele>
        <time>2007-07-23T16:56:35Z</time>
      </trkpt>
      <trkpt lat="25.034257359802723" lon="-80.350606637075543">
        <ele>1.579345703125</ele>
        <time>2007-07-23T16:56:53Z</time>
      </trkpt>
      <trkpt lat="25.034296251833439" lon="-80.350677464157343">
        <ele>1.579345703125</ele>
        <time>2007-07-23T16:57:09Z</time>
      </trkpt>
      <trkpt lat="25.034376718103886" lon="-80.350656593218446">
        <ele>2.06005859375</ele>
        <time>2007-07-23T16:57:23Z</time>
      </trkpt>
      <trkpt lat="25.034409826621413" lon="-80.350559530779719">
        <ele>1.579345703125</ele>
        <time>2007-07-23T16:57:34Z</time>
      </trkpt>
      <trkpt lat="25.034437822178006" lon="-80.350460121408105">
        <ele>1.579345703125</ele>
        <time>2007-07-23T16:57:46Z</time>
      </trkpt>
      <trkpt lat="25.034444946795702" lon="-80.350369093939662">
        <ele>1.579345703125</ele>
        <time>2007-07-23T16:58:00Z</time>
      </trkpt>
      <trkpt lat="25.034421980381012" lon="-80.350325591862202">
        <ele>0.6180419921875</ele>
        <time>2007-07-23T16:59:02Z</time>
      </trkpt>
      <trkpt lat="25.034434888511896" lon="-80.350286280736327">
        <ele>1.579345703125</ele>
        <time>2007-07-23T17:00:07Z</time>
      </trkpt>
      <trkpt lat="25.034434134140611" lon="-80.35032793879509">
        <ele>1.0986328125</ele>
        <time>2007-07-23T17:00:38Z</time>
      </trkpt>
      <trkpt lat="25.034466236829758" lon="-80.3502307087183">
        <ele>1.0986328125</ele>
        <time>2007-07-23T17:00:55Z</time>
      </trkpt>
      <trkpt lat="25.034392978996038" lon="-80.350167592987418">
        <ele>0.6180419921875</ele>
        <time>2007-07-23T17:01:10Z</time>
      </trkpt>
      <trkpt lat="25.034358948469162" lon="-80.350242275744677">
        <ele>0.137451171875</ele>
        <time>2007-07-23T17:01:32Z</time>
      </trkpt>
      <trkpt lat="25.034301113337278" lon="-80.350304720923305">
        <ele>-0.3433837890625</ele>
        <time>2007-07-23T17:01:53Z</time>
      </trkpt>
      <trkpt lat="25.034209415316582" lon="-80.350262643769383">
        <ele>-0.8240966796875</ele>
        <time>2007-07-23T17:02:09Z</time>
      </trkpt>
      <trkpt lat="25.034211510792375" lon="-80.350159630179405">
        <ele>0.137451171875</ele>
        <time>2007-07-23T17:02:23Z</time>
      </trkpt>
      <trkpt lat="25.034264819696546" lon="-80.350080588832498">
        <ele>1.0986328125</ele>
        <time>2007-07-23T17:02:35Z</time>
      </trkpt>
      <trkpt lat="25.034348219633102" lon="-80.350071452558041">
        <ele>0.6180419921875</ele>
        <time>2007-07-23T17:02:51Z</time>
      </trkpt>
      <trkpt lat="25.034381914883852" lon="-80.350144626572728">
        <ele>0.137451171875</ele>
        <time>2007-07-23T17:03:15Z</time>
      </trkpt>
      <trkpt lat="25.034411838278174" lon="-80.350236408412457">
        <ele>0.6180419921875</ele>
        <time>2007-07-23T17:03:33Z</time>
      </trkpt>
      <trkpt lat="25.034490376710892" lon="-80.350275468081236">
        <ele>0.6180419921875</ele>
        <time>2007-07-23T17:03:49Z</time>
      </trkpt>
      <trkpt lat="25.034580901265144" lon="-80.350336655974388">
        <ele>0.6180419921875</ele>
        <time>2007-07-23T17:04:08Z</time>
      </trkpt>
      <trkpt lat="25.034665558487177" lon="-80.350367836654186">
        <ele>1.579345703125</ele>
        <time>2007-07-23T17:04:22Z</time>
      </trkpt>
      <trkpt lat="25.034740576520562" lon="-80.350321736186743">
        <ele>1.579345703125</ele>
        <time>2007-07-23T17:04:36Z</time>
      </trkpt>
      <trkpt lat="25.03477418795228" lon="-80.350217465311289">
        <ele>2.5406494140625</ele>
        <time>2007-07-23T17:04:49Z</time>
      </trkpt>
      <trkpt lat="25.034748204052448" lon="-80.350130796432495">
        <ele>1.579345703125</ele>
        <time>2007-07-23T17:05:03Z</time>
      </trkpt>
      <trkpt lat="25.03465885296464" lon="-80.350099364295602">
        <ele>0.6180419921875</ele>
        <time>2007-07-23T17:05:18Z</time>
      </trkpt>
      <trkpt lat="25.034598251804709" lon="-80.350034236907959">
        <ele>-0.3433837890625</ele>
        <time>2007-07-23T17:05:37Z</time>
      </trkpt>
      <trkpt lat="25.034527759999037" lon="-80.34997807815671">
        <ele>-1.3046875</ele>
        <time>2007-07-23T17:05:55Z</time>
      </trkpt>
      <trkpt lat="25.034440252929926" lon="-80.350001463666558">
        <ele>-0.8240966796875</ele>
        <time>2007-07-23T17:06:12Z</time>
      </trkpt>
      <trkpt lat="25.034363139420748" lon="-80.350064998492599">
        <ele>-2.2659912109375</ele>
        <time>2007-07-23T17:06:32Z</time>
      </trkpt>
      <trkpt lat="25.034285606816411" lon="-80.350117217749357">
        <ele>-1.3046875</ele>
        <time>2007-07-23T17:06:51Z</time>
      </trkpt>
      <trkpt lat="25.034206062555313" lon="-80.350158791989088">
        <ele>-1.3046875</ele>
        <time>2007-07-23T17:07:10Z</time>
      </trkpt>
      <trkpt lat="25.034124003723264" lon="-80.350211514160037">
        <ele>-1.3046875</ele>
        <time>2007-07-23T17:07:28Z</time>
      </trkpt>
      <trkpt lat="25.034060133621097" lon="-80.350278317928314">
        <ele>-0.8240966796875</ele>
        <time>2007-07-23T17:07:46Z</time>
      </trkpt>
      <trkpt lat="25.033995090052485" lon="-80.350342858582735">
        <ele>-0.3433837890625</ele>
        <time>2007-07-23T17:08:06Z</time>
      </trkpt>
      <trkpt lat="25.033911522477865" lon="-80.350321736186743">
        <ele>-1.3046875</ele>
        <time>2007-07-23T17:08:23Z</time>
      </trkpt>
      <trkpt lat="25.033849496394396" lon="-80.350388288497925">
        <ele>-0.8240966796875</ele>
        <time>2007-07-23T17:08:42Z</time>
      </trkpt>
      <trkpt lat="25.033787051215768" lon="-80.350456014275551">
        <ele>-1.3046875</ele>
        <time>2007-07-23T17:09:02Z</time>
      </trkpt>
      <trkpt lat="25.033748662099242" lon="-80.350409578531981">
        <ele>-0.3433837890625</ele>
        <time>2007-07-23T17:09:19Z</time>
      </trkpt>
      <trkpt lat="25.033796019852161" lon="-80.350324250757694">
        <ele>0.137451171875</ele>
        <time>2007-07-23T17:09:32Z</time>
      </trkpt>
      <trkpt lat="25.033872965723276" lon="-80.350248143076897">
        <ele>0.137451171875</ele>
        <time>2007-07-23T17:09:46Z</time>
      </trkpt>
      <trkpt lat="25.033935997635126" lon="-80.350169101729989">
        <ele>1.579345703125</ele>
        <time>2007-07-23T17:09:59Z</time>
      </trkpt>
      <trkpt lat="25.033989306539297" lon="-80.35008461214602">
        <ele>1.0986328125</ele>
        <time>2007-07-23T17:10:13Z</time>
      </trkpt>
      <trkpt lat="25.03405736759305" lon="-80.350023256614804">
        <ele>0.6180419921875</ele>
        <time>2007-07-23T17:10:26Z</time>
      </trkpt>
      <trkpt lat="25.034137247130275" lon="-80.34998930990696">
        <ele>0.137451171875</ele>
        <time>2007-07-23T17:10:40Z</time>
      </trkpt>
      <trkpt lat="25.034203547984362" lon="-80.349939353764057">
        <ele>0.137451171875</ele>
        <time>2007-07-23T17:10:54Z</time>
      </trkpt>
      <trkpt lat="25.034225340932608" lon="-80.349832400679588">
        <ele>0.137451171875</ele>
        <time>2007-07-23T17:11:07Z</time>
      </trkpt>
      <trkpt lat="25.03415753133595" lon="-80.349818235263228">
        <ele>0.137451171875</ele>
        <time>2007-07-23T17:11:23Z</time>
      </trkpt>
      <trkpt lat="25.034102043136954" lon="-80.349896522238851">
        <ele>-0.3433837890625</ele>
        <time>2007-07-23T17:11:40Z</time>
      </trkpt>
      <trkpt lat="25.034060887992382" lon="-80.349986711516976">
        <ele>0.137451171875</ele>
        <time>2007-07-23T17:11:59Z</time>
      </trkpt>
      <trkpt lat="25.034030210226774" lon="-80.350080672651529">
        <ele>0.6180419921875</ele>
        <time>2007-07-23T17:12:19Z</time>
      </trkpt>
      <trkpt lat="25.033974219113588" lon="-80.3501564450562">
        <ele>1.0986328125</ele>
        <time>2007-07-23T17:12:41Z</time>
      </trkpt>
      <trkpt lat="25.033899284899235" lon="-80.350214699283242">
        <ele>0.6180419921875</ele>
        <time>2007-07-23T17:13:00Z</time>
      </trkpt>
      <trkpt lat="25.033791745081544" lon="-80.350239174440503">
        <ele>-0.3433837890625</ele>
        <time>2007-07-23T17:13:19Z</time>
      </trkpt>
      <trkpt lat="25.03370800986886" lon="-80.350279742851853">
        <ele>-0.8240966796875</ele>
        <time>2007-07-23T17:13:40Z</time>
      </trkpt>
      <trkpt lat="25.033612539991736" lon="-80.350291393697262">
        <ele>-0.3433837890625</ele>
        <time>2007-07-23T17:14:01Z</time>
      </trkpt>
      <trkpt lat="25.033602230250835" lon="-80.350191229954362">
        <ele>0.137451171875</ele>
        <time>2007-07-23T17:14:16Z</time>
      </trkpt>
      <trkpt lat="25.033562667667866" lon="-80.350121576339006">
        <ele>1.0986328125</ele>
        <time>2007-07-23T17:14:32Z</time>
      </trkpt>
      <trkpt lat="25.033621843904257" lon="-80.35005527548492">
        <ele>0.6180419921875</ele>
        <time>2007-07-23T17:14:45Z</time>
      </trkpt>
      <trkpt lat="25.033695353195071" lon="-80.35000397823751">
        <ele>-0.8240966796875</ele>
        <time>2007-07-23T17:14:59Z</time>
      </trkpt>
      <trkpt lat="25.033773304894567" lon="-80.349952597171068">
        <ele>-2.7467041015625</ele>
        <time>2007-07-23T17:15:13Z</time>
      </trkpt>
      <trkpt lat="25.033835917711258" lon="-80.349881937727332">
        <ele>-1.7852783203125</ele>
        <time>2007-07-23T17:15:27Z</time>
      </trkpt>
      <trkpt lat="25.033899871632457" lon="-80.349810607731342">
        <ele>-2.7467041015625</ele>
        <time>2007-07-23T17:15:40Z</time>
      </trkpt>
      <trkpt lat="25.033947145566344" lon="-80.349728967994452">
        <ele>-2.2659912109375</ele>
        <time>2007-07-23T17:15:55Z</time>
      </trkpt>
      <trkpt lat="25.033902134746313" lon="-80.349789401516318">
        <ele>-1.7852783203125</ele>
        <time>2007-07-23T17:16:18Z</time>
      </trkpt>
      <trkpt lat="25.033853016793728" lon="-80.349866598844528">
        <ele>-0.8240966796875</ele>
        <time>2007-07-23T17:16:38Z</time>
      </trkpt>
      <trkpt lat="25.033794930204749" lon="-80.349947484210134">
        <ele>-1.3046875</ele>
        <time>2007-07-23T17:16:58Z</time>
      </trkpt>
      <trkpt lat="25.033783111721277" lon="-80.350012192502618">
        <ele>-4.1885986328125</ele>
        <time>2007-07-23T17:17:52Z</time>
      </trkpt>
      <trkpt lat="25.033765509724617" lon="-80.349957458674908">
        <ele>2.06005859375</ele>
        <time>2007-07-23T17:19:01Z</time>
      </trkpt>
      <trkpt lat="25.033787554129958" lon="-80.349938934668899">
        <ele>2.5406494140625</ele>
        <time>2007-07-23T17:20:00Z</time>
      </trkpt>
      <trkpt lat="25.033770706504583" lon="-80.349836423993111">
        <ele>1.579345703125</ele>
        <time>2007-07-23T17:20:19Z</time>
      </trkpt>
      <trkpt lat="25.033765845000744" lon="-80.349737098440528">
        <ele>2.06005859375</ele>
        <time>2007-07-23T17:20:34Z</time>
      </trkpt>
      <trkpt lat="25.03382577560842" lon="-80.349664511159062">
        <ele>1.0986328125</ele>
        <time>2007-07-23T17:20:48Z</time>
      </trkpt>
      <trkpt lat="25.033898446708918" lon="-80.349602736532688">
        <ele>0.137451171875</ele>
        <time>2007-07-23T17:21:02Z</time>
      </trkpt>
      <trkpt lat="25.033960305154324" lon="-80.349570969119668">
        <ele>-0.3433837890625</ele>
        <time>2007-07-23T17:21:21Z</time>
      </trkpt>
      <trkpt lat="25.03399190492928" lon="-80.34953392110765">
        <ele>2.06005859375</ele>
        <time>2007-07-23T17:22:17Z</time>
      </trkpt>
      <trkpt lat="25.034039849415421" lon="-80.349554624408484">
        <ele>2.06005859375</ele>
        <time>2007-07-23T17:22:44Z</time>
      </trkpt>
      <trkpt lat="25.034098941832781" lon="-80.349482959136367">
        <ele>1.0986328125</ele>
        <time>2007-07-23T17:23:04Z</time>
      </trkpt>
      <trkpt lat="25.034095840528607" lon="-80.349376257508993">
        <ele>1.579345703125</ele>
        <time>2007-07-23T17:23:22Z</time>
      </trkpt>
      <trkpt lat="25.034109922125936" lon="-80.349293611943722">
        <ele>3.501953125</ele>
        <time>2007-07-23T17:23:53Z</time>
      </trkpt>
      <trkpt lat="25.034134900197387" lon="-80.349304927513003">
        <ele>3.501953125</ele>
        <time>2007-07-23T17:25:05Z</time>
      </trkpt>
      <trkpt lat="25.034065078943968" lon="-80.349366785958409">
        <ele>3.021240234375</ele>
        <time>2007-07-23T17:25:36Z</time>
      </trkpt>
      <trkpt lat="25.034019229933619" lon="-80.349452281370759">
        <ele>2.5406494140625</ele>
        <time>2007-07-23T17:25:56Z</time>
      </trkpt>
      <trkpt lat="25.033967345952988" lon="-80.349534172564745">
        <ele>2.5406494140625</ele>
        <time>2007-07-23T17:26:27Z</time>
      </trkpt>
      <trkpt lat="25.033942200243473" lon="-80.34960089251399">
        <ele>3.021240234375</ele>
        <time>2007-07-23T17:26:55Z</time>
      </trkpt>
      <trkpt lat="25.033893752843142" lon="-80.349686136469245">
        <ele>2.5406494140625</ele>
        <time>2007-07-23T17:27:14Z</time>
      </trkpt>
      <trkpt lat="25.03385603427887" lon="-80.349768698215485">
        <ele>3.982666015625</ele>
        <time>2007-07-23T17:27:36Z</time>
      </trkpt>
      <trkpt lat="25.033828038722277" lon="-80.349867017939687">
        <ele>3.982666015625</ele>
        <time>2007-07-23T17:27:57Z</time>
      </trkpt>
      <trkpt lat="25.033784955739975" lon="-80.349936252459884">
        <ele>3.501953125</ele>
        <time>2007-07-23T17:28:20Z</time>
      </trkpt>
      <trkpt lat="25.033793337643147" lon="-80.349951507523656">
        <ele>3.501953125</ele>
        <time>2007-07-23T17:29:21Z</time>
      </trkpt>
      <trkpt lat="25.033741286024451" lon="-80.349968941882253">
        <ele>4.4632568359375</ele>
        <time>2007-07-23T17:30:08Z</time>
      </trkpt>
      <trkpt lat="25.033778920769691" lon="-80.349951507523656">
        <ele>1.579345703125</ele>
        <time>2007-07-23T17:32:39Z</time>
      </trkpt>
      <trkpt lat="25.033868104219437" lon="-80.349977742880583">
        <ele>2.06005859375</ele>
        <time>2007-07-23T17:32:48Z</time>
      </trkpt>
    </trkseg>
  </trk>

  <trk>
    <name>23-JUL-07 72-1B</name>
    <extensions>
      <gpxx:TrackExtension>
        <gpxx:DisplayColor>DarkGray</gpxx:DisplayColor>
      </gpxx:TrackExtension>
    </extensions>
    <trkseg>
      <trkpt lat="25.034587774425745" lon="-80.347791407257318">
        <ele>0.6180419921875</ele>
        <time>2007-07-23T17:35:14Z</time>
      </trkpt>
      <trkpt lat="25.034599844366312" lon="-80.347786461934447">
        <ele>2.06005859375</ele>
        <time>2007-07-23T17:35:54Z</time>
      </trkpt>
      <trkpt lat="25.034640161320567" lon="-80.347824599593878">
        <ele>0.6180419921875</ele>
        <time>2007-07-23T17:38:09Z</time>
      </trkpt>
      <trkpt lat="25.03463446162641" lon="-80.347812781110406">
        <ele>1.579345703125</ele>
        <time>2007-07-23T17:40:34Z</time>
      </trkpt>
      <trkpt lat="25.03462566062808" lon="-80.347806075587869">
        <ele>3.501953125</ele>
        <time>2007-07-23T17:43:11Z</time>
      </trkpt>
      <trkpt lat="25.034624738618731" lon="-80.347793838009238">
        <ele>3.982666015625</ele>
        <time>2007-07-23T17:43:30Z</time>
      </trkpt>
      <trkpt lat="25.034638484939933" lon="-80.347813870757818">
        <ele>5.9052734375</ele>
        <time>2007-07-23T17:45:22Z</time>
      </trkpt>
      <trkpt lat="25.034633204340935" lon="-80.347802303731441">
        <ele>6.866455078125</ele>
        <time>2007-07-23T17:45:56Z</time>
      </trkpt>
      <trkpt lat="25.034639406949282" lon="-80.347828958183527">
        <ele>-1.3046875</ele>
        <time>2007-07-23T17:48:46Z</time>
      </trkpt>
      <trkpt lat="25.034595066681504" lon="-80.347641538828611">
        <ele>8.30859375</ele>
        <time>2007-07-23T17:49:07Z</time>
      </trkpt>
      <trkpt lat="25.034596743062139" lon="-80.347646987065673">
        <ele>7.827880859375</ele>
        <time>2007-07-23T17:49:08Z</time>
      </trkpt>
      <trkpt lat="25.034668575972319" lon="-80.347779002040625">
        <ele>0.6180419921875</ele>
        <time>2007-07-23T17:51:34Z</time>
      </trkpt>
      <trkpt lat="25.034726411104202" lon="-80.347775481641293">
        <ele>2.06005859375</ele>
        <time>2007-07-23T17:52:07Z</time>
      </trkpt>
      <trkpt lat="25.034677712246776" lon="-80.347792748361826">
        <ele>2.5406494140625</ele>
        <time>2007-07-23T17:52:36Z</time>
      </trkpt>
      <trkpt lat="25.034592971205711" lon="-80.347861396148801">
        <ele>0.137451171875</ele>
        <time>2007-07-23T17:53:07Z</time>
      </trkpt>
      <trkpt lat="25.034565478563309" lon="-80.347951920703053">
        <ele>-0.3433837890625</ele>
        <time>2007-07-23T17:53:32Z</time>
      </trkpt>
      <trkpt lat="25.034600179642439" lon="-80.34804018214345">
        <ele>-0.3433837890625</ele>
        <time>2007-07-23T17:53:51Z</time>
      </trkpt>
      <trkpt lat="25.034667737782001" lon="-80.348109416663647">
        <ele>0.6180419921875</ele>
        <time>2007-07-23T17:54:09Z</time>
      </trkpt>
      <trkpt lat="25.034746862947941" lon="-80.348150907084346">
        <ele>0.6180419921875</ele>
        <time>2007-07-23T17:54:25Z</time>
      </trkpt>
      <trkpt lat="25.034818863496184" lon="-80.348147554323077">
        <ele>0.137451171875</ele>
        <time>2007-07-23T17:54:57Z</time>
      </trkpt>
      <trkpt lat="25.034852307289839" lon="-80.348111428320408">
        <ele>0.137451171875</ele>
        <time>2007-07-23T17:55:45Z</time>
      </trkpt>
      <trkpt lat="25.034786174073815" lon="-80.348181584849954">
        <ele>0.137451171875</ele>
        <time>2007-07-23T17:56:09Z</time>
      </trkpt>
      <trkpt lat="25.034771170467138" lon="-80.348278228193521">
        <ele>-0.3433837890625</ele>
        <time>2007-07-23T17:56:35Z</time>
      </trkpt>
      <trkpt lat="25.034820707514882" lon="-80.348261967301369">
        <ele>1.0986328125</ele>
        <time>2007-07-23T17:56:51Z</time>
      </trkpt>
      <trkpt lat="25.034835543483496" lon="-80.348320221528411">
        <ele>1.579345703125</ele>
        <time>2007-07-23T17:57:12Z</time>
      </trkpt>
      <trkpt lat="25.034800339490175" lon="-80.348355425521731">
        <ele>1.579345703125</ele>
        <time>2007-07-23T17:57:55Z</time>
      </trkpt>
      <trkpt lat="25.034835794940591" lon="-80.348329357802868">
        <ele>0.6180419921875</ele>
        <time>2007-07-23T17:59:05Z</time>
      </trkpt>
      <trkpt lat="25.03486555069685" lon="-80.348338661715388">
        <ele>1.579345703125</ele>
        <time>2007-07-23T17:59:23Z</time>
      </trkpt>
      <trkpt lat="25.034884493798018" lon="-80.348412087187171">
        <ele>1.0986328125</ele>
        <time>2007-07-23T17:59:43Z</time>
      </trkpt>
      <trkpt lat="25.034901509061456" lon="-80.348440585657954">
        <ele>1.579345703125</ele>
        <time>2007-07-23T18:00:27Z</time>
      </trkpt>
      <trkpt lat="25.034917183220387" lon="-80.348423989489675">
        <ele>2.06005859375</ele>
        <time>2007-07-23T18:01:25Z</time>
      </trkpt>
      <trkpt lat="25.034928750246763" lon="-80.348431197926402">
        <ele>1.579345703125</ele>
        <time>2007-07-23T18:01:47Z</time>
      </trkpt>
      <trkpt lat="25.034985411912203" lon="-80.348427928984165">
        <ele>2.06005859375</ele>
        <time>2007-07-23T18:02:27Z</time>
      </trkpt>
      <trkpt lat="25.034998571500182" lon="-80.348453326150775">
        <ele>1.579345703125</ele>
        <time>2007-07-23T18:03:11Z</time>
      </trkpt>
      <trkpt lat="25.034970240667462" lon="-80.348495990037918">
        <ele>1.579345703125</ele>
        <time>2007-07-23T18:03:49Z</time>
      </trkpt>
      <trkpt lat="25.035003935918212" lon="-80.348457684740424">
        <ele>2.06005859375</ele>
        <time>2007-07-23T18:04:48Z</time>
      </trkpt>
      <trkpt lat="25.034967893734574" lon="-80.348530355840921">
        <ele>3.021240234375</ele>
        <time>2007-07-23T18:05:19Z</time>
      </trkpt>
      <trkpt lat="25.034941993653774" lon="-80.348561033606529">
        <ele>3.501953125</ele>
        <time>2007-07-23T18:06:00Z</time>
      </trkpt>
      <trkpt lat="25.034875860437751" lon="-80.348555333912373">
        <ele>4.4632568359375</ele>
        <time>2007-07-23T18:06:28Z</time>
      </trkpt>
      <trkpt lat="25.03485725261271" lon="-80.348539408296347">
        <ele>2.06005859375</ele>
        <time>2007-07-23T18:07:24Z</time>
      </trkpt>
      <trkpt lat="25.034823305904865" lon="-80.34860554151237">
        <ele>2.5406494140625</ele>
        <time>2007-07-23T18:07:57Z</time>
      </trkpt>
      <trkpt lat="25.034823389723897" lon="-80.348564134910703">
        <ele>2.5406494140625</ele>
        <time>2007-07-23T18:08:50Z</time>
      </trkpt>
      <trkpt lat="25.03481375053525" lon="-80.348545778542757">
        <ele>2.06005859375</ele>
        <time>2007-07-23T18:09:28Z</time>
      </trkpt>
      <trkpt lat="25.034776534885168" lon="-80.348531529307365">
        <ele>1.579345703125</ele>
        <time>2007-07-23T18:09:58Z</time>
      </trkpt>
      <trkpt lat="25.034840740263462" lon="-80.348471095785499">
        <ele>0.6180419921875</ele>
        <time>2007-07-23T18:10:16Z</time>
      </trkpt>
      <trkpt lat="25.034774355590343" lon="-80.34850294701755">
        <ele>2.06005859375</ele>
        <time>2007-07-23T18:10:51Z</time>
      </trkpt>
      <trkpt lat="25.03479078412056" lon="-80.348494648933411">
        <ele>2.06005859375</ele>
        <time>2007-07-23T18:11:47Z</time>
      </trkpt>
      <trkpt lat="25.034864461049438" lon="-80.348483668640256">
        <ele>2.06005859375</ele>
        <time>2007-07-23T18:12:22Z</time>
      </trkpt>
      <trkpt lat="25.034904694184661" lon="-80.348570588976145">
        <ele>2.06005859375</ele>
        <time>2007-07-23T18:12:39Z</time>
      </trkpt>
      <trkpt lat="25.034963116049767" lon="-80.34863144159317">
        <ele>2.06005859375</ele>
        <time>2007-07-23T18:12:56Z</time>
      </trkpt>
      <trkpt lat="25.034998571500182" lon="-80.348609648644924">
        <ele>2.5406494140625</ele>
        <time>2007-07-23T18:13:56Z</time>
      </trkpt>
      <trkpt lat="25.035038134083152" lon="-80.348572684451938">
        <ele>2.5406494140625</ele>
        <time>2007-07-23T18:14:13Z</time>
      </trkpt>
      <trkpt lat="25.035021705552936" lon="-80.348651893436909">
        <ele>1.579345703125</ele>
        <time>2007-07-23T18:14:32Z</time>
      </trkpt>
      <trkpt lat="25.035074595361948" lon="-80.348609313368797">
        <ele>0.137451171875</ele>
        <time>2007-07-23T18:15:25Z</time>
      </trkpt>
      <trkpt lat="25.035113235935569" lon="-80.348629346117377">
        <ele>0.137451171875</ele>
        <time>2007-07-23T18:16:13Z</time>
      </trkpt>
      <trkpt lat="25.03510158509016" lon="-80.34864217042923">
        <ele>0.137451171875</ele>
        <time>2007-07-23T18:17:22Z</time>
      </trkpt>
      <trkpt lat="25.035063279792666" lon="-80.348664969205856">
        <ele>-0.3433837890625</ele>
        <time>2007-07-23T18:18:22Z</time>
      </trkpt>
      <trkpt lat="25.035068476572633" lon="-80.348637560382485">
        <ele>0.137451171875</ele>
        <time>2007-07-23T18:19:19Z</time>
      </trkpt>
      <trkpt lat="25.035075768828392" lon="-80.348681816831231">
        <ele>0.137451171875</ele>
        <time>2007-07-23T18:20:01Z</time>
      </trkpt>
      <trkpt lat="25.035083815455437" lon="-80.348778795450926">
        <ele>0.6180419921875</ele>
        <time>2007-07-23T18:20:21Z</time>
      </trkpt>
      <trkpt lat="25.035099070519209" lon="-80.348872086033225">
        <ele>0.6180419921875</ele>
        <time>2007-07-23T18:20:39Z</time>
      </trkpt>
      <trkpt lat="25.035156067460775" lon="-80.348945092409849">
        <ele>0.6180419921875</ele>
        <time>2007-07-23T18:21:03Z</time>
      </trkpt>
      <trkpt lat="25.03523301333189" lon="-80.34893830306828">
        <ele>1.0986328125</ele>
        <time>2007-07-23T18:21:19Z</time>
      </trkpt>
      <trkpt lat="25.035259919241071" lon="-80.348954480141401">
        <ele>1.0986328125</ele>
        <time>2007-07-23T18:21:36Z</time>
      </trkpt>
      <trkpt lat="25.03524717874825" lon="-80.349026648327708">
        <ele>1.0986328125</ele>
        <time>2007-07-23T18:21:53Z</time>
      </trkpt>
      <trkpt lat="25.03532538190484" lon="-80.348984487354755">
        <ele>1.579345703125</ele>
        <time>2007-07-23T18:22:08Z</time>
      </trkpt>
      <trkpt lat="25.035278107970953" lon="-80.349056152626872">
        <ele>1.579345703125</ele>
        <time>2007-07-23T18:22:25Z</time>
      </trkpt>
      <trkpt lat="25.035350108519197" lon="-80.349068809300661">
        <ele>1.0986328125</ele>
        <time>2007-07-23T18:22:42Z</time>
      </trkpt>
      <trkpt lat="25.035357903689146" lon="-80.349152376875281">
        <ele>1.0986328125</ele>
        <time>2007-07-23T18:22:59Z</time>
      </trkpt>
      <trkpt lat="25.035358238965273" lon="-80.349247008562088">
        <ele>0.6180419921875</ele>
        <time>2007-07-23T18:23:19Z</time>
      </trkpt>
      <trkpt lat="25.035378355532885" lon="-80.349336694926023">
        <ele>1.0986328125</ele>
        <time>2007-07-23T18:23:36Z</time>
      </trkpt>
      <trkpt lat="25.035389084368944" lon="-80.349422106519341">
        <ele>2.06005859375</ele>
        <time>2007-07-23T18:23:58Z</time>
      </trkpt>
      <trkpt lat="25.03534734249115" lon="-80.34942839294672">
        <ele>1.0986328125</ele>
        <time>2007-07-23T18:24:50Z</time>
      </trkpt>
      <trkpt lat="25.035323286429048" lon="-80.349403414875269">
        <ele>1.0986328125</ele>
        <time>2007-07-23T18:25:44Z</time>
      </trkpt>
      <trkpt lat="25.035281796008348" lon="-80.349382543936372">
        <ele>2.06005859375</ele>
        <time>2007-07-23T18:26:36Z</time>
      </trkpt>
      <trkpt lat="25.035256817936897" lon="-80.349311213940382">
        <ele>3.501953125</ele>
        <time>2007-07-23T18:26:53Z</time>
      </trkpt>
      <trkpt lat="25.035310881212354" lon="-80.349381705746055">
        <ele>3.021240234375</ele>
        <time>2007-07-23T18:27:12Z</time>
      </trkpt>
      <trkpt lat="25.035385983064771" lon="-80.349440714344382">
        <ele>2.06005859375</ele>
        <time>2007-07-23T18:27:29Z</time>
      </trkpt>
      <trkpt lat="25.03546460531652" lon="-80.349498549476266">
        <ele>2.06005859375</ele>
        <time>2007-07-23T18:27:50Z</time>
      </trkpt>
      <trkpt lat="25.035544484853745" lon="-80.349543644115329">
        <ele>1.0986328125</ele>
        <time>2007-07-23T18:28:08Z</time>
      </trkpt>
      <trkpt lat="25.035614976659417" lon="-80.349589409306645">
        <ele>1.0986328125</ele>
        <time>2007-07-23T18:28:42Z</time>
      </trkpt>
      <trkpt lat="25.035620927810669" lon="-80.349560156464577">
        <ele>1.579345703125</ele>
        <time>2007-07-23T18:29:17Z</time>
      </trkpt>
      <trkpt lat="25.035535516217351" lon="-80.349512798711658">
        <ele>1.0986328125</ele>
        <time>2007-07-23T18:29:32Z</time>
      </trkpt>
      <trkpt lat="25.035497881472111" lon="-80.349423699080944">
        <ele>2.06005859375</ele>
        <time>2007-07-23T18:29:50Z</time>
      </trkpt>
      <trkpt lat="25.035502659156919" lon="-80.349318003281951">
        <ele>1.579345703125</ele>
        <time>2007-07-23T18:30:03Z</time>
      </trkpt>
      <trkpt lat="25.035526296123862" lon="-80.349218929186463">
        <ele>2.5406494140625</ele>
        <time>2007-07-23T18:30:16Z</time>
      </trkpt>
      <trkpt lat="25.035589495673776" lon="-80.349223623052239">
        <ele>2.5406494140625</ele>
        <time>2007-07-23T18:30:31Z</time>
      </trkpt>
      <trkpt lat="25.035602487623692" lon="-80.349161848425865">
        <ele>2.06005859375</ele>
        <time>2007-07-23T18:30:44Z</time>
      </trkpt>
      <trkpt lat="25.03565177321434" lon="-80.349086243659258">
        <ele>1.579345703125</ele>
        <time>2007-07-23T18:30:58Z</time>
      </trkpt>
      <trkpt lat="25.035580694675446" lon="-80.349063193425536">
        <ele>2.06005859375</ele>
        <time>2007-07-23T18:31:13Z</time>
      </trkpt>
      <trkpt lat="25.035489667207003" lon="-80.349086159840226">
        <ele>2.06005859375</ele>
        <time>2007-07-23T18:31:31Z</time>
      </trkpt>
      <trkpt lat="25.03552176989615" lon="-80.349000748246908">
        <ele>3.501953125</ele>
        <time>2007-07-23T18:31:46Z</time>
      </trkpt>
      <trkpt lat="25.03547583706677" lon="-80.348921706900001">
        <ele>3.501953125</ele>
        <time>2007-07-23T18:32:00Z</time>
      </trkpt>
      <trkpt lat="25.035432670265436" lon="-80.348832607269287">
        <ele>4.4632568359375</ele>
        <time>2007-07-23T18:32:14Z</time>
      </trkpt>
      <trkpt lat="25.03544750623405" lon="-80.348761947825551">
        <ele>3.501953125</ele>
        <time>2007-07-23T18:32:49Z</time>
      </trkpt>
      <trkpt lat="25.035398723557591" lon="-80.348782148212194">
        <ele>2.06005859375</ele>
        <time>2007-07-23T18:33:29Z</time>
      </trkpt>
      <trkpt lat="25.035400232300162" lon="-80.348705621436238">
        <ele>1.579345703125</ele>
        <time>2007-07-23T18:34:20Z</time>
      </trkpt>
      <trkpt lat="25.035448176786304" lon="-80.34873504191637">
        <ele>0.6180419921875</ele>
        <time>2007-07-23T18:35:04Z</time>
      </trkpt>
      <trkpt lat="25.035437028855085" lon="-80.348760690540075">
        <ele>0.137451171875</ele>
        <time>2007-07-23T18:35:42Z</time>
      </trkpt>
      <trkpt lat="25.035475501790643" lon="-80.348756248131394">
        <ele>0.6180419921875</ele>
        <time>2007-07-23T18:36:31Z</time>
      </trkpt>
      <trkpt lat="25.035480950027704" lon="-80.348713584244251">
        <ele>1.0986328125</ele>
        <time>2007-07-23T18:37:34Z</time>
      </trkpt>
      <trkpt lat="25.035435603931546" lon="-80.348679972812533">
        <ele>1.0986328125</ele>
        <time>2007-07-23T18:38:26Z</time>
      </trkpt>
      <trkpt lat="25.035473741590977" lon="-80.348733700811863">
        <ele>1.579345703125</ele>
        <time>2007-07-23T18:38:58Z</time>
      </trkpt>
      <trkpt lat="25.035501988604665" lon="-80.348799834027886">
        <ele>1.579345703125</ele>
        <time>2007-07-23T18:39:27Z</time>
      </trkpt>
      <trkpt lat="25.035503245890141" lon="-80.348738143220544">
        <ele>1.579345703125</ele>
        <time>2007-07-23T18:40:13Z</time>
      </trkpt>
      <trkpt lat="25.035576587542892" lon="-80.348787847906351">
        <ele>1.579345703125</ele>
        <time>2007-07-23T18:40:31Z</time>
      </trkpt>
      <trkpt lat="25.035577425733209" lon="-80.348697742447257">
        <ele>1.579345703125</ele>
        <time>2007-07-23T18:40:59Z</time>
      </trkpt>
      <trkpt lat="25.035540964454412" lon="-80.348649295046926">
        <ele>1.0986328125</ele>
        <time>2007-07-23T18:41:32Z</time>
      </trkpt>
      <trkpt lat="25.035521015524864" lon="-80.348567571491003">
        <ele>0.137451171875</ele>
        <time>2007-07-23T18:41:45Z</time>
      </trkpt>
      <trkpt lat="25.035598380491138" lon="-80.34849900752306">
        <ele>0.6180419921875</ele>
        <time>2007-07-23T18:42:02Z</time>
      </trkpt>
      <trkpt lat="25.035612378269434" lon="-80.348422145470977">
        <ele>0.6180419921875</ele>
        <time>2007-07-23T18:42:18Z</time>
      </trkpt>
      <trkpt lat="25.035642217844725" lon="-80.348342936486006">
        <ele>2.5406494140625</ele>
        <time>2007-07-23T18:42:33Z</time>
      </trkpt>
      <trkpt lat="25.035602236166596" lon="-80.348267834633589">
        <ele>2.5406494140625</ele>
        <time>2007-07-23T18:42:54Z</time>
      </trkpt>
      <trkpt lat="25.035521099343896" lon="-80.348216788843274">
        <ele>2.5406494140625</ele>
        <time>2007-07-23T18:43:12Z</time>
      </trkpt>
      <trkpt lat="25.035565523430705" lon="-80.348157780244946">
        <ele>2.5406494140625</ele>
        <time>2007-07-23T18:43:41Z</time>
      </trkpt>
      <trkpt lat="25.035630986094475" lon="-80.348116876557469">
        <ele>1.579345703125</ele>
        <time>2007-07-23T18:43:56Z</time>
      </trkpt>
      <trkpt lat="25.035659652203321" lon="-80.348029537126422">
        <ele>1.579345703125</ele>
        <time>2007-07-23T18:44:13Z</time>
      </trkpt>
      <trkpt lat="25.035625789314508" lon="-80.347968013957143">
        <ele>1.0986328125</ele>
        <time>2007-07-23T18:44:45Z</time>
      </trkpt>
      <trkpt lat="25.035601230338216" lon="-80.347871454432607">
        <ele>0.6180419921875</ele>
        <time>2007-07-23T18:45:03Z</time>
      </trkpt>
      <trkpt lat="25.035601565614343" lon="-80.347775062546134">
        <ele>0.6180419921875</ele>
        <time>2007-07-23T18:45:17Z</time>
      </trkpt>
      <trkpt lat="25.035585137084126" lon="-80.347681185230613">
        <ele>1.0986328125</ele>
        <time>2007-07-23T18:45:35Z</time>
      </trkpt>
      <trkpt lat="25.035624699667096" lon="-80.347623433917761">
        <ele>1.0986328125</ele>
        <time>2007-07-23T18:45:50Z</time>
      </trkpt>
      <trkpt lat="25.035707596689463" lon="-80.347666097804904">
        <ele>0.6180419921875</ele>
        <time>2007-07-23T18:46:07Z</time>
      </trkpt>
      <trkpt lat="25.035785213112831" lon="-80.347717395052314">
        <ele>0.6180419921875</ele>
        <time>2007-07-23T18:46:24Z</time>
      </trkpt>
      <trkpt lat="25.035843467339873" lon="-80.347798783332109">
        <ele>0.6180419921875</ele>
        <time>2007-07-23T18:46:42Z</time>
      </trkpt>
      <trkpt lat="25.035850927233696" lon="-80.347889894619584">
        <ele>0.137451171875</ele>
        <time>2007-07-23T18:47:00Z</time>
      </trkpt>
      <trkpt lat="25.035837516188622" lon="-80.347918225452304">
        <ele>0.6180419921875</ele>
        <time>2007-07-23T18:48:07Z</time>
      </trkpt>
      <trkpt lat="25.035811280831695" lon="-80.347969271242619">
        <ele>0.6180419921875</ele>
        <time>2007-07-23T18:48:35Z</time>
      </trkpt>
      <trkpt lat="25.035891830921173" lon="-80.347961727529764">
        <ele>0.6180419921875</ele>
        <time>2007-07-23T18:48:59Z</time>
      </trkpt>
      <trkpt lat="25.035893842577934" lon="-80.348003134131432">
        <ele>0.6180419921875</ele>
        <time>2007-07-23T18:49:32Z</time>
      </trkpt>
      <trkpt lat="25.035914378240705" lon="-80.348034063354135">
        <ele>1.579345703125</ele>
        <time>2007-07-23T18:49:51Z</time>
      </trkpt>
      <trkpt lat="25.035939691588283" lon="-80.348082762211561">
        <ele>1.0986328125</ele>
        <time>2007-07-23T18:50:06Z</time>
      </trkpt>
      <trkpt lat="25.035905912518501" lon="-80.348176220431924">
        <ele>1.579345703125</ele>
        <time>2007-07-23T18:50:25Z</time>
      </trkpt>
      <trkpt lat="25.035973805934191" lon="-80.34813791513443">
        <ele>1.0986328125</ele>
        <time>2007-07-23T18:50:45Z</time>
      </trkpt>
      <trkpt lat="25.035951677709818" lon="-80.348084019497037">
        <ele>2.06005859375</ele>
        <time>2007-07-23T18:51:46Z</time>
      </trkpt>
      <trkpt lat="25.035883449018002" lon="-80.348102124407887">
        <ele>2.06005859375</ele>
        <time>2007-07-23T18:52:10Z</time>
      </trkpt>
      <trkpt lat="25.035879677161574" lon="-80.348190637305379">
        <ele>2.5406494140625</ele>
        <time>2007-07-23T18:52:28Z</time>
      </trkpt>
      <trkpt lat="25.035868780687451" lon="-80.348286023363471">
        <ele>2.06005859375</ele>
        <time>2007-07-23T18:52:44Z</time>
      </trkpt>
      <trkpt lat="25.03591169603169" lon="-80.348366070538759">
        <ele>2.06005859375</ele>
        <time>2007-07-23T18:53:00Z</time>
      </trkpt>
      <trkpt lat="25.035957461223006" lon="-80.348445950075984">
        <ele>2.5406494140625</ele>
        <time>2007-07-23T18:53:16Z</time>
      </trkpt>
      <trkpt lat="25.03595570102334" lon="-80.348524656146765">
        <ele>2.5406494140625</ele>
        <time>2007-07-23T18:53:34Z</time>
      </trkpt>
      <trkpt lat="25.035872887820005" lon="-80.348519962280989">
        <ele>2.5406494140625</ele>
        <time>2007-07-23T18:53:50Z</time>
      </trkpt>
      <trkpt lat="25.03585159778595" lon="-80.348573355004191">
        <ele>2.06005859375</ele>
        <time>2007-07-23T18:54:05Z</time>
      </trkpt>
      <trkpt lat="25.035855118185282" lon="-80.348672261461616">
        <ele>1.0986328125</ele>
        <time>2007-07-23T18:54:22Z</time>
      </trkpt>
      <trkpt lat="25.035896105691791" lon="-80.348755829036236">
        <ele>1.579345703125</ele>
        <time>2007-07-23T18:54:38Z</time>
      </trkpt>
      <trkpt lat="25.03594346344471" lon="-80.348829086869955">
        <ele>1.0986328125</ele>
        <time>2007-07-23T18:55:04Z</time>
      </trkpt>
      <trkpt lat="25.035983612760901" lon="-80.348922209814191">
        <ele>1.579345703125</ele>
        <time>2007-07-23T18:55:20Z</time>
      </trkpt>
      <trkpt lat="25.036000963300467" lon="-80.349019607529044">
        <ele>1.0986328125</ele>
        <time>2007-07-23T18:55:39Z</time>
      </trkpt>
      <trkpt lat="25.036045806482434" lon="-80.34910493530333">
        <ele>0.6180419921875</ele>
        <time>2007-07-23T18:55:56Z</time>
      </trkpt>
      <trkpt lat="25.036106575280428" lon="-80.349178779870272">
        <ele>0.6180419921875</ele>
        <time>2007-07-23T18:56:11Z</time>
      </trkpt>
      <trkpt lat="25.036089476197958" lon="-80.349072748795152">
        <ele>0.137451171875</ele>
        <time>2007-07-23T18:56:25Z</time>
      </trkpt>
      <trkpt lat="25.036055278033018" lon="-80.348978787660599">
        <ele>1.0986328125</ele>
        <time>2007-07-23T18:56:38Z</time>
      </trkpt>
      <trkpt lat="25.036026444286108" lon="-80.348877869546413">
        <ele>0.6180419921875</ele>
        <time>2007-07-23T18:56:50Z</time>
      </trkpt>
      <trkpt lat="25.036008087918162" lon="-80.348773011937737">
        <ele>0.137451171875</ele>
        <time>2007-07-23T18:57:03Z</time>
      </trkpt>
      <trkpt lat="25.035992916673422" lon="-80.348664885386825">
        <ele>-1.3046875</ele>
        <time>2007-07-23T18:57:16Z</time>
      </trkpt>
      <trkpt lat="25.0359405297786" lon="-80.348639488220215">
        <ele>-1.3046875</ele>
        <time>2007-07-23T18:57:32Z</time>
      </trkpt>
      <trkpt lat="25.035934830084443" lon="-80.348602691665292">
        <ele>1.579345703125</ele>
        <time>2007-07-23T18:58:36Z</time>
      </trkpt>
      <trkpt lat="25.035942289978266" lon="-80.348511915653944">
        <ele>2.06005859375</ele>
        <time>2007-07-23T18:58:51Z</time>
      </trkpt>
      <trkpt lat="25.03598160110414" lon="-80.348416529595852">
        <ele>2.06005859375</ele>
        <time>2007-07-23T18:59:04Z</time>
      </trkpt>
      <trkpt lat="25.035994509235024" lon="-80.3483069781214">
        <ele>1.579345703125</ele>
        <time>2007-07-23T18:59:16Z</time>
      </trkpt>
      <trkpt lat="25.035989983007312" lon="-80.348210586234927">
        <ele>2.06005859375</ele>
        <time>2007-07-23T18:59:26Z</time>
      </trkpt>
      <trkpt lat="25.035982187837362" lon="-80.348113607615232">
        <ele>3.021240234375</ele>
        <time>2007-07-23T18:59:38Z</time>
      </trkpt>
      <trkpt lat="25.035956790670753" lon="-80.348016964271665">
        <ele>3.501953125</ele>
        <time>2007-07-23T18:59:49Z</time>
      </trkpt>
      <trkpt lat="25.035960227251053" lon="-80.347926607355475">
        <ele>5.9052734375</ele>
        <time>2007-07-23T19:00:01Z</time>
      </trkpt>
      <trkpt lat="25.035939523950219" lon="-80.347822671756148">
        <ele>4.94384765625</ele>
        <time>2007-07-23T19:00:13Z</time>
      </trkpt>
      <trkpt lat="25.035928376019001" lon="-80.347720831632614">
        <ele>3.501953125</ele>
        <time>2007-07-23T19:00:26Z</time>
      </trkpt>
      <trkpt lat="25.03594983369112" lon="-80.347632067278028">
        <ele>3.021240234375</ele>
        <time>2007-07-23T19:00:38Z</time>
      </trkpt>
      <trkpt lat="25.036024935543537" lon="-80.347582781687379">
        <ele>2.5406494140625</ele>
        <time>2007-07-23T19:00:51Z</time>
      </trkpt>
      <trkpt lat="25.036096097901464" lon="-80.347639778628945">
        <ele>2.06005859375</ele>
        <time>2007-07-23T19:01:07Z</time>
      </trkpt>
      <trkpt lat="25.036134654656053" lon="-80.347741283476353">
        <ele>1.579345703125</ele>
        <time>2007-07-23T19:01:23Z</time>
      </trkpt>
      <trkpt lat="25.036139180883765" lon="-80.347841782495379">
        <ele>1.0986328125</ele>
        <time>2007-07-23T19:01:39Z</time>
      </trkpt>
      <trkpt lat="25.036138761788607" lon="-80.347917471081018">
        <ele>1.0986328125</ele>
        <time>2007-07-23T19:01:55Z</time>
      </trkpt>
      <trkpt lat="25.036197854205966" lon="-80.347978742793202">
        <ele>1.0986328125</ele>
        <time>2007-07-23T19:02:14Z</time>
      </trkpt>
      <trkpt lat="25.036261389032006" lon="-80.348007576540112">
        <ele>0.6180419921875</ele>
        <time>2007-07-23T19:02:44Z</time>
      </trkpt>
      <trkpt lat="25.036248061805964" lon="-80.348055521026254">
        <ele>1.0986328125</ele>
        <time>2007-07-23T19:03:20Z</time>
      </trkpt>
      <trkpt lat="25.036205900833011" lon="-80.348142944276333">
        <ele>1.579345703125</ele>
        <time>2007-07-23T19:03:39Z</time>
      </trkpt>
      <trkpt lat="25.036204140633345" lon="-80.34818141721189">
        <ele>1.0986328125</ele>
        <time>2007-07-23T19:04:23Z</time>
      </trkpt>
      <trkpt lat="25.036190981045365" lon="-80.348257692530751">
        <ele>1.0986328125</ele>
        <time>2007-07-23T19:04:43Z</time>
      </trkpt>
      <trkpt lat="25.036159129813313" lon="-80.34834754653275">
        <ele>1.0986328125</ele>
        <time>2007-07-23T19:05:00Z</time>
      </trkpt>
      <trkpt lat="25.03615552559495" lon="-80.348444860428572">
        <ele>1.0986328125</ele>
        <time>2007-07-23T19:05:16Z</time>
      </trkpt>
      <trkpt lat="25.036169355735183" lon="-80.348541755229235">
        <ele>1.0986328125</ele>
        <time>2007-07-23T19:05:34Z</time>
      </trkpt>
      <trkpt lat="25.036195255815983" lon="-80.348637644201517">
        <ele>1.0986328125</ele>
        <time>2007-07-23T19:05:49Z</time>
      </trkpt>
      <trkpt lat="25.036221910268068" lon="-80.34872816875577">
        <ele>1.0986328125</ele>
        <time>2007-07-23T19:06:05Z</time>
      </trkpt>
      <trkpt lat="25.036211516708136" lon="-80.348829841241241">
        <ele>0.6180419921875</ele>
        <time>2007-07-23T19:06:21Z</time>
      </trkpt>
      <trkpt lat="25.03621419891715" lon="-80.348926736041903">
        <ele>1.0986328125</ele>
        <time>2007-07-23T19:06:40Z</time>
      </trkpt>
      <trkpt lat="25.036246385425329" lon="-80.349026061594486">
        <ele>0.6180419921875</ele>
        <time>2007-07-23T19:06:58Z</time>
      </trkpt>
      <trkpt lat="25.036318302154541" lon="-80.349043579772115">
        <ele>1.0986328125</ele>
        <time>2007-07-23T19:07:10Z</time>
      </trkpt>
      <trkpt lat="25.036370353773236" lon="-80.34898079931736">
        <ele>1.579345703125</ele>
        <time>2007-07-23T19:07:25Z</time>
      </trkpt>
      <trkpt lat="25.036374125629663" lon="-80.348889604210854">
        <ele>1.579345703125</ele>
        <time>2007-07-23T19:07:39Z</time>
      </trkpt>
      <trkpt lat="25.036337412893772" lon="-80.348796984180808">
        <ele>1.579345703125</ele>
        <time>2007-07-23T19:07:56Z</time>
      </trkpt>
      <trkpt lat="25.036317631602287" lon="-80.348699670284986">
        <ele>2.06005859375</ele>
        <time>2007-07-23T19:08:11Z</time>
      </trkpt>
      <trkpt lat="25.036337999626994" lon="-80.348596321418881">
        <ele>2.06005859375</ele>
        <time>2007-07-23T19:08:25Z</time>
      </trkpt>
      <trkpt lat="25.036347303539515" lon="-80.348503785207868">
        <ele>2.06005859375</ele>
        <time>2007-07-23T19:08:38Z</time>
      </trkpt>
      <trkpt lat="25.036320397630334" lon="-80.34840177744627">
        <ele>1.579345703125</ele>
        <time>2007-07-23T19:08:51Z</time>
      </trkpt>
      <trkpt lat="25.036281002685428" lon="-80.348304715007544">
        <ele>1.0986328125</ele>
        <time>2007-07-23T19:09:04Z</time>
      </trkpt>
      <trkpt lat="25.036241775378585" lon="-80.348200779408216">
        <ele>-0.8240966796875</ele>
        <time>2007-07-23T19:09:17Z</time>
      </trkpt>
      <trkpt lat="25.036220066249371" lon="-80.348100028932095">
        <ele>0.137451171875</ele>
        <time>2007-07-23T19:09:30Z</time>
      </trkpt>
      <trkpt lat="25.036228448152542" lon="-80.347998440265656">
        <ele>0.137451171875</ele>
        <time>2007-07-23T19:09:42Z</time>
      </trkpt>
      <trkpt lat="25.036224005743861" lon="-80.347898444160819">
        <ele>0.6180419921875</ele>
        <time>2007-07-23T19:09:55Z</time>
      </trkpt>
      <trkpt lat="25.036206487566233" lon="-80.347800794988871">
        <ele>1.0986328125</ele>
        <time>2007-07-23T19:10:07Z</time>
      </trkpt>
      <trkpt lat="25.036179162561893" lon="-80.347705241292715">
        <ele>0.137451171875</ele>
        <time>2007-07-23T19:10:20Z</time>
      </trkpt>
      <trkpt lat="25.036147981882095" lon="-80.347614213824272">
        <ele>1.0986328125</ele>
        <time>2007-07-23T19:10:33Z</time>
      </trkpt>
      <trkpt lat="25.036119818687439" lon="-80.347513714805245">
        <ele>1.579345703125</ele>
        <time>2007-07-23T19:10:47Z</time>
      </trkpt>
      <trkpt lat="25.036171115934849" lon="-80.347448922693729">
        <ele>2.06005859375</ele>
        <time>2007-07-23T19:11:01Z</time>
      </trkpt>
      <trkpt lat="25.036236075684428" lon="-80.347515810281038">
        <ele>2.06005859375</ele>
        <time>2007-07-23T19:11:17Z</time>
      </trkpt>
      <trkpt lat="25.036276476457715" lon="-80.347610609605908">
        <ele>1.579345703125</ele>
        <time>2007-07-23T19:11:33Z</time>
      </trkpt>
      <trkpt lat="25.036361301317811" lon="-80.34764195792377">
        <ele>1.0986328125</ele>
        <time>2007-07-23T19:11:48Z</time>
      </trkpt>
      <trkpt lat="25.036363312974572" lon="-80.347738768905401">
        <ele>1.0986328125</ele>
        <time>2007-07-23T19:12:06Z</time>
      </trkpt>
      <trkpt lat="25.036354344338179" lon="-80.347833568230271">
        <ele>1.0986328125</ele>
        <time>2007-07-23T19:12:24Z</time>
      </trkpt>
      <trkpt lat="25.036360211670399" lon="-80.347945047542453">
        <ele>1.579345703125</ele>
        <time>2007-07-23T19:12:43Z</time>
      </trkpt>
      <trkpt lat="25.036359876394272" lon="-80.348043367266655">
        <ele>1.579345703125</ele>
        <time>2007-07-23T19:13:00Z</time>
      </trkpt>
      <trkpt lat="25.036375215277076" lon="-80.348141435533762">
        <ele>1.579345703125</ele>
        <time>2007-07-23T19:13:17Z</time>
      </trkpt>
      <trkpt lat="25.036383932456374" lon="-80.348242521286011">
        <ele>1.579345703125</ele>
        <time>2007-07-23T19:13:34Z</time>
      </trkpt>
      <trkpt lat="25.036386530846357" lon="-80.348342349752784">
        <ele>1.579345703125</ele>
        <time>2007-07-23T19:13:51Z</time>
      </trkpt>
      <trkpt lat="25.03639935515821" lon="-80.348443770781159">
        <ele>1.0986328125</ele>
        <time>2007-07-23T19:14:08Z</time>
      </trkpt>
      <trkpt lat="25.036403797566891" lon="-80.348541419953108">
        <ele>0.6180419921875</ele>
        <time>2007-07-23T19:14:25Z</time>
      </trkpt>
      <trkpt lat="25.036417879164219" lon="-80.348635213449597">
        <ele>1.0986328125</ele>
        <time>2007-07-23T19:14:42Z</time>
      </trkpt>
      <trkpt lat="25.036427099257708" lon="-80.348732946440578">
        <ele>0.6180419921875</ele>
        <time>2007-07-23T19:15:00Z</time>
      </trkpt>
      <trkpt lat="25.036451993510127" lon="-80.34883126616478">
        <ele>0.6180419921875</ele>
        <time>2007-07-23T19:15:17Z</time>
      </trkpt>
      <trkpt lat="25.036462554708123" lon="-80.348933022469282">
        <ele>0.6180419921875</ele>
        <time>2007-07-23T19:15:34Z</time>
      </trkpt>
      <trkpt lat="25.036459537222981" lon="-80.349034359678626">
        <ele>0.6180419921875</ele>
        <time>2007-07-23T19:15:51Z</time>
      </trkpt>
      <trkpt lat="25.036468924954534" lon="-80.349134858697653">
        <ele>0.137451171875</ele>
        <time>2007-07-23T19:16:08Z</time>
      </trkpt>
      <trkpt lat="25.036503206938505" lon="-80.349226891994476">
        <ele>0.6180419921875</ele>
        <time>2007-07-23T19:16:29Z</time>
      </trkpt>
      <trkpt lat="25.036536315456033" lon="-80.34915623255074">
        <ele>0.6180419921875</ele>
        <time>2007-07-23T19:16:47Z</time>
      </trkpt>
      <trkpt lat="25.036548972129822" lon="-80.349049530923367">
        <ele>1.0986328125</ele>
        <time>2007-07-23T19:17:05Z</time>
      </trkpt>
      <trkpt lat="25.036568585783243" lon="-80.348957162350416">
        <ele>1.0986328125</ele>
        <time>2007-07-23T19:17:25Z</time>
      </trkpt>
      <trkpt lat="25.036599179729819" lon="-80.348859680816531">
        <ele>1.579345703125</ele>
        <time>2007-07-23T19:17:42Z</time>
      </trkpt>
      <trkpt lat="25.036590881645679" lon="-80.348764546215534">
        <ele>1.579345703125</ele>
        <time>2007-07-23T19:17:58Z</time>
      </trkpt>
      <trkpt lat="25.036536566913128" lon="-80.348682990297675">
        <ele>2.5406494140625</ele>
        <time>2007-07-23T19:18:16Z</time>
      </trkpt>
      <trkpt lat="25.036499937996268" lon="-80.348590118810534">
        <ele>3.501953125</ele>
        <time>2007-07-23T19:18:33Z</time>
      </trkpt>
      <trkpt lat="25.036463644355536" lon="-80.348488530144095">
        <ele>3.501953125</ele>
        <time>2007-07-23T19:18:52Z</time>
      </trkpt>
      <trkpt lat="25.036429865285754" lon="-80.348408482968807">
        <ele>3.982666015625</ele>
        <time>2007-07-23T19:19:04Z</time>
      </trkpt>
      <trkpt lat="25.036409581080079" lon="-80.348313599824905">
        <ele>4.4632568359375</ele>
        <time>2007-07-23T19:19:18Z</time>
      </trkpt>
      <trkpt lat="25.036374880000949" lon="-80.348220393061638">
        <ele>3.501953125</ele>
        <time>2007-07-23T19:19:33Z</time>
      </trkpt>
      <trkpt lat="25.036342861130834" lon="-80.34812131896615">
        <ele>3.021240234375</ele>
        <time>2007-07-23T19:19:49Z</time>
      </trkpt>
      <trkpt lat="25.036324504762888" lon="-80.348019730299711">
        <ele>2.5406494140625</ele>
        <time>2007-07-23T19:20:07Z</time>
      </trkpt>
      <trkpt lat="25.036294413730502" lon="-80.347925517708063">
        <ele>2.06005859375</ele>
        <time>2007-07-23T19:20:24Z</time>
      </trkpt>
      <trkpt lat="25.036235153675079" lon="-80.347846811637282">
        <ele>1.579345703125</ele>
        <time>2007-07-23T19:20:42Z</time>
      </trkpt>
      <trkpt lat="25.036185532808304" lon="-80.347769614309072">
        <ele>2.06005859375</ele>
        <time>2007-07-23T19:20:59Z</time>
      </trkpt>
      <trkpt lat="25.036124847829342" lon="-80.347690992057323">
        <ele>1.0986328125</ele>
        <time>2007-07-23T19:21:17Z</time>
      </trkpt>
      <trkpt lat="25.036054272204638" lon="-80.347616476938128">
        <ele>1.0986328125</ele>
        <time>2007-07-23T19:21:34Z</time>
      </trkpt>
      <trkpt lat="25.036002555862069" lon="-80.347539614886045">
        <ele>1.0986328125</ele>
        <time>2007-07-23T19:21:52Z</time>
      </trkpt>
      <trkpt lat="25.036001298576593" lon="-80.347634414210916">
        <ele>7.827880859375</ele>
        <time>2007-07-23T19:31:09Z</time>
      </trkpt>
      <trkpt lat="25.035953354090452" lon="-80.347557216882706">
        <ele>-0.3433837890625</ele>
        <time>2007-07-23T19:31:25Z</time>
      </trkpt>
    </trkseg>
  </trk>

  <trk>
    <name>23-JUL-07 722A</name>
    <extensions>
      <gpxx:TrackExtension>
        <gpxx:DisplayColor>DarkGray</gpxx:DisplayColor>
      </gpxx:TrackExtension>
    </extensions>
    <trkseg>
      <trkpt lat="25.033743381500244" lon="-80.349047183990479">
        <ele>75.1202392578125</ele>
      </trkpt>
      <trkpt lat="25.033721923828125" lon="-80.348832607269287">
        <ele>75.1202392578125</ele>
      </trkpt>
      <trkpt lat="25.033700466156006" lon="-80.349111557006836">
        <ele>50.1259765625</ele>
      </trkpt>
      <trkpt lat="25.033721923828125" lon="-80.349905490875244">
        <ele>8.7891845703125</ele>
      </trkpt>
      <trkpt lat="25.033700466156006" lon="-80.349862575531006">
        <ele>-1.7852783203125</ele>
      </trkpt>
      <trkpt lat="25.033464431762695" lon="-80.350077152252197">
        <ele>-0.8240966796875</ele>
      </trkpt>
      <trkpt lat="25.033400058746338" lon="-80.350227355957031">
        <ele>-1.3046875</ele>
      </trkpt>
      <trkpt lat="25.033421516418457" lon="-80.350291728973389">
        <ele>-1.7852783203125</ele>
      </trkpt>
      <trkpt lat="25.033314228057861" lon="-80.35024881362915">
        <ele>-1.3046875</ele>
      </trkpt>
      <trkpt lat="25.033271312713623" lon="-80.350098609924316">
        <ele>-1.7852783203125</ele>
      </trkpt>
      <trkpt lat="25.033121109008789" lon="-80.350055694580078">
        <ele>-1.3046875</ele>
      </trkpt>
      <trkpt lat="25.033056735992432" lon="-80.350077152252197">
        <ele>-1.7852783203125</ele>
      </trkpt>
      <trkpt lat="25.033013820648193" lon="-80.35024881362915">
        <ele>-1.3046875</ele>
      </trkpt>
      <trkpt lat="25.032906532287598" lon="-80.350291728973389">
        <ele>-1.3046875</ele>
      </trkpt>
      <trkpt lat="25.032906532287598" lon="-80.350227355957031">
        <ele>-1.3046875</ele>
      </trkpt>
      <trkpt lat="25.032992362976074" lon="-80.350141525268555">
        <ele>-1.7852783203125</ele>
      </trkpt>
      <trkpt lat="25.033013820648193" lon="-80.350034236907959">
        <ele>-1.7852783203125</ele>
      </trkpt>
      <trkpt lat="25.032863616943359" lon="-80.35001277923584">
        <ele>-1.7852783203125</ele>
      </trkpt>
      <trkpt lat="25.03284215927124" lon="-80.349969863891602">
        <ele>-2.2659912109375</ele>
      </trkpt>
      <trkpt lat="25.03284215927124" lon="-80.349862575531006">
        <ele>-2.2659912109375</ele>
      </trkpt>
      <trkpt lat="25.032906532287598" lon="-80.349776744842529">
        <ele>-2.2659912109375</ele>
      </trkpt>
      <trkpt lat="25.032970905303955" lon="-80.349733829498291">
        <ele>-2.2659912109375</ele>
      </trkpt>
      <trkpt lat="25.032992362976074" lon="-80.349626541137695">
        <ele>-2.2659912109375</ele>
      </trkpt>
      <trkpt lat="25.032992362976074" lon="-80.349540710449219">
        <ele>-1.7852783203125</ele>
      </trkpt>
      <trkpt lat="25.033206939697266" lon="-80.349626541137695">
        <ele>-2.2659912109375</ele>
      </trkpt>
      <trkpt lat="25.033228397369385" lon="-80.349605083465576">
        <ele>-2.2659912109375</ele>
      </trkpt>
      <trkpt lat="25.033249855041504" lon="-80.349626541137695">
        <ele>-1.7852783203125</ele>
      </trkpt>
      <trkpt lat="25.033271312713623" lon="-80.349583625793457">
        <ele>-1.7852783203125</ele>
      </trkpt>
      <trkpt lat="25.033228397369385" lon="-80.349798202514648">
        <ele>-1.7852783203125</ele>
      </trkpt>
      <trkpt lat="25.033249855041504" lon="-80.349862575531006">
        <ele>-1.7852783203125</ele>
      </trkpt>
      <trkpt lat="25.033206939697266" lon="-80.349905490875244">
        <ele>-2.2659912109375</ele>
      </trkpt>
      <trkpt lat="25.033249855041504" lon="-80.349969863891602">
        <ele>-2.2659912109375</ele>
      </trkpt>
      <trkpt lat="25.033292770385742" lon="-80.349905490875244">
        <ele>-1.7852783203125</ele>
      </trkpt>
      <trkpt lat="25.033292770385742" lon="-80.349798202514648">
        <ele>-1.7852783203125</ele>
      </trkpt>
      <trkpt lat="25.033421516418457" lon="-80.349690914154053">
        <ele>-1.3046875</ele>
      </trkpt>
      <trkpt lat="25.033485889434814" lon="-80.349583625793457">
        <ele>-0.8240966796875</ele>
      </trkpt>
      <trkpt lat="25.033464431762695" lon="-80.349540710449219">
        <ele>-1.3046875</ele>
      </trkpt>
      <trkpt lat="25.033400058746338" lon="-80.34949779510498">
        <ele>-0.8240966796875</ele>
      </trkpt>
      <trkpt lat="25.033249855041504" lon="-80.349283218383789">
        <ele>-0.3433837890625</ele>
      </trkpt>
      <trkpt lat="25.033206939697266" lon="-80.349218845367432">
        <ele>-1.3046875</ele>
      </trkpt>
      <trkpt lat="25.033228397369385" lon="-80.349154472351074">
        <ele>-1.3046875</ele>
      </trkpt>
      <trkpt lat="25.033314228057861" lon="-80.349133014678955">
        <ele>-1.3046875</ele>
      </trkpt>
      <trkpt lat="25.033378601074219" lon="-80.34926176071167">
        <ele>-1.7852783203125</ele>
      </trkpt>
      <trkpt lat="25.033507347106934" lon="-80.349218845367432">
        <ele>-1.3046875</ele>
      </trkpt>
      <trkpt lat="25.033528804779053" lon="-80.349197387695312">
        <ele>-1.3046875</ele>
      </trkpt>
      <trkpt lat="25.033507347106934" lon="-80.349025726318359">
        <ele>-1.7852783203125</ele>
      </trkpt>
      <trkpt lat="25.033721923828125" lon="-80.349304676055908">
        <ele>-1.3046875</ele>
      </trkpt>
      <trkpt lat="25.033829212188721" lon="-80.349369049072266">
        <ele>-1.7852783203125</ele>
      </trkpt>
      <trkpt lat="25.033829212188721" lon="-80.349454879760742">
        <ele>-1.7852783203125</ele>
      </trkpt>
      <trkpt lat="25.033915042877197" lon="-80.34949779510498">
        <ele>-1.7852783203125</ele>
      </trkpt>
      <trkpt lat="25.033936500549316" lon="-80.349476337432861">
        <ele>-1.7852783203125</ele>
      </trkpt>
      <trkpt lat="25.033915042877197" lon="-80.349433422088623">
        <ele>-1.3046875</ele>
      </trkpt>
      <trkpt lat="25.03385066986084" lon="-80.349411964416504">
        <ele>-1.3046875</ele>
      </trkpt>
      <trkpt lat="25.033807754516602" lon="-80.349369049072266">
        <ele>-1.3046875</ele>
      </trkpt>
      <trkpt lat="25.033807754516602" lon="-80.349411964416504">
        <ele>-0.8240966796875</ele>
      </trkpt>
      <trkpt lat="25.033636093139648" lon="-80.3495192527771">
        <ele>-1.3046875</ele>
      </trkpt>
      <trkpt lat="25.033636093139648" lon="-80.349562168121338">
        <ele>-0.8240966796875</ele>
      </trkpt>
      <trkpt lat="25.033657550811768" lon="-80.349583625793457">
        <ele>-1.3046875</ele>
      </trkpt>
      <trkpt lat="25.033700466156006" lon="-80.349562168121338">
        <ele>-1.3046875</ele>
      </trkpt>
      <trkpt lat="25.033721923828125" lon="-80.349626541137695">
        <ele>-1.3046875</ele>
      </trkpt>
      <trkpt lat="25.033743381500244" lon="-80.349605083465576">
        <ele>-1.3046875</ele>
      </trkpt>
      <trkpt lat="25.033721923828125" lon="-80.349798202514648">
        <ele>-2.2659912109375</ele>
      </trkpt>
      <trkpt lat="25.033507347106934" lon="-80.349605083465576">
        <ele>-1.3046875</ele>
      </trkpt>
      <trkpt lat="25.03359317779541" lon="-80.349454879760742">
        <ele>-1.7852783203125</ele>
      </trkpt>
      <trkpt lat="25.033721923828125" lon="-80.349347591400146">
        <ele>-1.7852783203125</ele>
      </trkpt>
      <trkpt lat="25.033786296844482" lon="-80.349240303039551">
        <ele>-1.7852783203125</ele>
      </trkpt>
      <trkpt lat="25.033829212188721" lon="-80.348854064941406">
        <ele>-1.7852783203125</ele>
      </trkpt>
      <trkpt lat="25.033764839172363" lon="-80.348725318908691">
        <ele>-1.7852783203125</ele>
      </trkpt>
      <trkpt lat="25.033743381500244" lon="-80.34876823425293">
        <ele>-2.2659912109375</ele>
      </trkpt>
      <trkpt lat="25.033679008483887" lon="-80.348811149597168">
        <ele>-1.3046875</ele>
      </trkpt>
      <trkpt lat="25.033679008483887" lon="-80.348939895629883">
        <ele>-1.7852783203125</ele>
      </trkpt>
      <trkpt lat="25.033614635467529" lon="-80.349090099334717">
        <ele>-2.7467041015625</ele>
      </trkpt>
      <trkpt lat="25.033571720123291" lon="-80.349111557006836">
        <ele>-2.2659912109375</ele>
      </trkpt>
      <trkpt lat="25.033786296844482" lon="-80.349218845367432">
        <ele>-2.7467041015625</ele>
      </trkpt>
      <trkpt lat="25.033807754516602" lon="-80.349326133728027">
        <ele>-2.2659912109375</ele>
      </trkpt>
      <trkpt lat="25.033893585205078" lon="-80.349326133728027">
        <ele>-2.7467041015625</ele>
      </trkpt>
      <trkpt lat="25.033979415893555" lon="-80.349240303039551">
        <ele>-2.7467041015625</ele>
      </trkpt>
      <trkpt lat="25.03410816192627" lon="-80.349240303039551">
        <ele>-2.2659912109375</ele>
      </trkpt>
      <trkpt lat="25.034172534942627" lon="-80.349175930023193">
        <ele>-3.227294921875</ele>
      </trkpt>
      <trkpt lat="25.03408670425415" lon="-80.349068641662598">
        <ele>-3.227294921875</ele>
      </trkpt>
      <trkpt lat="25.034043788909912" lon="-80.349068641662598">
        <ele>-2.7467041015625</ele>
      </trkpt>
      <trkpt lat="25.034065246582031" lon="-80.349154472351074">
        <ele>-2.7467041015625</ele>
      </trkpt>
      <trkpt lat="25.034129619598389" lon="-80.34926176071167">
        <ele>-3.227294921875</ele>
      </trkpt>
      <trkpt lat="25.034151077270508" lon="-80.349240303039551">
        <ele>-2.7467041015625</ele>
      </trkpt>
      <trkpt lat="25.034000873565674" lon="-80.349369049072266">
        <ele>-2.2659912109375</ele>
      </trkpt>
      <trkpt lat="25.033957958221436" lon="-80.349562168121338">
        <ele>-2.7467041015625</ele>
      </trkpt>
      <trkpt lat="25.033807754516602" lon="-80.349733829498291">
        <ele>-2.2659912109375</ele>
      </trkpt>
      <trkpt lat="25.033764839172363" lon="-80.349905490875244">
        <ele>-2.7467041015625</ele>
      </trkpt>
      <trkpt lat="25.033786296844482" lon="-80.349948406219482">
        <ele>-3.227294921875</ele>
      </trkpt>
      <trkpt lat="25.033721923828125" lon="-80.349948406219482">
        <ele>3.021240234375</ele>
      </trkpt>
      <trkpt lat="25.033893585205078" lon="-80.349969863891602">
        <ele>2.06005859375</ele>
      </trkpt>
      <trkpt lat="25.033872127532959" lon="-80.349841117858887">
        <ele>1.579345703125</ele>
      </trkpt>
      <trkpt lat="25.033829212188721" lon="-80.349454879760742">
        <ele>0.137451171875</ele>
      </trkpt>
    </trkseg>
  </trk>

  <trk>
    <name>23-JUL-07 722B</name>
    <extensions>
      <gpxx:TrackExtension>
        <gpxx:DisplayColor>DarkGray</gpxx:DisplayColor>
      </gpxx:TrackExtension>
    </extensions>
    <trkseg>
      <trkpt lat="25.034687519073486" lon="-80.347738265991211">
        <ele>-3.7078857421875</ele>
      </trkpt>
      <trkpt lat="25.034558773040771" lon="-80.347738265991211">
        <ele>-4.1885986328125</ele>
      </trkpt>
      <trkpt lat="25.034387111663818" lon="-80.347974300384521">
        <ele>-4.6693115234375</ele>
      </trkpt>
      <trkpt lat="25.034172534942627" lon="-80.348210334777832">
        <ele>-5.14990234375</ele>
      </trkpt>
      <trkpt lat="25.03410816192627" lon="-80.348339080810547">
        <ele>-4.6693115234375</ele>
      </trkpt>
      <trkpt lat="25.034129619598389" lon="-80.348360538482666">
        <ele>-4.6693115234375</ele>
      </trkpt>
      <trkpt lat="25.034022331237793" lon="-80.348424911499023">
        <ele>-4.1885986328125</ele>
      </trkpt>
      <trkpt lat="25.033957958221436" lon="-80.348446369171143">
        <ele>-4.1885986328125</ele>
      </trkpt>
      <trkpt lat="25.033957958221436" lon="-80.348424911499023">
        <ele>-3.7078857421875</ele>
      </trkpt>
      <trkpt lat="25.033915042877197" lon="-80.348446369171143">
        <ele>-4.1885986328125</ele>
      </trkpt>
      <trkpt lat="25.033979415893555" lon="-80.348532199859619">
        <ele>-4.1885986328125</ele>
      </trkpt>
      <trkpt lat="25.034043788909912" lon="-80.348854064941406">
        <ele>-3.7078857421875</ele>
      </trkpt>
      <trkpt lat="25.03408670425415" lon="-80.348896980285645">
        <ele>-3.227294921875</ele>
      </trkpt>
      <trkpt lat="25.034151077270508" lon="-80.348918437957764">
        <ele>-4.1885986328125</ele>
      </trkpt>
      <trkpt lat="25.034279823303223" lon="-80.348875522613525">
        <ele>-4.6693115234375</ele>
      </trkpt>
      <trkpt lat="25.034322738647461" lon="-80.348918437957764">
        <ele>-5.14990234375</ele>
      </trkpt>
      <trkpt lat="25.034365653991699" lon="-80.349111557006836">
        <ele>-4.6693115234375</ele>
      </trkpt>
      <trkpt lat="25.034236907958984" lon="-80.34926176071167">
        <ele>-4.6693115234375</ele>
      </trkpt>
      <trkpt lat="25.03408670425415" lon="-80.349068641662598">
        <ele>-3.7078857421875</ele>
      </trkpt>
      <trkpt lat="25.034022331237793" lon="-80.348789691925049">
        <ele>-3.7078857421875</ele>
      </trkpt>
      <trkpt lat="25.034151077270508" lon="-80.34876823425293">
        <ele>-4.1885986328125</ele>
      </trkpt>
      <trkpt lat="25.034322738647461" lon="-80.348939895629883">
        <ele>-4.1885986328125</ele>
      </trkpt>
      <trkpt lat="25.03434419631958" lon="-80.349025726318359">
        <ele>-4.1885986328125</ele>
      </trkpt>
      <trkpt lat="25.034430027008057" lon="-80.349025726318359">
        <ele>-4.6693115234375</ele>
      </trkpt>
      <trkpt lat="25.03434419631958" lon="-80.348789691925049">
        <ele>-4.1885986328125</ele>
      </trkpt>
      <trkpt lat="25.034236907958984" lon="-80.34876823425293">
        <ele>-3.7078857421875</ele>
      </trkpt>
      <trkpt lat="25.034258365631104" lon="-80.348746776580811">
        <ele>-3.7078857421875</ele>
      </trkpt>
      <trkpt lat="25.034322738647461" lon="-80.34876823425293">
        <ele>-3.7078857421875</ele>
      </trkpt>
      <trkpt lat="25.034408569335938" lon="-80.348896980285645">
        <ele>-3.227294921875</ele>
      </trkpt>
      <trkpt lat="25.034537315368652" lon="-80.348939895629883">
        <ele>-4.1885986328125</ele>
      </trkpt>
      <trkpt lat="25.034558773040771" lon="-80.348811149597168">
        <ele>-4.1885986328125</ele>
      </trkpt>
      <trkpt lat="25.034430027008057" lon="-80.34876823425293">
        <ele>-4.6693115234375</ele>
      </trkpt>
      <trkpt lat="25.034258365631104" lon="-80.348575115203857">
        <ele>-4.1885986328125</ele>
      </trkpt>
      <trkpt lat="25.034151077270508" lon="-80.348381996154785">
        <ele>-4.1885986328125</ele>
      </trkpt>
      <trkpt lat="25.034193992614746" lon="-80.348339080810547">
        <ele>-3.7078857421875</ele>
      </trkpt>
      <trkpt lat="25.034236907958984" lon="-80.348210334777832">
        <ele>-4.1885986328125</ele>
      </trkpt>
      <trkpt lat="25.034301280975342" lon="-80.348188877105713">
        <ele>-4.1885986328125</ele>
      </trkpt>
      <trkpt lat="25.034408569335938" lon="-80.348339080810547">
        <ele>-4.1885986328125</ele>
      </trkpt>
      <trkpt lat="25.034387111663818" lon="-80.348489284515381">
        <ele>-4.1885986328125</ele>
      </trkpt>
      <trkpt lat="25.034408569335938" lon="-80.34876823425293">
        <ele>-4.1885986328125</ele>
      </trkpt>
      <trkpt lat="25.034472942352295" lon="-80.348746776580811">
        <ele>-4.1885986328125</ele>
      </trkpt>
      <trkpt lat="25.034451484680176" lon="-80.348575115203857">
        <ele>-4.1885986328125</ele>
      </trkpt>
      <trkpt lat="25.034537315368652" lon="-80.348467826843262">
        <ele>-4.1885986328125</ele>
      </trkpt>
      <trkpt lat="25.034515857696533" lon="-80.348360538482666">
        <ele>-3.7078857421875</ele>
      </trkpt>
      <trkpt lat="25.034708976745605" lon="-80.348446369171143">
        <ele>-4.6693115234375</ele>
      </trkpt>
      <trkpt lat="25.034730434417725" lon="-80.3485107421875">
        <ele>-4.6693115234375</ele>
      </trkpt>
      <trkpt lat="25.034773349761963" lon="-80.3485107421875">
        <ele>-4.6693115234375</ele>
      </trkpt>
      <trkpt lat="25.034794807434082" lon="-80.348446369171143">
        <ele>-5.14990234375</ele>
      </trkpt>
      <trkpt lat="25.034773349761963" lon="-80.348532199859619">
        <ele>-4.1885986328125</ele>
      </trkpt>
      <trkpt lat="25.034859180450439" lon="-80.348553657531738">
        <ele>-5.14990234375</ele>
      </trkpt>
      <trkpt lat="25.03483772277832" lon="-80.348596572875977">
        <ele>-4.6693115234375</ele>
      </trkpt>
      <trkpt lat="25.034945011138916" lon="-80.348618030548096">
        <ele>-4.1885986328125</ele>
      </trkpt>
      <trkpt lat="25.035030841827393" lon="-80.348703861236572">
        <ele>-4.6693115234375</ele>
      </trkpt>
      <trkpt lat="25.035030841827393" lon="-80.348832607269287">
        <ele>-4.6693115234375</ele>
      </trkpt>
      <trkpt lat="25.035138130187988" lon="-80.349025726318359">
        <ele>-4.1885986328125</ele>
      </trkpt>
      <trkpt lat="25.035159587860107" lon="-80.349090099334717">
        <ele>-3.227294921875</ele>
      </trkpt>
      <trkpt lat="25.035181045532227" lon="-80.349090099334717">
        <ele>-4.1885986328125</ele>
      </trkpt>
      <trkpt lat="25.035159587860107" lon="-80.349025726318359">
        <ele>-4.6693115234375</ele>
      </trkpt>
      <trkpt lat="25.035138130187988" lon="-80.349047183990479">
        <ele>-4.1885986328125</ele>
      </trkpt>
      <trkpt lat="25.035052299499512" lon="-80.349218845367432">
        <ele>-4.6693115234375</ele>
      </trkpt>
      <trkpt lat="25.034880638122559" lon="-80.349454879760742">
        <ele>-5.6304931640625</ele>
      </trkpt>
      <trkpt lat="25.034880638122559" lon="-80.349626541137695">
        <ele>-4.6693115234375</ele>
      </trkpt>
      <trkpt lat="25.03483772277832" lon="-80.349733829498291">
        <ele>-4.6693115234375</ele>
      </trkpt>
      <trkpt lat="25.034880638122559" lon="-80.349776744842529">
        <ele>-3.7078857421875</ele>
      </trkpt>
      <trkpt lat="25.034966468811035" lon="-80.34975528717041">
        <ele>-3.227294921875</ele>
      </trkpt>
      <trkpt lat="25.034987926483154" lon="-80.349669456481934">
        <ele>-2.7467041015625</ele>
      </trkpt>
      <trkpt lat="25.034966468811035" lon="-80.349476337432861">
        <ele>-3.227294921875</ele>
      </trkpt>
      <trkpt lat="25.035052299499512" lon="-80.349540710449219">
        <ele>-2.2659912109375</ele>
      </trkpt>
      <trkpt lat="25.035116672515869" lon="-80.34949779510498">
        <ele>-2.7467041015625</ele>
      </trkpt>
      <trkpt lat="25.035159587860107" lon="-80.349454879760742">
        <ele>-2.2659912109375</ele>
      </trkpt>
      <trkpt lat="25.035116672515869" lon="-80.349347591400146">
        <ele>-2.7467041015625</ele>
      </trkpt>
      <trkpt lat="25.03509521484375" lon="-80.349111557006836">
        <ele>-2.2659912109375</ele>
      </trkpt>
      <trkpt lat="25.035030841827393" lon="-80.348982810974121">
        <ele>-2.7467041015625</ele>
      </trkpt>
      <trkpt lat="25.035052299499512" lon="-80.348918437957764">
        <ele>-2.2659912109375</ele>
      </trkpt>
      <trkpt lat="25.035009384155273" lon="-80.348789691925049">
        <ele>-2.2659912109375</ele>
      </trkpt>
      <trkpt lat="25.034966468811035" lon="-80.348682403564453">
        <ele>-3.227294921875</ele>
      </trkpt>
      <trkpt lat="25.034794807434082" lon="-80.3485107421875">
        <ele>-4.1885986328125</ele>
      </trkpt>
      <trkpt lat="25.03460168838501" lon="-80.348231792449951">
        <ele>-4.6693115234375</ele>
      </trkpt>
      <trkpt lat="25.034580230712891" lon="-80.34801721572876">
        <ele>-1.7852783203125</ele>
      </trkpt>
      <trkpt lat="25.034666061401367" lon="-80.347845554351807">
        <ele>-2.2659912109375</ele>
      </trkpt>
      <trkpt lat="25.034644603729248" lon="-80.347824096679688">
        <ele>-0.3433837890625</ele>
      </trkpt>
      <trkpt lat="25.034644603729248" lon="-80.347845554351807">
        <ele>-1.7852783203125</ele>
      </trkpt>
      <trkpt lat="25.034708976745605" lon="-80.347781181335449">
        <ele>-1.3046875</ele>
      </trkpt>
      <trkpt lat="25.034751892089844" lon="-80.347673892974854">
        <ele>-1.3046875</ele>
      </trkpt>
    </trkseg>
  </trk>

  <trk>
    <name>23-JUL-07 722C</name>
    <extensions>
      <gpxx:TrackExtension>
        <gpxx:DisplayColor>DarkGray</gpxx:DisplayColor>
      </gpxx:TrackExtension>
    </extensions>
    <trkseg>
      <trkpt lat="25.035910606384277" lon="-80.347459316253662">
        <ele>-1.7852783203125</ele>
      </trkpt>
      <trkpt lat="25.035974979400635" lon="-80.347738265991211">
        <ele>-3.7078857421875</ele>
      </trkpt>
      <trkpt lat="25.035996437072754" lon="-80.347588062286377">
        <ele>-3.227294921875</ele>
      </trkpt>
      <trkpt lat="25.035438537597656" lon="-80.347781181335449">
        <ele>-4.1885986328125</ele>
      </trkpt>
      <trkpt lat="25.035288333892822" lon="-80.347588062286377">
        <ele>-3.227294921875</ele>
      </trkpt>
      <trkpt lat="25.035202503204346" lon="-80.347995758056641">
        <ele>-2.2659912109375</ele>
      </trkpt>
      <trkpt lat="25.035309791564941" lon="-80.347909927368164">
        <ele>-2.2659912109375</ele>
      </trkpt>
      <trkpt lat="25.035073757171631" lon="-80.34801721572876">
        <ele>-3.7078857421875</ele>
      </trkpt>
      <trkpt lat="25.035459995269775" lon="-80.347995758056641">
        <ele>-3.7078857421875</ele>
      </trkpt>
      <trkpt lat="25.035502910614014" lon="-80.347480773925781">
        <ele>-1.7852783203125</ele>
      </trkpt>
      <trkpt lat="25.035824775695801" lon="-80.347974300384521">
        <ele>-4.1885986328125</ele>
      </trkpt>
      <trkpt lat="25.035910606384277" lon="-80.347909927368164">
        <ele>-3.227294921875</ele>
      </trkpt>
      <trkpt lat="25.035932064056396" lon="-80.348210334777832">
        <ele>-3.227294921875</ele>
      </trkpt>
      <trkpt lat="25.035974979400635" lon="-80.348081588745117">
        <ele>-3.7078857421875</ele>
      </trkpt>
      <trkpt lat="25.036146640777588" lon="-80.34825325012207">
        <ele>-3.7078857421875</ele>
      </trkpt>
      <trkpt lat="25.035996437072754" lon="-80.348317623138428">
        <ele>-4.1885986328125</ele>
      </trkpt>
      <trkpt lat="25.036125183105469" lon="-80.348575115203857">
        <ele>-3.227294921875</ele>
      </trkpt>
      <trkpt lat="25.035953521728516" lon="-80.348660945892334">
        <ele>-3.7078857421875</ele>
      </trkpt>
      <trkpt lat="25.03584623336792" lon="-80.347995758056641">
        <ele>-2.7467041015625</ele>
      </trkpt>
      <trkpt lat="25.036146640777588" lon="-80.347824096679688">
        <ele>-3.7078857421875</ele>
      </trkpt>
      <trkpt lat="25.036039352416992" lon="-80.347566604614258">
        <ele>-3.7078857421875</ele>
      </trkpt>
      <trkpt lat="25.03633975982666" lon="-80.347888469696045">
        <ele>-2.7467041015625</ele>
      </trkpt>
      <trkpt lat="25.036554336547852" lon="-80.34775972366333">
        <ele>-3.227294921875</ele>
      </trkpt>
      <trkpt lat="25.03633975982666" lon="-80.347738265991211">
        <ele>-3.7078857421875</ele>
      </trkpt>
      <trkpt lat="25.036382675170898" lon="-80.347609519958496">
        <ele>-2.7467041015625</ele>
      </trkpt>
      <trkpt lat="25.036168098449707" lon="-80.34775972366333">
        <ele>-3.227294921875</ele>
      </trkpt>
      <trkpt lat="25.035996437072754" lon="-80.347566604614258">
        <ele>-3.7078857421875</ele>
      </trkpt>
    </trkseg>
  </trk>

</gpx>
