# Supplementary material for: Reef-scale trends in Florida Acropora spp. abundance and the effects of population enhancement
Source: PeerJ. 2016 Sep 29;4:e2523. doi: 10.7717/peerj.2523 (PMC5047146; doi:10.7717/peerj.2523)
Supplement: Supplemental Information 1 [file peerj-04-2523-s001.zip › 2013Tracks.gpx]

<?xml version="1.0" encoding="utf-8"?><gpx creator="Garmin Desktop App" version="1.1" xsi:schemaLocation="http://www.topografix.com/GPX/1/1 http://www.topografix.com/GPX/1/1/gpx.xsd http://www.garmin.com/xmlschemas/WaypointExtension/v1 http://www8.garmin.com/xmlschemas/WaypointExtensionv1.xsd http://www.garmin.com/xmlschemas/TrackPointExtension/v1 http://www.garmin.com/xmlschemas/TrackPointExtensionv1.xsd http://www.garmin.com/xmlschemas/GpxExtensions/v3 http://www8.garmin.com/xmlschemas/GpxExtensionsv3.xsd http://www.garmin.com/xmlschemas/ActivityExtension/v1 http://www8.garmin.com/xmlschemas/ActivityExtensionv1.xsd http://www.garmin.com/xmlschemas/AdventuresExtensions/v1 http://www8.garmin.com/xmlschemas/AdventuresExtensionv1.xsd http://www.garmin.com/xmlschemas/PressureExtension/v1 http://www.garmin.com/xmlschemas/PressureExtensionv1.xsd http://www.garmin.com/xmlschemas/TripExtensions/v1 http://www.garmin.com/xmlschemas/TripExtensionsv1.xsd" xmlns="http://www.topografix.com/GPX/1/1" xmlns:xsi="http://www.w3.org/2001/XMLSchema-instance" xmlns:wptx1="http://www.garmin.com/xmlschemas/WaypointExtension/v1" xmlns:gpxtrx="http://www.garmin.com/xmlschemas/GpxExtensions/v3" xmlns:gpxtpx="http://www.garmin.com/xmlschemas/TrackPointExtension/v1" xmlns:gpxx="http://www.garmin.com/xmlschemas/GpxExtensions/v3" xmlns:trp="http://www.garmin.com/xmlschemas/TripExtensions/v1" xmlns:adv="http://www.garmin.com/xmlschemas/AdventuresExtensions/v1" xmlns:prs="http://www.garmin.com/xmlschemas/PressureExtension/v1">

  <metadata>
    <link href="http://www.garmin.com">
      <text>Garmin International</text>
    </link>
    <time>2015-12-16T22:18:53Z</time>
    <bounds maxlat="25.140368063002825" maxlon="-80.288792783394456" minlat="25.012198286131024" minlon="-80.371885439381003" />
  </metadata>

  <trk>
    <name>2013-09-09 12:50:11</name>
    <extensions>
      <gpxx:TrackExtension>
        <gpxx:DisplayColor>DarkGray</gpxx:DisplayColor>
      </gpxx:TrackExtension>
    </extensions>
    <trkseg>
      <trkpt lat="25.119757214561105" lon="-80.301359267905354">
        <ele>3.02</ele>
        <time>2013-09-09T15:18:23Z</time>
      </trkpt>
      <trkpt lat="25.119752520695329" lon="-80.301358345896006">
        <ele>3.02</ele>
        <time>2013-09-09T15:18:32Z</time>
      </trkpt>
      <trkpt lat="25.119749587029219" lon="-80.301358932629228">
        <ele>3.02</ele>
        <time>2013-09-09T15:18:39Z</time>
      </trkpt>
      <trkpt lat="25.119745898991823" lon="-80.301355496048927">
        <ele>3.5</ele>
        <time>2013-09-09T15:18:48Z</time>
      </trkpt>
      <trkpt lat="25.119738187640905" lon="-80.301353819668293">
        <ele>3.02</ele>
        <time>2013-09-09T15:18:57Z</time>
      </trkpt>
      <trkpt lat="25.119739528745413" lon="-80.301349963992834">
        <ele>3.02</ele>
        <time>2013-09-09T15:19:05Z</time>
      </trkpt>
      <trkpt lat="25.119736595079303" lon="-80.301350131630898">
        <ele>3.02</ele>
        <time>2013-09-09T15:19:14Z</time>
      </trkpt>
      <trkpt lat="25.11973693035543" lon="-80.301349796354771">
        <ele>3.5</ele>
        <time>2013-09-09T15:19:20Z</time>
      </trkpt>
      <trkpt lat="25.119737852364779" lon="-80.301352394744754">
        <ele>3.02</ele>
        <time>2013-09-09T15:19:28Z</time>
      </trkpt>
      <trkpt lat="25.11973743326962" lon="-80.30135708861053">
        <ele>3.5</ele>
        <time>2013-09-09T15:19:36Z</time>
      </trkpt>
      <trkpt lat="25.119742630049586" lon="-80.301364045590162">
        <ele>3.5</ele>
        <time>2013-09-09T15:19:45Z</time>
      </trkpt>
      <trkpt lat="25.11975260451436" lon="-80.301360106095672">
        <ele>3.02</ele>
        <time>2013-09-09T15:19:55Z</time>
      </trkpt>
      <trkpt lat="25.119764925912023" lon="-80.301356501877308">
        <ele>3.5</ele>
        <time>2013-09-09T15:20:06Z</time>
      </trkpt>
      <trkpt lat="25.119773810729384" lon="-80.301361279562116">
        <ele>3.5</ele>
        <time>2013-09-09T15:20:15Z</time>
      </trkpt>
      <trkpt lat="25.119778420776129" lon="-80.301371337845922">
        <ele>3.98</ele>
        <time>2013-09-09T15:20:27Z</time>
      </trkpt>
      <trkpt lat="25.119775822386146" lon="-80.301372008398175">
        <ele>3.98</ele>
        <time>2013-09-09T15:20:38Z</time>
      </trkpt>
      <trkpt lat="25.119780013337731" lon="-80.301369829103351">
        <ele>3.02</ele>
        <time>2013-09-09T15:20:50Z</time>
      </trkpt>
      <trkpt lat="25.119775235652924" lon="-80.301366560161114">
        <ele>3.02</ele>
        <time>2013-09-09T15:20:58Z</time>
      </trkpt>
      <trkpt lat="25.119769619777799" lon="-80.301360944285989">
        <ele>2.54</ele>
        <time>2013-09-09T15:21:08Z</time>
      </trkpt>
      <trkpt lat="25.119758220389485" lon="-80.301358513534069">
        <ele>2.54</ele>
        <time>2013-09-09T15:21:19Z</time>
      </trkpt>
      <trkpt lat="25.119746988639235" lon="-80.301353400573134">
        <ele>2.06</ele>
        <time>2013-09-09T15:21:26Z</time>
      </trkpt>
      <trkpt lat="25.119737852364779" lon="-80.301346443593502">
        <ele>1.58</ele>
        <time>2013-09-09T15:21:37Z</time>
      </trkpt>
      <trkpt lat="25.119730392470956" lon="-80.301346778869629">
        <ele>1.58</ele>
        <time>2013-09-09T15:21:48Z</time>
      </trkpt>
      <trkpt lat="25.119726452976465" lon="-80.301343342289329">
        <ele>1.58</ele>
        <time>2013-09-09T15:21:58Z</time>
      </trkpt>
      <trkpt lat="25.119727374985814" lon="-80.301334708929062">
        <ele>1.58</ele>
        <time>2013-09-09T15:22:08Z</time>
      </trkpt>
      <trkpt lat="25.119731649756432" lon="-80.301340240985155">
        <ele>1.58</ele>
        <time>2013-09-09T15:22:17Z</time>
      </trkpt>
      <trkpt lat="25.11973793618381" lon="-80.301343174651265">
        <ele>1.1</ele>
        <time>2013-09-09T15:22:25Z</time>
      </trkpt>
      <trkpt lat="25.119747491553426" lon="-80.301345689222217">
        <ele>0.62</ele>
        <time>2013-09-09T15:22:33Z</time>
      </trkpt>
      <trkpt lat="25.119754448533058" lon="-80.301346527412534">
        <ele>1.1</ele>
        <time>2013-09-09T15:22:43Z</time>
      </trkpt>
      <trkpt lat="25.119758388027549" lon="-80.301347197964787">
        <ele>1.58</ele>
        <time>2013-09-09T15:22:53Z</time>
      </trkpt>
      <trkpt lat="25.119756711646914" lon="-80.301350299268961">
        <ele>2.06</ele>
        <time>2013-09-09T15:23:04Z</time>
      </trkpt>
      <trkpt lat="25.119759645313025" lon="-80.301350131630898">
        <ele>2.54</ele>
        <time>2013-09-09T15:23:15Z</time>
      </trkpt>
      <trkpt lat="25.119760567322373" lon="-80.301351053640246">
        <ele>2.54</ele>
        <time>2013-09-09T15:23:25Z</time>
      </trkpt>
      <trkpt lat="25.119759980589151" lon="-80.30134929344058">
        <ele>2.54</ele>
        <time>2013-09-09T15:23:35Z</time>
      </trkpt>
      <trkpt lat="25.119756627827883" lon="-80.301345186308026">
        <ele>2.06</ele>
        <time>2013-09-09T15:23:42Z</time>
      </trkpt>
      <trkpt lat="25.119752939790487" lon="-80.301350383087993">
        <ele>2.06</ele>
        <time>2013-09-09T15:23:54Z</time>
      </trkpt>
      <trkpt lat="25.119750760495663" lon="-80.301351388916373">
        <ele>2.54</ele>
        <time>2013-09-09T15:24:03Z</time>
      </trkpt>
      <trkpt lat="25.119758136570454" lon="-80.301345437765121">
        <ele>1.58</ele>
        <time>2013-09-09T15:24:12Z</time>
      </trkpt>
      <trkpt lat="25.119761992245913" lon="-80.301348036155105">
        <ele>1.58</ele>
        <time>2013-09-09T15:24:20Z</time>
      </trkpt>
      <trkpt lat="25.119770122691989" lon="-80.30135365203023">
        <ele>2.06</ele>
        <time>2013-09-09T15:24:28Z</time>
      </trkpt>
      <trkpt lat="25.119777331128716" lon="-80.301357256248593">
        <ele>2.06</ele>
        <time>2013-09-09T15:24:36Z</time>
      </trkpt>
      <trkpt lat="25.119784539565444" lon="-80.301362704485655">
        <ele>2.54</ele>
        <time>2013-09-09T15:24:46Z</time>
      </trkpt>
      <trkpt lat="25.119794430211186" lon="-80.30136588960886">
        <ele>2.54</ele>
        <time>2013-09-09T15:24:56Z</time>
      </trkpt>
      <trkpt lat="25.119802141562104" lon="-80.301372427493334">
        <ele>2.54</ele>
        <time>2013-09-09T15:25:07Z</time>
      </trkpt>
      <trkpt lat="25.119798704981804" lon="-80.301367146894336">
        <ele>2.54</ele>
        <time>2013-09-09T15:25:17Z</time>
      </trkpt>
      <trkpt lat="25.119790239259601" lon="-80.301359184086323">
        <ele>1.58</ele>
        <time>2013-09-09T15:25:25Z</time>
      </trkpt>
      <trkpt lat="25.119778420776129" lon="-80.301356753334403">
        <ele>1.58</ele>
        <time>2013-09-09T15:25:35Z</time>
      </trkpt>
      <trkpt lat="25.119766099378467" lon="-80.301352813839912">
        <ele>1.58</ele>
        <time>2013-09-09T15:25:45Z</time>
      </trkpt>
      <trkpt lat="25.119751766324043" lon="-80.301353232935071">
        <ele>1.1</ele>
        <time>2013-09-09T15:25:58Z</time>
      </trkpt>
      <trkpt lat="25.119742630049586" lon="-80.301351472735405">
        <ele>1.58</ele>
        <time>2013-09-09T15:26:08Z</time>
      </trkpt>
      <trkpt lat="25.119731985032558" lon="-80.301350802183151">
        <ele>1.58</ele>
        <time>2013-09-09T15:26:17Z</time>
      </trkpt>
      <trkpt lat="25.119734751060605" lon="-80.301350047811866">
        <ele>1.58</ele>
        <time>2013-09-09T15:26:25Z</time>
      </trkpt>
      <trkpt lat="25.119742965325713" lon="-80.301351472735405">
        <ele>2.06</ele>
        <time>2013-09-09T15:26:38Z</time>
      </trkpt>
      <trkpt lat="25.119756041094661" lon="-80.30135465785861">
        <ele>2.06</ele>
        <time>2013-09-09T15:26:49Z</time>
      </trkpt>
      <trkpt lat="25.119766350835562" lon="-80.301359267905354">
        <ele>2.54</ele>
        <time>2013-09-09T15:27:00Z</time>
      </trkpt>
      <trkpt lat="25.119777079671621" lon="-80.301366141065955">
        <ele>3.02</ele>
        <time>2013-09-09T15:27:09Z</time>
      </trkpt>
      <trkpt lat="25.119788143783808" lon="-80.30136639252305">
        <ele>3.02</ele>
        <time>2013-09-09T15:27:20Z</time>
      </trkpt>
      <trkpt lat="25.119789065793157" lon="-80.301368907094002">
        <ele>3.02</ele>
        <time>2013-09-09T15:27:30Z</time>
      </trkpt>
      <trkpt lat="25.119790574535728" lon="-80.301371589303017">
        <ele>2.54</ele>
        <time>2013-09-09T15:27:40Z</time>
      </trkpt>
      <trkpt lat="25.119788143783808" lon="-80.301373852416873">
        <ele>2.54</ele>
        <time>2013-09-09T15:27:53Z</time>
      </trkpt>
      <trkpt lat="25.119782695546746" lon="-80.301369493827224">
        <ele>2.54</ele>
        <time>2013-09-09T15:28:02Z</time>
      </trkpt>
      <trkpt lat="25.11977800168097" lon="-80.301365973427892">
        <ele>2.54</ele>
        <time>2013-09-09T15:28:11Z</time>
      </trkpt>
      <trkpt lat="25.119773726910353" lon="-80.301357423886657">
        <ele>2.54</ele>
        <time>2013-09-09T15:28:21Z</time>
      </trkpt>
      <trkpt lat="25.119767691940069" lon="-80.3013551607728">
        <ele>3.02</ele>
        <time>2013-09-09T15:28:32Z</time>
      </trkpt>
      <trkpt lat="25.119761237874627" lon="-80.301356669515371">
        <ele>2.54</ele>
        <time>2013-09-09T15:28:41Z</time>
      </trkpt>
      <trkpt lat="25.119756376370788" lon="-80.301354322582483">
        <ele>2.54</ele>
        <time>2013-09-09T15:28:49Z</time>
      </trkpt>
      <trkpt lat="25.119747407734394" lon="-80.301354071125388">
        <ele>2.54</ele>
        <time>2013-09-09T15:28:58Z</time>
      </trkpt>
      <trkpt lat="25.119735840708017" lon="-80.301349880173802">
        <ele>2.54</ele>
        <time>2013-09-09T15:29:10Z</time>
      </trkpt>
      <trkpt lat="25.119724776595831" lon="-80.30135071836412">
        <ele>2.06</ele>
        <time>2013-09-09T15:29:22Z</time>
      </trkpt>
      <trkpt lat="25.119715807959437" lon="-80.301347868517041">
        <ele>2.54</ele>
        <time>2013-09-09T15:29:31Z</time>
      </trkpt>
      <trkpt lat="25.11971203610301" lon="-80.301347784698009">
        <ele>3.02</ele>
        <time>2013-09-09T15:29:40Z</time>
      </trkpt>
      <trkpt lat="25.119711617007852" lon="-80.301349041983485">
        <ele>3.5</ele>
        <time>2013-09-09T15:29:50Z</time>
      </trkpt>
      <trkpt lat="25.119712287560105" lon="-80.301352143287659">
        <ele>3.98</ele>
        <time>2013-09-09T15:30:00Z</time>
      </trkpt>
      <trkpt lat="25.119715556502342" lon="-80.301356501877308">
        <ele>4.46</ele>
        <time>2013-09-09T15:30:12Z</time>
      </trkpt>
      <trkpt lat="25.119717149063945" lon="-80.30136345885694">
        <ele>4.94</ele>
        <time>2013-09-09T15:30:26Z</time>
      </trkpt>
      <trkpt lat="25.119725363329053" lon="-80.30136295594275">
        <ele>4.94</ele>
        <time>2013-09-09T15:30:34Z</time>
      </trkpt>
      <trkpt lat="25.119730224832892" lon="-80.301362033933401">
        <ele>4.94</ele>
        <time>2013-09-09T15:30:44Z</time>
      </trkpt>
      <trkpt lat="25.119735924527049" lon="-80.301365721970797">
        <ele>4.46</ele>
        <time>2013-09-09T15:30:54Z</time>
      </trkpt>
      <trkpt lat="25.119744306430221" lon="-80.301369661465287">
        <ele>4.46</ele>
        <time>2013-09-09T15:31:04Z</time>
      </trkpt>
      <trkpt lat="25.119748413562775" lon="-80.301375361159444">
        <ele>4.94</ele>
        <time>2013-09-09T15:31:15Z</time>
      </trkpt>
      <trkpt lat="25.119753610342741" lon="-80.301376953721046">
        <ele>4.94</ele>
        <time>2013-09-09T15:31:24Z</time>
      </trkpt>
      <trkpt lat="25.11976039968431" lon="-80.301381647586823">
        <ele>4.94</ele>
        <time>2013-09-09T15:31:31Z</time>
      </trkpt>
      <trkpt lat="25.119770038872957" lon="-80.301377456635237">
        <ele>4.46</ele>
        <time>2013-09-09T15:31:42Z</time>
      </trkpt>
      <trkpt lat="25.119777414947748" lon="-80.301370583474636">
        <ele>4.46</ele>
        <time>2013-09-09T15:31:53Z</time>
      </trkpt>
      <trkpt lat="25.119784120470285" lon="-80.301371589303017">
        <ele>3.98</ele>
        <time>2013-09-09T15:32:01Z</time>
      </trkpt>
      <trkpt lat="25.11978043243289" lon="-80.301372008398175">
        <ele>3.98</ele>
        <time>2013-09-09T15:32:14Z</time>
      </trkpt>
      <trkpt lat="25.119784371927381" lon="-80.301370415836573">
        <ele>3.98</ele>
        <time>2013-09-09T15:32:25Z</time>
      </trkpt>
      <trkpt lat="25.119782695546746" lon="-80.301364464685321">
        <ele>3.98</ele>
        <time>2013-09-09T15:32:34Z</time>
      </trkpt>
      <trkpt lat="25.119774146005511" lon="-80.301364129409194">
        <ele>3.98</ele>
        <time>2013-09-09T15:32:44Z</time>
      </trkpt>
      <trkpt lat="25.119760064408183" lon="-80.301363039761782">
        <ele>3.5</ele>
        <time>2013-09-09T15:32:55Z</time>
      </trkpt>
      <trkpt lat="25.119756041094661" lon="-80.3013707511127">
        <ele>3.98</ele>
        <time>2013-09-09T15:33:03Z</time>
      </trkpt>
      <trkpt lat="25.119754699990153" lon="-80.301364380866289">
        <ele>3.02</ele>
        <time>2013-09-09T15:33:14Z</time>
      </trkpt>
      <trkpt lat="25.119761070236564" lon="-80.301359016448259">
        <ele>3.5</ele>
        <time>2013-09-09T15:33:22Z</time>
      </trkpt>
      <trkpt lat="25.119770541787148" lon="-80.301355663686991">
        <ele>3.5</ele>
        <time>2013-09-09T15:33:31Z</time>
      </trkpt>
      <trkpt lat="25.119779007509351" lon="-80.30136002227664">
        <ele>3.98</ele>
        <time>2013-09-09T15:33:39Z</time>
      </trkpt>
      <trkpt lat="25.119785293936729" lon="-80.301362872123718">
        <ele>3.98</ele>
        <time>2013-09-09T15:33:47Z</time>
      </trkpt>
      <trkpt lat="25.119797196239233" lon="-80.301368571817875">
        <ele>3.98</ele>
        <time>2013-09-09T15:33:58Z</time>
      </trkpt>
      <trkpt lat="25.119801554828882" lon="-80.301373265683651">
        <ele>3.98</ele>
        <time>2013-09-09T15:34:06Z</time>
      </trkpt>
      <trkpt lat="25.119804404675961" lon="-80.301373014226556">
        <ele>3.98</ele>
        <time>2013-09-09T15:34:15Z</time>
      </trkpt>
      <trkpt lat="25.119801806285977" lon="-80.301366643980145">
        <ele>3.02</ele>
        <time>2013-09-09T15:34:25Z</time>
      </trkpt>
      <trkpt lat="25.119790239259601" lon="-80.301364297047257">
        <ele>2.54</ele>
        <time>2013-09-09T15:34:36Z</time>
      </trkpt>
      <trkpt lat="25.11977800168097" lon="-80.301360860466957">
        <ele>2.06</ele>
        <time>2013-09-09T15:34:45Z</time>
      </trkpt>
      <trkpt lat="25.119763920083642" lon="-80.301361782476306">
        <ele>2.06</ele>
        <time>2013-09-09T15:34:54Z</time>
      </trkpt>
      <trkpt lat="25.119747323915362" lon="-80.301361111924052">
        <ele>1.1</ele>
        <time>2013-09-09T15:35:05Z</time>
      </trkpt>
      <trkpt lat="25.119737852364779" lon="-80.301361614838243">
        <ele>1.1</ele>
        <time>2013-09-09T15:35:13Z</time>
      </trkpt>
      <trkpt lat="25.119736678898335" lon="-80.301356166601181">
        <ele>-0.34</ele>
        <time>2013-09-09T15:35:24Z</time>
      </trkpt>
      <trkpt lat="25.119732320308685" lon="-80.301355831325054">
        <ele>0.14</ele>
        <time>2013-09-09T15:35:35Z</time>
      </trkpt>
      <trkpt lat="25.119729470461607" lon="-80.301354406401515">
        <ele>0.62</ele>
        <time>2013-09-09T15:35:45Z</time>
      </trkpt>
      <trkpt lat="25.119736762717366" lon="-80.301355076953769">
        <ele>1.1</ele>
        <time>2013-09-09T15:35:53Z</time>
      </trkpt>
      <trkpt lat="25.119740199297667" lon="-80.301360944285989">
        <ele>1.1</ele>
        <time>2013-09-09T15:36:03Z</time>
      </trkpt>
      <trkpt lat="25.119749000295997" lon="-80.30136345885694">
        <ele>1.58</ele>
        <time>2013-09-09T15:36:14Z</time>
      </trkpt>
      <trkpt lat="25.119751347228885" lon="-80.30136345885694">
        <ele>2.06</ele>
        <time>2013-09-09T15:36:23Z</time>
      </trkpt>
      <trkpt lat="25.119752688333392" lon="-80.301361195743084">
        <ele>3.02</ele>
        <time>2013-09-09T15:36:33Z</time>
      </trkpt>
      <trkpt lat="25.119752772152424" lon="-80.301364632323384">
        <ele>3.02</ele>
        <time>2013-09-09T15:36:43Z</time>
      </trkpt>
      <trkpt lat="25.11975210160017" lon="-80.301363961771131">
        <ele>2.54</ele>
        <time>2013-09-09T15:36:52Z</time>
      </trkpt>
      <trkpt lat="25.119746401906013" lon="-80.301361363381147">
        <ele>2.54</ele>
        <time>2013-09-09T15:37:02Z</time>
      </trkpt>
      <trkpt lat="25.119742294773459" lon="-80.301361866295338">
        <ele>2.54</ele>
        <time>2013-09-09T15:37:12Z</time>
      </trkpt>
      <trkpt lat="25.119741372764111" lon="-80.301366308704019">
        <ele>3.02</ele>
        <time>2013-09-09T15:37:22Z</time>
      </trkpt>
      <trkpt lat="25.119737349450588" lon="-80.301357675343752">
        <ele>3.02</ele>
        <time>2013-09-09T15:37:31Z</time>
      </trkpt>
      <trkpt lat="25.119730979204178" lon="-80.301358513534069">
        <ele>2.54</ele>
        <time>2013-09-09T15:37:44Z</time>
      </trkpt>
      <trkpt lat="25.119728716090322" lon="-80.301356334239244">
        <ele>2.54</ele>
        <time>2013-09-09T15:37:55Z</time>
      </trkpt>
      <trkpt lat="25.119731985032558" lon="-80.301359351724386">
        <ele>2.54</ele>
        <time>2013-09-09T15:38:05Z</time>
      </trkpt>
      <trkpt lat="25.119736008346081" lon="-80.301360692828894">
        <ele>2.06</ele>
        <time>2013-09-09T15:38:16Z</time>
      </trkpt>
      <trkpt lat="25.119739947840571" lon="-80.301353735849261">
        <ele>2.06</ele>
        <time>2013-09-09T15:38:27Z</time>
      </trkpt>
      <trkpt lat="25.119740115478635" lon="-80.3013551607728">
        <ele>2.06</ele>
        <time>2013-09-09T15:38:36Z</time>
      </trkpt>
      <trkpt lat="25.119748497381806" lon="-80.301354993134737">
        <ele>2.54</ele>
        <time>2013-09-09T15:38:47Z</time>
      </trkpt>
      <trkpt lat="25.119753275066614" lon="-80.301357675343752">
        <ele>2.54</ele>
        <time>2013-09-09T15:38:55Z</time>
      </trkpt>
      <trkpt lat="25.119760064408183" lon="-80.301363710314035">
        <ele>1.58</ele>
        <time>2013-09-09T15:39:03Z</time>
      </trkpt>
      <trkpt lat="25.119771212339401" lon="-80.301368152722716">
        <ele>1.58</ele>
        <time>2013-09-09T15:39:12Z</time>
      </trkpt>
      <trkpt lat="25.119774648919702" lon="-80.301369912922382">
        <ele>2.06</ele>
        <time>2013-09-09T15:39:22Z</time>
      </trkpt>
      <trkpt lat="25.119777331128716" lon="-80.301370918750763">
        <ele>1.58</ele>
        <time>2013-09-09T15:39:31Z</time>
      </trkpt>
      <trkpt lat="25.119781186804175" lon="-80.301367398351431">
        <ele>1.58</ele>
        <time>2013-09-09T15:39:39Z</time>
      </trkpt>
      <trkpt lat="25.119772972539067" lon="-80.301363039761782">
        <ele>1.1</ele>
        <time>2013-09-09T15:39:47Z</time>
      </trkpt>
      <trkpt lat="25.119763417169452" lon="-80.301358429715037">
        <ele>1.58</ele>
        <time>2013-09-09T15:39:59Z</time>
      </trkpt>
      <trkpt lat="25.119753191247582" lon="-80.30135071836412">
        <ele>2.54</ele>
        <time>2013-09-09T15:40:09Z</time>
      </trkpt>
      <trkpt lat="25.119740534573793" lon="-80.301353484392166">
        <ele>2.06</ele>
        <time>2013-09-09T15:40:19Z</time>
      </trkpt>
      <trkpt lat="25.119748916476965" lon="-80.301365554332733">
        <ele>2.06</ele>
        <time>2013-09-09T15:40:24Z</time>
      </trkpt>
      <trkpt lat="25.119736595079303" lon="-80.301373517140746">
        <ele>2.06</ele>
        <time>2013-09-09T15:40:31Z</time>
      </trkpt>
      <trkpt lat="25.119728380814195" lon="-80.301360944285989">
        <ele>2.06</ele>
        <time>2013-09-09T15:40:43Z</time>
      </trkpt>
      <trkpt lat="25.119721759110689" lon="-80.301355412229896">
        <ele>3.5</ele>
        <time>2013-09-09T15:40:51Z</time>
      </trkpt>
      <trkpt lat="25.119720669463277" lon="-80.301353232935071">
        <ele>3.5</ele>
        <time>2013-09-09T15:40:58Z</time>
      </trkpt>
      <trkpt lat="25.119724189862609" lon="-80.301359100267291">
        <ele>3.5</ele>
        <time>2013-09-09T15:41:05Z</time>
      </trkpt>
      <trkpt lat="25.119729051366448" lon="-80.301357004791498">
        <ele>3.98</ele>
        <time>2013-09-09T15:41:13Z</time>
      </trkpt>
      <trkpt lat="25.11973986402154" lon="-80.301364967599511">
        <ele>4.46</ele>
        <time>2013-09-09T15:41:23Z</time>
      </trkpt>
      <trkpt lat="25.119746569544077" lon="-80.301361028105021">
        <ele>4.46</ele>
        <time>2013-09-09T15:41:29Z</time>
      </trkpt>
      <trkpt lat="25.11971396394074" lon="-80.301377791911364">
        <ele>3.98</ele>
        <time>2013-09-09T15:41:35Z</time>
      </trkpt>
      <trkpt lat="25.11970667168498" lon="-80.301372343674302">
        <ele>2.54</ele>
        <time>2013-09-09T15:41:41Z</time>
      </trkpt>
      <trkpt lat="25.119704240933061" lon="-80.301378630101681">
        <ele>1.1</ele>
        <time>2013-09-09T15:41:49Z</time>
      </trkpt>
      <trkpt lat="25.11969787068665" lon="-80.30138298869133">
        <ele>1.1</ele>
        <time>2013-09-09T15:41:57Z</time>
      </trkpt>
      <trkpt lat="25.119693595916033" lon="-80.30138935893774">
        <ele>0.62</ele>
        <time>2013-09-09T15:42:04Z</time>
      </trkpt>
      <trkpt lat="25.119669958949089" lon="-80.301394136622548">
        <ele>0.62</ele>
        <time>2013-09-09T15:42:10Z</time>
      </trkpt>
      <trkpt lat="25.119651183485985" lon="-80.30143721960485">
        <ele>0.62</ele>
        <time>2013-09-09T15:42:16Z</time>
      </trkpt>
      <trkpt lat="25.119638945907354" lon="-80.301488265395164">
        <ele>0.62</ele>
        <time>2013-09-09T15:42:23Z</time>
      </trkpt>
      <trkpt lat="25.119637101888657" lon="-80.30150561593473">
        <ele>1.1</ele>
        <time>2013-09-09T15:42:29Z</time>
      </trkpt>
      <trkpt lat="25.119658559560776" lon="-80.301517685875297">
        <ele>1.1</ele>
        <time>2013-09-09T15:42:36Z</time>
      </trkpt>
      <trkpt lat="25.119669288396835" lon="-80.301515841856599">
        <ele>1.58</ele>
        <time>2013-09-09T15:42:44Z</time>
      </trkpt>
      <trkpt lat="25.119675993919373" lon="-80.3015227150172">
        <ele>1.1</ele>
        <time>2013-09-09T15:42:52Z</time>
      </trkpt>
      <trkpt lat="25.119673646986485" lon="-80.301523553207517">
        <ele>0.14</ele>
        <time>2013-09-09T15:42:59Z</time>
      </trkpt>
      <trkpt lat="25.119677921757102" lon="-80.301541071385145">
        <ele>0.62</ele>
        <time>2013-09-09T15:43:06Z</time>
      </trkpt>
      <trkpt lat="25.119686890393496" lon="-80.30156378634274">
        <ele>0.62</ele>
        <time>2013-09-09T15:43:13Z</time>
      </trkpt>
      <trkpt lat="25.119679514318705" lon="-80.301585076376796">
        <ele>1.1</ele>
        <time>2013-09-09T15:43:20Z</time>
      </trkpt>
      <trkpt lat="25.119674736633897" lon="-80.30164978466928">
        <ele>2.06</ele>
        <time>2013-09-09T15:43:31Z</time>
      </trkpt>
      <trkpt lat="25.119656296446919" lon="-80.3016556520015">
        <ele>2.54</ele>
        <time>2013-09-09T15:43:40Z</time>
      </trkpt>
      <trkpt lat="25.119656380265951" lon="-80.301650119945407">
        <ele>1.1</ele>
        <time>2013-09-09T15:43:46Z</time>
      </trkpt>
      <trkpt lat="25.119651183485985" lon="-80.301647521555424">
        <ele>0.62</ele>
        <time>2013-09-09T15:43:53Z</time>
      </trkpt>
      <trkpt lat="25.119644561782479" lon="-80.301665458828211">
        <ele>0.62</ele>
        <time>2013-09-09T15:44:02Z</time>
      </trkpt>
      <trkpt lat="25.119661828503013" lon="-80.301671577617526">
        <ele>1.58</ele>
        <time>2013-09-09T15:44:10Z</time>
      </trkpt>
      <trkpt lat="25.119667109102011" lon="-80.301674092188478">
        <ele>1.1</ele>
        <time>2013-09-09T15:44:16Z</time>
      </trkpt>
      <trkpt lat="25.119681358337402" lon="-80.301697561517358">
        <ele>0.62</ele>
        <time>2013-09-09T15:44:26Z</time>
      </trkpt>
      <trkpt lat="25.119711114093661" lon="-80.301720863208175">
        <ele>1.58</ele>
        <time>2013-09-09T15:44:33Z</time>
      </trkpt>
      <trkpt lat="25.119731146842241" lon="-80.301714576780796">
        <ele>2.06</ele>
        <time>2013-09-09T15:44:40Z</time>
      </trkpt>
      <trkpt lat="25.119742965325713" lon="-80.301723293960094">
        <ele>1.1</ele>
        <time>2013-09-09T15:44:48Z</time>
      </trkpt>
      <trkpt lat="25.119743216782808" lon="-80.301754809916019">
        <ele>0.62</ele>
        <time>2013-09-09T15:44:57Z</time>
      </trkpt>
      <trkpt lat="25.119757717475295" lon="-80.301766796037555">
        <ele>0.14</ele>
        <time>2013-09-09T15:45:04Z</time>
      </trkpt>
      <trkpt lat="25.119753275066614" lon="-80.30177635140717">
        <ele>0.14</ele>
        <time>2013-09-09T15:45:12Z</time>
      </trkpt>
      <trkpt lat="25.119750760495663" lon="-80.301791187375784">
        <ele>1.1</ele>
        <time>2013-09-09T15:45:19Z</time>
      </trkpt>
      <trkpt lat="25.119744809344411" lon="-80.301827732473612">
        <ele>1.1</ele>
        <time>2013-09-09T15:45:26Z</time>
      </trkpt>
      <trkpt lat="25.119752185419202" lon="-80.301866456866264">
        <ele>1.1</ele>
        <time>2013-09-09T15:45:32Z</time>
      </trkpt>
      <trkpt lat="25.119749084115028" lon="-80.301921693608165">
        <ele>1.58</ele>
        <time>2013-09-09T15:45:40Z</time>
      </trkpt>
      <trkpt lat="25.119705833494663" lon="-80.301969302818179">
        <ele>1.58</ele>
        <time>2013-09-09T15:45:50Z</time>
      </trkpt>
      <trkpt lat="25.119688650593162" lon="-80.301952287554741">
        <ele>0.62</ele>
        <time>2013-09-09T15:45:56Z</time>
      </trkpt>
      <trkpt lat="25.11966903693974" lon="-80.301954047754407">
        <ele>1.1</ele>
        <time>2013-09-09T15:46:03Z</time>
      </trkpt>
      <trkpt lat="25.119652189314365" lon="-80.301990760490298">
        <ele>1.1</ele>
        <time>2013-09-09T15:46:12Z</time>
      </trkpt>
      <trkpt lat="25.119400313124061" lon="-80.301656322553754">
        <ele>-39.759999999999998</ele>
        <time>2013-09-09T15:47:05Z</time>
      </trkpt>
      <trkpt lat="25.119534339755774" lon="-80.301811723038554">
        <ele>-6.11</ele>
        <time>2013-09-09T15:47:09Z</time>
      </trkpt>
      <trkpt lat="25.119500141590834" lon="-80.301818763837218">
        <ele>0.62</ele>
        <time>2013-09-09T15:47:16Z</time>
      </trkpt>
      <trkpt lat="25.119459070265293" lon="-80.301803927868605">
        <ele>0.14</ele>
        <time>2013-09-09T15:47:26Z</time>
      </trkpt>
      <trkpt lat="25.119433924555779" lon="-80.301776519045234">
        <ele>0.14</ele>
        <time>2013-09-09T15:47:36Z</time>
      </trkpt>
      <trkpt lat="25.1194276381284" lon="-80.301780374720693">
        <ele>0.62</ele>
        <time>2013-09-09T15:47:43Z</time>
      </trkpt>
      <trkpt lat="25.119416238740087" lon="-80.30179001390934">
        <ele>0.62</ele>
        <time>2013-09-09T15:47:51Z</time>
      </trkpt>
      <trkpt lat="25.119397463276982" lon="-80.301790349185467">
        <ele>1.1</ele>
        <time>2013-09-09T15:47:58Z</time>
      </trkpt>
      <trkpt lat="25.11938120238483" lon="-80.301772998645902">
        <ele>1.58</ele>
        <time>2013-09-09T15:48:07Z</time>
      </trkpt>
      <trkpt lat="25.119364941492677" lon="-80.301753971725702">
        <ele>1.58</ele>
        <time>2013-09-09T15:48:14Z</time>
      </trkpt>
      <trkpt lat="25.119371898472309" lon="-80.301738632842898">
        <ele>1.1</ele>
        <time>2013-09-09T15:48:21Z</time>
      </trkpt>
      <trkpt lat="25.119376089423895" lon="-80.301740560680628">
        <ele>0.62</ele>
        <time>2013-09-09T15:48:28Z</time>
      </trkpt>
      <trkpt lat="25.119394278153777" lon="-80.301747182384133">
        <ele>-0.34</ele>
        <time>2013-09-09T15:48:36Z</time>
      </trkpt>
      <trkpt lat="25.119390841573477" lon="-80.301741901785135">
        <ele>0.14</ele>
        <time>2013-09-09T15:48:42Z</time>
      </trkpt>
      <trkpt lat="25.119376257061958" lon="-80.301743913441896">
        <ele>0.62</ele>
        <time>2013-09-09T15:48:49Z</time>
      </trkpt>
      <trkpt lat="25.119372233748436" lon="-80.301754390820861">
        <ele>0.14</ele>
        <time>2013-09-09T15:48:57Z</time>
      </trkpt>
      <trkpt lat="25.119371898472309" lon="-80.301759922876954">
        <ele>0.62</ele>
        <time>2013-09-09T15:49:04Z</time>
      </trkpt>
      <trkpt lat="25.119364857673645" lon="-80.301766376942396">
        <ele>1.1</ele>
        <time>2013-09-09T15:49:10Z</time>
      </trkpt>
      <trkpt lat="25.119358822703362" lon="-80.301769394427538">
        <ele>1.1</ele>
        <time>2013-09-09T15:49:15Z</time>
      </trkpt>
      <trkpt lat="25.119351530447602" lon="-80.301775177940726">
        <ele>1.1</ele>
        <time>2013-09-09T15:49:24Z</time>
      </trkpt>
      <trkpt lat="25.119345663115382" lon="-80.301773669198155">
        <ele>1.1</ele>
        <time>2013-09-09T15:49:31Z</time>
      </trkpt>
      <trkpt lat="25.11933334171772" lon="-80.301755731925368">
        <ele>1.58</ele>
        <time>2013-09-09T15:49:38Z</time>
      </trkpt>
      <trkpt lat="25.119334766641259" lon="-80.301749110221863">
        <ele>1.58</ele>
        <time>2013-09-09T15:49:48Z</time>
      </trkpt>
      <trkpt lat="25.119319427758455" lon="-80.301754809916019">
        <ele>2.06</ele>
        <time>2013-09-09T15:49:57Z</time>
      </trkpt>
      <trkpt lat="25.119312303140759" lon="-80.301740979775786">
        <ele>1.1</ele>
        <time>2013-09-09T15:50:05Z</time>
      </trkpt>
      <trkpt lat="25.119322277605534" lon="-80.301723210141063">
        <ele>0.62</ele>
        <time>2013-09-09T15:50:12Z</time>
      </trkpt>
      <trkpt lat="25.119309034198523" lon="-80.301706781610847">
        <ele>0.62</ele>
        <time>2013-09-09T15:50:20Z</time>
      </trkpt>
      <trkpt lat="25.119286822155118" lon="-80.301725305616856">
        <ele>0.62</ele>
        <time>2013-09-09T15:50:28Z</time>
      </trkpt>
      <trkpt lat="25.119265532121062" lon="-80.301734944805503">
        <ele>0.62</ele>
        <time>2013-09-09T15:50:36Z</time>
      </trkpt>
      <trkpt lat="25.119278775528073" lon="-80.301748355850577">
        <ele>0.62</ele>
        <time>2013-09-09T15:50:42Z</time>
      </trkpt>
      <trkpt lat="25.119307693094015" lon="-80.301760844886303">
        <ele>0.62</ele>
        <time>2013-09-09T15:50:48Z</time>
      </trkpt>
      <trkpt lat="25.119321774691343" lon="-80.301754642277956">
        <ele>0.62</ele>
        <time>2013-09-09T15:50:55Z</time>
      </trkpt>
      <trkpt lat="25.119330491870642" lon="-80.301749110221863">
        <ele>0.14</ele>
        <time>2013-09-09T15:51:04Z</time>
      </trkpt>
      <trkpt lat="25.119324121624231" lon="-80.301768472418189">
        <ele>-0.34</ele>
        <time>2013-09-09T15:51:12Z</time>
      </trkpt>
      <trkpt lat="25.119321355596185" lon="-80.301782889291644">
        <ele>-0.82</ele>
        <time>2013-09-09T15:51:21Z</time>
      </trkpt>
      <trkpt lat="25.119318254292011" lon="-80.301806945353746">
        <ele>-1.3</ele>
        <time>2013-09-09T15:51:27Z</time>
      </trkpt>
      <trkpt lat="25.119327222928405" lon="-80.301841981709003">
        <ele>-2.27</ele>
        <time>2013-09-09T15:51:35Z</time>
      </trkpt>
      <trkpt lat="25.119302412495017" lon="-80.301842149347067">
        <ele>-2.27</ele>
        <time>2013-09-09T15:51:42Z</time>
      </trkpt>
      <trkpt lat="25.119280451908708" lon="-80.301801161840558">
        <ele>-1.79</ele>
        <time>2013-09-09T15:51:50Z</time>
      </trkpt>
      <trkpt lat="25.11925270780921" lon="-80.301760006695986">
        <ele>-0.34</ele>
        <time>2013-09-09T15:51:58Z</time>
      </trkpt>
      <trkpt lat="25.119229489937425" lon="-80.301737124100327">
        <ele>0.14</ele>
        <time>2013-09-09T15:52:08Z</time>
      </trkpt>
      <trkpt lat="25.119220605120063" lon="-80.301716588437557">
        <ele>0.14</ele>
        <time>2013-09-09T15:52:16Z</time>
      </trkpt>
      <trkpt lat="25.119215156883001" lon="-80.301726646721363">
        <ele>-0.34</ele>
        <time>2013-09-09T15:52:23Z</time>
      </trkpt>
      <trkpt lat="25.119205852970481" lon="-80.301727987825871">
        <ele>-0.82</ele>
        <time>2013-09-09T15:52:30Z</time>
      </trkpt>
      <trkpt lat="25.119213396683335" lon="-80.301716588437557">
        <ele>-0.82</ele>
        <time>2013-09-09T15:52:38Z</time>
      </trkpt>
      <trkpt lat="25.119210463017225" lon="-80.301707200706005">
        <ele>-1.3</ele>
        <time>2013-09-09T15:52:44Z</time>
      </trkpt>
      <trkpt lat="25.119210882112384" lon="-80.301683815196157">
        <ele>0.14</ele>
        <time>2013-09-09T15:52:52Z</time>
      </trkpt>
      <trkpt lat="25.119213564321399" lon="-80.301665877923369">
        <ele>1.1</ele>
        <time>2013-09-09T15:52:59Z</time>
      </trkpt>
      <trkpt lat="25.119205350056291" lon="-80.301646012812853">
        <ele>0.62</ele>
        <time>2013-09-09T15:53:08Z</time>
      </trkpt>
      <trkpt lat="25.119200488552451" lon="-80.301649197936058">
        <ele>0.62</ele>
        <time>2013-09-09T15:53:16Z</time>
      </trkpt>
      <trkpt lat="25.119200153276324" lon="-80.301647521555424">
        <ele>1.1</ele>
        <time>2013-09-09T15:53:25Z</time>
      </trkpt>
      <trkpt lat="25.11919897980988" lon="-80.301648108288646">
        <ele>1.1</ele>
        <time>2013-09-09T15:53:32Z</time>
      </trkpt>
      <trkpt lat="25.119228484109044" lon="-80.301634194329381">
        <ele>1.1</ele>
        <time>2013-09-09T15:53:40Z</time>
      </trkpt>
      <trkpt lat="25.119235441088676" lon="-80.301630171015859">
        <ele>1.1</ele>
        <time>2013-09-09T15:53:47Z</time>
      </trkpt>
      <trkpt lat="25.119233597069979" lon="-80.301636373624206">
        <ele>0.62</ele>
        <time>2013-09-09T15:53:55Z</time>
      </trkpt>
      <trkpt lat="25.119223287329078" lon="-80.301617681980133">
        <ele>0.62</ele>
        <time>2013-09-09T15:54:00Z</time>
      </trkpt>
      <trkpt lat="25.119233764708042" lon="-80.301608880981803">
        <ele>0.62</ele>
        <time>2013-09-09T15:54:08Z</time>
      </trkpt>
      <trkpt lat="25.119254384189844" lon="-80.301617011427879">
        <ele>0.62</ele>
        <time>2013-09-09T15:54:15Z</time>
      </trkpt>
      <trkpt lat="25.11923854239285" lon="-80.301615335047245">
        <ele>0.62</ele>
        <time>2013-09-09T15:54:22Z</time>
      </trkpt>
      <trkpt lat="25.119197471067309" lon="-80.301611563190818">
        <ele>1.1</ele>
        <time>2013-09-09T15:54:29Z</time>
      </trkpt>
      <trkpt lat="25.119177605956793" lon="-80.301614999771118">
        <ele>0.62</ele>
        <time>2013-09-09T15:54:38Z</time>
      </trkpt>
      <trkpt lat="25.119169726967812" lon="-80.301612066105008">
        <ele>0.14</ele>
        <time>2013-09-09T15:54:45Z</time>
      </trkpt>
      <trkpt lat="25.11916084215045" lon="-80.30160142108798">
        <ele>0.62</ele>
        <time>2013-09-09T15:54:53Z</time>
      </trkpt>
      <trkpt lat="25.119133265689015" lon="-80.301583232358098">
        <ele>0.62</ele>
        <time>2013-09-09T15:55:01Z</time>
      </trkpt>
      <trkpt lat="25.119113484397531" lon="-80.301557499915361">
        <ele>1.1</ele>
        <time>2013-09-09T15:55:09Z</time>
      </trkpt>
      <trkpt lat="25.119103342294693" lon="-80.301566384732723">
        <ele>1.1</ele>
        <time>2013-09-09T15:55:17Z</time>
      </trkpt>
      <trkpt lat="25.119090182706714" lon="-80.301610808819532">
        <ele>0.62</ele>
        <time>2013-09-09T15:55:24Z</time>
      </trkpt>
      <trkpt lat="25.119062354788184" lon="-80.301605612039566">
        <ele>0.62</ele>
        <time>2013-09-09T15:55:33Z</time>
      </trkpt>
      <trkpt lat="25.11902597732842" lon="-80.301600079983473">
        <ele>0.62</ele>
        <time>2013-09-09T15:55:43Z</time>
      </trkpt>
      <trkpt lat="25.118998568505049" lon="-80.301621872931719">
        <ele>0.62</ele>
        <time>2013-09-09T15:55:52Z</time>
      </trkpt>
      <trkpt lat="25.118795391172171" lon="-80.3017005790025">
        <ele>1.1</ele>
        <time>2013-09-09T15:56:20Z</time>
      </trkpt>
      <trkpt lat="25.118754152208567" lon="-80.301633356139064">
        <ele>2.54</ele>
        <time>2013-09-09T15:57:02Z</time>
      </trkpt>
      <trkpt lat="25.11873965151608" lon="-80.301599409431219">
        <ele>9.27</ele>
        <time>2013-09-09T15:57:12Z</time>
      </trkpt>
      <trkpt lat="25.118697406724095" lon="-80.301627656444907">
        <ele>3.02</ele>
        <time>2013-09-09T15:57:21Z</time>
      </trkpt>
      <trkpt lat="25.118686510249972" lon="-80.301652634516358">
        <ele>3.98</ele>
        <time>2013-09-09T15:57:25Z</time>
      </trkpt>
      <trkpt lat="25.118676368147135" lon="-80.301712900400162">
        <ele>3.02</ele>
        <time>2013-09-09T15:57:50Z</time>
      </trkpt>
      <trkpt lat="25.118651976808906" lon="-80.301716169342399">
        <ele>2.54</ele>
        <time>2013-09-09T15:57:59Z</time>
      </trkpt>
      <trkpt lat="25.118634374812245" lon="-80.301657412201166">
        <ele>4.46</ele>
        <time>2013-09-09T15:58:10Z</time>
      </trkpt>
      <trkpt lat="25.118637224659324" lon="-80.301619190722704">
        <ele>2.06</ele>
        <time>2013-09-09T15:58:17Z</time>
      </trkpt>
      <trkpt lat="25.118642505258322" lon="-80.301617262884974">
        <ele>0.14</ele>
        <time>2013-09-09T15:58:25Z</time>
      </trkpt>
      <trkpt lat="25.118632027879357" lon="-80.301629165187478">
        <ele>0.14</ele>
        <time>2013-09-09T15:58:32Z</time>
      </trkpt>
      <trkpt lat="25.118623310700059" lon="-80.301625225692987">
        <ele>0.14</ele>
        <time>2013-09-09T15:58:40Z</time>
      </trkpt>
      <trkpt lat="25.118619706481695" lon="-80.301627069711685">
        <ele>0.62</ele>
        <time>2013-09-09T15:58:48Z</time>
      </trkpt>
      <trkpt lat="25.118641499429941" lon="-80.301617346704006">
        <ele>0.62</ele>
        <time>2013-09-09T15:58:55Z</time>
      </trkpt>
      <trkpt lat="25.118657676503062" lon="-80.301628746092319">
        <ele>1.1</ele>
        <time>2013-09-09T15:59:03Z</time>
      </trkpt>
      <trkpt lat="25.118650300428271" lon="-80.301645006984472">
        <ele>1.1</ele>
        <time>2013-09-09T15:59:12Z</time>
      </trkpt>
      <trkpt lat="25.118630435317755" lon="-80.301623297855258">
        <ele>1.58</ele>
        <time>2013-09-09T15:59:21Z</time>
      </trkpt>
      <trkpt lat="25.118597159162164" lon="-80.301592284813523">
        <ele>1.1</ele>
        <time>2013-09-09T15:59:30Z</time>
      </trkpt>
      <trkpt lat="25.118579640984535" lon="-80.301579376682639">
        <ele>1.1</ele>
        <time>2013-09-09T15:59:37Z</time>
      </trkpt>
      <trkpt lat="25.118542592972517" lon="-80.301583902910352">
        <ele>1.1</ele>
        <time>2013-09-09T15:59:44Z</time>
      </trkpt>
      <trkpt lat="25.118528846651316" lon="-80.301526486873627">
        <ele>1.1</ele>
        <time>2013-09-09T15:59:53Z</time>
      </trkpt>
      <trkpt lat="25.118527924641967" lon="-80.301496563479304">
        <ele>1.1</ele>
        <time>2013-09-09T15:59:58Z</time>
      </trkpt>
      <trkpt lat="25.118542844429612" lon="-80.301477871835232">
        <ele>0.62</ele>
        <time>2013-09-09T16:00:04Z</time>
      </trkpt>
      <trkpt lat="25.118589783087373" lon="-80.301488684490323">
        <ele>0.14</ele>
        <time>2013-09-09T16:00:12Z</time>
      </trkpt>
      <trkpt lat="25.118628507480025" lon="-80.301496563479304">
        <ele>0.14</ele>
        <time>2013-09-09T16:00:19Z</time>
      </trkpt>
      <trkpt lat="25.118661783635616" lon="-80.301502849906683">
        <ele>-0.34</ele>
        <time>2013-09-09T16:00:25Z</time>
      </trkpt>
      <trkpt lat="25.118697825819254" lon="-80.301533192396164">
        <ele>-0.34</ele>
        <time>2013-09-09T16:00:34Z</time>
      </trkpt>
      <trkpt lat="25.118723222985864" lon="-80.301550459116697">
        <ele>-0.82</ele>
        <time>2013-09-09T16:00:40Z</time>
      </trkpt>
      <trkpt lat="25.11875431984663" lon="-80.30155012384057">
        <ele>-1.3</ele>
        <time>2013-09-09T16:00:48Z</time>
      </trkpt>
      <trkpt lat="25.118795894086361" lon="-80.301572335883975">
        <ele>-1.79</ele>
        <time>2013-09-09T16:00:56Z</time>
      </trkpt>
      <trkpt lat="25.118830343708396" lon="-80.301583232358098">
        <ele>-1.79</ele>
        <time>2013-09-09T16:01:03Z</time>
      </trkpt>
      <trkpt lat="25.118872169405222" lon="-80.301666967570782">
        <ele>-1.79</ele>
        <time>2013-09-09T16:01:14Z</time>
      </trkpt>
      <trkpt lat="25.118814082816243" lon="-80.301771573722363">
        <ele>-2.27</ele>
        <time>2013-09-09T16:01:23Z</time>
      </trkpt>
      <trkpt lat="25.118886083364487" lon="-80.301465131342411">
        <ele>-6.59</ele>
        <time>2013-09-09T16:02:05Z</time>
      </trkpt>
      <trkpt lat="25.118960849940777" lon="-80.301477368921041">
        <ele>0.14</ele>
        <time>2013-09-09T16:02:10Z</time>
      </trkpt>
      <trkpt lat="25.118990857154131" lon="-80.301486421376467">
        <ele>0.14</ele>
        <time>2013-09-09T16:02:17Z</time>
      </trkpt>
      <trkpt lat="25.118998400866985" lon="-80.301519194617867">
        <ele>0.14</ele>
        <time>2013-09-09T16:02:28Z</time>
      </trkpt>
      <trkpt lat="25.119008459150791" lon="-80.301490863785148">
        <ele>2.54</ele>
        <time>2013-09-09T16:03:02Z</time>
      </trkpt>
      <trkpt lat="25.118997478857636" lon="-80.30147141776979">
        <ele>0.62</ele>
        <time>2013-09-09T16:03:09Z</time>
      </trkpt>
      <trkpt lat="25.119007537141442" lon="-80.301480386406183">
        <ele>0.62</ele>
        <time>2013-09-09T16:03:17Z</time>
      </trkpt>
      <trkpt lat="25.118994377553463" lon="-80.301483320072293">
        <ele>-0.34</ele>
        <time>2013-09-09T16:03:25Z</time>
      </trkpt>
      <trkpt lat="25.118987252935767" lon="-80.301490444689989">
        <ele>0.14</ele>
        <time>2013-09-09T16:03:33Z</time>
      </trkpt>
      <trkpt lat="25.118990102782845" lon="-80.301490444689989">
        <ele>-0.34</ele>
        <time>2013-09-09T16:03:40Z</time>
      </trkpt>
      <trkpt lat="25.118989599868655" lon="-80.301491031423211">
        <ele>-0.82</ele>
        <time>2013-09-09T16:03:46Z</time>
      </trkpt>
      <trkpt lat="25.118983145803213" lon="-80.301484744995832">
        <ele>-1.3</ele>
        <time>2013-09-09T16:03:53Z</time>
      </trkpt>
      <trkpt lat="25.118980798870325" lon="-80.301486002281308">
        <ele>-1.3</ele>
        <time>2013-09-09T16:04:00Z</time>
      </trkpt>
      <trkpt lat="25.118987336754799" lon="-80.301490360870957">
        <ele>-0.82</ele>
        <time>2013-09-09T16:04:07Z</time>
      </trkpt>
      <trkpt lat="25.118987588211894" lon="-80.301493545994163">
        <ele>-0.34</ele>
        <time>2013-09-09T16:04:14Z</time>
      </trkpt>
      <trkpt lat="25.11899127624929" lon="-80.301501341164112">
        <ele>-0.34</ele>
        <time>2013-09-09T16:04:21Z</time>
      </trkpt>
      <trkpt lat="25.118980128318071" lon="-80.301495138555765">
        <ele>0.14</ele>
        <time>2013-09-09T16:04:28Z</time>
      </trkpt>
      <trkpt lat="25.118972333148122" lon="-80.301476530730724">
        <ele>0.62</ele>
        <time>2013-09-09T16:04:35Z</time>
      </trkpt>
      <trkpt lat="25.118970405310392" lon="-80.301448367536068">
        <ele>1.1</ele>
        <time>2013-09-09T16:04:42Z</time>
      </trkpt>
      <trkpt lat="25.118967890739441" lon="-80.301430262625217">
        <ele>1.1</ele>
        <time>2013-09-09T16:04:48Z</time>
      </trkpt>
      <trkpt lat="25.118956994265318" lon="-80.301424227654934">
        <ele>0.62</ele>
        <time>2013-09-09T16:04:54Z</time>
      </trkpt>
      <trkpt lat="25.118950456380844" lon="-80.301417522132397">
        <ele>0.62</ele>
        <time>2013-09-09T16:05:02Z</time>
      </trkpt>
      <trkpt lat="25.118932351469994" lon="-80.30141768977046">
        <ele>1.1</ele>
        <time>2013-09-09T16:05:08Z</time>
      </trkpt>
      <trkpt lat="25.118913073092699" lon="-80.30141961760819">
        <ele>1.1</ele>
        <time>2013-09-09T16:05:14Z</time>
      </trkpt>
      <trkpt lat="25.118913156911731" lon="-80.301431603729725">
        <ele>0.62</ele>
        <time>2013-09-09T16:05:21Z</time>
      </trkpt>
      <trkpt lat="25.118915587663651" lon="-80.301444511860609">
        <ele>0.62</ele>
        <time>2013-09-09T16:05:29Z</time>
      </trkpt>
      <trkpt lat="25.118914414197206" lon="-80.30144409276545">
        <ele>0.62</ele>
        <time>2013-09-09T16:05:34Z</time>
      </trkpt>
      <trkpt lat="25.118908463045955" lon="-80.30143772251904">
        <ele>0.62</ele>
        <time>2013-09-09T16:05:41Z</time>
      </trkpt>
      <trkpt lat="25.118862614035606" lon="-80.301430597901344">
        <ele>0.62</ele>
        <time>2013-09-09T16:05:50Z</time>
      </trkpt>
      <trkpt lat="25.1188232190907" lon="-80.301418611779809">
        <ele>1.1</ele>
        <time>2013-09-09T16:06:00Z</time>
      </trkpt>
      <trkpt lat="25.118805700913072" lon="-80.301391370594501">
        <ele>1.58</ele>
        <time>2013-09-09T16:06:07Z</time>
      </trkpt>
      <trkpt lat="25.118778375908732" lon="-80.301375109702349">
        <ele>1.1</ele>
        <time>2013-09-09T16:06:15Z</time>
      </trkpt>
      <trkpt lat="25.118734035640955" lon="-80.301340240985155">
        <ele>1.58</ele>
        <time>2013-09-09T16:06:25Z</time>
      </trkpt>
      <trkpt lat="25.118698496371508" lon="-80.301316184923053">
        <ele>2.06</ele>
        <time>2013-09-09T16:06:32Z</time>
      </trkpt>
      <trkpt lat="25.118667231872678" lon="-80.301290787756443">
        <ele>2.54</ele>
        <time>2013-09-09T16:06:38Z</time>
      </trkpt>
      <trkpt lat="25.118608474731445" lon="-80.301282489672303">
        <ele>2.54</ele>
        <time>2013-09-09T16:06:46Z</time>
      </trkpt>
      <trkpt lat="25.118550974875689" lon="-80.301280645653605">
        <ele>2.54</ele>
        <time>2013-09-09T16:06:55Z</time>
      </trkpt>
      <trkpt lat="25.118506299331784" lon="-80.301254661753774">
        <ele>2.06</ele>
        <time>2013-09-09T16:07:03Z</time>
      </trkpt>
      <trkpt lat="25.118538066744804" lon="-80.301214260980487">
        <ele>2.54</ele>
        <time>2013-09-09T16:07:11Z</time>
      </trkpt>
      <trkpt lat="25.11857888661325" lon="-80.301207806915045">
        <ele>2.06</ele>
        <time>2013-09-09T16:07:18Z</time>
      </trkpt>
      <trkpt lat="25.118612078949809" lon="-80.301228761672974">
        <ele>1.58</ele>
        <time>2013-09-09T16:07:25Z</time>
      </trkpt>
      <trkpt lat="25.118627836927772" lon="-80.301242843270302">
        <ele>1.58</ele>
        <time>2013-09-09T16:07:31Z</time>
      </trkpt>
      <trkpt lat="25.11865465901792" lon="-80.30124619603157">
        <ele>1.58</ele>
        <time>2013-09-09T16:07:37Z</time>
      </trkpt>
      <trkpt lat="25.118684247136116" lon="-80.301241502165794">
        <ele>1.1</ele>
        <time>2013-09-09T16:07:42Z</time>
      </trkpt>
      <trkpt lat="25.1187196187675" lon="-80.301251225173473">
        <ele>1.1</ele>
        <time>2013-09-09T16:07:49Z</time>
      </trkpt>
      <trkpt lat="25.118781309574842" lon="-80.301283746957779">
        <ele>1.1</ele>
        <time>2013-09-09T16:08:00Z</time>
      </trkpt>
      <trkpt lat="25.118773262947798" lon="-80.3013033606112">
        <ele>1.1</ele>
        <time>2013-09-09T16:08:10Z</time>
      </trkpt>
      <trkpt lat="25.118765719234943" lon="-80.301329344511032">
        <ele>0.14</ele>
        <time>2013-09-09T16:08:17Z</time>
      </trkpt>
      <trkpt lat="25.118766725063324" lon="-80.301326746121049">
        <ele>-0.34</ele>
        <time>2013-09-09T16:08:25Z</time>
      </trkpt>
      <trkpt lat="25.118768736720085" lon="-80.301343090832233">
        <ele>-0.82</ele>
        <time>2013-09-09T16:08:36Z</time>
      </trkpt>
      <trkpt lat="25.118769155815244" lon="-80.301324147731066">
        <ele>-0.34</ele>
        <time>2013-09-09T16:08:44Z</time>
      </trkpt>
      <trkpt lat="25.118764713406563" lon="-80.301338732242584">
        <ele>1.58</ele>
        <time>2013-09-09T16:08:50Z</time>
      </trkpt>
      <trkpt lat="25.118774268776178" lon="-80.301329763606191">
        <ele>1.1</ele>
        <time>2013-09-09T16:08:58Z</time>
      </trkpt>
      <trkpt lat="25.118795894086361" lon="-80.30132632702589">
        <ele>0.62</ele>
        <time>2013-09-09T16:09:04Z</time>
      </trkpt>
      <trkpt lat="25.118825985118747" lon="-80.301324650645256">
        <ele>0.62</ele>
        <time>2013-09-09T16:09:12Z</time>
      </trkpt>
      <trkpt lat="25.118838641792536" lon="-80.301315262913704">
        <ele>0.14</ele>
        <time>2013-09-09T16:09:20Z</time>
      </trkpt>
      <trkpt lat="25.118846604600549" lon="-80.301346527412534">
        <ele>-0.34</ele>
        <time>2013-09-09T16:09:28Z</time>
      </trkpt>
      <trkpt lat="25.118864960968494" lon="-80.301346192136407">
        <ele>-0.34</ele>
        <time>2013-09-09T16:09:35Z</time>
      </trkpt>
      <trkpt lat="25.118888514116406" lon="-80.301341246813536">
        <ele>0.14</ele>
        <time>2013-09-09T16:09:42Z</time>
      </trkpt>
      <trkpt lat="25.118915168568492" lon="-80.301352478563786">
        <ele>1.1</ele>
        <time>2013-09-09T16:09:49Z</time>
      </trkpt>
      <trkpt lat="25.118933441117406" lon="-80.301369577646255">
        <ele>1.1</ele>
        <time>2013-09-09T16:09:57Z</time>
      </trkpt>
      <trkpt lat="25.118919024243951" lon="-80.301405536010861">
        <ele>0.14</ele>
        <time>2013-09-09T16:10:04Z</time>
      </trkpt>
      <trkpt lat="25.118900248780847" lon="-80.301419282332063">
        <ele>-0.82</ele>
        <time>2013-09-09T16:10:10Z</time>
      </trkpt>
      <trkpt lat="25.118858171626925" lon="-80.301418863236904">
        <ele>-0.34</ele>
        <time>2013-09-09T16:10:18Z</time>
      </trkpt>
      <trkpt lat="25.118826739490032" lon="-80.301398579031229">
        <ele>-0.34</ele>
        <time>2013-09-09T16:10:26Z</time>
      </trkpt>
      <trkpt lat="25.118792960420251" lon="-80.301391622051597">
        <ele>-0.34</ele>
        <time>2013-09-09T16:10:34Z</time>
      </trkpt>
      <trkpt lat="25.118770245462656" lon="-80.30137519352138">
        <ele>0.14</ele>
        <time>2013-09-09T16:10:41Z</time>
      </trkpt>
      <trkpt lat="25.118754571303725" lon="-80.30136295594275">
        <ele>1.1</ele>
        <time>2013-09-09T16:10:49Z</time>
      </trkpt>
      <trkpt lat="25.118760941550136" lon="-80.301343593746424">
        <ele>1.58</ele>
        <time>2013-09-09T16:10:58Z</time>
      </trkpt>
      <trkpt lat="25.118758007884026" lon="-80.301352562382817">
        <ele>0.62</ele>
        <time>2013-09-09T16:11:05Z</time>
      </trkpt>
      <trkpt lat="25.118761947378516" lon="-80.30134929344058">
        <ele>0.62</ele>
        <time>2013-09-09T16:11:11Z</time>
      </trkpt>
      <trkpt lat="25.118760606274009" lon="-80.301339654251933">
        <ele>0.14</ele>
        <time>2013-09-09T16:11:18Z</time>
      </trkpt>
      <trkpt lat="25.118756499141455" lon="-80.301342671737075">
        <ele>-0.82</ele>
        <time>2013-09-09T16:11:27Z</time>
      </trkpt>
      <trkpt lat="25.118755577132106" lon="-80.301339235156775">
        <ele>-0.82</ele>
        <time>2013-09-09T16:11:34Z</time>
      </trkpt>
      <trkpt lat="25.118745435029268" lon="-80.301303779706359">
        <ele>-0.82</ele>
        <time>2013-09-09T16:11:41Z</time>
      </trkpt>
      <trkpt lat="25.118727833032608" lon="-80.301260696724057">
        <ele>0.14</ele>
        <time>2013-09-09T16:11:49Z</time>
      </trkpt>
      <trkpt lat="25.118717271834612" lon="-80.301221804693341">
        <ele>1.1</ele>
        <time>2013-09-09T16:11:56Z</time>
      </trkpt>
      <trkpt lat="25.118702938780189" lon="-80.301173022016883">
        <ele>1.58</ele>
        <time>2013-09-09T16:12:04Z</time>
      </trkpt>
      <trkpt lat="25.11868835426867" lon="-80.301149217411876">
        <ele>1.1</ele>
        <time>2013-09-09T16:12:09Z</time>
      </trkpt>
      <trkpt lat="25.118652144446969" lon="-80.30110445804894">
        <ele>0.14</ele>
        <time>2013-09-09T16:12:17Z</time>
      </trkpt>
      <trkpt lat="25.118616772815585" lon="-80.301083922386169">
        <ele>0.14</ele>
        <time>2013-09-09T16:12:25Z</time>
      </trkpt>
      <trkpt lat="25.118603529408574" lon="-80.301041761413217">
        <ele>-0.34</ele>
        <time>2013-09-09T16:12:32Z</time>
      </trkpt>
      <trkpt lat="25.118602523580194" lon="-80.300995828583837">
        <ele>0.14</ele>
        <time>2013-09-09T16:12:39Z</time>
      </trkpt>
      <trkpt lat="25.118591710925102" lon="-80.300953919067979">
        <ele>-0.34</ele>
        <time>2013-09-09T16:12:47Z</time>
      </trkpt>
      <trkpt lat="25.118578299880028" lon="-80.300920139998198">
        <ele>0.14</ele>
        <time>2013-09-09T16:12:54Z</time>
      </trkpt>
      <trkpt lat="25.118562625721097" lon="-80.300891976803541">
        <ele>0.14</ele>
        <time>2013-09-09T16:13:00Z</time>
      </trkpt>
      <trkpt lat="25.118539659306407" lon="-80.300856102257967">
        <ele>0.62</ele>
        <time>2013-09-09T16:13:07Z</time>
      </trkpt>
      <trkpt lat="25.118514094501734" lon="-80.300828525796533">
        <ele>0.62</ele>
        <time>2013-09-09T16:13:13Z</time>
      </trkpt>
      <trkpt lat="25.118483584374189" lon="-80.300797345116735">
        <ele>0.14</ele>
        <time>2013-09-09T16:13:20Z</time>
      </trkpt>
      <trkpt lat="25.118462461978197" lon="-80.300784939900041">
        <ele>0.14</ele>
        <time>2013-09-09T16:13:25Z</time>
      </trkpt>
      <trkpt lat="25.118426168337464" lon="-80.300755351781845">
        <ele>-0.34</ele>
        <time>2013-09-09T16:13:34Z</time>
      </trkpt>
      <trkpt lat="25.11843522079289" lon="-80.300724506378174">
        <ele>0.14</ele>
        <time>2013-09-09T16:13:40Z</time>
      </trkpt>
      <trkpt lat="25.118445195257664" lon="-80.300704389810562">
        <ele>0.14</ele>
        <time>2013-09-09T16:13:45Z</time>
      </trkpt>
      <trkpt lat="25.118481740355492" lon="-80.300697349011898">
        <ele>0.14</ele>
        <time>2013-09-09T16:13:52Z</time>
      </trkpt>
      <trkpt lat="25.11851686052978" lon="-80.300688799470663">
        <ele>1.1</ele>
        <time>2013-09-09T16:13:59Z</time>
      </trkpt>
      <trkpt lat="25.118525577709079" lon="-80.300665413960814">
        <ele>2.06</ele>
        <time>2013-09-09T16:14:05Z</time>
      </trkpt>
      <trkpt lat="25.118545861914754" lon="-80.300650913268328">
        <ele>2.06</ele>
        <time>2013-09-09T16:14:11Z</time>
      </trkpt>
      <trkpt lat="25.11856815777719" lon="-80.300651332363486">
        <ele>1.58</ele>
        <time>2013-09-09T16:14:16Z</time>
      </trkpt>
      <trkpt lat="25.118600931018591" lon="-80.300687626004219">
        <ele>0.62</ele>
        <time>2013-09-09T16:14:24Z</time>
      </trkpt>
      <trkpt lat="25.118629597127438" lon="-80.300744622945786">
        <ele>1.1</ele>
        <time>2013-09-09T16:14:33Z</time>
      </trkpt>
      <trkpt lat="25.11866245418787" lon="-80.300816120579839">
        <ele>1.58</ele>
        <time>2013-09-09T16:14:46Z</time>
      </trkpt>
      <trkpt lat="25.118726911023259" lon="-80.300853420048952">
        <ele>1.1</ele>
        <time>2013-09-09T16:14:58Z</time>
      </trkpt>
      <trkpt lat="25.118760606274009" lon="-80.300936819985509">
        <ele>1.1</ele>
        <time>2013-09-09T16:15:11Z</time>
      </trkpt>
      <trkpt lat="25.118806622922421" lon="-80.301000690087676">
        <ele>1.58</ele>
        <time>2013-09-09T16:15:22Z</time>
      </trkpt>
      <trkpt lat="25.118847191333771" lon="-80.30107319355011">
        <ele>1.58</ele>
        <time>2013-09-09T16:15:34Z</time>
      </trkpt>
      <trkpt lat="25.118808215484023" lon="-80.301139326766133">
        <ele>0.62</ele>
        <time>2013-09-09T16:15:43Z</time>
      </trkpt>
      <trkpt lat="25.118800671771169" lon="-80.301173105835915">
        <ele>0.62</ele>
        <time>2013-09-09T16:15:49Z</time>
      </trkpt>
      <trkpt lat="25.118816597387195" lon="-80.301209483295679">
        <ele>0.62</ele>
        <time>2013-09-09T16:15:55Z</time>
      </trkpt>
      <trkpt lat="25.118839647620916" lon="-80.301224486902356">
        <ele>0.62</ele>
        <time>2013-09-09T16:16:00Z</time>
      </trkpt>
      <trkpt lat="25.118904775008559" lon="-80.301198251545429">
        <ele>1.58</ele>
        <time>2013-09-09T16:16:11Z</time>
      </trkpt>
      <trkpt lat="25.118963364511728" lon="-80.30118316411972">
        <ele>2.06</ele>
        <time>2013-09-09T16:16:23Z</time>
      </trkpt>
      <trkpt lat="25.119026228785515" lon="-80.301227839663625">
        <ele>3.02</ele>
        <time>2013-09-09T16:16:34Z</time>
      </trkpt>
      <trkpt lat="25.119069898501039" lon="-80.301318783313036">
        <ele>2.54</ele>
        <time>2013-09-09T16:16:47Z</time>
      </trkpt>
      <trkpt lat="25.119085907936096" lon="-80.301394807174802">
        <ele>1.58</ele>
        <time>2013-09-09T16:16:57Z</time>
      </trkpt>
      <trkpt lat="25.119099989533424" lon="-80.30143428593874">
        <ele>1.58</ele>
        <time>2013-09-09T16:17:04Z</time>
      </trkpt>
      <trkpt lat="25.11911884881556" lon="-80.301470747217536">
        <ele>1.58</ele>
        <time>2013-09-09T16:17:11Z</time>
      </trkpt>
      <trkpt lat="25.119142569601536" lon="-80.301493881270289">
        <ele>2.06</ele>
        <time>2013-09-09T16:17:17Z</time>
      </trkpt>
      <trkpt lat="25.119174085557461" lon="-80.301498491317034">
        <ele>2.06</ele>
        <time>2013-09-09T16:17:24Z</time>
      </trkpt>
      <trkpt lat="25.119194118306041" lon="-80.301515590399504">
        <ele>2.54</ele>
        <time>2013-09-09T16:17:31Z</time>
      </trkpt>
      <trkpt lat="25.119229489937425" lon="-80.301545346155763">
        <ele>2.06</ele>
        <time>2013-09-09T16:17:38Z</time>
      </trkpt>
      <trkpt lat="25.119248013943434" lon="-80.301562026143074">
        <ele>2.06</ele>
        <time>2013-09-09T16:17:43Z</time>
      </trkpt>
      <trkpt lat="25.119288247078657" lon="-80.301579041406512">
        <ele>2.06</ele>
        <time>2013-09-09T16:17:51Z</time>
      </trkpt>
      <trkpt lat="25.119318002834916" lon="-80.301592033356428">
        <ele>3.5</ele>
        <time>2013-09-09T16:17:58Z</time>
      </trkpt>
      <trkpt lat="25.119361085817218" lon="-80.301647018641233">
        <ele>4.46</ele>
        <time>2013-09-09T16:18:09Z</time>
      </trkpt>
      <trkpt lat="25.119386566802859" lon="-80.301678953692317">
        <ele>3.02</ele>
        <time>2013-09-09T16:18:15Z</time>
      </trkpt>
      <trkpt lat="25.119402827695012" lon="-80.301711391657591">
        <ele>2.06</ele>
        <time>2013-09-09T16:18:22Z</time>
      </trkpt>
      <trkpt lat="25.119411125779152" lon="-80.301722958683968">
        <ele>2.06</ele>
        <time>2013-09-09T16:18:27Z</time>
      </trkpt>
      <trkpt lat="25.119423111900687" lon="-80.30174165032804">
        <ele>2.06</ele>
        <time>2013-09-09T16:18:33Z</time>
      </trkpt>
      <trkpt lat="25.119423447176814" lon="-80.301759084686637">
        <ele>2.06</ele>
        <time>2013-09-09T16:18:40Z</time>
      </trkpt>
      <trkpt lat="25.119427470490336" lon="-80.301768640056252">
        <ele>2.06</ele>
        <time>2013-09-09T16:18:45Z</time>
      </trkpt>
      <trkpt lat="25.11944280937314" lon="-80.301745170727372">
        <ele>2.06</ele>
        <time>2013-09-09T16:18:51Z</time>
      </trkpt>
      <trkpt lat="25.119459237903357" lon="-80.301710134372115">
        <ele>2.06</ele>
        <time>2013-09-09T16:18:58Z</time>
      </trkpt>
      <trkpt lat="25.119463764131069" lon="-80.301638888195157">
        <ele>1.58</ele>
        <time>2013-09-09T16:19:08Z</time>
      </trkpt>
      <trkpt lat="25.119452700018883" lon="-80.301598403602839">
        <ele>1.58</ele>
        <time>2013-09-09T16:19:16Z</time>
      </trkpt>
      <trkpt lat="25.119437528774142" lon="-80.301554901525378">
        <ele>0.62</ele>
        <time>2013-09-09T16:19:24Z</time>
      </trkpt>
      <trkpt lat="25.119421184062958" lon="-80.301526738330722">
        <ele>0.62</ele>
        <time>2013-09-09T16:19:29Z</time>
      </trkpt>
      <trkpt lat="25.119402660056949" lon="-80.301507879048586">
        <ele>0.62</ele>
        <time>2013-09-09T16:19:35Z</time>
      </trkpt>
      <trkpt lat="25.119400648400187" lon="-80.301481643691659">
        <ele>0.14</ele>
        <time>2013-09-09T16:19:42Z</time>
      </trkpt>
      <trkpt lat="25.119395451620221" lon="-80.301463035866618">
        <ele>0.62</ele>
        <time>2013-09-09T16:19:47Z</time>
      </trkpt>
      <trkpt lat="25.119382627308369" lon="-80.301442332565784">
        <ele>0.14</ele>
        <time>2013-09-09T16:19:53Z</time>
      </trkpt>
      <trkpt lat="25.119383884593844" lon="-80.301427748054266">
        <ele>0.62</ele>
        <time>2013-09-09T16:20:00Z</time>
      </trkpt>
      <trkpt lat="25.119390925392509" lon="-80.30140251852572">
        <ele>0.62</ele>
        <time>2013-09-09T16:20:07Z</time>
      </trkpt>
      <trkpt lat="25.119384471327066" lon="-80.301377205178142">
        <ele>1.1</ele>
        <time>2013-09-09T16:20:16Z</time>
      </trkpt>
      <trkpt lat="25.119395535439253" lon="-80.301385335624218">
        <ele>0.14</ele>
        <time>2013-09-09T16:20:26Z</time>
      </trkpt>
      <trkpt lat="25.119391176849604" lon="-80.301384078338742">
        <ele>-0.34</ele>
        <time>2013-09-09T16:20:30Z</time>
      </trkpt>
      <trkpt lat="25.119391093030572" lon="-80.301390448585153">
        <ele>0.62</ele>
        <time>2013-09-09T16:20:35Z</time>
      </trkpt>
      <trkpt lat="25.119389081373811" lon="-80.301394052803516">
        <ele>0.62</ele>
        <time>2013-09-09T16:20:40Z</time>
      </trkpt>
      <trkpt lat="25.11938706971705" lon="-80.301399501040578">
        <ele>0.14</ele>
        <time>2013-09-09T16:20:45Z</time>
      </trkpt>
      <trkpt lat="25.119383130222559" lon="-80.301391705870628">
        <ele>0.62</ele>
        <time>2013-09-09T16:20:50Z</time>
      </trkpt>
      <trkpt lat="25.119375251233578" lon="-80.301362033933401">
        <ele>1.58</ele>
        <time>2013-09-09T16:20:57Z</time>
      </trkpt>
      <trkpt lat="25.119371982291341" lon="-80.301332948729396">
        <ele>1.58</ele>
        <time>2013-09-09T16:21:04Z</time>
      </trkpt>
      <trkpt lat="25.119347590953112" lon="-80.301300175487995">
        <ele>1.1</ele>
        <time>2013-09-09T16:21:10Z</time>
      </trkpt>
      <trkpt lat="25.119332419708371" lon="-80.301267402246594">
        <ele>0.14</ele>
        <time>2013-09-09T16:21:16Z</time>
      </trkpt>
      <trkpt lat="25.119322780519724" lon="-80.301230018958449">
        <ele>-0.82</ele>
        <time>2013-09-09T16:21:22Z</time>
      </trkpt>
      <trkpt lat="25.119311800226569" lon="-80.301191546022892">
        <ele>-0.82</ele>
        <time>2013-09-09T16:21:29Z</time>
      </trkpt>
      <trkpt lat="25.119296042248607" lon="-80.301160532981157">
        <ele>-1.3</ele>
        <time>2013-09-09T16:21:36Z</time>
      </trkpt>
      <trkpt lat="25.119278188794851" lon="-80.30110789462924">
        <ele>-1.3</ele>
        <time>2013-09-09T16:21:44Z</time>
      </trkpt>
      <trkpt lat="25.11927324347198" lon="-80.301070511341095">
        <ele>-1.79</ele>
        <time>2013-09-09T16:21:51Z</time>
      </trkpt>
      <trkpt lat="25.119267208501697" lon="-80.301044192165136">
        <ele>-2.27</ele>
        <time>2013-09-09T16:21:57Z</time>
      </trkpt>
      <trkpt lat="25.11926737613976" lon="-80.301007563248277">
        <ele>-2.75</ele>
        <time>2013-09-09T16:22:04Z</time>
      </trkpt>
      <trkpt lat="25.119266286492348" lon="-80.300983339548111">
        <ele>-2.75</ele>
        <time>2013-09-09T16:22:09Z</time>
      </trkpt>
      <trkpt lat="25.119259413331747" lon="-80.300951572135091">
        <ele>-2.27</ele>
        <time>2013-09-09T16:22:16Z</time>
      </trkpt>
      <trkpt lat="25.119257317855954" lon="-80.300934556871653">
        <ele>-1.3</ele>
        <time>2013-09-09T16:22:23Z</time>
      </trkpt>
      <trkpt lat="25.119254887104034" lon="-80.300917206332088">
        <ele>-1.3</ele>
        <time>2013-09-09T16:22:29Z</time>
      </trkpt>
      <trkpt lat="25.119249438866973" lon="-80.300896670669317">
        <ele>-1.3</ele>
        <time>2013-09-09T16:22:35Z</time>
      </trkpt>
      <trkpt lat="25.119246672838926" lon="-80.300880074501038">
        <ele>-0.82</ele>
        <time>2013-09-09T16:22:40Z</time>
      </trkpt>
      <trkpt lat="25.1192307472229" lon="-80.300860879942775">
        <ele>-0.34</ele>
        <time>2013-09-09T16:22:46Z</time>
      </trkpt>
      <trkpt lat="25.119195627048612" lon="-80.300861466675997">
        <ele>-0.34</ele>
        <time>2013-09-09T16:22:52Z</time>
      </trkpt>
      <trkpt lat="25.119174085557461" lon="-80.300873117521405">
        <ele>0.14</ele>
        <time>2013-09-09T16:22:57Z</time>
      </trkpt>
      <trkpt lat="25.119146509096026" lon="-80.300870519131422">
        <ele>0.62</ele>
        <time>2013-09-09T16:23:03Z</time>
      </trkpt>
      <trkpt lat="25.119120692834258" lon="-80.300857862457633">
        <ele>0.62</ele>
        <time>2013-09-09T16:23:10Z</time>
      </trkpt>
      <trkpt lat="25.119119519367814" lon="-80.300835147500038">
        <ele>0.62</ele>
        <time>2013-09-09T16:23:17Z</time>
      </trkpt>
      <trkpt lat="25.119122117757797" lon="-80.30081327073276">
        <ele>0.62</ele>
        <time>2013-09-09T16:23:22Z</time>
      </trkpt>
      <trkpt lat="25.119130667299032" lon="-80.300811845809221">
        <ele>0.62</ele>
        <time>2013-09-09T16:23:32Z</time>
      </trkpt>
      <trkpt lat="25.119138713926077" lon="-80.300823831930757">
        <ele>0.14</ele>
        <time>2013-09-09T16:23:40Z</time>
      </trkpt>
      <trkpt lat="25.119138294830918" lon="-80.300822742283344">
        <ele>0.14</ele>
        <time>2013-09-09T16:23:45Z</time>
      </trkpt>
      <trkpt lat="25.119128152728081" lon="-80.300787957385182">
        <ele>0.62</ele>
        <time>2013-09-09T16:23:52Z</time>
      </trkpt>
      <trkpt lat="25.119115244597197" lon="-80.300751579925418">
        <ele>1.1</ele>
        <time>2013-09-09T16:24:00Z</time>
      </trkpt>
      <trkpt lat="25.119108119979501" lon="-80.300743533298373">
        <ele>0.62</ele>
        <time>2013-09-09T16:24:08Z</time>
      </trkpt>
      <trkpt lat="25.119109293445945" lon="-80.30071503482759">
        <ele>-0.34</ele>
        <time>2013-09-09T16:24:14Z</time>
      </trkpt>
      <trkpt lat="25.119105521589518" lon="-80.300693744793534">
        <ele>0.14</ele>
        <time>2013-09-09T16:24:20Z</time>
      </trkpt>
      <trkpt lat="25.119082890450954" lon="-80.300673460587859">
        <ele>0.62</ele>
        <time>2013-09-09T16:24:26Z</time>
      </trkpt>
      <trkpt lat="25.11905238032341" lon="-80.300648733973503">
        <ele>1.1</ele>
        <time>2013-09-09T16:24:32Z</time>
      </trkpt>
      <trkpt lat="25.119034443050623" lon="-80.300630293786526">
        <ele>1.1</ele>
        <time>2013-09-09T16:24:37Z</time>
      </trkpt>
      <trkpt lat="25.119009800255299" lon="-80.300599616020918">
        <ele>0.62</ele>
        <time>2013-09-09T16:24:44Z</time>
      </trkpt>
      <trkpt lat="25.11898985132575" lon="-80.300563322380185">
        <ele>1.1</ele>
        <time>2013-09-09T16:24:50Z</time>
      </trkpt>
      <trkpt lat="25.118971578776836" lon="-80.300537254661322">
        <ele>1.1</ele>
        <time>2013-09-09T16:24:56Z</time>
      </trkpt>
      <trkpt lat="25.118952551856637" lon="-80.300489561632276">
        <ele>0.62</ele>
        <time>2013-09-09T16:25:04Z</time>
      </trkpt>
      <trkpt lat="25.118941655382514" lon="-80.300452513620257">
        <ele>0.14</ele>
        <time>2013-09-09T16:25:12Z</time>
      </trkpt>
      <trkpt lat="25.11893997900188" lon="-80.300414208322763">
        <ele>0.62</ele>
        <time>2013-09-09T16:25:19Z</time>
      </trkpt>
      <trkpt lat="25.118938889354467" lon="-80.30036031268537">
        <ele>1.58</ele>
        <time>2013-09-09T16:25:27Z</time>
      </trkpt>
      <trkpt lat="25.118947941809893" lon="-80.300314882770181">
        <ele>2.06</ele>
        <time>2013-09-09T16:25:34Z</time>
      </trkpt>
      <trkpt lat="25.118954395875335" lon="-80.300274733453989">
        <ele>2.54</ele>
        <time>2013-09-09T16:25:42Z</time>
      </trkpt>
      <trkpt lat="25.118939392268658" lon="-80.300249001011252">
        <ele>2.06</ele>
        <time>2013-09-09T16:25:48Z</time>
      </trkpt>
      <trkpt lat="25.118925729766488" lon="-80.300237601622939">
        <ele>1.58</ele>
        <time>2013-09-09T16:25:54Z</time>
      </trkpt>
      <trkpt lat="25.11893754824996" lon="-80.30021907761693">
        <ele>2.06</ele>
        <time>2013-09-09T16:26:00Z</time>
      </trkpt>
      <trkpt lat="25.118958922103047" lon="-80.300191333517432">
        <ele>1.58</ele>
        <time>2013-09-09T16:26:06Z</time>
      </trkpt>
      <trkpt lat="25.119006112217903" lon="-80.300175491720438">
        <ele>2.06</ele>
        <time>2013-09-09T16:26:14Z</time>
      </trkpt>
      <trkpt lat="25.119026815518737" lon="-80.300150262191892">
        <ele>1.58</ele>
        <time>2013-09-09T16:26:20Z</time>
      </trkpt>
      <trkpt lat="25.119043830782175" lon="-80.300123356282711">
        <ele>1.58</ele>
        <time>2013-09-09T16:26:27Z</time>
      </trkpt>
      <trkpt lat="25.119067467749119" lon="-80.300096282735467">
        <ele>2.06</ele>
        <time>2013-09-09T16:26:34Z</time>
      </trkpt>
      <trkpt lat="25.119093284010887" lon="-80.300075579434633">
        <ele>2.06</ele>
        <time>2013-09-09T16:26:41Z</time>
      </trkpt>
      <trkpt lat="25.119133936241269" lon="-80.300092175602913">
        <ele>1.58</ele>
        <time>2013-09-09T16:26:48Z</time>
      </trkpt>
      <trkpt lat="25.11915790848434" lon="-80.300121512264013">
        <ele>1.58</ele>
        <time>2013-09-09T16:26:54Z</time>
      </trkpt>
      <trkpt lat="25.119173834100366" lon="-80.300161242485046">
        <ele>1.58</ele>
        <time>2013-09-09T16:27:02Z</time>
      </trkpt>
      <trkpt lat="25.119192441925406" lon="-80.300174821168184">
        <ele>1.58</ele>
        <time>2013-09-09T16:27:08Z</time>
      </trkpt>
      <trkpt lat="25.119198895990849" lon="-80.300208013504744">
        <ele>1.58</ele>
        <time>2013-09-09T16:27:14Z</time>
      </trkpt>
      <trkpt lat="25.11920191347599" lon="-80.3002620767802">
        <ele>2.06</ele>
        <time>2013-09-09T16:27:21Z</time>
      </trkpt>
      <trkpt lat="25.1192307472229" lon="-80.300265178084373">
        <ele>1.58</ele>
        <time>2013-09-09T16:27:29Z</time>
      </trkpt>
      <trkpt lat="25.119251869618893" lon="-80.300269033759832">
        <ele>1.1</ele>
        <time>2013-09-09T16:27:35Z</time>
      </trkpt>
      <trkpt lat="25.119258239865303" lon="-80.300279259681702">
        <ele>1.58</ele>
        <time>2013-09-09T16:27:42Z</time>
      </trkpt>
      <trkpt lat="25.119251618161798" lon="-80.300300130620599">
        <ele>1.58</ele>
        <time>2013-09-09T16:27:49Z</time>
      </trkpt>
      <trkpt lat="25.119238626211882" lon="-80.300308344885707">
        <ele>1.58</ele>
        <time>2013-09-09T16:27:57Z</time>
      </trkpt>
      <trkpt lat="25.119255809113383" lon="-80.300311613827944">
        <ele>1.58</ele>
        <time>2013-09-09T16:28:04Z</time>
      </trkpt>
      <trkpt lat="25.119285900145769" lon="-80.300305830314755">
        <ele>1.58</ele>
        <time>2013-09-09T16:28:12Z</time>
      </trkpt>
      <trkpt lat="25.119279446080327" lon="-80.30032024718821">
        <ele>1.58</ele>
        <time>2013-09-09T16:28:19Z</time>
      </trkpt>
      <trkpt lat="25.119290091097355" lon="-80.300331143662333">
        <ele>2.06</ele>
        <time>2013-09-09T16:28:26Z</time>
      </trkpt>
      <trkpt lat="25.119292018935084" lon="-80.300336927175522">
        <ele>1.58</ele>
        <time>2013-09-09T16:28:31Z</time>
      </trkpt>
      <trkpt lat="25.119290091097355" lon="-80.300338519737124">
        <ele>1.1</ele>
        <time>2013-09-09T16:28:36Z</time>
      </trkpt>
      <trkpt lat="25.119287325069308" lon="-80.300340112298727">
        <ele>1.1</ele>
        <time>2013-09-09T16:28:41Z</time>
      </trkpt>
      <trkpt lat="25.119286989793181" lon="-80.300344387069345">
        <ele>1.1</ele>
        <time>2013-09-09T16:28:48Z</time>
      </trkpt>
      <trkpt lat="25.119281122460961" lon="-80.300344387069345">
        <ele>0.62</ele>
        <time>2013-09-09T16:28:54Z</time>
      </trkpt>
      <trkpt lat="25.119287827983499" lon="-80.300345979630947">
        <ele>0.62</ele>
        <time>2013-09-09T16:29:01Z</time>
      </trkpt>
      <trkpt lat="25.119283469393849" lon="-80.300357714295387">
        <ele>1.58</ele>
        <time>2013-09-09T16:29:06Z</time>
      </trkpt>
      <trkpt lat="25.119290677830577" lon="-80.300366263836622">
        <ele>1.1</ele>
        <time>2013-09-09T16:29:14Z</time>
      </trkpt>
      <trkpt lat="25.11927274055779" lon="-80.3004365041852">
        <ele>-0.82</ele>
        <time>2013-09-09T16:29:26Z</time>
      </trkpt>
      <trkpt lat="25.119278188794851" lon="-80.300513114780188">
        <ele>-2.27</ele>
        <time>2013-09-09T16:29:38Z</time>
      </trkpt>
      <trkpt lat="25.119282547384501" lon="-80.300562316551805">
        <ele>-2.27</ele>
        <time>2013-09-09T16:29:46Z</time>
      </trkpt>
      <trkpt lat="25.11927668005228" lon="-80.300597017630935">
        <ele>-1.79</ele>
        <time>2013-09-09T16:29:52Z</time>
      </trkpt>
      <trkpt lat="25.119275841861963" lon="-80.300629371777177">
        <ele>-1.3</ele>
        <time>2013-09-09T16:29:58Z</time>
      </trkpt>
      <trkpt lat="25.11928397230804" lon="-80.300684776157141">
        <ele>-0.34</ele>
        <time>2013-09-09T16:30:07Z</time>
      </trkpt>
      <trkpt lat="25.119289672002196" lon="-80.300716124475002">
        <ele>-0.34</ele>
        <time>2013-09-09T16:30:12Z</time>
      </trkpt>
      <trkpt lat="25.119290258735418" lon="-80.300753340125084">
        <ele>-0.34</ele>
        <time>2013-09-09T16:30:19Z</time>
      </trkpt>
      <trkpt lat="25.119311129674315" lon="-80.3007887955755">
        <ele>0.14</ele>
        <time>2013-09-09T16:30:25Z</time>
      </trkpt>
      <trkpt lat="25.119332252070308" lon="-80.300821652635932">
        <ele>0.14</ele>
        <time>2013-09-09T16:30:31Z</time>
      </trkpt>
      <trkpt lat="25.119349518790841" lon="-80.300848977640271">
        <ele>0.62</ele>
        <time>2013-09-09T16:30:37Z</time>
      </trkpt>
      <trkpt lat="25.119355386123061" lon="-80.300877559930086">
        <ele>0.62</ele>
        <time>2013-09-09T16:30:42Z</time>
      </trkpt>
      <trkpt lat="25.119363265112042" lon="-80.30091242864728">
        <ele>0.62</ele>
        <time>2013-09-09T16:30:49Z</time>
      </trkpt>
      <trkpt lat="25.119377514347434" lon="-80.300942854955792">
        <ele>0.14</ele>
        <time>2013-09-09T16:30:55Z</time>
      </trkpt>
      <trkpt lat="25.119397798553109" lon="-80.300985518842936">
        <ele>0.14</ele>
        <time>2013-09-09T16:31:04Z</time>
      </trkpt>
      <trkpt lat="25.119454208761454" lon="-80.301049472764134">
        <ele>1.58</ele>
        <time>2013-09-09T16:31:16Z</time>
      </trkpt>
      <trkpt lat="25.119462506845593" lon="-80.301079479977489">
        <ele>2.54</ele>
        <time>2013-09-09T16:31:27Z</time>
      </trkpt>
      <trkpt lat="25.119467284530401" lon="-80.301156677305698">
        <ele>3.98</ele>
        <time>2013-09-09T16:31:39Z</time>
      </trkpt>
      <trkpt lat="25.119453454390168" lon="-80.301217613741755">
        <ele>3.02</ele>
        <time>2013-09-09T16:31:49Z</time>
      </trkpt>
      <trkpt lat="25.119440294802189" lon="-80.301272515207529">
        <ele>2.06</ele>
        <time>2013-09-09T16:31:57Z</time>
      </trkpt>
      <trkpt lat="25.119454208761454" lon="-80.301311826333404">
        <ele>2.06</ele>
        <time>2013-09-09T16:32:04Z</time>
      </trkpt>
      <trkpt lat="25.119472062215209" lon="-80.301338816061616">
        <ele>2.06</ele>
        <time>2013-09-09T16:32:12Z</time>
      </trkpt>
      <trkpt lat="25.119495783001184" lon="-80.301379216834903">
        <ele>3.02</ele>
        <time>2013-09-09T16:32:21Z</time>
      </trkpt>
      <trkpt lat="25.119510283693671" lon="-80.301411068066955">
        <ele>3.02</ele>
        <time>2013-09-09T16:32:30Z</time>
      </trkpt>
      <trkpt lat="25.11951363645494" lon="-80.301427580416203">
        <ele>1.58</ele>
        <time>2013-09-09T16:32:38Z</time>
      </trkpt>
      <trkpt lat="25.119518078863621" lon="-80.30143772251904">
        <ele>1.58</ele>
        <time>2013-09-09T16:32:44Z</time>
      </trkpt>
      <trkpt lat="25.119516989216208" lon="-80.301451133564115">
        <ele>1.1</ele>
        <time>2013-09-09T16:32:51Z</time>
      </trkpt>
      <trkpt lat="25.119517911225557" lon="-80.301443673670292">
        <ele>1.1</ele>
        <time>2013-09-09T16:32:57Z</time>
      </trkpt>
      <trkpt lat="25.119515899568796" lon="-80.30142892152071">
        <ele>0.62</ele>
        <time>2013-09-09T16:33:05Z</time>
      </trkpt>
      <trkpt lat="25.119474492967129" lon="-80.301417605951428">
        <ele>1.58</ele>
        <time>2013-09-09T16:33:13Z</time>
      </trkpt>
      <trkpt lat="25.119444904848933" lon="-80.301407128572464">
        <ele>2.06</ele>
        <time>2013-09-09T16:33:19Z</time>
      </trkpt>
      <trkpt lat="25.119411209598184" lon="-80.301387766376138">
        <ele>2.06</ele>
        <time>2013-09-09T16:33:26Z</time>
      </trkpt>
      <trkpt lat="25.119378436356783" lon="-80.301362536847591">
        <ele>1.58</ele>
        <time>2013-09-09T16:33:33Z</time>
      </trkpt>
      <trkpt lat="25.119359157979488" lon="-80.301344012841582">
        <ele>2.54</ele>
        <time>2013-09-09T16:33:39Z</time>
      </trkpt>
      <trkpt lat="25.119331078603864" lon="-80.301334289833903">
        <ele>2.06</ele>
        <time>2013-09-09T16:33:45Z</time>
      </trkpt>
      <trkpt lat="25.119316829368472" lon="-80.30133118852973">
        <ele>1.1</ele>
        <time>2013-09-09T16:33:51Z</time>
      </trkpt>
      <trkpt lat="25.119311884045601" lon="-80.301329344511032">
        <ele>0.62</ele>
        <time>2013-09-09T16:33:57Z</time>
      </trkpt>
      <trkpt lat="25.119309620931745" lon="-80.301328925415874">
        <ele>0.14</ele>
        <time>2013-09-09T16:34:02Z</time>
      </trkpt>
      <trkpt lat="25.11930744163692" lon="-80.301325907930732">
        <ele>0.14</ele>
        <time>2013-09-09T16:34:09Z</time>
      </trkpt>
      <trkpt lat="25.119315572082996" lon="-80.301326997578144">
        <ele>0.14</ele>
        <time>2013-09-09T16:34:15Z</time>
      </trkpt>
      <trkpt lat="25.119322277605534" lon="-80.301327584311366">
        <ele>1.58</ele>
        <time>2013-09-09T16:34:22Z</time>
      </trkpt>
      <trkpt lat="25.119321858510375" lon="-80.30133219435811">
        <ele>1.1</ele>
        <time>2013-09-09T16:34:28Z</time>
      </trkpt>
      <trkpt lat="25.119314482435584" lon="-80.301332529634237">
        <ele>0.62</ele>
        <time>2013-09-09T16:34:36Z</time>
      </trkpt>
      <trkpt lat="25.119310040026903" lon="-80.30133948661387">
        <ele>0.62</ele>
        <time>2013-09-09T16:34:41Z</time>
      </trkpt>
      <trkpt lat="25.119311716407537" lon="-80.301343007013202">
        <ele>1.1</ele>
        <time>2013-09-09T16:34:47Z</time>
      </trkpt>
      <trkpt lat="25.119308447465301" lon="-80.301346275955439">
        <ele>0.62</ele>
        <time>2013-09-09T16:34:54Z</time>
      </trkpt>
      <trkpt lat="25.119303837418556" lon="-80.301344851031899">
        <ele>1.1</ele>
        <time>2013-09-09T16:34:58Z</time>
      </trkpt>
      <trkpt lat="25.119303837418556" lon="-80.301337391138077">
        <ele>1.1</ele>
        <time>2013-09-09T16:35:05Z</time>
      </trkpt>
      <trkpt lat="25.119303166866302" lon="-80.301323728635907">
        <ele>0.62</ele>
        <time>2013-09-09T16:35:11Z</time>
      </trkpt>
      <trkpt lat="25.119312386959791" lon="-80.301302941516042">
        <ele>0.62</ele>
        <time>2013-09-09T16:35:17Z</time>
      </trkpt>
      <trkpt lat="25.119295371696353" lon="-80.301291458308697">
        <ele>0.14</ele>
        <time>2013-09-09T16:35:25Z</time>
      </trkpt>
      <trkpt lat="25.119248349219561" lon="-80.301306042820215">
        <ele>0.14</ele>
        <time>2013-09-09T16:35:33Z</time>
      </trkpt>
      <trkpt lat="25.119204511865973" lon="-80.301303025335073">
        <ele>0.14</ele>
        <time>2013-09-09T16:35:39Z</time>
      </trkpt>
      <trkpt lat="25.119151286780834" lon="-80.301302270963788">
        <ele>0.14</ele>
        <time>2013-09-09T16:35:47Z</time>
      </trkpt>
      <trkpt lat="25.119095211848617" lon="-80.301301768049598">
        <ele>-0.82</ele>
        <time>2013-09-09T16:35:56Z</time>
      </trkpt>
      <trkpt lat="25.119048440828919" lon="-80.301294140517712">
        <ele>-1.3</ele>
        <time>2013-09-09T16:36:04Z</time>
      </trkpt>
      <trkpt lat="25.119007537141442" lon="-80.301300091668963">
        <ele>-0.82</ele>
        <time>2013-09-09T16:36:12Z</time>
      </trkpt>
      <trkpt lat="25.118966130539775" lon="-80.301299085840583">
        <ele>-0.82</ele>
        <time>2013-09-09T16:36:19Z</time>
      </trkpt>
      <trkpt lat="25.118932016193867" lon="-80.301312496885657">
        <ele>-0.82</ele>
        <time>2013-09-09T16:36:26Z</time>
      </trkpt>
      <trkpt lat="25.118922209367156" lon="-80.301333703100681">
        <ele>-0.82</ele>
        <time>2013-09-09T16:36:32Z</time>
      </trkpt>
      <trkpt lat="25.11891701258719" lon="-80.301361279562116">
        <ele>-0.34</ele>
        <time>2013-09-09T16:36:37Z</time>
      </trkpt>
      <trkpt lat="25.118896812200546" lon="-80.301366895437241">
        <ele>0.14</ele>
        <time>2013-09-09T16:36:44Z</time>
      </trkpt>
      <trkpt lat="25.11888968758285" lon="-80.301370164379478">
        <ele>0.14</ele>
        <time>2013-09-09T16:36:51Z</time>
      </trkpt>
      <trkpt lat="25.118894465267658" lon="-80.301378462463617">
        <ele>0.14</ele>
        <time>2013-09-09T16:36:58Z</time>
      </trkpt>
      <trkpt lat="25.118895806372166" lon="-80.30138592235744">
        <ele>1.1</ele>
        <time>2013-09-09T16:37:05Z</time>
      </trkpt>
      <trkpt lat="25.118907876312733" lon="-80.301390951499343">
        <ele>2.54</ele>
        <time>2013-09-09T16:37:15Z</time>
      </trkpt>
      <trkpt lat="25.118898320943117" lon="-80.301385587081313">
        <ele>3.98</ele>
        <time>2013-09-09T16:37:27Z</time>
      </trkpt>
      <trkpt lat="25.118906116113067" lon="-80.30138248577714">
        <ele>4.94</ele>
        <time>2013-09-09T16:37:37Z</time>
      </trkpt>
      <trkpt lat="25.118887089192867" lon="-80.301374355331063">
        <ele>6.39</ele>
        <time>2013-09-09T16:37:48Z</time>
      </trkpt>
      <trkpt lat="25.118891028687358" lon="-80.301379133015871">
        <ele>6.87</ele>
        <time>2013-09-09T16:37:59Z</time>
      </trkpt>
      <trkpt lat="25.118911899626255" lon="-80.301405619829893">
        <ele>5.91</ele>
        <time>2013-09-09T16:38:09Z</time>
      </trkpt>
      <trkpt lat="25.118941990658641" lon="-80.301418025046587">
        <ele>3.02</ele>
        <time>2013-09-09T16:38:15Z</time>
      </trkpt>
      <trkpt lat="25.11896881274879" lon="-80.301442751660943">
        <ele>2.06</ele>
        <time>2013-09-09T16:38:26Z</time>
      </trkpt>
      <trkpt lat="25.118964537978172" lon="-80.301433950662613">
        <ele>2.06</ele>
        <time>2013-09-09T16:38:27Z</time>
      </trkpt>
      <trkpt lat="25.118934530764818" lon="-80.301421293988824">
        <ele>0.62</ele>
        <time>2013-09-09T16:38:35Z</time>
      </trkpt>
      <trkpt lat="25.118949618190527" lon="-80.301450546830893">
        <ele>0.62</ele>
        <time>2013-09-09T16:38:42Z</time>
      </trkpt>
      <trkpt lat="25.118954731151462" lon="-80.301452893763781">
        <ele>0.14</ele>
        <time>2013-09-09T16:38:49Z</time>
      </trkpt>
      <trkpt lat="25.118952970951796" lon="-80.301446607336402">
        <ele>-0.34</ele>
        <time>2013-09-09T16:38:55Z</time>
      </trkpt>
      <trkpt lat="25.118948696181178" lon="-80.30144409276545">
        <ele>-0.34</ele>
        <time>2013-09-09T16:39:01Z</time>
      </trkpt>
      <trkpt lat="25.118950456380844" lon="-80.301448870450258">
        <ele>-0.34</ele>
        <time>2013-09-09T16:39:06Z</time>
      </trkpt>
      <trkpt lat="25.118948360905051" lon="-80.301452977582812">
        <ele>-0.34</ele>
        <time>2013-09-09T16:39:12Z</time>
      </trkpt>
      <trkpt lat="25.118942242115736" lon="-80.301446188241243">
        <ele>-0.34</ele>
        <time>2013-09-09T16:39:17Z</time>
      </trkpt>
      <trkpt lat="25.118944840505719" lon="-80.301455156877637">
        <ele>-0.82</ele>
        <time>2013-09-09T16:39:24Z</time>
      </trkpt>
      <trkpt lat="25.118941739201546" lon="-80.301451217383146">
        <ele>-0.82</ele>
        <time>2013-09-09T16:39:29Z</time>
      </trkpt>
      <trkpt lat="25.118931848555803" lon="-80.301436968147755">
        <ele>-0.82</ele>
        <time>2013-09-09T16:39:35Z</time>
      </trkpt>
      <trkpt lat="25.118918856605887" lon="-80.301436129957438">
        <ele>-1.3</ele>
        <time>2013-09-09T16:39:41Z</time>
      </trkpt>
      <trkpt lat="25.118911061435938" lon="-80.301422970369458">
        <ele>-1.79</ele>
        <time>2013-09-09T16:39:46Z</time>
      </trkpt>
      <trkpt lat="25.118898069486022" lon="-80.30141131952405">
        <ele>-1.79</ele>
        <time>2013-09-09T16:39:51Z</time>
      </trkpt>
      <trkpt lat="25.118882395327091" lon="-80.3014000877738">
        <ele>-2.27</ele>
        <time>2013-09-09T16:39:57Z</time>
      </trkpt>
      <trkpt lat="25.11891215108335" lon="-80.30137368477881">
        <ele>-1.79</ele>
        <time>2013-09-09T16:40:33Z</time>
      </trkpt>
      <trkpt lat="25.118927489966154" lon="-80.30135951936245">
        <ele>-0.34</ele>
        <time>2013-09-09T16:40:42Z</time>
      </trkpt>
      <trkpt lat="25.119008794426918" lon="-80.301345521584153">
        <ele>0.62</ele>
        <time>2013-09-09T16:40:56Z</time>
      </trkpt>
      <trkpt lat="25.11908900924027" lon="-80.301315682008862">
        <ele>1.1</ele>
        <time>2013-09-09T16:41:10Z</time>
      </trkpt>
      <trkpt lat="25.119142569601536" lon="-80.301313670352101">
        <ele>2.06</ele>
        <time>2013-09-09T16:41:22Z</time>
      </trkpt>
      <trkpt lat="25.119212893769145" lon="-80.301304534077644">
        <ele>1.58</ele>
        <time>2013-09-09T16:41:36Z</time>
      </trkpt>
      <trkpt lat="25.119276931509376" lon="-80.301336217671633">
        <ele>2.06</ele>
        <time>2013-09-09T16:41:48Z</time>
      </trkpt>
      <trkpt lat="25.119364941492677" lon="-80.301326829940081">
        <ele>1.1</ele>
        <time>2013-09-09T16:42:03Z</time>
      </trkpt>
      <trkpt lat="25.119425961747766" lon="-80.30130771920085">
        <ele>1.1</ele>
        <time>2013-09-09T16:42:15Z</time>
      </trkpt>
      <trkpt lat="25.119488993659616" lon="-80.301318531855941">
        <ele>3.02</ele>
        <time>2013-09-09T16:42:28Z</time>
      </trkpt>
      <trkpt lat="25.119553366675973" lon="-80.301344599574804">
        <ele>4.94</ele>
        <time>2013-09-09T16:42:40Z</time>
      </trkpt>
      <trkpt lat="25.119622014462948" lon="-80.301315598189831">
        <ele>5.91</ele>
        <time>2013-09-09T16:42:53Z</time>
      </trkpt>
      <trkpt lat="25.119703570380807" lon="-80.301353903487325">
        <ele>5.42</ele>
        <time>2013-09-09T16:43:06Z</time>
      </trkpt>
      <trkpt lat="25.119768027216196" lon="-80.301381899043918">
        <ele>3.98</ele>
        <time>2013-09-09T16:43:17Z</time>
      </trkpt>
      <trkpt lat="25.119854276999831" lon="-80.301360776647925">
        <ele>2.06</ele>
        <time>2013-09-09T16:43:31Z</time>
      </trkpt>
      <trkpt lat="25.119894174858928" lon="-80.301337894052267">
        <ele>3.02</ele>
        <time>2013-09-09T16:43:44Z</time>
      </trkpt>
      <trkpt lat="25.119924517348409" lon="-80.301340240985155">
        <ele>3.5</ele>
        <time>2013-09-09T16:43:55Z</time>
      </trkpt>
      <trkpt lat="25.119938012212515" lon="-80.301356920972466">
        <ele>3.02</ele>
        <time>2013-09-09T16:44:07Z</time>
      </trkpt>
      <trkpt lat="25.119938096031547" lon="-80.301350969821215">
        <ele>2.06</ele>
        <time>2013-09-09T16:44:12Z</time>
      </trkpt>
      <trkpt lat="25.119913704693317" lon="-80.301349209621549">
        <ele>0.62</ele>
        <time>2013-09-09T16:44:18Z</time>
      </trkpt>
      <trkpt lat="25.119902975857258" lon="-80.301348958164454">
        <ele>0.14</ele>
        <time>2013-09-09T16:44:24Z</time>
      </trkpt>
      <trkpt lat="25.119894510135055" lon="-80.301358429715037">
        <ele>-0.34</ele>
        <time>2013-09-09T16:44:33Z</time>
      </trkpt>
      <trkpt lat="25.119883865118027" lon="-80.301365470513701">
        <ele>-0.34</ele>
        <time>2013-09-09T16:44:43Z</time>
      </trkpt>
      <trkpt lat="25.119876656681299" lon="-80.301369410008192">
        <ele>-0.34</ele>
        <time>2013-09-09T16:44:51Z</time>
      </trkpt>
      <trkpt lat="25.119872046634555" lon="-80.301366727799177">
        <ele>0.14</ele>
        <time>2013-09-09T16:44:59Z</time>
      </trkpt>
      <trkpt lat="25.119881182909012" lon="-80.301365805789828">
        <ele>-0.34</ele>
        <time>2013-09-09T16:45:07Z</time>
      </trkpt>
      <trkpt lat="25.119891157373786" lon="-80.301369074732065">
        <ele>-0.34</ele>
        <time>2013-09-09T16:45:17Z</time>
      </trkpt>
      <trkpt lat="25.119896437972784" lon="-80.301364799961448">
        <ele>-0.34</ele>
        <time>2013-09-09T16:45:28Z</time>
      </trkpt>
      <trkpt lat="25.119901215657592" lon="-80.301364716142416">
        <ele>-0.82</ele>
        <time>2013-09-09T16:45:38Z</time>
      </trkpt>
      <trkpt lat="25.119895013049245" lon="-80.301362369209528">
        <ele>-0.82</ele>
        <time>2013-09-09T16:45:47Z</time>
      </trkpt>
      <trkpt lat="25.119895599782467" lon="-80.301369912922382">
        <ele>-0.82</ele>
        <time>2013-09-09T16:45:55Z</time>
      </trkpt>
      <trkpt lat="25.119882021099329" lon="-80.301366476342082">
        <ele>-0.34</ele>
        <time>2013-09-09T16:46:03Z</time>
      </trkpt>
      <trkpt lat="25.119877411052585" lon="-80.301368655636907">
        <ele>-0.82</ele>
        <time>2013-09-09T16:46:13Z</time>
      </trkpt>
      <trkpt lat="25.119873471558094" lon="-80.301372846588492">
        <ele>-0.82</ele>
        <time>2013-09-09T16:46:22Z</time>
      </trkpt>
      <trkpt lat="25.119874980300665" lon="-80.301363375037909">
        <ele>-0.34</ele>
        <time>2013-09-09T16:46:32Z</time>
      </trkpt>
      <trkpt lat="25.119885457679629" lon="-80.301352646201849">
        <ele>0.14</ele>
        <time>2013-09-09T16:46:45Z</time>
      </trkpt>
      <trkpt lat="25.119910435751081" lon="-80.301351305097342">
        <ele>0.62</ele>
        <time>2013-09-09T16:46:54Z</time>
      </trkpt>
      <trkpt lat="25.119924768805504" lon="-80.301342755556107">
        <ele>1.1</ele>
        <time>2013-09-09T16:47:04Z</time>
      </trkpt>
      <trkpt lat="25.119932983070612" lon="-80.301334373652935">
        <ele>1.1</ele>
        <time>2013-09-09T16:47:14Z</time>
      </trkpt>
      <trkpt lat="25.119926612824202" lon="-80.301336301490664">
        <ele>1.1</ele>
        <time>2013-09-09T16:47:23Z</time>
      </trkpt>
      <trkpt lat="25.119916554540396" lon="-80.30133219435811">
        <ele>1.1</ele>
        <time>2013-09-09T16:47:32Z</time>
      </trkpt>
      <trkpt lat="25.119893839582801" lon="-80.301347114145756">
        <ele>0.62</ele>
        <time>2013-09-09T16:47:40Z</time>
      </trkpt>
      <trkpt lat="25.119875064119697" lon="-80.301356837153435">
        <ele>2.06</ele>
        <time>2013-09-09T16:47:49Z</time>
      </trkpt>
      <trkpt lat="25.119864586740732" lon="-80.301359854638577">
        <ele>2.54</ele>
        <time>2013-09-09T16:47:55Z</time>
      </trkpt>
      <trkpt lat="25.119858048856258" lon="-80.301362201571465">
        <ele>2.54</ele>
        <time>2013-09-09T16:48:05Z</time>
      </trkpt>
      <trkpt lat="25.119858300313354" lon="-80.301353903487325">
        <ele>2.54</ele>
        <time>2013-09-09T16:48:13Z</time>
      </trkpt>
      <trkpt lat="25.119873974472284" lon="-80.301340911537409">
        <ele>2.54</ele>
        <time>2013-09-09T16:48:21Z</time>
      </trkpt>
      <trkpt lat="25.119897108525038" lon="-80.301331523805857">
        <ele>3.02</ele>
        <time>2013-09-09T16:48:29Z</time>
      </trkpt>
      <trkpt lat="25.119912447407842" lon="-80.301318950951099">
        <ele>3.02</ele>
        <time>2013-09-09T16:48:38Z</time>
      </trkpt>
      <trkpt lat="25.119917895644903" lon="-80.301312329247594">
        <ele>3.02</ele>
        <time>2013-09-09T16:48:45Z</time>
      </trkpt>
      <trkpt lat="25.119919823482633" lon="-80.301320794969797">
        <ele>3.02</ele>
        <time>2013-09-09T16:48:52Z</time>
      </trkpt>
      <trkpt lat="25.119912698864937" lon="-80.301325153559446">
        <ele>3.02</ele>
        <time>2013-09-09T16:49:01Z</time>
      </trkpt>
      <trkpt lat="25.119897108525038" lon="-80.301332781091332">
        <ele>2.54</ele>
        <time>2013-09-09T16:49:11Z</time>
      </trkpt>
      <trkpt lat="25.119881266728044" lon="-80.301337977871299">
        <ele>2.54</ele>
        <time>2013-09-09T16:49:18Z</time>
      </trkpt>
      <trkpt lat="25.119874812662601" lon="-80.301348539069295">
        <ele>2.06</ele>
        <time>2013-09-09T16:49:26Z</time>
      </trkpt>
      <trkpt lat="25.119871543720365" lon="-80.301354825496674">
        <ele>2.54</ele>
        <time>2013-09-09T16:49:34Z</time>
      </trkpt>
      <trkpt lat="25.119859725236893" lon="-80.301361279562116">
        <ele>2.54</ele>
        <time>2013-09-09T16:49:42Z</time>
      </trkpt>
      <trkpt lat="25.119861820712686" lon="-80.30135951936245">
        <ele>3.02</ele>
        <time>2013-09-09T16:49:49Z</time>
      </trkpt>
      <trkpt lat="25.119865341112018" lon="-80.301354909315705">
        <ele>3.02</ele>
        <time>2013-09-09T16:49:59Z</time>
      </trkpt>
      <trkpt lat="25.119876656681299" lon="-80.30135122127831">
        <ele>2.54</ele>
        <time>2013-09-09T16:50:07Z</time>
      </trkpt>
      <trkpt lat="25.119881182909012" lon="-80.301348203793168">
        <ele>3.02</ele>
        <time>2013-09-09T16:50:16Z</time>
      </trkpt>
    </trkseg>
  </trk>

  <trk>
    <name>20130906-Dino1</name>
    <extensions>
      <gpxx:TrackExtension>
        <gpxx:DisplayColor>DarkGray</gpxx:DisplayColor>
      </gpxx:TrackExtension>
    </extensions>
    <trkseg>
      <trkpt lat="25.139601789414883" lon="-80.294301202520728">
        <ele>-10.44</ele>
        <time>2013-09-06T17:01:40Z</time>
      </trkpt>
      <trkpt lat="25.139599610120058" lon="-80.294299693778157">
        <ele>-9.48</ele>
        <time>2013-09-06T17:01:47Z</time>
      </trkpt>
      <trkpt lat="25.139601370319724" lon="-80.294305561110377">
        <ele>-9.960000000000001</ele>
        <time>2013-09-06T17:01:54Z</time>
      </trkpt>
      <trkpt lat="25.139605309814215" lon="-80.294307237491012">
        <ele>-10.92</ele>
        <time>2013-09-06T17:02:01Z</time>
      </trkpt>
      <trkpt lat="25.139618134126067" lon="-80.294313775375485">
        <ele>-9.960000000000001</ele>
        <time>2013-09-06T17:02:11Z</time>
      </trkpt>
      <trkpt lat="25.139623247087002" lon="-80.294322492554784">
        <ele>-9.960000000000001</ele>
        <time>2013-09-06T17:02:19Z</time>
      </trkpt>
      <trkpt lat="25.139620397239923" lon="-80.294334227219224">
        <ele>-11.4</ele>
        <time>2013-09-06T17:02:27Z</time>
      </trkpt>
      <trkpt lat="25.139616541564465" lon="-80.294341184198856">
        <ele>-11.4</ele>
        <time>2013-09-06T17:02:33Z</time>
      </trkpt>
      <trkpt lat="25.139615200459957" lon="-80.294338585808873">
        <ele>-10.92</ele>
        <time>2013-09-06T17:02:39Z</time>
      </trkpt>
      <trkpt lat="25.139616122469306" lon="-80.294344620779157">
        <ele>-11.880000000000001</ele>
        <time>2013-09-06T17:02:45Z</time>
      </trkpt>
      <trkpt lat="25.139614278450608" lon="-80.29435115866363">
        <ele>-12.359999999999999</ele>
        <time>2013-09-06T17:02:52Z</time>
      </trkpt>
      <trkpt lat="25.139619223773479" lon="-80.294367838650942">
        <ele>-11.880000000000001</ele>
        <time>2013-09-06T17:02:59Z</time>
      </trkpt>
      <trkpt lat="25.139628276228905" lon="-80.294380327686667">
        <ele>-11.880000000000001</ele>
        <time>2013-09-06T17:03:06Z</time>
      </trkpt>
      <trkpt lat="25.139634562656283" lon="-80.294388458132744">
        <ele>-12.359999999999999</ele>
        <time>2013-09-06T17:03:12Z</time>
      </trkpt>
      <trkpt lat="25.139629449695349" lon="-80.294401533901691">
        <ele>-11.880000000000001</ele>
        <time>2013-09-06T17:03:19Z</time>
      </trkpt>
      <trkpt lat="25.139613188803196" lon="-80.294419387355447">
        <ele>-11.4</ele>
        <time>2013-09-06T17:03:26Z</time>
      </trkpt>
      <trkpt lat="25.139612769708037" lon="-80.294449226930737">
        <ele>-12.359999999999999</ele>
        <time>2013-09-06T17:03:37Z</time>
      </trkpt>
      <trkpt lat="25.139603381976485" lon="-80.294455764815211">
        <ele>-11.880000000000001</ele>
        <time>2013-09-06T17:03:43Z</time>
      </trkpt>
      <trkpt lat="25.13959969393909" lon="-80.294460961595178">
        <ele>-11.880000000000001</ele>
        <time>2013-09-06T17:03:50Z</time>
      </trkpt>
      <trkpt lat="25.139603801071644" lon="-80.29446548782289">
        <ele>-11.880000000000001</ele>
        <time>2013-09-06T17:03:57Z</time>
      </trkpt>
      <trkpt lat="25.13960212469101" lon="-80.294469343498349">
        <ele>-11.4</ele>
        <time>2013-09-06T17:04:03Z</time>
      </trkpt>
      <trkpt lat="25.139594161882997" lon="-80.294470684602857">
        <ele>-10.92</ele>
        <time>2013-09-06T17:04:11Z</time>
      </trkpt>
      <trkpt lat="25.139595922082663" lon="-80.294454591348767">
        <ele>-11.4</ele>
        <time>2013-09-06T17:04:17Z</time>
      </trkpt>
      <trkpt lat="25.139589551836252" lon="-80.294444784522057">
        <ele>-10.92</ele>
        <time>2013-09-06T17:04:21Z</time>
      </trkpt>
      <trkpt lat="25.139585696160793" lon="-80.294429613277316">
        <ele>-10.44</ele>
        <time>2013-09-06T17:04:27Z</time>
      </trkpt>
      <trkpt lat="25.139591479673982" lon="-80.294419638812542">
        <ele>-10.92</ele>
        <time>2013-09-06T17:04:35Z</time>
      </trkpt>
      <trkpt lat="25.13961092568934" lon="-80.294428272172809">
        <ele>-9.960000000000001</ele>
        <time>2013-09-06T17:04:42Z</time>
      </trkpt>
      <trkpt lat="25.139609416946769" lon="-80.29443321749568">
        <ele>-10.92</ele>
        <time>2013-09-06T17:04:49Z</time>
      </trkpt>
      <trkpt lat="25.139599945396185" lon="-80.294448556378484">
        <ele>-10.92</ele>
        <time>2013-09-06T17:04:56Z</time>
      </trkpt>
      <trkpt lat="25.139599526301026" lon="-80.294462721794844">
        <ele>-10.92</ele>
        <time>2013-09-06T17:05:02Z</time>
      </trkpt>
      <trkpt lat="25.13960656709969" lon="-80.294466409832239">
        <ele>-10.44</ele>
        <time>2013-09-06T17:05:11Z</time>
      </trkpt>
      <trkpt lat="25.139611177146435" lon="-80.294463979080319">
        <ele>-10.92</ele>
        <time>2013-09-06T17:05:18Z</time>
      </trkpt>
      <trkpt lat="25.139608914032578" lon="-80.294465404003859">
        <ele>-11.4</ele>
        <time>2013-09-06T17:05:26Z</time>
      </trkpt>
      <trkpt lat="25.139616457745433" lon="-80.29446205124259">
        <ele>-10.92</ele>
        <time>2013-09-06T17:05:34Z</time>
      </trkpt>
      <trkpt lat="25.139615703374147" lon="-80.29446548782289">
        <ele>-11.4</ele>
        <time>2013-09-06T17:05:41Z</time>
      </trkpt>
      <trkpt lat="25.139617463573813" lon="-80.294459452852607">
        <ele>-11.4</ele>
        <time>2013-09-06T17:05:48Z</time>
      </trkpt>
      <trkpt lat="25.139616625383496" lon="-80.294456519186497">
        <ele>-10.92</ele>
        <time>2013-09-06T17:05:57Z</time>
      </trkpt>
      <trkpt lat="25.139616038650274" lon="-80.294466577470303">
        <ele>-10.92</ele>
        <time>2013-09-06T17:06:05Z</time>
      </trkpt>
      <trkpt lat="25.139610841870308" lon="-80.294464733451605">
        <ele>-11.4</ele>
        <time>2013-09-06T17:06:11Z</time>
      </trkpt>
      <trkpt lat="25.139610087499022" lon="-80.294464733451605">
        <ele>-11.4</ele>
        <time>2013-09-06T17:06:18Z</time>
      </trkpt>
      <trkpt lat="25.139609752222896" lon="-80.294464817270637">
        <ele>-11.4</ele>
        <time>2013-09-06T17:06:24Z</time>
      </trkpt>
      <trkpt lat="25.139614026993513" lon="-80.294465152546763">
        <ele>-11.4</ele>
        <time>2013-09-06T17:06:31Z</time>
      </trkpt>
      <trkpt lat="25.139619475230575" lon="-80.294475127011538">
        <ele>-11.4</ele>
        <time>2013-09-06T17:06:37Z</time>
      </trkpt>
      <trkpt lat="25.139640178531408" lon="-80.294482167810202">
        <ele>-10.92</ele>
        <time>2013-09-06T17:06:43Z</time>
      </trkpt>
      <trkpt lat="25.139652080833912" lon="-80.294493986293674">
        <ele>-11.4</ele>
        <time>2013-09-06T17:06:48Z</time>
      </trkpt>
      <trkpt lat="25.139677980914712" lon="-80.294503290206194">
        <ele>-10.92</ele>
        <time>2013-09-06T17:06:55Z</time>
      </trkpt>
      <trkpt lat="25.13973263092339" lon="-80.294510582461953">
        <ele>-10.44</ele>
        <time>2013-09-06T17:07:07Z</time>
      </trkpt>
      <trkpt lat="25.13977412134409" lon="-80.294517958536744">
        <ele>-9.960000000000001</ele>
        <time>2013-09-06T17:07:17Z</time>
      </trkpt>
      <trkpt lat="25.13980052433908" lon="-80.294477641582489">
        <ele>-11.4</ele>
        <time>2013-09-06T17:07:25Z</time>
      </trkpt>
      <trkpt lat="25.139811923727393" lon="-80.294467164203525">
        <ele>-11.4</ele>
        <time>2013-09-06T17:07:32Z</time>
      </trkpt>
      <trkpt lat="25.13981862924993" lon="-80.294462973251939">
        <ele>-11.4</ele>
        <time>2013-09-06T17:07:38Z</time>
      </trkpt>
      <trkpt lat="25.139811923727393" lon="-80.29448501765728">
        <ele>-11.880000000000001</ele>
        <time>2013-09-06T17:07:47Z</time>
      </trkpt>
      <trkpt lat="25.13981519266963" lon="-80.294485269114375">
        <ele>-11.880000000000001</ele>
        <time>2013-09-06T17:07:53Z</time>
      </trkpt>
      <trkpt lat="25.13981762342155" lon="-80.294493399560452">
        <ele>-12.359999999999999</ele>
        <time>2013-09-06T17:07:59Z</time>
      </trkpt>
      <trkpt lat="25.139830363914371" lon="-80.294504044577479">
        <ele>-12.359999999999999</ele>
        <time>2013-09-06T17:08:05Z</time>
      </trkpt>
      <trkpt lat="25.139832962304354" lon="-80.294511923566461">
        <ele>-12.359999999999999</ele>
        <time>2013-09-06T17:08:13Z</time>
      </trkpt>
      <trkpt lat="25.139835560694337" lon="-80.294512594118714">
        <ele>-11.4</ele>
        <time>2013-09-06T17:08:21Z</time>
      </trkpt>
      <trkpt lat="25.139850815758109" lon="-80.294501446187496">
        <ele>-10.44</ele>
        <time>2013-09-06T17:08:28Z</time>
      </trkpt>
      <trkpt lat="25.139860874041915" lon="-80.294506223872304">
        <ele>-10.92</ele>
        <time>2013-09-06T17:08:36Z</time>
      </trkpt>
      <trkpt lat="25.139851067215204" lon="-80.294516114518046">
        <ele>-10.92</ele>
        <time>2013-09-06T17:08:41Z</time>
      </trkpt>
      <trkpt lat="25.139850229024887" lon="-80.294532878324389">
        <ele>-10.92</ele>
        <time>2013-09-06T17:08:48Z</time>
      </trkpt>
      <trkpt lat="25.13984696008265" lon="-80.294539416208863">
        <ele>-10.92</ele>
        <time>2013-09-06T17:08:55Z</time>
      </trkpt>
      <trkpt lat="25.139848720282316" lon="-80.294544948264956">
        <ele>-11.4</ele>
        <time>2013-09-06T17:09:02Z</time>
      </trkpt>
      <trkpt lat="25.139857186004519" lon="-80.294548384845257">
        <ele>-10.92</ele>
        <time>2013-09-06T17:09:08Z</time>
      </trkpt>
      <trkpt lat="25.139863220974803" lon="-80.294555090367794">
        <ele>-11.4</ele>
        <time>2013-09-06T17:09:14Z</time>
      </trkpt>
      <trkpt lat="25.139873782172799" lon="-80.294558946043253">
        <ele>-10.92</ele>
        <time>2013-09-06T17:09:21Z</time>
      </trkpt>
      <trkpt lat="25.139885097742081" lon="-80.294575206935406">
        <ele>-10.44</ele>
        <time>2013-09-06T17:09:30Z</time>
      </trkpt>
      <trkpt lat="25.13989582657814" lon="-80.294601190835238">
        <ele>-9.960000000000001</ele>
        <time>2013-09-06T17:09:38Z</time>
      </trkpt>
      <trkpt lat="25.139908483251929" lon="-80.294624995440245">
        <ele>-9.960000000000001</ele>
        <time>2013-09-06T17:09:46Z</time>
      </trkpt>
      <trkpt lat="25.139906303957105" lon="-80.294647291302681">
        <ele>-10.44</ele>
        <time>2013-09-06T17:09:53Z</time>
      </trkpt>
      <trkpt lat="25.139919212087989" lon="-80.294675873592496">
        <ele>-10.44</ele>
        <time>2013-09-06T17:10:01Z</time>
      </trkpt>
      <trkpt lat="25.139940921217203" lon="-80.294689116999507">
        <ele>-10.44</ele>
        <time>2013-09-06T17:10:08Z</time>
      </trkpt>
      <trkpt lat="25.139941507950425" lon="-80.294704204425216">
        <ele>-10.92</ele>
        <time>2013-09-06T17:10:16Z</time>
      </trkpt>
      <trkpt lat="25.139951063320041" lon="-80.29471811838448">
        <ele>-10.92</ele>
        <time>2013-09-06T17:10:22Z</time>
      </trkpt>
      <trkpt lat="25.139950476586819" lon="-80.294752651825547">
        <ele>-10.92</ele>
        <time>2013-09-06T17:10:29Z</time>
      </trkpt>
      <trkpt lat="25.139938490465283" lon="-80.294770337641239">
        <ele>-10.44</ele>
        <time>2013-09-06T17:10:36Z</time>
      </trkpt>
      <trkpt lat="25.139930443838239" lon="-80.294762710109353">
        <ele>-10.44</ele>
        <time>2013-09-06T17:10:42Z</time>
      </trkpt>
      <trkpt lat="25.139914937317371" lon="-80.294729601591825">
        <ele>-10.92</ele>
        <time>2013-09-06T17:10:51Z</time>
      </trkpt>
      <trkpt lat="25.139890713617206" lon="-80.294765140861273">
        <ele>-11.880000000000001</ele>
        <time>2013-09-06T17:10:59Z</time>
      </trkpt>
      <trkpt lat="25.139909405261278" lon="-80.294805457815528">
        <ele>-11.880000000000001</ele>
        <time>2013-09-06T17:11:06Z</time>
      </trkpt>
      <trkpt lat="25.139922816306353" lon="-80.294840997084975">
        <ele>-12.359999999999999</ele>
        <time>2013-09-06T17:11:15Z</time>
      </trkpt>
      <trkpt lat="25.139941927045584" lon="-80.294869830831885">
        <ele>-12.84</ele>
        <time>2013-09-06T17:11:22Z</time>
      </trkpt>
      <trkpt lat="25.139942513778806" lon="-80.294868908822536">
        <ele>-12.84</ele>
        <time>2013-09-06T17:11:31Z</time>
      </trkpt>
      <trkpt lat="25.139924492686987" lon="-80.294899838045239">
        <ele>-13.32</ele>
        <time>2013-09-06T17:11:38Z</time>
      </trkpt>
      <trkpt lat="25.139929270371795" lon="-80.294922636821866">
        <ele>-12.84</ele>
        <time>2013-09-06T17:11:45Z</time>
      </trkpt>
      <trkpt lat="25.139943016692996" lon="-80.294956751167774">
        <ele>-12.84</ele>
        <time>2013-09-06T17:11:52Z</time>
      </trkpt>
      <trkpt lat="25.139955505728722" lon="-80.294991619884968">
        <ele>-13.32</ele>
        <time>2013-09-06T17:11:59Z</time>
      </trkpt>
      <trkpt lat="25.139963049441576" lon="-80.295011736452579">
        <ele>-13.800000000000001</ele>
        <time>2013-09-06T17:12:05Z</time>
      </trkpt>
      <trkpt lat="25.139995068311691" lon="-80.295007461681962">
        <ele>-13.32</ele>
        <time>2013-09-06T17:12:12Z</time>
      </trkpt>
      <trkpt lat="25.140024907886982" lon="-80.2949985768646">
        <ele>-13.32</ele>
        <time>2013-09-06T17:12:18Z</time>
      </trkpt>
      <trkpt lat="25.140044940635562" lon="-80.294972592964768">
        <ele>-12.84</ele>
        <time>2013-09-06T17:12:24Z</time>
      </trkpt>
      <trkpt lat="25.14006095007062" lon="-80.294954068958759">
        <ele>-12.84</ele>
        <time>2013-09-06T17:12:30Z</time>
      </trkpt>
      <trkpt lat="25.140061788260937" lon="-80.29493604786694">
        <ele>-12.359999999999999</ele>
        <time>2013-09-06T17:12:36Z</time>
      </trkpt>
      <trkpt lat="25.140051646158099" lon="-80.294907465577126">
        <ele>-11.880000000000001</ele>
        <time>2013-09-06T17:12:43Z</time>
      </trkpt>
      <trkpt lat="25.1400585193187" lon="-80.294871842488647">
        <ele>-11.4</ele>
        <time>2013-09-06T17:12:51Z</time>
      </trkpt>
      <trkpt lat="25.140078216791153" lon="-80.294831274077296">
        <ele>-11.4</ele>
        <time>2013-09-06T17:12:59Z</time>
      </trkpt>
      <trkpt lat="25.140066063031554" lon="-80.294802021235228">
        <ele>-11.880000000000001</ele>
        <time>2013-09-06T17:13:06Z</time>
      </trkpt>
      <trkpt lat="25.140059692785144" lon="-80.294763129204512">
        <ele>-11.880000000000001</ele>
        <time>2013-09-06T17:13:13Z</time>
      </trkpt>
      <trkpt lat="25.14004971832037" lon="-80.294727506116033">
        <ele>-11.4</ele>
        <time>2013-09-06T17:13:21Z</time>
      </trkpt>
      <trkpt lat="25.140031529590487" lon="-80.294706718996167">
        <ele>-11.880000000000001</ele>
        <time>2013-09-06T17:13:27Z</time>
      </trkpt>
      <trkpt lat="25.140029853209853" lon="-80.294696744531393">
        <ele>-12.359999999999999</ele>
        <time>2013-09-06T17:13:34Z</time>
      </trkpt>
      <trkpt lat="25.140005880966783" lon="-80.294647878035903">
        <ele>-11.880000000000001</ele>
        <time>2013-09-06T17:13:42Z</time>
      </trkpt>
      <trkpt lat="25.140004707500339" lon="-80.294607393443584">
        <ele>-11.880000000000001</ele>
        <time>2013-09-06T17:13:50Z</time>
      </trkpt>
      <trkpt lat="25.139985848218203" lon="-80.294569591060281">
        <ele>-11.4</ele>
        <time>2013-09-06T17:13:58Z</time>
      </trkpt>
      <trkpt lat="25.13997302390635" lon="-80.294537991285324">
        <ele>-11.4</ele>
        <time>2013-09-06T17:14:04Z</time>
      </trkpt>
      <trkpt lat="25.139935975894332" lon="-80.294494908303022">
        <ele>-11.4</ele>
        <time>2013-09-06T17:14:12Z</time>
      </trkpt>
      <trkpt lat="25.139914182946086" lon="-80.294474121183157">
        <ele>-11.4</ele>
        <time>2013-09-06T17:14:19Z</time>
      </trkpt>
      <trkpt lat="25.139879565685987" lon="-80.29445618391037">
        <ele>-10.44</ele>
        <time>2013-09-06T17:14:26Z</time>
      </trkpt>
      <trkpt lat="25.139876883476973" lon="-80.294455094262958">
        <ele>-9.960000000000001</ele>
        <time>2013-09-06T17:14:33Z</time>
      </trkpt>
      <trkpt lat="25.139863137155771" lon="-80.294486107304692">
        <ele>-7.07</ele>
        <time>2013-09-06T17:14:42Z</time>
      </trkpt>
      <trkpt lat="25.139861796051264" lon="-80.294499602168798">
        <ele>-4.19</ele>
        <time>2013-09-06T17:14:50Z</time>
      </trkpt>
      <trkpt lat="25.139853497967124" lon="-80.294509073719382">
        <ele>-2.75</ele>
        <time>2013-09-06T17:14:57Z</time>
      </trkpt>
      <trkpt lat="25.139846373349428" lon="-80.29451334849">
        <ele>-2.27</ele>
        <time>2013-09-06T17:15:04Z</time>
      </trkpt>
      <trkpt lat="25.139841260388494" lon="-80.294509408995509">
        <ele>-1.79</ele>
        <time>2013-09-06T17:15:10Z</time>
      </trkpt>
      <trkpt lat="25.139863472431898" lon="-80.294492142274976">
        <ele>-0.82</ele>
        <time>2013-09-06T17:15:17Z</time>
      </trkpt>
      <trkpt lat="25.139890126883984" lon="-80.294475629925728">
        <ele>-1.3</ele>
        <time>2013-09-06T17:15:24Z</time>
      </trkpt>
      <trkpt lat="25.139902113005519" lon="-80.29445031657815">
        <ele>-0.82</ele>
        <time>2013-09-06T17:15:31Z</time>
      </trkpt>
      <trkpt lat="25.139905633404851" lon="-80.294446377083659">
        <ele>-0.34</ele>
        <time>2013-09-06T17:15:37Z</time>
      </trkpt>
      <trkpt lat="25.13991242274642" lon="-80.294434474781156">
        <ele>-0.34</ele>
        <time>2013-09-06T17:15:45Z</time>
      </trkpt>
      <trkpt lat="25.139917368069291" lon="-80.2944390848279">
        <ele>-0.34</ele>
        <time>2013-09-06T17:15:53Z</time>
      </trkpt>
      <trkpt lat="25.139946453273296" lon="-80.294462973251939">
        <ele>0.14</ele>
        <time>2013-09-06T17:16:02Z</time>
      </trkpt>
      <trkpt lat="25.139969335868955" lon="-80.294488370418549">
        <ele>-0.34</ele>
        <time>2013-09-06T17:16:08Z</time>
      </trkpt>
      <trkpt lat="25.139980735257268" lon="-80.294525418430567">
        <ele>-1.3</ele>
        <time>2013-09-06T17:16:16Z</time>
      </trkpt>
      <trkpt lat="25.139990374445915" lon="-80.294554168358445">
        <ele>-0.82</ele>
        <time>2013-09-06T17:16:23Z</time>
      </trkpt>
      <trkpt lat="25.140012754127383" lon="-80.294592222198844">
        <ele>0.14</ele>
        <time>2013-09-06T17:16:31Z</time>
      </trkpt>
      <trkpt lat="25.140046533197165" lon="-80.294624576345086">
        <ele>0.62</ele>
        <time>2013-09-06T17:16:39Z</time>
      </trkpt>
      <trkpt lat="25.140051394701004" lon="-80.294643016532063">
        <ele>0.14</ele>
        <time>2013-09-06T17:16:46Z</time>
      </trkpt>
      <trkpt lat="25.140056423842907" lon="-80.294676627963781">
        <ele>-0.34</ele>
        <time>2013-09-06T17:16:53Z</time>
      </trkpt>
      <trkpt lat="25.14004192315042" lon="-80.294682579115033">
        <ele>0.14</ele>
        <time>2013-09-06T17:16:58Z</time>
      </trkpt>
      <trkpt lat="25.140036223456264" lon="-80.29468878172338">
        <ele>-0.34</ele>
        <time>2013-09-06T17:17:03Z</time>
      </trkpt>
      <trkpt lat="25.140036977827549" lon="-80.2946912124753">
        <ele>-0.34</ele>
        <time>2013-09-06T17:17:11Z</time>
      </trkpt>
      <trkpt lat="25.140052819624543" lon="-80.294671263545752">
        <ele>0.62</ele>
        <time>2013-09-06T17:17:19Z</time>
      </trkpt>
      <trkpt lat="25.140058603137732" lon="-80.294670592993498">
        <ele>0.62</ele>
        <time>2013-09-06T17:17:27Z</time>
      </trkpt>
      <trkpt lat="25.14007268473506" lon="-80.294663636013865">
        <ele>1.1</ele>
        <time>2013-09-06T17:17:35Z</time>
      </trkpt>
      <trkpt lat="25.140107553452253" lon="-80.294665563851595">
        <ele>0.62</ele>
        <time>2013-09-06T17:17:42Z</time>
      </trkpt>
      <trkpt lat="25.140121132135391" lon="-80.294674029573798">
        <ele>0.14</ele>
        <time>2013-09-06T17:17:47Z</time>
      </trkpt>
      <trkpt lat="25.140130016952753" lon="-80.294695738703012">
        <ele>0.14</ele>
        <time>2013-09-06T17:17:52Z</time>
      </trkpt>
      <trkpt lat="25.140140494331717" lon="-80.29467654414475">
        <ele>-0.34</ele>
        <time>2013-09-06T17:18:01Z</time>
      </trkpt>
      <trkpt lat="25.140145188197494" lon="-80.294645363464952">
        <ele>0.14</ele>
        <time>2013-09-06T17:18:09Z</time>
      </trkpt>
      <trkpt lat="25.140142254531384" lon="-80.294652990996838">
        <ele>-0.34</ele>
        <time>2013-09-06T17:18:16Z</time>
      </trkpt>
      <trkpt lat="25.140153486281633" lon="-80.294642010703683">
        <ele>-0.34</ele>
        <time>2013-09-06T17:18:25Z</time>
      </trkpt>
      <trkpt lat="25.140173519030213" lon="-80.2946203853935">
        <ele>-0.34</ele>
        <time>2013-09-06T17:18:33Z</time>
      </trkpt>
      <trkpt lat="25.140175614506006" lon="-80.294631365686655">
        <ele>-0.34</ele>
        <time>2013-09-06T17:18:39Z</time>
      </trkpt>
      <trkpt lat="25.140187768265605" lon="-80.294638155028224">
        <ele>-0.34</ele>
        <time>2013-09-06T17:18:46Z</time>
      </trkpt>
      <trkpt lat="25.140199000015855" lon="-80.294638238847256">
        <ele>-0.82</ele>
        <time>2013-09-06T17:18:53Z</time>
      </trkpt>
      <trkpt lat="25.140193300321698" lon="-80.294632455334067">
        <ele>0.14</ele>
        <time>2013-09-06T17:18:59Z</time>
      </trkpt>
      <trkpt lat="25.140186846256256" lon="-80.294652236625552">
        <ele>0.62</ele>
        <time>2013-09-06T17:19:06Z</time>
      </trkpt>
      <trkpt lat="25.140174608677626" lon="-80.294692805036902">
        <ele>0.62</ele>
        <time>2013-09-06T17:19:16Z</time>
      </trkpt>
      <trkpt lat="25.140172177925706" lon="-80.294696660712361">
        <ele>0.14</ele>
        <time>2013-09-06T17:19:24Z</time>
      </trkpt>
      <trkpt lat="25.14018558897078" lon="-80.29470051638782">
        <ele>-0.34</ele>
        <time>2013-09-06T17:19:30Z</time>
      </trkpt>
      <trkpt lat="25.140172680839896" lon="-80.294708982110023">
        <ele>-0.34</ele>
        <time>2013-09-06T17:19:37Z</time>
      </trkpt>
      <trkpt lat="25.140166394412518" lon="-80.29473228380084">
        <ele>-0.82</ele>
        <time>2013-09-06T17:19:45Z</time>
      </trkpt>
      <trkpt lat="25.140163544565439" lon="-80.294724907726049">
        <ele>-0.34</ele>
        <time>2013-09-06T17:19:50Z</time>
      </trkpt>
      <trkpt lat="25.140144601464272" lon="-80.294713089242578">
        <ele>-0.82</ele>
        <time>2013-09-06T17:19:57Z</time>
      </trkpt>
      <trkpt lat="25.140125323086977" lon="-80.294727506116033">
        <ele>-0.82</ele>
        <time>2013-09-06T17:20:04Z</time>
      </trkpt>
      <trkpt lat="25.140111912041903" lon="-80.294732870534062">
        <ele>-0.34</ele>
        <time>2013-09-06T17:20:15Z</time>
      </trkpt>
      <trkpt lat="25.140116857364774" lon="-80.294747538864613">
        <ele>-0.34</ele>
        <time>2013-09-06T17:20:25Z</time>
      </trkpt>
      <trkpt lat="25.140108726918697" lon="-80.294757597148418">
        <ele>-0.34</ele>
        <time>2013-09-06T17:20:34Z</time>
      </trkpt>
      <trkpt lat="25.140116270631552" lon="-80.294779138639569">
        <ele>-0.34</ele>
        <time>2013-09-06T17:20:44Z</time>
      </trkpt>
      <trkpt lat="25.140128172934055" lon="-80.294791711494327">
        <ele>-0.34</ele>
        <time>2013-09-06T17:20:52Z</time>
      </trkpt>
      <trkpt lat="25.140122724696994" lon="-80.294800512492657">
        <ele>-0.82</ele>
        <time>2013-09-06T17:21:01Z</time>
      </trkpt>
      <trkpt lat="25.140114761888981" lon="-80.294799506664276">
        <ele>-2.27</ele>
        <time>2013-09-06T17:21:09Z</time>
      </trkpt>
      <trkpt lat="25.140107804909348" lon="-80.294806463643909">
        <ele>-1.79</ele>
        <time>2013-09-06T17:21:17Z</time>
      </trkpt>
      <trkpt lat="25.140103278681636" lon="-80.294809564948082">
        <ele>-1.3</ele>
        <time>2013-09-06T17:21:26Z</time>
      </trkpt>
      <trkpt lat="25.140105122700334" lon="-80.294801350682974">
        <ele>-0.82</ele>
        <time>2013-09-06T17:21:35Z</time>
      </trkpt>
      <trkpt lat="25.14010545797646" lon="-80.294787185266614">
        <ele>0.14</ele>
        <time>2013-09-06T17:21:42Z</time>
      </trkpt>
      <trkpt lat="25.140107721090317" lon="-80.294774109497666">
        <ele>-0.34</ele>
        <time>2013-09-06T17:21:50Z</time>
      </trkpt>
      <trkpt lat="25.140128508210182" lon="-80.294776540249586">
        <ele>-0.34</ele>
        <time>2013-09-06T17:21:55Z</time>
      </trkpt>
      <trkpt lat="25.140135884284973" lon="-80.294780731201172">
        <ele>-0.34</ele>
        <time>2013-09-06T17:22:02Z</time>
      </trkpt>
      <trkpt lat="25.140135213732719" lon="-80.294785676524043">
        <ele>-0.34</ele>
        <time>2013-09-06T17:22:09Z</time>
      </trkpt>
      <trkpt lat="25.140137812122703" lon="-80.294789280742407">
        <ele>0.14</ele>
        <time>2013-09-06T17:22:18Z</time>
      </trkpt>
      <trkpt lat="25.1401362195611" lon="-80.294790035113692">
        <ele>-0.34</ele>
        <time>2013-09-06T17:22:28Z</time>
      </trkpt>
      <trkpt lat="25.140139237046242" lon="-80.294777378439903">
        <ele>0.62</ele>
        <time>2013-09-06T17:22:35Z</time>
      </trkpt>
      <trkpt lat="25.140147116035223" lon="-80.29477184638381">
        <ele>0.62</ele>
        <time>2013-09-06T17:22:42Z</time>
      </trkpt>
      <trkpt lat="25.140143595635891" lon="-80.294758016243577">
        <ele>0.14</ele>
        <time>2013-09-06T17:22:52Z</time>
      </trkpt>
      <trkpt lat="25.140140578150749" lon="-80.294736893847585">
        <ele>0.14</ele>
        <time>2013-09-06T17:22:59Z</time>
      </trkpt>
      <trkpt lat="25.14014401473105" lon="-80.294732367619872">
        <ele>-0.34</ele>
        <time>2013-09-06T17:23:05Z</time>
      </trkpt>
      <trkpt lat="25.140145104378462" lon="-80.294735971838236">
        <ele>-0.82</ele>
        <time>2013-09-06T17:23:13Z</time>
      </trkpt>
      <trkpt lat="25.140142422169447" lon="-80.294730104506016">
        <ele>-0.82</ele>
        <time>2013-09-06T17:23:20Z</time>
      </trkpt>
      <trkpt lat="25.140137141570449" lon="-80.294727254658937">
        <ele>-0.82</ele>
        <time>2013-09-06T17:23:26Z</time>
      </trkpt>
      <trkpt lat="25.140131944790483" lon="-80.29473370872438">
        <ele>-0.82</ele>
        <time>2013-09-06T17:23:33Z</time>
      </trkpt>
      <trkpt lat="25.140125658363104" lon="-80.29473664239049">
        <ele>-0.34</ele>
        <time>2013-09-06T17:23:40Z</time>
      </trkpt>
      <trkpt lat="25.14011962339282" lon="-80.294736558571458">
        <ele>-1.3</ele>
        <time>2013-09-06T17:23:47Z</time>
      </trkpt>
      <trkpt lat="25.140117527917027" lon="-80.29472884722054">
        <ele>-2.75</ele>
        <time>2013-09-06T17:23:55Z</time>
      </trkpt>
      <trkpt lat="25.140111241489649" lon="-80.294722309336066">
        <ele>-1.79</ele>
        <time>2013-09-06T17:24:03Z</time>
      </trkpt>
      <trkpt lat="25.140110403299332" lon="-80.294727087020874">
        <ele>-1.79</ele>
        <time>2013-09-06T17:24:09Z</time>
      </trkpt>
      <trkpt lat="25.140113169327378" lon="-80.294709149748087">
        <ele>-0.34</ele>
        <time>2013-09-06T17:24:17Z</time>
      </trkpt>
      <trkpt lat="25.140106966719031" lon="-80.294709065929055">
        <ele>-0.34</ele>
        <time>2013-09-06T17:24:23Z</time>
      </trkpt>
      <trkpt lat="25.140107637271285" lon="-80.294718034565449">
        <ele>-0.34</ele>
        <time>2013-09-06T17:24:30Z</time>
      </trkpt>
      <trkpt lat="25.140102691948414" lon="-80.294727925211191">
        <ele>-0.82</ele>
        <time>2013-09-06T17:24:38Z</time>
      </trkpt>
      <trkpt lat="25.14009959064424" lon="-80.294773774221539">
        <ele>-0.34</ele>
        <time>2013-09-06T17:24:46Z</time>
      </trkpt>
      <trkpt lat="25.140097243711352" lon="-80.29480897821486">
        <ele>-0.34</ele>
        <time>2013-09-06T17:24:53Z</time>
      </trkpt>
      <trkpt lat="25.140095232054591" lon="-80.294840410351753">
        <ele>0.14</ele>
        <time>2013-09-06T17:24:59Z</time>
      </trkpt>
      <trkpt lat="25.140077797695994" lon="-80.2948656398803">
        <ele>0.14</ele>
        <time>2013-09-06T17:25:05Z</time>
      </trkpt>
      <trkpt lat="25.140083078294992" lon="-80.29488961212337">
        <ele>-0.34</ele>
        <time>2013-09-06T17:25:11Z</time>
      </trkpt>
      <trkpt lat="25.140094477683306" lon="-80.294916015118361">
        <ele>0.14</ele>
        <time>2013-09-06T17:25:19Z</time>
      </trkpt>
      <trkpt lat="25.140099171549082" lon="-80.294928755611181">
        <ele>0.14</ele>
        <time>2013-09-06T17:25:26Z</time>
      </trkpt>
      <trkpt lat="25.140099423006177" lon="-80.294928587973118">
        <ele>0.14</ele>
        <time>2013-09-06T17:25:32Z</time>
      </trkpt>
      <trkpt lat="25.140107050538063" lon="-80.294934203848243">
        <ele>0.62</ele>
        <time>2013-09-06T17:25:39Z</time>
      </trkpt>
      <trkpt lat="25.140102272853255" lon="-80.294937891885638">
        <ele>0.62</ele>
        <time>2013-09-06T17:25:45Z</time>
      </trkpt>
      <trkpt lat="25.140093136578798" lon="-80.294945603236556">
        <ele>0.14</ele>
        <time>2013-09-06T17:25:52Z</time>
      </trkpt>
      <trkpt lat="25.140106296166778" lon="-80.294968485832214">
        <ele>0.14</ele>
        <time>2013-09-06T17:26:00Z</time>
      </trkpt>
      <trkpt lat="25.140092382207513" lon="-80.294971084222198">
        <ele>0.14</ele>
        <time>2013-09-06T17:26:07Z</time>
      </trkpt>
      <trkpt lat="25.140089951455593" lon="-80.294986171647906">
        <ele>0.14</ele>
        <time>2013-09-06T17:26:15Z</time>
      </trkpt>
      <trkpt lat="25.14008249156177" lon="-80.294985752552748">
        <ele>1.1</ele>
        <time>2013-09-06T17:26:22Z</time>
      </trkpt>
      <trkpt lat="25.140074109658599" lon="-80.294994385913014">
        <ele>0.14</ele>
        <time>2013-09-06T17:26:29Z</time>
      </trkpt>
      <trkpt lat="25.140053993090987" lon="-80.295001761987805">
        <ele>-0.82</ele>
        <time>2013-09-06T17:26:35Z</time>
      </trkpt>
      <trkpt lat="25.140048963949084" lon="-80.295010227710009">
        <ele>-0.82</ele>
        <time>2013-09-06T17:26:42Z</time>
      </trkpt>
      <trkpt lat="25.140046197921038" lon="-80.295022130012512">
        <ele>-0.82</ele>
        <time>2013-09-06T17:26:49Z</time>
      </trkpt>
      <trkpt lat="25.140044605359435" lon="-80.295031433925033">
        <ele>-0.82</ele>
        <time>2013-09-06T17:26:55Z</time>
      </trkpt>
      <trkpt lat="25.140027841553092" lon="-80.295031936839223">
        <ele>-1.3</ele>
        <time>2013-09-06T17:27:02Z</time>
      </trkpt>
      <trkpt lat="25.140006216242909" lon="-80.295036714524031">
        <ele>-1.3</ele>
        <time>2013-09-06T17:27:09Z</time>
      </trkpt>
      <trkpt lat="25.139991464093328" lon="-80.29502690769732">
        <ele>-1.79</ele>
        <time>2013-09-06T17:27:16Z</time>
      </trkpt>
      <trkpt lat="25.139963971450925" lon="-80.295025063678622">
        <ele>-1.3</ele>
        <time>2013-09-06T17:27:24Z</time>
      </trkpt>
      <trkpt lat="25.139954080805182" lon="-80.295033445581794">
        <ele>-0.82</ele>
        <time>2013-09-06T17:27:31Z</time>
      </trkpt>
      <trkpt lat="25.139943519607186" lon="-80.295040989294648">
        <ele>-0.34</ele>
        <time>2013-09-06T17:27:39Z</time>
      </trkpt>
      <trkpt lat="25.139935808256269" lon="-80.295026572421193">
        <ele>-0.82</ele>
        <time>2013-09-06T17:27:44Z</time>
      </trkpt>
      <trkpt lat="25.139936814084649" lon="-80.294999415054917">
        <ele>-1.3</ele>
        <time>2013-09-06T17:27:51Z</time>
      </trkpt>
      <trkpt lat="25.139930276200175" lon="-80.294988686218858">
        <ele>-1.79</ele>
        <time>2013-09-06T17:27:59Z</time>
      </trkpt>
      <trkpt lat="25.13991535641253" lon="-80.294962115585804">
        <ele>-1.3</ele>
        <time>2013-09-06T17:28:09Z</time>
      </trkpt>
      <trkpt lat="25.139900017529726" lon="-80.294927582144737">
        <ele>-1.3</ele>
        <time>2013-09-06T17:28:16Z</time>
      </trkpt>
      <trkpt lat="25.139881996437907" lon="-80.294877542182803">
        <ele>-0.82</ele>
        <time>2013-09-06T17:28:25Z</time>
      </trkpt>
      <trkpt lat="25.139884762465954" lon="-80.294841667637229">
        <ele>-1.3</ele>
        <time>2013-09-06T17:28:33Z</time>
      </trkpt>
      <trkpt lat="25.139875207096338" lon="-80.294822975993156">
        <ele>-1.3</ele>
        <time>2013-09-06T17:28:40Z</time>
      </trkpt>
      <trkpt lat="25.139877386391163" lon="-80.294802691787481">
        <ele>-0.34</ele>
        <time>2013-09-06T17:28:46Z</time>
      </trkpt>
      <trkpt lat="25.139859030023217" lon="-80.294787269085646">
        <ele>0.14</ele>
        <time>2013-09-06T17:28:53Z</time>
      </trkpt>
      <trkpt lat="25.139858443289995" lon="-80.294788274914026">
        <ele>0.14</ele>
        <time>2013-09-06T17:28:59Z</time>
      </trkpt>
      <trkpt lat="25.1398547552526" lon="-80.294791962951422">
        <ele>0.14</ele>
        <time>2013-09-06T17:29:06Z</time>
      </trkpt>
      <trkpt lat="25.139849642291665" lon="-80.294793304055929">
        <ele>0.14</ele>
        <time>2013-09-06T17:29:13Z</time>
      </trkpt>
      <trkpt lat="25.13984696008265" lon="-80.29479967430234">
        <ele>0.14</ele>
        <time>2013-09-06T17:29:19Z</time>
      </trkpt>
      <trkpt lat="25.139842769131064" lon="-80.294798417016864">
        <ele>0.14</ele>
        <time>2013-09-06T17:29:25Z</time>
      </trkpt>
      <trkpt lat="25.139845283702016" lon="-80.294818030670285">
        <ele>0.62</ele>
        <time>2013-09-06T17:29:32Z</time>
      </trkpt>
      <trkpt lat="25.139854252338409" lon="-80.29482658021152">
        <ele>2.06</ele>
        <time>2013-09-06T17:29:41Z</time>
      </trkpt>
      <trkpt lat="25.139862215146422" lon="-80.294835213571787">
        <ele>3.5</ele>
        <time>2013-09-06T17:29:48Z</time>
      </trkpt>
      <trkpt lat="25.139892306178808" lon="-80.294888271018863">
        <ele>5.42</ele>
        <time>2013-09-06T17:29:59Z</time>
      </trkpt>
      <trkpt lat="25.139911249279976" lon="-80.294941077008843">
        <ele>6.39</ele>
        <time>2013-09-06T17:30:10Z</time>
      </trkpt>
      <trkpt lat="25.139924744144082" lon="-80.295002767816186">
        <ele>5.91</ele>
        <time>2013-09-06T17:30:20Z</time>
      </trkpt>
      <trkpt lat="25.139927845448256" lon="-80.295029422268271">
        <ele>4.94</ele>
        <time>2013-09-06T17:30:28Z</time>
      </trkpt>
      <trkpt lat="25.13996422290802" lon="-80.295061022043228">
        <ele>3.98</ele>
        <time>2013-09-06T17:30:38Z</time>
      </trkpt>
      <trkpt lat="25.1399808190763" lon="-80.295088179409504">
        <ele>1.58</ele>
        <time>2013-09-06T17:30:48Z</time>
      </trkpt>
      <trkpt lat="25.139996912330389" lon="-80.295092789456248">
        <ele>0.62</ele>
        <time>2013-09-06T17:30:55Z</time>
      </trkpt>
      <trkpt lat="25.140009736642241" lon="-80.295096226036549">
        <ele>0.14</ele>
        <time>2013-09-06T17:31:02Z</time>
      </trkpt>
      <trkpt lat="25.14004385098815" lon="-80.29510460793972">
        <ele>-0.82</ele>
        <time>2013-09-06T17:31:09Z</time>
      </trkpt>
      <trkpt lat="25.140047036111355" lon="-80.29511290602386">
        <ele>-0.82</ele>
        <time>2013-09-06T17:31:15Z</time>
      </trkpt>
      <trkpt lat="25.140050975605845" lon="-80.295136962085962">
        <ele>-0.34</ele>
        <time>2013-09-06T17:31:22Z</time>
      </trkpt>
      <trkpt lat="25.140077043324709" lon="-80.295165879651904">
        <ele>-0.34</ele>
        <time>2013-09-06T17:31:30Z</time>
      </trkpt>
      <trkpt lat="25.140100009739399" lon="-80.295167220756412">
        <ele>-0.82</ele>
        <time>2013-09-06T17:31:37Z</time>
      </trkpt>
      <trkpt lat="25.140107721090317" lon="-80.295167975127697">
        <ele>-1.3</ele>
        <time>2013-09-06T17:31:44Z</time>
      </trkpt>
      <trkpt lat="25.140114426612854" lon="-80.295154647901654">
        <ele>-1.79</ele>
        <time>2013-09-06T17:31:51Z</time>
      </trkpt>
      <trkpt lat="25.140109732747078" lon="-80.295125897973776">
        <ele>-1.3</ele>
        <time>2013-09-06T17:31:57Z</time>
      </trkpt>
      <trkpt lat="25.140109565109015" lon="-80.295111564919353">
        <ele>-0.82</ele>
        <time>2013-09-06T17:32:04Z</time>
      </trkpt>
      <trkpt lat="25.14009565114975" lon="-80.295084323734045">
        <ele>-0.82</ele>
        <time>2013-09-06T17:32:11Z</time>
      </trkpt>
      <trkpt lat="25.140076372772455" lon="-80.295080970972776">
        <ele>-1.3</ele>
        <time>2013-09-06T17:32:17Z</time>
      </trkpt>
      <trkpt lat="25.140066901221871" lon="-80.295064961537719">
        <ele>-1.3</ele>
        <time>2013-09-06T17:32:24Z</time>
      </trkpt>
      <trkpt lat="25.140046030282974" lon="-80.295066051185131">
        <ele>-0.82</ele>
        <time>2013-09-06T17:32:31Z</time>
      </trkpt>
      <trkpt lat="25.140043180435896" lon="-80.295071750879288">
        <ele>-0.34</ele>
        <time>2013-09-06T17:32:39Z</time>
      </trkpt>
      <trkpt lat="25.140041084960103" lon="-80.295078456401825">
        <ele>-0.34</ele>
        <time>2013-09-06T17:32:46Z</time>
      </trkpt>
      <trkpt lat="25.140041168779135" lon="-80.295096561312675">
        <ele>-0.34</ele>
        <time>2013-09-06T17:32:54Z</time>
      </trkpt>
      <trkpt lat="25.140046030282974" lon="-80.295119863003492">
        <ele>-0.34</ele>
        <time>2013-09-06T17:33:00Z</time>
      </trkpt>
      <trkpt lat="25.140055418014526" lon="-80.2951764408499">
        <ele>0.14</ele>
        <time>2013-09-06T17:33:08Z</time>
      </trkpt>
      <trkpt lat="25.140068158507347" lon="-80.295203262940049">
        <ele>0.14</ele>
        <time>2013-09-06T17:33:15Z</time>
      </trkpt>
      <trkpt lat="25.140070170164108" lon="-80.295207286253572">
        <ele>0.14</ele>
        <time>2013-09-06T17:33:19Z</time>
      </trkpt>
      <trkpt lat="25.140059776604176" lon="-80.295221619307995">
        <ele>-0.34</ele>
        <time>2013-09-06T17:33:25Z</time>
      </trkpt>
      <trkpt lat="25.140047036111355" lon="-80.295252967625856">
        <ele>-0.34</ele>
        <time>2013-09-06T17:33:35Z</time>
      </trkpt>
      <trkpt lat="25.140071343630552" lon="-80.295268809422851">
        <ele>-0.34</ele>
        <time>2013-09-06T17:33:42Z</time>
      </trkpt>
      <trkpt lat="25.140092298388481" lon="-80.295259589329362">
        <ele>-0.34</ele>
        <time>2013-09-06T17:33:49Z</time>
      </trkpt>
      <trkpt lat="25.140108140185475" lon="-80.295262103900313">
        <ele>-0.82</ele>
        <time>2013-09-06T17:33:57Z</time>
      </trkpt>
      <trkpt lat="25.140127083286643" lon="-80.295253889635205">
        <ele>-0.82</ele>
        <time>2013-09-06T17:34:05Z</time>
      </trkpt>
      <trkpt lat="25.140121215954423" lon="-80.29523259960115">
        <ele>-0.34</ele>
        <time>2013-09-06T17:34:12Z</time>
      </trkpt>
      <trkpt lat="25.140112079679966" lon="-80.295221032574773">
        <ele>0.62</ele>
        <time>2013-09-06T17:34:19Z</time>
      </trkpt>
      <trkpt lat="25.140097495168447" lon="-80.295199239626527">
        <ele>1.1</ele>
        <time>2013-09-06T17:34:27Z</time>
      </trkpt>
      <trkpt lat="25.140092801302671" lon="-80.295190522447228">
        <ele>0.62</ele>
        <time>2013-09-06T17:34:35Z</time>
      </trkpt>
      <trkpt lat="25.140076959505677" lon="-80.295187085866928">
        <ele>0.62</ele>
        <time>2013-09-06T17:34:42Z</time>
      </trkpt>
      <trkpt lat="25.14004971832037" lon="-80.295198736712337">
        <ele>1.1</ele>
        <time>2013-09-06T17:34:50Z</time>
      </trkpt>
      <trkpt lat="25.140049047768116" lon="-80.295219188556075">
        <ele>0.62</ele>
        <time>2013-09-06T17:34:59Z</time>
      </trkpt>
      <trkpt lat="25.140049299225211" lon="-80.295227402821183">
        <ele>0.14</ele>
        <time>2013-09-06T17:35:06Z</time>
      </trkpt>
      <trkpt lat="25.140047622844577" lon="-80.29524140059948">
        <ele>0.14</ele>
        <time>2013-09-06T17:35:13Z</time>
      </trkpt>
      <trkpt lat="25.140043180435896" lon="-80.295243915170431">
        <ele>0.14</ele>
        <time>2013-09-06T17:35:19Z</time>
      </trkpt>
      <trkpt lat="25.140037816017866" lon="-80.295247603207827">
        <ele>-0.34</ele>
        <time>2013-09-06T17:35:26Z</time>
      </trkpt>
      <trkpt lat="25.140038821846247" lon="-80.295246681198478">
        <ele>-0.34</ele>
        <time>2013-09-06T17:35:32Z</time>
      </trkpt>
      <trkpt lat="25.140035469084978" lon="-80.295248022302985">
        <ele>0.14</ele>
        <time>2013-09-06T17:35:38Z</time>
      </trkpt>
      <trkpt lat="25.140031948685646" lon="-80.295251375064254">
        <ele>0.14</ele>
        <time>2013-09-06T17:35:44Z</time>
      </trkpt>
      <trkpt lat="25.140029098838568" lon="-80.295272078365088">
        <ele>-0.34</ele>
        <time>2013-09-06T17:35:51Z</time>
      </trkpt>
      <trkpt lat="25.140035469084978" lon="-80.295291943475604">
        <ele>0.14</ele>
        <time>2013-09-06T17:35:58Z</time>
      </trkpt>
      <trkpt lat="25.140054915100336" lon="-80.295356316491961">
        <ele>-0.34</ele>
        <time>2013-09-06T17:36:08Z</time>
      </trkpt>
      <trkpt lat="25.140091544017196" lon="-80.295393448323011">
        <ele>-1.3</ele>
        <time>2013-09-06T17:36:20Z</time>
      </trkpt>
      <trkpt lat="25.140155497938395" lon="-80.295369811356068">
        <ele>-1.79</ele>
        <time>2013-09-06T17:36:32Z</time>
      </trkpt>
      <trkpt lat="25.140191121026874" lon="-80.29538313858211">
        <ele>-1.3</ele>
        <time>2013-09-06T17:36:43Z</time>
      </trkpt>
      <trkpt lat="25.140192713588476" lon="-80.295387832447886">
        <ele>-2.27</ele>
        <time>2013-09-06T17:36:51Z</time>
      </trkpt>
      <trkpt lat="25.14018701389432" lon="-80.295369727537036">
        <ele>-2.27</ele>
        <time>2013-09-06T17:36:58Z</time>
      </trkpt>
      <trkpt lat="25.140182236209512" lon="-80.295366877689958">
        <ele>-2.27</ele>
        <time>2013-09-06T17:37:05Z</time>
      </trkpt>
      <trkpt lat="25.140180392190814" lon="-80.295387161895633">
        <ele>-0.82</ele>
        <time>2013-09-06T17:37:13Z</time>
      </trkpt>
      <trkpt lat="25.140180643647909" lon="-80.295402081683278">
        <ele>-1.3</ele>
        <time>2013-09-06T17:37:21Z</time>
      </trkpt>
      <trkpt lat="25.140185337513685" lon="-80.295429574325681">
        <ele>-1.3</ele>
        <time>2013-09-06T17:37:28Z</time>
      </trkpt>
      <trkpt lat="25.140192043036222" lon="-80.295446421951056">
        <ele>-1.3</ele>
        <time>2013-09-06T17:37:35Z</time>
      </trkpt>
      <trkpt lat="25.140206292271614" lon="-80.295438962057233">
        <ele>-1.3</ele>
        <time>2013-09-06T17:37:43Z</time>
      </trkpt>
      <trkpt lat="25.140200173482299" lon="-80.295464778319001">
        <ele>-0.82</ele>
        <time>2013-09-06T17:37:50Z</time>
      </trkpt>
      <trkpt lat="25.140199419111013" lon="-80.295487744733691">
        <ele>-0.82</ele>
        <time>2013-09-06T17:37:58Z</time>
      </trkpt>
      <trkpt lat="25.140213835984468" lon="-80.295487158000469">
        <ele>-1.3</ele>
        <time>2013-09-06T17:38:06Z</time>
      </trkpt>
      <trkpt lat="25.140225403010845" lon="-80.295506436377764">
        <ele>-1.79</ele>
        <time>2013-09-06T17:38:14Z</time>
      </trkpt>
      <trkpt lat="25.140221128240228" lon="-80.29551062732935">
        <ele>-1.79</ele>
        <time>2013-09-06T17:38:21Z</time>
      </trkpt>
      <trkpt lat="25.140224481001496" lon="-80.295527977868915">
        <ele>-1.3</ele>
        <time>2013-09-06T17:38:29Z</time>
      </trkpt>
      <trkpt lat="25.140232527628541" lon="-80.295539125800133">
        <ele>-1.3</ele>
        <time>2013-09-06T17:38:36Z</time>
      </trkpt>
      <trkpt lat="25.140262031927705" lon="-80.295526972040534">
        <ele>-1.79</ele>
        <time>2013-09-06T17:38:45Z</time>
      </trkpt>
      <trkpt lat="25.140280975028872" lon="-80.295524625107646">
        <ele>-2.27</ele>
        <time>2013-09-06T17:38:53Z</time>
      </trkpt>
      <trkpt lat="25.140284579247236" lon="-80.295533426105976">
        <ele>-2.27</ele>
        <time>2013-09-06T17:39:00Z</time>
      </trkpt>
      <trkpt lat="25.140293128788471" lon="-80.295535186305642">
        <ele>-1.79</ele>
        <time>2013-09-06T17:39:07Z</time>
      </trkpt>
      <trkpt lat="25.140310814604163" lon="-80.295541808009148">
        <ele>-1.3</ele>
        <time>2013-09-06T17:39:15Z</time>
      </trkpt>
      <trkpt lat="25.140292206779122" lon="-80.295563181862235">
        <ele>-1.3</ele>
        <time>2013-09-06T17:39:22Z</time>
      </trkpt>
      <trkpt lat="25.140276364982128" lon="-80.295585561543703">
        <ele>-0.82</ele>
        <time>2013-09-06T17:39:30Z</time>
      </trkpt>
      <trkpt lat="25.140269827097654" lon="-80.295595619827509">
        <ele>-0.82</ele>
        <time>2013-09-06T17:39:37Z</time>
      </trkpt>
      <trkpt lat="25.140282567590475" lon="-80.295593440532684">
        <ele>-1.3</ele>
        <time>2013-09-06T17:39:43Z</time>
      </trkpt>
      <trkpt lat="25.140298660844564" lon="-80.295599307864904">
        <ele>-1.3</ele>
        <time>2013-09-06T17:39:50Z</time>
      </trkpt>
      <trkpt lat="25.140298577025533" lon="-80.295612383633852">
        <ele>-1.3</ele>
        <time>2013-09-06T17:39:58Z</time>
      </trkpt>
      <trkpt lat="25.140306875109673" lon="-80.295609449967742">
        <ele>-1.3</ele>
        <time>2013-09-06T17:40:04Z</time>
      </trkpt>
      <trkpt lat="25.140325482934713" lon="-80.295599559322">
        <ele>-0.82</ele>
        <time>2013-09-06T17:40:11Z</time>
      </trkpt>
      <trkpt lat="25.140333278104663" lon="-80.295607438310981">
        <ele>-0.82</ele>
        <time>2013-09-06T17:40:19Z</time>
      </trkpt>
      <trkpt lat="25.140315340831876" lon="-80.295621519908309">
        <ele>-0.34</ele>
        <time>2013-09-06T17:40:27Z</time>
      </trkpt>
      <trkpt lat="25.140293128788471" lon="-80.295663261786103">
        <ele>-0.82</ele>
        <time>2013-09-06T17:40:35Z</time>
      </trkpt>
      <trkpt lat="25.140284830704331" lon="-80.295684970915318">
        <ele>-0.82</ele>
        <time>2013-09-06T17:40:41Z</time>
      </trkpt>
      <trkpt lat="25.140285082161427" lon="-80.295690838247538">
        <ele>-1.3</ele>
        <time>2013-09-06T17:40:46Z</time>
      </trkpt>
      <trkpt lat="25.140259684994817" lon="-80.295711206272244">
        <ele>-0.82</ele>
        <time>2013-09-06T17:40:54Z</time>
      </trkpt>
      <trkpt lat="25.140230851247907" lon="-80.295710116624832">
        <ele>-0.82</ele>
        <time>2013-09-06T17:41:01Z</time>
      </trkpt>
      <trkpt lat="25.140198664739728" lon="-80.295706009492278">
        <ele>-0.82</ele>
        <time>2013-09-06T17:41:09Z</time>
      </trkpt>
      <trkpt lat="25.140174943953753" lon="-80.295688072219491">
        <ele>-1.3</ele>
        <time>2013-09-06T17:41:16Z</time>
      </trkpt>
      <trkpt lat="25.14017041772604" lon="-80.295662507414818">
        <ele>-1.3</ele>
        <time>2013-09-06T17:41:23Z</time>
      </trkpt>
      <trkpt lat="25.140161029994488" lon="-80.295644989237189">
        <ele>-0.82</ele>
        <time>2013-09-06T17:41:31Z</time>
      </trkpt>
      <trkpt lat="25.140157509595156" lon="-80.295654376968741">
        <ele>-0.82</ele>
        <time>2013-09-06T17:41:39Z</time>
      </trkpt>
      <trkpt lat="25.140154659748077" lon="-80.295692095533013">
        <ele>-0.82</ele>
        <time>2013-09-06T17:41:48Z</time>
      </trkpt>
      <trkpt lat="25.140145942568779" lon="-80.295710200443864">
        <ele>-0.82</ele>
        <time>2013-09-06T17:41:55Z</time>
      </trkpt>
      <trkpt lat="25.140143847092986" lon="-80.295727550983429">
        <ele>-0.34</ele>
        <time>2013-09-06T17:42:01Z</time>
      </trkpt>
      <trkpt lat="25.140138566493988" lon="-80.295733669772744">
        <ele>-0.82</ele>
        <time>2013-09-06T17:42:07Z</time>
      </trkpt>
      <trkpt lat="25.140150217339396" lon="-80.295761162415147">
        <ele>-0.82</ele>
        <time>2013-09-06T17:42:14Z</time>
      </trkpt>
      <trkpt lat="25.140166562050581" lon="-80.295772645622492">
        <ele>-1.3</ele>
        <time>2013-09-06T17:42:21Z</time>
      </trkpt>
      <trkpt lat="25.140189277008176" lon="-80.29579745605588">
        <ele>-1.79</ele>
        <time>2013-09-06T17:42:28Z</time>
      </trkpt>
      <trkpt lat="25.140189696103334" lon="-80.29581606388092">
        <ele>-1.79</ele>
        <time>2013-09-06T17:42:36Z</time>
      </trkpt>
      <trkpt lat="25.140196150168777" lon="-80.295821344479918">
        <ele>-1.79</ele>
        <time>2013-09-06T17:42:43Z</time>
      </trkpt>
      <trkpt lat="25.140208220109344" lon="-80.29584632255137">
        <ele>-2.75</ele>
        <time>2013-09-06T17:42:52Z</time>
      </trkpt>
      <trkpt lat="25.140242082998157" lon="-80.295865014195442">
        <ele>-2.75</ele>
        <time>2013-09-06T17:43:04Z</time>
      </trkpt>
      <trkpt lat="25.140270497649908" lon="-80.295864762738347">
        <ele>-2.27</ele>
        <time>2013-09-06T17:43:12Z</time>
      </trkpt>
      <trkpt lat="25.140269659459591" lon="-80.295860068872571">
        <ele>-1.79</ele>
        <time>2013-09-06T17:43:17Z</time>
      </trkpt>
      <trkpt lat="25.140290530398488" lon="-80.295862248167396">
        <ele>-0.82</ele>
        <time>2013-09-06T17:43:23Z</time>
      </trkpt>
      <trkpt lat="25.140298828482628" lon="-80.29586635529995">
        <ele>-0.34</ele>
        <time>2013-09-06T17:43:30Z</time>
      </trkpt>
      <trkpt lat="25.140313664451241" lon="-80.295862667262554">
        <ele>-1.3</ele>
        <time>2013-09-06T17:43:37Z</time>
      </trkpt>
      <trkpt lat="25.14032875187695" lon="-80.295836264267564">
        <ele>-1.3</ele>
        <time>2013-09-06T17:43:44Z</time>
      </trkpt>
      <trkpt lat="25.140324477106333" lon="-80.295823020860553">
        <ele>-0.82</ele>
        <time>2013-09-06T17:43:51Z</time>
      </trkpt>
      <trkpt lat="25.140342665836215" lon="-80.295817656442523">
        <ele>-0.34</ele>
        <time>2013-09-06T17:43:58Z</time>
      </trkpt>
      <trkpt lat="25.14034534804523" lon="-80.295831151306629">
        <ele>0.62</ele>
        <time>2013-09-06T17:44:05Z</time>
      </trkpt>
      <trkpt lat="25.140368063002825" lon="-80.29581799171865">
        <ele>1.1</ele>
        <time>2013-09-06T17:44:13Z</time>
      </trkpt>
      <trkpt lat="25.14035121537745" lon="-80.295825200155377">
        <ele>1.1</ele>
        <time>2013-09-06T17:44:19Z</time>
      </trkpt>
      <trkpt lat="25.140311317518353" lon="-80.295845568180084">
        <ele>1.58</ele>
        <time>2013-09-06T17:44:25Z</time>
      </trkpt>
      <trkpt lat="25.140286758542061" lon="-80.295871300622821">
        <ele>1.1</ele>
        <time>2013-09-06T17:44:33Z</time>
      </trkpt>
      <trkpt lat="25.140283154323697" lon="-80.295892339199781">
        <ele>0.62</ele>
        <time>2013-09-06T17:44:39Z</time>
      </trkpt>
      <trkpt lat="25.140284579247236" lon="-80.295911869034171">
        <ele>1.1</ele>
        <time>2013-09-06T17:44:47Z</time>
      </trkpt>
      <trkpt lat="25.140287009999156" lon="-80.295944139361382">
        <ele>1.1</ele>
        <time>2013-09-06T17:44:53Z</time>
      </trkpt>
      <trkpt lat="25.140292961150408" lon="-80.295977247878909">
        <ele>0.14</ele>
        <time>2013-09-06T17:45:01Z</time>
      </trkpt>
      <trkpt lat="25.140293715521693" lon="-80.296014547348022">
        <ele>-0.34</ele>
        <time>2013-09-06T17:45:10Z</time>
      </trkpt>
      <trkpt lat="25.140275191515684" lon="-80.296042794361711">
        <ele>-0.34</ele>
        <time>2013-09-06T17:45:18Z</time>
      </trkpt>
      <trkpt lat="25.140246860682964" lon="-80.296034412458539">
        <ele>-0.82</ele>
        <time>2013-09-06T17:45:27Z</time>
      </trkpt>
      <trkpt lat="25.140216769650578" lon="-80.296004908159375">
        <ele>-1.3</ele>
        <time>2013-09-06T17:45:34Z</time>
      </trkpt>
      <trkpt lat="25.140210734680295" lon="-80.29597532004118">
        <ele>-1.3</ele>
        <time>2013-09-06T17:45:39Z</time>
      </trkpt>
      <trkpt lat="25.140212830156088" lon="-80.295943468809128">
        <ele>-1.79</ele>
        <time>2013-09-06T17:45:46Z</time>
      </trkpt>
      <trkpt lat="25.140205454081297" lon="-80.295917904004455">
        <ele>-1.79</ele>
        <time>2013-09-06T17:45:52Z</time>
      </trkpt>
      <trkpt lat="25.140193970873952" lon="-80.295888232067227">
        <ele>-1.3</ele>
        <time>2013-09-06T17:45:59Z</time>
      </trkpt>
      <trkpt lat="25.14019045047462" lon="-80.295855458825827">
        <ele>-1.3</ele>
        <time>2013-09-06T17:46:06Z</time>
      </trkpt>
      <trkpt lat="25.140182236209512" lon="-80.295823775231838">
        <ele>-0.34</ele>
        <time>2013-09-06T17:46:12Z</time>
      </trkpt>
      <trkpt lat="25.14016161672771" lon="-80.295799383893609">
        <ele>-0.34</ele>
        <time>2013-09-06T17:46:18Z</time>
      </trkpt>
      <trkpt lat="25.140134207904339" lon="-80.295765604823828">
        <ele>0.62</ele>
        <time>2013-09-06T17:46:30Z</time>
      </trkpt>
      <trkpt lat="25.140086011961102" lon="-80.295767365023494">
        <ele>0.62</ele>
        <time>2013-09-06T17:46:42Z</time>
      </trkpt>
      <trkpt lat="25.14007804915309" lon="-80.295754624530673">
        <ele>0.62</ele>
        <time>2013-09-06T17:46:48Z</time>
      </trkpt>
      <trkpt lat="25.14007804915309" lon="-80.295776082202792">
        <ele>-0.34</ele>
        <time>2013-09-06T17:46:56Z</time>
      </trkpt>
      <trkpt lat="25.14008685015142" lon="-80.295785050839186">
        <ele>-0.82</ele>
        <time>2013-09-06T17:47:03Z</time>
      </trkpt>
      <trkpt lat="25.140083832666278" lon="-80.295802149921656">
        <ele>-0.82</ele>
        <time>2013-09-06T17:47:10Z</time>
      </trkpt>
      <trkpt lat="25.140082240104675" lon="-80.295822853222489">
        <ele>-0.82</ele>
        <time>2013-09-06T17:47:16Z</time>
      </trkpt>
      <trkpt lat="25.14006388373673" lon="-80.295834420248866">
        <ele>-0.34</ele>
        <time>2013-09-06T17:47:22Z</time>
      </trkpt>
      <trkpt lat="25.140053238719702" lon="-80.29579603113234">
        <ele>-0.82</ele>
        <time>2013-09-06T17:47:29Z</time>
      </trkpt>
      <trkpt lat="25.140050305053592" lon="-80.295777842402458">
        <ele>-1.79</ele>
        <time>2013-09-06T17:47:37Z</time>
      </trkpt>
      <trkpt lat="25.140047455206513" lon="-80.29576719738543">
        <ele>-2.27</ele>
        <time>2013-09-06T17:47:46Z</time>
      </trkpt>
      <trkpt lat="25.140043683350086" lon="-80.295753367245197">
        <ele>-2.27</ele>
        <time>2013-09-06T17:47:52Z</time>
      </trkpt>
      <trkpt lat="25.1400550827384" lon="-80.295732580125332">
        <ele>-2.27</ele>
        <time>2013-09-06T17:47:57Z</time>
      </trkpt>
      <trkpt lat="25.140061955899" lon="-80.295728053897619">
        <ele>-2.27</ele>
        <time>2013-09-06T17:48:04Z</time>
      </trkpt>
      <trkpt lat="25.140053406357765" lon="-80.295710703358054">
        <ele>-1.79</ele>
        <time>2013-09-06T17:48:11Z</time>
      </trkpt>
      <trkpt lat="25.140065141022205" lon="-80.295715481042862">
        <ele>-2.27</ele>
        <time>2013-09-06T17:48:18Z</time>
      </trkpt>
      <trkpt lat="25.140052316710353" lon="-80.295707266777754">
        <ele>-2.27</ele>
        <time>2013-09-06T17:48:24Z</time>
      </trkpt>
      <trkpt lat="25.140034379437566" lon="-80.295693855732679">
        <ele>-3.23</ele>
        <time>2013-09-06T17:48:31Z</time>
      </trkpt>
      <trkpt lat="25.140020214021206" lon="-80.295672230422497">
        <ele>-3.23</ele>
        <time>2013-09-06T17:48:37Z</time>
      </trkpt>
      <trkpt lat="25.139995403587818" lon="-80.295672314241529">
        <ele>-2.27</ele>
        <time>2013-09-06T17:48:43Z</time>
      </trkpt>
      <trkpt lat="25.139974448829889" lon="-80.295678600668907">
        <ele>-2.27</ele>
        <time>2013-09-06T17:48:50Z</time>
      </trkpt>
      <trkpt lat="25.139974784106016" lon="-80.295652449131012">
        <ele>-1.79</ele>
        <time>2013-09-06T17:48:56Z</time>
      </trkpt>
      <trkpt lat="25.139967324212193" lon="-80.295642893761396">
        <ele>-1.3</ele>
        <time>2013-09-06T17:49:01Z</time>
      </trkpt>
      <trkpt lat="25.139956008642912" lon="-80.2956254594028">
        <ele>-0.82</ele>
        <time>2013-09-06T17:49:07Z</time>
      </trkpt>
      <trkpt lat="25.139959612861276" lon="-80.295617748051882">
        <ele>-0.82</ele>
        <time>2013-09-06T17:49:12Z</time>
      </trkpt>
      <trkpt lat="25.139952236786485" lon="-80.295600984245539">
        <ele>-0.82</ele>
        <time>2013-09-06T17:49:19Z</time>
      </trkpt>
      <trkpt lat="25.139970174059272" lon="-80.295581286773086">
        <ele>-1.3</ele>
        <time>2013-09-06T17:49:26Z</time>
      </trkpt>
      <trkpt lat="25.139985848218203" lon="-80.295554967597127">
        <ele>-1.3</ele>
        <time>2013-09-06T17:49:33Z</time>
      </trkpt>
      <trkpt lat="25.139997582882643" lon="-80.295546418055892">
        <ele>-1.79</ele>
        <time>2013-09-06T17:49:40Z</time>
      </trkpt>
      <trkpt lat="25.140006467700005" lon="-80.295546418055892">
        <ele>-2.27</ele>
        <time>2013-09-06T17:49:48Z</time>
      </trkpt>
      <trkpt lat="25.140004958957434" lon="-80.295534851029515">
        <ele>-3.23</ele>
        <time>2013-09-06T17:49:55Z</time>
      </trkpt>
      <trkpt lat="25.140002612024546" lon="-80.295521272346377">
        <ele>-3.71</ele>
        <time>2013-09-06T17:50:01Z</time>
      </trkpt>
      <trkpt lat="25.139986267313361" lon="-80.29550232924521">
        <ele>-3.71</ele>
        <time>2013-09-06T17:50:09Z</time>
      </trkpt>
      <trkpt lat="25.139980148524046" lon="-80.295504927635193">
        <ele>-3.23</ele>
        <time>2013-09-06T17:50:15Z</time>
      </trkpt>
      <trkpt lat="25.139966402202845" lon="-80.295491768047214">
        <ele>-2.27</ele>
        <time>2013-09-06T17:50:21Z</time>
      </trkpt>
      <trkpt lat="25.139942765235901" lon="-80.295479949563742">
        <ele>-1.79</ele>
        <time>2013-09-06T17:50:26Z</time>
      </trkpt>
      <trkpt lat="25.139914350584149" lon="-80.295458659529686">
        <ele>-0.82</ele>
        <time>2013-09-06T17:50:33Z</time>
      </trkpt>
      <trkpt lat="25.139897083863616" lon="-80.295455222949386">
        <ele>-1.3</ele>
        <time>2013-09-06T17:50:39Z</time>
      </trkpt>
      <trkpt lat="25.139891048893332" lon="-80.295444577932358">
        <ele>-1.3</ele>
        <time>2013-09-06T17:50:46Z</time>
      </trkpt>
      <trkpt lat="25.139874117448926" lon="-80.295429574325681">
        <ele>-1.3</ele>
        <time>2013-09-06T17:50:53Z</time>
      </trkpt>
      <trkpt lat="25.13986749574542" lon="-80.29542806558311">
        <ele>-0.82</ele>
        <time>2013-09-06T17:51:00Z</time>
      </trkpt>
      <trkpt lat="25.139862550422549" lon="-80.295420102775097">
        <ele>-1.3</ele>
        <time>2013-09-06T17:51:08Z</time>
      </trkpt>
      <trkpt lat="25.13986011967063" lon="-80.295425551012158">
        <ele>-1.3</ele>
        <time>2013-09-06T17:51:15Z</time>
      </trkpt>
      <trkpt lat="25.139861544594169" lon="-80.295429909601808">
        <ele>-0.82</ele>
        <time>2013-09-06T17:51:21Z</time>
      </trkpt>
      <trkpt lat="25.139860454946756" lon="-80.295431921258569">
        <ele>-0.82</ele>
        <time>2013-09-06T17:51:29Z</time>
      </trkpt>
      <trkpt lat="25.139858443289995" lon="-80.29543980024755">
        <ele>-1.3</ele>
        <time>2013-09-06T17:51:36Z</time>
      </trkpt>
      <trkpt lat="25.139854000881314" lon="-80.295442314818501">
        <ele>-1.3</ele>
        <time>2013-09-06T17:51:44Z</time>
      </trkpt>
      <trkpt lat="25.139852995052934" lon="-80.295446086674929">
        <ele>-1.79</ele>
        <time>2013-09-06T17:51:51Z</time>
      </trkpt>
      <trkpt lat="25.139850061386824" lon="-80.295452624559402">
        <ele>-1.3</ele>
        <time>2013-09-06T17:51:58Z</time>
      </trkpt>
      <trkpt lat="25.139840170741081" lon="-80.295429490506649">
        <ele>-1.3</ele>
        <time>2013-09-06T17:52:06Z</time>
      </trkpt>
      <trkpt lat="25.139836901798844" lon="-80.295422617346048">
        <ele>-0.82</ele>
        <time>2013-09-06T17:52:11Z</time>
      </trkpt>
      <trkpt lat="25.139835979789495" lon="-80.295411972329021">
        <ele>-0.82</ele>
        <time>2013-09-06T17:52:19Z</time>
      </trkpt>
      <trkpt lat="25.139839081093669" lon="-80.295403087511659">
        <ele>-0.82</ele>
        <time>2013-09-06T17:52:24Z</time>
      </trkpt>
      <trkpt lat="25.139836482703686" lon="-80.295372325927019">
        <ele>-0.82</ele>
        <time>2013-09-06T17:52:31Z</time>
      </trkpt>
      <trkpt lat="25.139832878485322" lon="-80.295346425846219">
        <ele>-0.82</ele>
        <time>2013-09-06T17:52:36Z</time>
      </trkpt>
      <trkpt lat="25.139814941212535" lon="-80.295315161347389">
        <ele>-0.34</ele>
        <time>2013-09-06T17:52:44Z</time>
      </trkpt>
      <trkpt lat="25.139806810766459" lon="-80.295298146083951">
        <ele>-0.82</ele>
        <time>2013-09-06T17:52:50Z</time>
      </trkpt>
      <trkpt lat="25.139787364751101" lon="-80.295251877978444">
        <ele>-0.34</ele>
        <time>2013-09-06T17:52:59Z</time>
      </trkpt>
      <trkpt lat="25.139790968969464" lon="-80.2952282410115">
        <ele>-0.82</ele>
        <time>2013-09-06T17:53:05Z</time>
      </trkpt>
      <trkpt lat="25.139792058616877" lon="-80.295215416699648">
        <ele>-1.3</ele>
        <time>2013-09-06T17:53:12Z</time>
      </trkpt>
      <trkpt lat="25.13979515992105" lon="-80.295219691470265">
        <ele>-1.79</ele>
        <time>2013-09-06T17:53:19Z</time>
      </trkpt>
      <trkpt lat="25.139783592894673" lon="-80.295216338708997">
        <ele>-2.27</ele>
        <time>2013-09-06T17:53:27Z</time>
      </trkpt>
      <trkpt lat="25.13978149741888" lon="-80.295214913785458">
        <ele>-2.27</ele>
        <time>2013-09-06T17:53:33Z</time>
      </trkpt>
      <trkpt lat="25.139767918735743" lon="-80.295222876593471">
        <ele>-2.27</ele>
        <time>2013-09-06T17:53:41Z</time>
      </trkpt>
      <trkpt lat="25.139762554317713" lon="-80.29522530734539">
        <ele>-2.27</ele>
        <time>2013-09-06T17:53:47Z</time>
      </trkpt>
      <trkpt lat="25.139759620651603" lon="-80.295218098908663">
        <ele>-2.27</ele>
        <time>2013-09-06T17:53:53Z</time>
      </trkpt>
      <trkpt lat="25.139760123565793" lon="-80.295187588781118">
        <ele>-2.27</ele>
        <time>2013-09-06T17:53:59Z</time>
      </trkpt>
      <trkpt lat="25.139756770804524" lon="-80.295169483870268">
        <ele>-1.3</ele>
        <time>2013-09-06T17:54:04Z</time>
      </trkpt>
      <trkpt lat="25.139744617044926" lon="-80.295131513848901">
        <ele>-1.3</ele>
        <time>2013-09-06T17:54:10Z</time>
      </trkpt>
      <trkpt lat="25.139734726399183" lon="-80.295076863840222">
        <ele>-0.82</ele>
        <time>2013-09-06T17:54:18Z</time>
      </trkpt>
      <trkpt lat="25.139727266505361" lon="-80.295032607391477">
        <ele>-0.34</ele>
        <time>2013-09-06T17:54:25Z</time>
      </trkpt>
      <trkpt lat="25.139723410829902" lon="-80.29499463737011">
        <ele>-0.82</ele>
        <time>2013-09-06T17:54:32Z</time>
      </trkpt>
      <trkpt lat="25.139720560982823" lon="-80.294954823330045">
        <ele>-0.34</ele>
        <time>2013-09-06T17:54:38Z</time>
      </trkpt>
      <trkpt lat="25.139722237363458" lon="-80.294908387586474">
        <ele>0.14</ele>
        <time>2013-09-06T17:54:45Z</time>
      </trkpt>
      <trkpt lat="25.139721902087331" lon="-80.294865891337395">
        <ele>0.62</ele>
        <time>2013-09-06T17:54:52Z</time>
      </trkpt>
      <trkpt lat="25.139733636751771" lon="-80.294827250763774">
        <ele>0.14</ele>
        <time>2013-09-06T17:54:58Z</time>
      </trkpt>
      <trkpt lat="25.139728104695678" lon="-80.29478358104825">
        <ele>0.14</ele>
        <time>2013-09-06T17:55:05Z</time>
      </trkpt>
      <trkpt lat="25.13974042609334" lon="-80.294743934646249">
        <ele>1.1</ele>
        <time>2013-09-06T17:55:13Z</time>
      </trkpt>
      <trkpt lat="25.139750819653273" lon="-80.294661540538073">
        <ele>3.5</ele>
        <time>2013-09-06T17:55:26Z</time>
      </trkpt>
      <trkpt lat="25.139773618429899" lon="-80.294606303796172">
        <ele>4.94</ele>
        <time>2013-09-06T17:55:35Z</time>
      </trkpt>
      <trkpt lat="25.139777474105358" lon="-80.294561376795173">
        <ele>4.46</ele>
        <time>2013-09-06T17:55:42Z</time>
      </trkpt>
      <trkpt lat="25.139785353094339" lon="-80.294570093974471">
        <ele>4.94</ele>
        <time>2013-09-06T17:55:53Z</time>
      </trkpt>
      <trkpt lat="25.139784179627895" lon="-80.294589204713702">
        <ele>4.94</ele>
        <time>2013-09-06T17:56:04Z</time>
      </trkpt>
      <trkpt lat="25.139795411378145" lon="-80.294572357088327">
        <ele>3.5</ele>
        <time>2013-09-06T17:56:14Z</time>
      </trkpt>
      <trkpt lat="25.139789879322052" lon="-80.294570596888661">
        <ele>3.98</ele>
        <time>2013-09-06T17:56:26Z</time>
      </trkpt>
      <trkpt lat="25.139794573187828" lon="-80.294574871659279">
        <ele>3.5</ele>
        <time>2013-09-06T17:56:36Z</time>
      </trkpt>
      <trkpt lat="25.139793315902352" lon="-80.294581912457943">
        <ele>3.5</ele>
        <time>2013-09-06T17:56:44Z</time>
      </trkpt>
      <trkpt lat="25.139782670885324" lon="-80.294571267440915">
        <ele>3.02</ele>
        <time>2013-09-06T17:56:52Z</time>
      </trkpt>
      <trkpt lat="25.139784598723054" lon="-80.294556431472301">
        <ele>3.02</ele>
        <time>2013-09-06T17:56:59Z</time>
      </trkpt>
      <trkpt lat="25.139803877100348" lon="-80.294547881931067">
        <ele>2.06</ele>
        <time>2013-09-06T17:57:08Z</time>
      </trkpt>
      <trkpt lat="25.139808403328061" lon="-80.294548217207193">
        <ele>2.54</ele>
        <time>2013-09-06T17:57:20Z</time>
      </trkpt>
      <trkpt lat="25.139793064445257" lon="-80.294547630473971">
        <ele>3.5</ele>
        <time>2013-09-06T17:57:32Z</time>
      </trkpt>
      <trkpt lat="25.139791639521718" lon="-80.294549893587828">
        <ele>3.02</ele>
        <time>2013-09-06T17:57:40Z</time>
      </trkpt>
      <trkpt lat="25.139795579016209" lon="-80.294551989063621">
        <ele>3.5</ele>
        <time>2013-09-06T17:57:50Z</time>
      </trkpt>
      <trkpt lat="25.13979566283524" lon="-80.29454318806529">
        <ele>2.06</ele>
        <time>2013-09-06T17:57:59Z</time>
      </trkpt>
      <trkpt lat="25.139789627864957" lon="-80.294549558311701">
        <ele>1.1</ele>
        <time>2013-09-06T17:58:10Z</time>
      </trkpt>
      <trkpt lat="25.139788286760449" lon="-80.294557185843587">
        <ele>1.1</ele>
        <time>2013-09-06T17:58:17Z</time>
      </trkpt>
      <trkpt lat="25.139791388064623" lon="-80.294568333774805">
        <ele>0.62</ele>
        <time>2013-09-06T17:58:28Z</time>
      </trkpt>
      <trkpt lat="25.139804966747761" lon="-80.29456757940352">
        <ele>1.1</ele>
        <time>2013-09-06T17:58:38Z</time>
      </trkpt>
      <trkpt lat="25.139829693362117" lon="-80.294586522504687">
        <ele>1.58</ele>
        <time>2013-09-06T17:58:47Z</time>
      </trkpt>
      <trkpt lat="25.139818713068962" lon="-80.294565986841917">
        <ele>1.58</ele>
        <time>2013-09-06T17:58:53Z</time>
      </trkpt>
      <trkpt lat="25.139809241518378" lon="-80.29456322081387">
        <ele>1.58</ele>
        <time>2013-09-06T17:58:58Z</time>
      </trkpt>
      <trkpt lat="25.139798512682319" lon="-80.294552408158779">
        <ele>0.62</ele>
        <time>2013-09-06T17:59:04Z</time>
      </trkpt>
      <trkpt lat="25.139799518510699" lon="-80.294545702636242">
        <ele>0.14</ele>
        <time>2013-09-06T17:59:05Z</time>
      </trkpt>
      <trkpt lat="25.139772947877645" lon="-80.294516449794173">
        <ele>-0.34</ele>
        <time>2013-09-06T17:59:12Z</time>
      </trkpt>
      <trkpt lat="25.139740174636245" lon="-80.294487280771136">
        <ele>-0.34</ele>
        <time>2013-09-06T17:59:19Z</time>
      </trkpt>
      <trkpt lat="25.139707736670971" lon="-80.294464230537415">
        <ele>-0.82</ele>
        <time>2013-09-06T17:59:25Z</time>
      </trkpt>
      <trkpt lat="25.13968326151371" lon="-80.294447131454945">
        <ele>-0.34</ele>
        <time>2013-09-06T17:59:31Z</time>
      </trkpt>
      <trkpt lat="25.139636155217886" lon="-80.294446963816881">
        <ele>-1.79</ele>
        <time>2013-09-06T17:59:39Z</time>
      </trkpt>
      <trkpt lat="25.139617631211877" lon="-80.294467080384493">
        <ele>-1.79</ele>
        <time>2013-09-06T17:59:44Z</time>
      </trkpt>
      <trkpt lat="25.139634227380157" lon="-80.294508654624224">
        <ele>-1.79</ele>
        <time>2013-09-06T17:59:53Z</time>
      </trkpt>
      <trkpt lat="25.139660127460957" lon="-80.294538410380483">
        <ele>-1.3</ele>
        <time>2013-09-06T18:00:00Z</time>
      </trkpt>
      <trkpt lat="25.139691308140755" lon="-80.294565986841917">
        <ele>-0.82</ele>
        <time>2013-09-06T18:00:08Z</time>
      </trkpt>
      <trkpt lat="25.1397321280092" lon="-80.294594233855605">
        <ele>-0.82</ele>
        <time>2013-09-06T18:00:16Z</time>
      </trkpt>
      <trkpt lat="25.139759788289666" lon="-80.294615356251597">
        <ele>-0.34</ele>
        <time>2013-09-06T18:00:23Z</time>
      </trkpt>
      <trkpt lat="25.139800105243921" lon="-80.294644944369793">
        <ele>0.62</ele>
        <time>2013-09-06T18:00:31Z</time>
      </trkpt>
      <trkpt lat="25.139826843515038" lon="-80.29466045089066">
        <ele>0.62</ele>
        <time>2013-09-06T18:00:37Z</time>
      </trkpt>
      <trkpt lat="25.139855509623885" lon="-80.294676376506686">
        <ele>1.1</ele>
        <time>2013-09-06T18:00:44Z</time>
      </trkpt>
      <trkpt lat="25.139857856556773" lon="-80.294705629348755">
        <ele>0.62</ele>
        <time>2013-09-06T18:00:50Z</time>
      </trkpt>
      <trkpt lat="25.139860035851598" lon="-80.294741671532393">
        <ele>0.62</ele>
        <time>2013-09-06T18:00:57Z</time>
      </trkpt>
      <trkpt lat="25.13986699283123" lon="-80.294794393703341">
        <ele>0.62</ele>
        <time>2013-09-06T18:01:05Z</time>
      </trkpt>
      <trkpt lat="25.139860706403852" lon="-80.294844349846244">
        <ele>1.1</ele>
        <time>2013-09-06T18:01:12Z</time>
      </trkpt>
      <trkpt lat="25.139860706403852" lon="-80.294880643486977">
        <ele>1.1</ele>
        <time>2013-09-06T18:01:18Z</time>
      </trkpt>
      <trkpt lat="25.139861293137074" lon="-80.294914925470948">
        <ele>1.1</ele>
        <time>2013-09-06T18:01:25Z</time>
      </trkpt>
      <trkpt lat="25.139860538765788" lon="-80.294925486668944">
        <ele>0.62</ele>
        <time>2013-09-06T18:01:31Z</time>
      </trkpt>
      <trkpt lat="25.139863137155771" lon="-80.294963959604502">
        <ele>0.62</ele>
        <time>2013-09-06T18:01:38Z</time>
      </trkpt>
      <trkpt lat="25.139867579564452" lon="-80.295029003173113">
        <ele>0.62</ele>
        <time>2013-09-06T18:01:47Z</time>
      </trkpt>
      <trkpt lat="25.139864729717374" lon="-80.295049622654915">
        <ele>0.14</ele>
        <time>2013-09-06T18:01:50Z</time>
      </trkpt>
      <trkpt lat="25.13985232450068" lon="-80.295105613768101">
        <ele>0.14</ele>
        <time>2013-09-06T18:01:58Z</time>
      </trkpt>
      <trkpt lat="25.139854671433568" lon="-80.295154312625527">
        <ele>0.14</ele>
        <time>2013-09-06T18:02:05Z</time>
      </trkpt>
      <trkpt lat="25.139855006709695" lon="-80.295196389779449">
        <ele>0.62</ele>
        <time>2013-09-06T18:02:12Z</time>
      </trkpt>
      <trkpt lat="25.139848552644253" lon="-80.295222792774439">
        <ele>1.1</ele>
        <time>2013-09-06T18:02:18Z</time>
      </trkpt>
      <trkpt lat="25.139832962304354" lon="-80.295218601822853">
        <ele>1.1</ele>
        <time>2013-09-06T18:02:25Z</time>
      </trkpt>
      <trkpt lat="25.139813851565123" lon="-80.295177614316344">
        <ele>1.1</ele>
        <time>2013-09-06T18:02:32Z</time>
      </trkpt>
      <trkpt lat="25.139796836301684" lon="-80.29513930901885">
        <ele>1.58</ele>
        <time>2013-09-06T18:02:39Z</time>
      </trkpt>
      <trkpt lat="25.13978099450469" lon="-80.29507820494473">
        <ele>1.58</ele>
        <time>2013-09-06T18:02:49Z</time>
      </trkpt>
      <trkpt lat="25.139764063060284" lon="-80.295040067285299">
        <ele>1.58</ele>
        <time>2013-09-06T18:02:56Z</time>
      </trkpt>
      <trkpt lat="25.139741180464625" lon="-80.295001175254583">
        <ele>1.1</ele>
        <time>2013-09-06T18:03:03Z</time>
      </trkpt>
      <trkpt lat="25.139723159372807" lon="-80.294957002624869">
        <ele>0.62</ele>
        <time>2013-09-06T18:03:10Z</time>
      </trkpt>
      <trkpt lat="25.139704216271639" lon="-80.294925067573786">
        <ele>0.62</ele>
        <time>2013-09-06T18:03:16Z</time>
      </trkpt>
      <trkpt lat="25.139697007834911" lon="-80.294881984591484">
        <ele>0.14</ele>
        <time>2013-09-06T18:03:23Z</time>
      </trkpt>
      <trkpt lat="25.139684015884995" lon="-80.294849965721369">
        <ele>0.14</ele>
        <time>2013-09-06T18:03:29Z</time>
      </trkpt>
      <trkpt lat="25.139667503535748" lon="-80.29480260796845">
        <ele>-0.34</ele>
        <time>2013-09-06T18:03:36Z</time>
      </trkpt>
      <trkpt lat="25.139657445251942" lon="-80.294767739251256">
        <ele>-0.82</ele>
        <time>2013-09-06T18:03:43Z</time>
      </trkpt>
      <trkpt lat="25.139652835205197" lon="-80.294739073142409">
        <ele>-0.82</ele>
        <time>2013-09-06T18:03:49Z</time>
      </trkpt>
      <trkpt lat="25.139628192409873" lon="-80.2946946490556">
        <ele>-0.82</ele>
        <time>2013-09-06T18:03:55Z</time>
      </trkpt>
      <trkpt lat="25.139614781364799" lon="-80.294653242453933">
        <ele>-0.34</ele>
        <time>2013-09-06T18:04:03Z</time>
      </trkpt>
      <trkpt lat="25.139609249308705" lon="-80.294623821973801">
        <ele>0.14</ele>
        <time>2013-09-06T18:04:09Z</time>
      </trkpt>
      <trkpt lat="25.139569016173482" lon="-80.294584343209863">
        <ele>0.14</ele>
        <time>2013-09-06T18:04:18Z</time>
      </trkpt>
      <trkpt lat="25.139528447762132" lon="-80.294516701251268">
        <ele>1.1</ele>
        <time>2013-09-06T18:04:30Z</time>
      </trkpt>
      <trkpt lat="25.139465583488345" lon="-80.294434642419219">
        <ele>1.58</ele>
        <time>2013-09-06T18:04:41Z</time>
      </trkpt>
      <trkpt lat="25.139432558789849" lon="-80.294404719024897">
        <ele>1.58</ele>
        <time>2013-09-06T18:04:51Z</time>
      </trkpt>
      <trkpt lat="25.139413280412555" lon="-80.294497758150101">
        <ele>0.62</ele>
        <time>2013-09-06T18:05:03Z</time>
      </trkpt>
      <trkpt lat="25.139452004805207" lon="-80.294605465605855">
        <ele>0.14</ele>
        <time>2013-09-06T18:05:17Z</time>
      </trkpt>
      <trkpt lat="25.139539008960128" lon="-80.294652823358774">
        <ele>1.58</ele>
        <time>2013-09-06T18:05:33Z</time>
      </trkpt>
      <trkpt lat="25.139616290107369" lon="-80.294711329042912">
        <ele>-0.34</ele>
        <time>2013-09-06T18:05:48Z</time>
      </trkpt>
      <trkpt lat="25.139665156602859" lon="-80.294736810028553">
        <ele>-0.82</ele>
        <time>2013-09-06T18:06:00Z</time>
      </trkpt>
      <trkpt lat="25.139724332839251" lon="-80.294758435338736">
        <ele>-1.3</ele>
        <time>2013-09-06T18:06:12Z</time>
      </trkpt>
      <trkpt lat="25.13979708775878" lon="-80.29476354829967">
        <ele>-0.82</ele>
        <time>2013-09-06T18:06:23Z</time>
      </trkpt>
      <trkpt lat="25.139836231246591" lon="-80.294769331812859">
        <ele>0.14</ele>
        <time>2013-09-06T18:06:30Z</time>
      </trkpt>
      <trkpt lat="25.139864226803184" lon="-80.294780479744077">
        <ele>0.62</ele>
        <time>2013-09-06T18:06:37Z</time>
      </trkpt>
      <trkpt lat="25.139865400269628" lon="-80.294784000143409">
        <ele>1.1</ele>
        <time>2013-09-06T18:06:44Z</time>
      </trkpt>
      <trkpt lat="25.139860790222883" lon="-80.294789029285312">
        <ele>0.62</ele>
        <time>2013-09-06T18:06:52Z</time>
      </trkpt>
      <trkpt lat="25.139851653948426" lon="-80.294828591868281">
        <ele>0.62</ele>
        <time>2013-09-06T18:06:59Z</time>
      </trkpt>
      <trkpt lat="25.139838578179479" lon="-80.294847618788481">
        <ele>0.62</ele>
        <time>2013-09-06T18:07:03Z</time>
      </trkpt>
      <trkpt lat="25.139798345044255" lon="-80.294872177764773">
        <ele>0.62</ele>
        <time>2013-09-06T18:07:11Z</time>
      </trkpt>
      <trkpt lat="25.139764901250601" lon="-80.294879134744406">
        <ele>1.1</ele>
        <time>2013-09-06T18:07:20Z</time>
      </trkpt>
      <trkpt lat="25.139723410829902" lon="-80.294913500547409">
        <ele>1.58</ele>
        <time>2013-09-06T18:07:31Z</time>
      </trkpt>
      <trkpt lat="25.139684351161122" lon="-80.294950800016522">
        <ele>0.14</ele>
        <time>2013-09-06T18:07:39Z</time>
      </trkpt>
      <trkpt lat="25.139659205451608" lon="-80.294983573257923">
        <ele>-0.34</ele>
        <time>2013-09-06T18:07:46Z</time>
      </trkpt>
      <trkpt lat="25.139644704759121" lon="-80.295024309307337">
        <ele>-0.34</ele>
        <time>2013-09-06T18:07:53Z</time>
      </trkpt>
      <trkpt lat="25.139626264572144" lon="-80.295067140832543">
        <ele>0.14</ele>
        <time>2013-09-06T18:08:00Z</time>
      </trkpt>
      <trkpt lat="25.139602795243263" lon="-80.295097818598151">
        <ele>-0.34</ele>
        <time>2013-09-06T18:08:07Z</time>
      </trkpt>
      <trkpt lat="25.1395767275244" lon="-80.2951280772686">
        <ele>0.14</ele>
        <time>2013-09-06T18:08:13Z</time>
      </trkpt>
      <trkpt lat="25.13955912552774" lon="-80.295137800276279">
        <ele>0.14</ele>
        <time>2013-09-06T18:08:19Z</time>
      </trkpt>
      <trkpt lat="25.139546552672982" lon="-80.295139225199819">
        <ele>0.62</ele>
        <time>2013-09-06T18:08:26Z</time>
      </trkpt>
      <trkpt lat="25.139533476904035" lon="-80.295117432251573">
        <ele>0.62</ele>
        <time>2013-09-06T18:08:33Z</time>
      </trkpt>
      <trkpt lat="25.139520317316055" lon="-80.29511240310967">
        <ele>0.14</ele>
        <time>2013-09-06T18:08:39Z</time>
      </trkpt>
      <trkpt lat="25.139505984261632" lon="-80.295114079490304">
        <ele>0.14</ele>
        <time>2013-09-06T18:08:47Z</time>
      </trkpt>
      <trkpt lat="25.139506403356791" lon="-80.295110559090972">
        <ele>0.62</ele>
        <time>2013-09-06T18:08:53Z</time>
      </trkpt>
      <trkpt lat="25.139521071687341" lon="-80.295094801113009">
        <ele>-0.34</ele>
        <time>2013-09-06T18:08:59Z</time>
      </trkpt>
      <trkpt lat="25.139522077515721" lon="-80.295089017599821">
        <ele>-1.3</ele>
        <time>2013-09-06T18:09:06Z</time>
      </trkpt>
      <trkpt lat="25.139519730582833" lon="-80.295094801113009">
        <ele>-1.3</ele>
        <time>2013-09-06T18:09:15Z</time>
      </trkpt>
      <trkpt lat="25.139517216011882" lon="-80.295099578797817">
        <ele>-1.3</ele>
        <time>2013-09-06T18:09:22Z</time>
      </trkpt>
      <trkpt lat="25.139514030888677" lon="-80.295100752264261">
        <ele>-0.34</ele>
        <time>2013-09-06T18:09:29Z</time>
      </trkpt>
      <trkpt lat="25.139513611793518" lon="-80.295105865225196">
        <ele>0.62</ele>
        <time>2013-09-06T18:09:37Z</time>
      </trkpt>
      <trkpt lat="25.139510510489345" lon="-80.295105613768101">
        <ele>1.58</ele>
        <time>2013-09-06T18:09:44Z</time>
      </trkpt>
      <trkpt lat="25.139503302052617" lon="-80.295112570747733">
        <ele>1.58</ele>
        <time>2013-09-06T18:09:51Z</time>
      </trkpt>
      <trkpt lat="25.139500200748444" lon="-80.295106954872608">
        <ele>1.58</ele>
        <time>2013-09-06T18:09:58Z</time>
      </trkpt>
      <trkpt lat="25.139496261253953" lon="-80.295110307633877">
        <ele>2.54</ele>
        <time>2013-09-06T18:10:04Z</time>
      </trkpt>
      <trkpt lat="25.139489974826574" lon="-80.295107625424862">
        <ele>1.58</ele>
        <time>2013-09-06T18:10:12Z</time>
      </trkpt>
      <trkpt lat="25.13948779553175" lon="-80.295111145824194">
        <ele>2.06</ele>
        <time>2013-09-06T18:10:19Z</time>
      </trkpt>
      <trkpt lat="25.139486622065306" lon="-80.295107122510672">
        <ele>2.54</ele>
        <time>2013-09-06T18:10:26Z</time>
      </trkpt>
      <trkpt lat="25.139475809410214" lon="-80.295104272663593">
        <ele>2.54</ele>
        <time>2013-09-06T18:10:32Z</time>
      </trkpt>
      <trkpt lat="25.139459883794188" lon="-80.295098824426532">
        <ele>2.54</ele>
        <time>2013-09-06T18:10:36Z</time>
      </trkpt>
      <trkpt lat="25.139463320374489" lon="-80.295090945437551">
        <ele>2.54</ele>
        <time>2013-09-06T18:10:43Z</time>
      </trkpt>
      <trkpt lat="25.139463488012552" lon="-80.295082982629538">
        <ele>2.54</ele>
        <time>2013-09-06T18:10:49Z</time>
      </trkpt>
      <trkpt lat="25.139461141079664" lon="-80.295073427259922">
        <ele>2.54</ele>
        <time>2013-09-06T18:10:55Z</time>
      </trkpt>
      <trkpt lat="25.1394575368613" lon="-80.295066889375448">
        <ele>2.54</ele>
        <time>2013-09-06T18:11:02Z</time>
      </trkpt>
      <trkpt lat="25.139453765004873" lon="-80.295056831091642">
        <ele>3.02</ele>
        <time>2013-09-06T18:11:10Z</time>
      </trkpt>
      <trkpt lat="25.139446137472987" lon="-80.295044425874949">
        <ele>3.02</ele>
        <time>2013-09-06T18:11:16Z</time>
      </trkpt>
      <trkpt lat="25.139449322596192" lon="-80.295022716745734">
        <ele>3.5</ele>
        <time>2013-09-06T18:11:21Z</time>
      </trkpt>
      <trkpt lat="25.139454351738095" lon="-80.294977203011513">
        <ele>3.5</ele>
        <time>2013-09-06T18:11:28Z</time>
      </trkpt>
      <trkpt lat="25.139460721984506" lon="-80.294932443648577">
        <ele>3.5</ele>
        <time>2013-09-06T18:11:35Z</time>
      </trkpt>
      <trkpt lat="25.139468852430582" lon="-80.29487494379282">
        <ele>3.98</ele>
        <time>2013-09-06T18:11:43Z</time>
      </trkpt>
      <trkpt lat="25.139483436942101" lon="-80.294833872467279">
        <ele>3.5</ele>
        <time>2013-09-06T18:11:50Z</time>
      </trkpt>
      <trkpt lat="25.13949659653008" lon="-80.294778635725379">
        <ele>3.5</ele>
        <time>2013-09-06T18:11:59Z</time>
      </trkpt>
      <trkpt lat="25.139501038938761" lon="-80.294742342084646">
        <ele>3.5</ele>
        <time>2013-09-06T18:12:06Z</time>
      </trkpt>
      <trkpt lat="25.139509504660964" lon="-80.294700767844915">
        <ele>3.02</ele>
        <time>2013-09-06T18:12:13Z</time>
      </trkpt>
      <trkpt lat="25.139524592086673" lon="-80.294651482254267">
        <ele>3.02</ele>
        <time>2013-09-06T18:12:20Z</time>
      </trkpt>
      <trkpt lat="25.139550995081663" lon="-80.294620804488659">
        <ele>3.02</ele>
        <time>2013-09-06T18:12:27Z</time>
      </trkpt>
      <trkpt lat="25.13956256210804" lon="-80.294581325724721">
        <ele>3.5</ele>
        <time>2013-09-06T18:12:34Z</time>
      </trkpt>
      <trkpt lat="25.13956549577415" lon="-80.29457638040185">
        <ele>3.5</ele>
        <time>2013-09-06T18:12:35Z</time>
      </trkpt>
      <trkpt lat="25.139574967324734" lon="-80.294526927173138">
        <ele>3.98</ele>
        <time>2013-09-06T18:12:42Z</time>
      </trkpt>
      <trkpt lat="25.139587037265301" lon="-80.294494573026896">
        <ele>3.98</ele>
        <time>2013-09-06T18:12:48Z</time>
      </trkpt>
      <trkpt lat="25.139606231823564" lon="-80.294443862512708">
        <ele>3.98</ele>
        <time>2013-09-06T18:12:57Z</time>
      </trkpt>
      <trkpt lat="25.139617128297687" lon="-80.294415531679988">
        <ele>3.5</ele>
        <time>2013-09-06T18:13:03Z</time>
      </trkpt>
      <trkpt lat="25.13964512385428" lon="-80.294377896934748">
        <ele>3.5</ele>
        <time>2013-09-06T18:13:12Z</time>
      </trkpt>
      <trkpt lat="25.139656020328403" lon="-80.294372029602528">
        <ele>3.02</ele>
        <time>2013-09-06T18:13:19Z</time>
      </trkpt>
      <trkpt lat="25.139654260128736" lon="-80.294373035430908">
        <ele>2.54</ele>
        <time>2013-09-06T18:13:26Z</time>
      </trkpt>
      <trkpt lat="25.139650739729404" lon="-80.294361552223563">
        <ele>2.54</ele>
        <time>2013-09-06T18:13:33Z</time>
      </trkpt>
      <trkpt lat="25.139647722244263" lon="-80.294344536960125">
        <ele>3.02</ele>
        <time>2013-09-06T18:13:40Z</time>
      </trkpt>
      <trkpt lat="25.139646884053946" lon="-80.294340848922729">
        <ele>3.02</ele>
        <time>2013-09-06T18:13:44Z</time>
      </trkpt>
      <trkpt lat="25.139637999236584" lon="-80.29433255083859">
        <ele>3.5</ele>
        <time>2013-09-06T18:13:50Z</time>
      </trkpt>
      <trkpt lat="25.13963489793241" lon="-80.2943164575845">
        <ele>3.5</ele>
        <time>2013-09-06T18:13:54Z</time>
      </trkpt>
      <trkpt lat="25.139640597626567" lon="-80.294318217784166">
        <ele>3.98</ele>
        <time>2013-09-06T18:14:00Z</time>
      </trkpt>
    </trkseg>
  </trk>

  <trk>
    <name>20130906-Dino2</name>
    <extensions>
      <gpxx:TrackExtension>
        <gpxx:DisplayColor>DarkGray</gpxx:DisplayColor>
      </gpxx:TrackExtension>
    </extensions>
    <trkseg>
      <trkpt lat="25.136075019836426" lon="-80.290031377226114">
        <ele>3.02</ele>
        <time>2013-09-06T18:48:52Z</time>
      </trkpt>
      <trkpt lat="25.136098237708211" lon="-80.289998603984714">
        <ele>1.58</ele>
        <time>2013-09-06T18:49:00Z</time>
      </trkpt>
      <trkpt lat="25.136156911030412" lon="-80.289931716397405">
        <ele>1.1</ele>
        <time>2013-09-06T18:49:14Z</time>
      </trkpt>
      <trkpt lat="25.136218685656786" lon="-80.289867762476206">
        <ele>0.62</ele>
        <time>2013-09-06T18:49:28Z</time>
      </trkpt>
      <trkpt lat="25.136258918792009" lon="-80.289846388623118">
        <ele>0.62</ele>
        <time>2013-09-06T18:49:38Z</time>
      </trkpt>
      <trkpt lat="25.136284902691841" lon="-80.28982300311327">
        <ele>1.1</ele>
        <time>2013-09-06T18:49:45Z</time>
      </trkpt>
      <trkpt lat="25.136321280151606" lon="-80.28980003669858">
        <ele>0.62</ele>
        <time>2013-09-06T18:49:52Z</time>
      </trkpt>
      <trkpt lat="25.136346593499184" lon="-80.289764078333974">
        <ele>0.62</ele>
        <time>2013-09-06T18:49:59Z</time>
      </trkpt>
      <trkpt lat="25.136371068656445" lon="-80.289733065292239">
        <ele>2.06</ele>
        <time>2013-09-06T18:50:07Z</time>
      </trkpt>
      <trkpt lat="25.136391771957278" lon="-80.289708254858851">
        <ele>2.06</ele>
        <time>2013-09-06T18:50:13Z</time>
      </trkpt>
      <trkpt lat="25.136399734765291" lon="-80.289667602628469">
        <ele>1.58</ele>
        <time>2013-09-06T18:50:20Z</time>
      </trkpt>
      <trkpt lat="25.136398728936911" lon="-80.289625860750675">
        <ele>2.06</ele>
        <time>2013-09-06T18:50:27Z</time>
      </trkpt>
      <trkpt lat="25.136439967900515" lon="-80.289577078074217">
        <ele>2.06</ele>
        <time>2013-09-06T18:50:37Z</time>
      </trkpt>
      <trkpt lat="25.136495875194669" lon="-80.289553944021463">
        <ele>2.06</ele>
        <time>2013-09-06T18:50:46Z</time>
      </trkpt>
      <trkpt lat="25.13651599176228" lon="-80.289518907666206">
        <ele>1.58</ele>
        <time>2013-09-06T18:50:53Z</time>
      </trkpt>
      <trkpt lat="25.13653208501637" lon="-80.289484122768044">
        <ele>1.58</ele>
        <time>2013-09-06T18:51:00Z</time>
      </trkpt>
      <trkpt lat="25.136544657871127" lon="-80.289442045614123">
        <ele>1.1</ele>
        <time>2013-09-06T18:51:07Z</time>
      </trkpt>
      <trkpt lat="25.136552453041077" lon="-80.289410948753357">
        <ele>1.1</ele>
        <time>2013-09-06T18:51:13Z</time>
      </trkpt>
      <trkpt lat="25.136541137471795" lon="-80.289363423362374">
        <ele>1.1</ele>
        <time>2013-09-06T18:51:20Z</time>
      </trkpt>
      <trkpt lat="25.136544490233064" lon="-80.289361663162708">
        <ele>1.1</ele>
        <time>2013-09-06T18:51:21Z</time>
      </trkpt>
      <trkpt lat="25.136525798588991" lon="-80.289320508018136">
        <ele>0.62</ele>
        <time>2013-09-06T18:51:29Z</time>
      </trkpt>
      <trkpt lat="25.136509789153934" lon="-80.289285639300942">
        <ele>0.62</ele>
        <time>2013-09-06T18:51:35Z</time>
      </trkpt>
      <trkpt lat="25.13648958876729" lon="-80.289260912686586">
        <ele>1.1</ele>
        <time>2013-09-06T18:51:41Z</time>
      </trkpt>
      <trkpt lat="25.136455642059445" lon="-80.289257392287254">
        <ele>1.58</ele>
        <time>2013-09-06T18:51:47Z</time>
      </trkpt>
      <trkpt lat="25.13642068952322" lon="-80.289268372580409">
        <ele>2.06</ele>
        <time>2013-09-06T18:51:53Z</time>
      </trkpt>
      <trkpt lat="25.136375846341252" lon="-80.289281280711293">
        <ele>2.06</ele>
        <time>2013-09-06T18:52:01Z</time>
      </trkpt>
      <trkpt lat="25.136340809985995" lon="-80.289281196892262">
        <ele>3.02</ele>
        <time>2013-09-06T18:52:12Z</time>
      </trkpt>
      <trkpt lat="25.136330500245094" lon="-80.289275078102946">
        <ele>3.5</ele>
        <time>2013-09-06T18:52:21Z</time>
      </trkpt>
      <trkpt lat="25.136367548257113" lon="-80.289233587682247">
        <ele>5.42</ele>
        <time>2013-09-06T18:52:32Z</time>
      </trkpt>
      <trkpt lat="25.136399231851101" lon="-80.289188744500279">
        <ele>5.91</ele>
        <time>2013-09-06T18:52:43Z</time>
      </trkpt>
      <trkpt lat="25.136454552412033" lon="-80.289132166653872">
        <ele>5.91</ele>
        <time>2013-09-06T18:52:56Z</time>
      </trkpt>
      <trkpt lat="25.13650719076395" lon="-80.289106434211135">
        <ele>6.39</ele>
        <time>2013-09-06T18:53:07Z</time>
      </trkpt>
      <trkpt lat="25.136567875742912" lon="-80.289088161662221">
        <ele>5.91</ele>
        <time>2013-09-06T18:53:20Z</time>
      </trkpt>
      <trkpt lat="25.136643229052424" lon="-80.289071733132005">
        <ele>5.91</ele>
        <time>2013-09-06T18:53:32Z</time>
      </trkpt>
      <trkpt lat="25.136725958436728" lon="-80.28904658742249">
        <ele>5.91</ele>
        <time>2013-09-06T18:53:44Z</time>
      </trkpt>
      <trkpt lat="25.136799719184637" lon="-80.289007946848869">
        <ele>7.35</ele>
        <time>2013-09-06T18:53:57Z</time>
      </trkpt>
      <trkpt lat="25.13687364757061" lon="-80.288997050374746">
        <ele>7.35</ele>
        <time>2013-09-06T18:54:09Z</time>
      </trkpt>
      <trkpt lat="25.136933075264096" lon="-80.288995457813144">
        <ele>5.91</ele>
        <time>2013-09-06T18:54:21Z</time>
      </trkpt>
      <trkpt lat="25.136991161853075" lon="-80.288974838331342">
        <ele>5.91</ele>
        <time>2013-09-06T18:54:33Z</time>
      </trkpt>
      <trkpt lat="25.137022677809" lon="-80.288919769227505">
        <ele>5.91</ele>
        <time>2013-09-06T18:54:45Z</time>
      </trkpt>
      <trkpt lat="25.137074142694473" lon="-80.288823377341032">
        <ele>5.91</ele>
        <time>2013-09-06T18:55:01Z</time>
      </trkpt>
      <trkpt lat="25.137143293395638" lon="-80.288792783394456">
        <ele>4.94</ele>
        <time>2013-09-06T18:55:13Z</time>
      </trkpt>
      <trkpt lat="25.137196686118841" lon="-80.28881055302918">
        <ele>5.42</ele>
        <time>2013-09-06T18:55:25Z</time>
      </trkpt>
      <trkpt lat="25.137219317257404" lon="-80.288896635174751">
        <ele>3.98</ele>
        <time>2013-09-06T18:55:34Z</time>
      </trkpt>
      <trkpt lat="25.137253683060408" lon="-80.288934102281928">
        <ele>3.5</ele>
        <time>2013-09-06T18:55:41Z</time>
      </trkpt>
      <trkpt lat="25.137287294492126" lon="-80.288964780047536">
        <ele>3.5</ele>
        <time>2013-09-06T18:55:47Z</time>
      </trkpt>
      <trkpt lat="25.137309422716498" lon="-80.288986070081592">
        <ele>3.02</ele>
        <time>2013-09-06T18:55:54Z</time>
      </trkpt>
      <trkpt lat="25.137325851246715" lon="-80.288985902443528">
        <ele>2.06</ele>
        <time>2013-09-06T18:56:04Z</time>
      </trkpt>
      <trkpt lat="25.13733733445406" lon="-80.289002079516649">
        <ele>1.58</ele>
        <time>2013-09-06T18:56:14Z</time>
      </trkpt>
      <trkpt lat="25.13733884319663" lon="-80.289013562723994">
        <ele>1.58</ele>
        <time>2013-09-06T18:56:22Z</time>
      </trkpt>
      <trkpt lat="25.137342447414994" lon="-80.289022363722324">
        <ele>2.06</ele>
        <time>2013-09-06T18:56:29Z</time>
      </trkpt>
      <trkpt lat="25.137343537062407" lon="-80.289046000689268">
        <ele>2.06</ele>
        <time>2013-09-06T18:56:36Z</time>
      </trkpt>
      <trkpt lat="25.137345716357231" lon="-80.289096711203456">
        <ele>2.06</ele>
        <time>2013-09-06T18:56:44Z</time>
      </trkpt>
      <trkpt lat="25.137365413829684" lon="-80.289153205230832">
        <ele>3.02</ele>
        <time>2013-09-06T18:56:52Z</time>
      </trkpt>
      <trkpt lat="25.137397181242704" lon="-80.289199892431498">
        <ele>3.02</ele>
        <time>2013-09-06T18:57:00Z</time>
      </trkpt>
      <trkpt lat="25.137426182627678" lon="-80.289222607389092">
        <ele>3.02</ele>
        <time>2013-09-06T18:57:07Z</time>
      </trkpt>
      <trkpt lat="25.137436157092452" lon="-80.289259068667889">
        <ele>3.02</ele>
        <time>2013-09-06T18:57:15Z</time>
      </trkpt>
      <trkpt lat="25.137441689148545" lon="-80.289270635694265">
        <ele>3.02</ele>
        <time>2013-09-06T18:57:22Z</time>
      </trkpt>
      <trkpt lat="25.137479156255722" lon="-80.289292428642511">
        <ele>3.02</ele>
        <time>2013-09-06T18:57:29Z</time>
      </trkpt>
      <trkpt lat="25.137509247288108" lon="-80.289329141378403">
        <ele>2.54</ele>
        <time>2013-09-06T18:57:36Z</time>
      </trkpt>
      <trkpt lat="25.137549480423331" lon="-80.289354035630822">
        <ele>2.54</ele>
        <time>2013-09-06T18:57:44Z</time>
      </trkpt>
      <trkpt lat="25.137590048834682" lon="-80.289360741153359">
        <ele>2.54</ele>
        <time>2013-09-06T18:57:51Z</time>
      </trkpt>
      <trkpt lat="25.137628605589271" lon="-80.289346156641841">
        <ele>3.02</ele>
        <time>2013-09-06T18:57:57Z</time>
      </trkpt>
      <trkpt lat="25.137670766562223" lon="-80.289338529109955">
        <ele>3.02</ele>
        <time>2013-09-06T18:58:04Z</time>
      </trkpt>
      <trkpt lat="25.137707898393273" lon="-80.289336433634162">
        <ele>2.54</ele>
        <time>2013-09-06T18:58:12Z</time>
      </trkpt>
      <trkpt lat="25.137733798474073" lon="-80.289343055337667">
        <ele>3.02</ele>
        <time>2013-09-06T18:58:19Z</time>
      </trkpt>
      <trkpt lat="25.137743353843689" lon="-80.289328303188086">
        <ele>3.98</ele>
        <time>2013-09-06T18:58:29Z</time>
      </trkpt>
      <trkpt lat="25.137744192034006" lon="-80.289327967911959">
        <ele>3.98</ele>
        <time>2013-09-06T18:58:37Z</time>
      </trkpt>
      <trkpt lat="25.137757267802954" lon="-80.289311120286584">
        <ele>3.5</ele>
        <time>2013-09-06T18:58:47Z</time>
      </trkpt>
      <trkpt lat="25.137836644425988" lon="-80.289404494687915">
        <ele>2.54</ele>
        <time>2013-09-06T18:59:32Z</time>
      </trkpt>
      <trkpt lat="25.137831028550863" lon="-80.289398543536663">
        <ele>3.5</ele>
        <time>2013-09-06T18:59:43Z</time>
      </trkpt>
      <trkpt lat="25.137814683839679" lon="-80.289404410868883">
        <ele>4.46</ele>
        <time>2013-09-06T18:59:57Z</time>
      </trkpt>
      <trkpt lat="25.137785011902452" lon="-80.289460150524974">
        <ele>4.94</ele>
        <time>2013-09-06T19:00:10Z</time>
      </trkpt>
      <trkpt lat="25.137771600857377" lon="-80.289535084739327">
        <ele>4.94</ele>
        <time>2013-09-06T19:00:20Z</time>
      </trkpt>
      <trkpt lat="25.137767577543855" lon="-80.289612784981728">
        <ele>3.02</ele>
        <time>2013-09-06T19:00:30Z</time>
      </trkpt>
      <trkpt lat="25.137768415734172" lon="-80.289626447483897">
        <ele>2.54</ele>
        <time>2013-09-06T19:00:34Z</time>
      </trkpt>
      <trkpt lat="25.137765314429998" lon="-80.289688976481557">
        <ele>2.06</ele>
        <time>2013-09-06T19:00:42Z</time>
      </trkpt>
      <trkpt lat="25.137764057144523" lon="-80.289752595126629">
        <ele>3.02</ele>
        <time>2013-09-06T19:00:51Z</time>
      </trkpt>
      <trkpt lat="25.137760033831" lon="-80.289816381409764">
        <ele>3.5</ele>
        <time>2013-09-06T19:00:59Z</time>
      </trkpt>
      <trkpt lat="25.137743689119816" lon="-80.289839850738645">
        <ele>3.98</ele>
        <time>2013-09-06T19:01:07Z</time>
      </trkpt>
      <trkpt lat="25.137706724926829" lon="-80.289765670895576">
        <ele>5.42</ele>
        <time>2013-09-06T19:01:19Z</time>
      </trkpt>
      <trkpt lat="25.137680154293776" lon="-80.289709931239486">
        <ele>5.91</ele>
        <time>2013-09-06T19:01:30Z</time>
      </trkpt>
      <trkpt lat="25.137670347467065" lon="-80.289585711434484">
        <ele>4.94</ele>
        <time>2013-09-06T19:01:47Z</time>
      </trkpt>
      <trkpt lat="25.137645620852709" lon="-80.289502562955022">
        <ele>4.94</ele>
        <time>2013-09-06T19:02:00Z</time>
      </trkpt>
      <trkpt lat="25.137606225907803" lon="-80.28945310972631">
        <ele>5.42</ele>
        <time>2013-09-06T19:02:12Z</time>
      </trkpt>
      <trkpt lat="25.137577978894114" lon="-80.289408098906279">
        <ele>4.46</ele>
        <time>2013-09-06T19:02:20Z</time>
      </trkpt>
      <trkpt lat="25.137561466544867" lon="-80.289359064772725">
        <ele>4.94</ele>
        <time>2013-09-06T19:02:29Z</time>
      </trkpt>
      <trkpt lat="25.13755333609879" lon="-80.289320340380073">
        <ele>4.94</ele>
        <time>2013-09-06T19:02:36Z</time>
      </trkpt>
      <trkpt lat="25.137537745758891" lon="-80.289291674271226">
        <ele>4.46</ele>
        <time>2013-09-06T19:02:42Z</time>
      </trkpt>
      <trkpt lat="25.13752399943769" lon="-80.289259990677238">
        <ele>4.46</ele>
        <time>2013-09-06T19:02:48Z</time>
      </trkpt>
      <trkpt lat="25.137506565079093" lon="-80.289220344275236">
        <ele>3.98</ele>
        <time>2013-09-06T19:02:55Z</time>
      </trkpt>
      <trkpt lat="25.137494662776589" lon="-80.289185307919979">
        <ele>3.98</ele>
        <time>2013-09-06T19:03:02Z</time>
      </trkpt>
      <trkpt lat="25.137480078265071" lon="-80.28916628099978">
        <ele>3.98</ele>
        <time>2013-09-06T19:03:09Z</time>
      </trkpt>
      <trkpt lat="25.137451998889446" lon="-80.289156893268228">
        <ele>3.5</ele>
        <time>2013-09-06T19:03:16Z</time>
      </trkpt>
      <trkpt lat="25.137424254789948" lon="-80.289144488051534">
        <ele>3.5</ele>
        <time>2013-09-06T19:03:22Z</time>
      </trkpt>
      <trkpt lat="25.137379495427012" lon="-80.289138788357377">
        <ele>3.98</ele>
        <time>2013-09-06T19:03:29Z</time>
      </trkpt>
      <trkpt lat="25.13736180961132" lon="-80.289099058136344">
        <ele>4.46</ele>
        <time>2013-09-06T19:03:37Z</time>
      </trkpt>
      <trkpt lat="25.137352421879768" lon="-80.289059830829501">
        <ele>4.46</ele>
        <time>2013-09-06T19:03:44Z</time>
      </trkpt>
      <trkpt lat="25.137342782691121" lon="-80.289034266024828">
        <ele>4.46</ele>
        <time>2013-09-06T19:03:50Z</time>
      </trkpt>
      <trkpt lat="25.137329958379269" lon="-80.289012640714645">
        <ele>3.98</ele>
        <time>2013-09-06T19:03:57Z</time>
      </trkpt>
      <trkpt lat="25.137327024713159" lon="-80.289006354287267">
        <ele>3.5</ele>
        <time>2013-09-06T19:04:05Z</time>
      </trkpt>
      <trkpt lat="25.137328617274761" lon="-80.288999564945698">
        <ele>3.02</ele>
        <time>2013-09-06T19:04:11Z</time>
      </trkpt>
      <trkpt lat="25.137320654466748" lon="-80.288997888565063">
        <ele>3.5</ele>
        <time>2013-09-06T19:04:19Z</time>
      </trkpt>
      <trkpt lat="25.137301879003644" lon="-80.28897718526423">
        <ele>3.5</ele>
        <time>2013-09-06T19:04:25Z</time>
      </trkpt>
      <trkpt lat="25.13726013712585" lon="-80.288957739248872">
        <ele>3.5</ele>
        <time>2013-09-06T19:04:33Z</time>
      </trkpt>
      <trkpt lat="25.137219233438373" lon="-80.288931922987103">
        <ele>3.5</ele>
        <time>2013-09-06T19:04:41Z</time>
      </trkpt>
      <trkpt lat="25.137188639491796" lon="-80.288909375667572">
        <ele>3.5</ele>
        <time>2013-09-06T19:04:48Z</time>
      </trkpt>
      <trkpt lat="25.13715754263103" lon="-80.288884732872248">
        <ele>3.98</ele>
        <time>2013-09-06T19:04:55Z</time>
      </trkpt>
      <trkpt lat="25.137124937027693" lon="-80.288862101733685">
        <ele>3.98</ele>
        <time>2013-09-06T19:05:02Z</time>
      </trkpt>
      <trkpt lat="25.137094594538212" lon="-80.288861179724336">
        <ele>3.98</ele>
        <time>2013-09-06T19:05:09Z</time>
      </trkpt>
      <trkpt lat="25.137071292847395" lon="-80.288887163624167">
        <ele>4.46</ele>
        <time>2013-09-06T19:05:15Z</time>
      </trkpt>
      <trkpt lat="25.137060647830367" lon="-80.288904178887606">
        <ele>4.46</ele>
        <time>2013-09-06T19:05:20Z</time>
      </trkpt>
      <trkpt lat="25.137058552354574" lon="-80.288917422294617">
        <ele>4.46</ele>
        <time>2013-09-06T19:05:26Z</time>
      </trkpt>
      <trkpt lat="25.137057630345225" lon="-80.288937371224165">
        <ele>3.98</ele>
        <time>2013-09-06T19:05:35Z</time>
      </trkpt>
      <trkpt lat="25.137054696679115" lon="-80.288941729813814">
        <ele>3.98</ele>
        <time>2013-09-06T19:05:42Z</time>
      </trkpt>
      <trkpt lat="25.137042878195643" lon="-80.288924043998122">
        <ele>4.46</ele>
        <time>2013-09-06T19:05:47Z</time>
      </trkpt>
      <trkpt lat="25.137035502120852" lon="-80.288930162787437">
        <ele>5.42</ele>
        <time>2013-09-06T19:05:52Z</time>
      </trkpt>
      <trkpt lat="25.137042962014675" lon="-80.288943070918322">
        <ele>5.42</ele>
        <time>2013-09-06T19:06:00Z</time>
      </trkpt>
      <trkpt lat="25.137046314775944" lon="-80.288954973220825">
        <ele>4.94</ele>
        <time>2013-09-06T19:06:07Z</time>
      </trkpt>
      <trkpt lat="25.13705444522202" lon="-80.288962600752711">
        <ele>4.94</ele>
        <time>2013-09-06T19:06:13Z</time>
      </trkpt>
      <trkpt lat="25.137056289240718" lon="-80.288961343467236">
        <ele>4.94</ele>
        <time>2013-09-06T19:06:20Z</time>
      </trkpt>
      <trkpt lat="25.137057127431035" lon="-80.288975425064564">
        <ele>4.94</ele>
        <time>2013-09-06T19:06:27Z</time>
      </trkpt>
      <trkpt lat="25.137059390544891" lon="-80.28901238925755">
        <ele>4.94</ele>
        <time>2013-09-06T19:06:32Z</time>
      </trkpt>
      <trkpt lat="25.137086380273104" lon="-80.289065111428499">
        <ele>4.94</ele>
        <time>2013-09-06T19:06:38Z</time>
      </trkpt>
      <trkpt lat="25.137105071917176" lon="-80.289149768650532">
        <ele>4.46</ele>
        <time>2013-09-06T19:06:52Z</time>
      </trkpt>
      <trkpt lat="25.137120494619012" lon="-80.289211878553033">
        <ele>3.98</ele>
        <time>2013-09-06T19:07:05Z</time>
      </trkpt>
      <trkpt lat="25.13716240413487" lon="-80.289308270439506">
        <ele>3.98</ele>
        <time>2013-09-06T19:07:17Z</time>
      </trkpt>
      <trkpt lat="25.137214958667755" lon="-80.289332158863544">
        <ele>3.98</ele>
        <time>2013-09-06T19:07:27Z</time>
      </trkpt>
      <trkpt lat="25.137282432988286" lon="-80.289368033409119">
        <ele>4.46</ele>
        <time>2013-09-06T19:07:39Z</time>
      </trkpt>
      <trkpt lat="25.137344123795629" lon="-80.289457719773054">
        <ele>4.46</ele>
        <time>2013-09-06T19:07:53Z</time>
      </trkpt>
      <trkpt lat="25.137384356930852" lon="-80.289506670087576">
        <ele>4.94</ele>
        <time>2013-09-06T19:08:02Z</time>
      </trkpt>
      <trkpt lat="25.137415118515491" lon="-80.289555620402098">
        <ele>4.46</ele>
        <time>2013-09-06T19:08:10Z</time>
      </trkpt>
      <trkpt lat="25.137422326952219" lon="-80.289600463584065">
        <ele>3.98</ele>
        <time>2013-09-06T19:08:17Z</time>
      </trkpt>
      <trkpt lat="25.137430373579264" lon="-80.289642037823796">
        <ele>3.98</ele>
        <time>2013-09-06T19:08:24Z</time>
      </trkpt>
      <trkpt lat="25.137427942827344" lon="-80.289680929854512">
        <ele>3.5</ele>
        <time>2013-09-06T19:08:30Z</time>
      </trkpt>
      <trkpt lat="25.137432888150215" lon="-80.289736334234476">
        <ele>3.02</ele>
        <time>2013-09-06T19:08:38Z</time>
      </trkpt>
      <trkpt lat="25.137431379407644" lon="-80.289747901260853">
        <ele>3.02</ele>
        <time>2013-09-06T19:08:40Z</time>
      </trkpt>
      <trkpt lat="25.137394499033689" lon="-80.28978243470192">
        <ele>3.02</ele>
        <time>2013-09-06T19:08:47Z</time>
      </trkpt>
      <trkpt lat="25.137359881773591" lon="-80.289777321740985">
        <ele>3.02</ele>
        <time>2013-09-06T19:08:53Z</time>
      </trkpt>
      <trkpt lat="25.137320822104812" lon="-80.28976391069591">
        <ele>2.54</ele>
        <time>2013-09-06T19:09:00Z</time>
      </trkpt>
      <trkpt lat="25.137295173481107" lon="-80.289734657853842">
        <ele>3.02</ele>
        <time>2013-09-06T19:09:07Z</time>
      </trkpt>
      <trkpt lat="25.137267094105482" lon="-80.289701465517282">
        <ele>3.98</ele>
        <time>2013-09-06T19:09:15Z</time>
      </trkpt>
      <trkpt lat="25.137259298935533" lon="-80.289656538516283">
        <ele>4.46</ele>
        <time>2013-09-06T19:09:23Z</time>
      </trkpt>
      <trkpt lat="25.13726701028645" lon="-80.28961043804884">
        <ele>4.46</ele>
        <time>2013-09-06T19:09:30Z</time>
      </trkpt>
      <trkpt lat="25.13726407662034" lon="-80.289580347016454">
        <ele>3.5</ele>
        <time>2013-09-06T19:09:37Z</time>
      </trkpt>
      <trkpt lat="25.137275224551558" lon="-80.28957037255168">
        <ele>4.46</ele>
        <time>2013-09-06T19:09:43Z</time>
      </trkpt>
      <trkpt lat="25.137289306148887" lon="-80.289569534361362">
        <ele>4.94</ele>
        <time>2013-09-06T19:09:51Z</time>
      </trkpt>
      <trkpt lat="25.137293078005314" lon="-80.28957037255168">
        <ele>4.46</ele>
        <time>2013-09-06T19:09:58Z</time>
      </trkpt>
      <trkpt lat="25.137292575091124" lon="-80.289588309824467">
        <ele>5.42</ele>
        <time>2013-09-06T19:10:06Z</time>
      </trkpt>
      <trkpt lat="25.137293078005314" lon="-80.289594512432814">
        <ele>5.91</ele>
        <time>2013-09-06T19:10:13Z</time>
      </trkpt>
      <trkpt lat="25.137289641425014" lon="-80.289592333137989">
        <ele>5.91</ele>
        <time>2013-09-06T19:10:21Z</time>
      </trkpt>
      <trkpt lat="25.137267932295799" lon="-80.289577161893249">
        <ele>5.42</ele>
        <time>2013-09-06T19:10:27Z</time>
      </trkpt>
      <trkpt lat="25.137248989194632" lon="-80.289555033668876">
        <ele>4.46</ele>
        <time>2013-09-06T19:10:33Z</time>
      </trkpt>
      <trkpt lat="25.137212444096804" lon="-80.289540616795421">
        <ele>4.46</ele>
        <time>2013-09-06T19:10:41Z</time>
      </trkpt>
      <trkpt lat="25.137198530137539" lon="-80.289516225457191">
        <ele>4.94</ele>
        <time>2013-09-06T19:10:47Z</time>
      </trkpt>
      <trkpt lat="25.137184951454401" lon="-80.289492504671216">
        <ele>4.46</ele>
        <time>2013-09-06T19:10:55Z</time>
      </trkpt>
      <trkpt lat="25.137176988646388" lon="-80.289501808583736">
        <ele>4.94</ele>
        <time>2013-09-06T19:11:02Z</time>
      </trkpt>
      <trkpt lat="25.137179167941213" lon="-80.28954204171896">
        <ele>5.42</ele>
        <time>2013-09-06T19:11:08Z</time>
      </trkpt>
      <trkpt lat="25.13719123788178" lon="-80.289571629837155">
        <ele>4.94</ele>
        <time>2013-09-06T19:11:13Z</time>
      </trkpt>
      <trkpt lat="25.137195261195302" lon="-80.289590237662196">
        <ele>4.94</ele>
        <time>2013-09-06T19:11:21Z</time>
      </trkpt>
      <trkpt lat="25.13720640912652" lon="-80.289627788588405">
        <ele>4.94</ele>
        <time>2013-09-06T19:11:28Z</time>
      </trkpt>
      <trkpt lat="25.137226358056068" lon="-80.289644468575716">
        <ele>4.94</ele>
        <time>2013-09-06T19:11:32Z</time>
      </trkpt>
      <trkpt lat="25.137269189581275" lon="-80.289681684225798">
        <ele>5.42</ele>
        <time>2013-09-06T19:11:40Z</time>
      </trkpt>
      <trkpt lat="25.137291150167584" lon="-80.289718648418784">
        <ele>5.42</ele>
        <time>2013-09-06T19:11:48Z</time>
      </trkpt>
      <trkpt lat="25.137316882610321" lon="-80.289754020050168">
        <ele>5.42</ele>
        <time>2013-09-06T19:11:55Z</time>
      </trkpt>
      <trkpt lat="25.137307997792959" lon="-80.289787631481886">
        <ele>4.94</ele>
        <time>2013-09-06T19:12:02Z</time>
      </trkpt>
      <trkpt lat="25.137277068570256" lon="-80.289769526571035">
        <ele>4.94</ele>
        <time>2013-09-06T19:12:08Z</time>
      </trkpt>
      <trkpt lat="25.137240774929523" lon="-80.289734909310937">
        <ele>4.46</ele>
        <time>2013-09-06T19:12:16Z</time>
      </trkpt>
      <trkpt lat="25.137219233438373" lon="-80.289707584306598">
        <ele>4.46</ele>
        <time>2013-09-06T19:12:23Z</time>
      </trkpt>
      <trkpt lat="25.137197356671095" lon="-80.289687635377049">
        <ele>4.94</ele>
        <time>2013-09-06T19:12:29Z</time>
      </trkpt>
      <trkpt lat="25.137175898998976" lon="-80.28966567479074">
        <ele>4.94</ele>
        <time>2013-09-06T19:12:35Z</time>
      </trkpt>
      <trkpt lat="25.13714580796659" lon="-80.289645055308938">
        <ele>4.46</ele>
        <time>2013-09-06T19:12:42Z</time>
      </trkpt>
      <trkpt lat="25.137134743854403" lon="-80.289634158834815">
        <ele>4.94</ele>
        <time>2013-09-06T19:12:48Z</time>
      </trkpt>
      <trkpt lat="25.13711353763938" lon="-80.289620496332645">
        <ele>4.94</ele>
        <time>2013-09-06T19:12:54Z</time>
      </trkpt>
      <trkpt lat="25.137090655043721" lon="-80.289586549624801">
        <ele>5.42</ele>
        <time>2013-09-06T19:13:01Z</time>
      </trkpt>
      <trkpt lat="25.137080429121852" lon="-80.289559476077557">
        <ele>5.91</ele>
        <time>2013-09-06T19:13:07Z</time>
      </trkpt>
      <trkpt lat="25.137048913165927" lon="-80.289535671472549">
        <ele>6.39</ele>
        <time>2013-09-06T19:13:13Z</time>
      </trkpt>
      <trkpt lat="25.137033490464091" lon="-80.289518404752016">
        <ele>5.91</ele>
        <time>2013-09-06T19:13:18Z</time>
      </trkpt>
      <trkpt lat="25.136998873203993" lon="-80.28949954546988">
        <ele>5.42</ele>
        <time>2013-09-06T19:13:25Z</time>
      </trkpt>
      <trkpt lat="25.136978253722191" lon="-80.289466604590416">
        <ele>4.94</ele>
        <time>2013-09-06T19:13:31Z</time>
      </trkpt>
      <trkpt lat="25.136957047507167" lon="-80.289439028128982">
        <ele>4.94</ele>
        <time>2013-09-06T19:13:37Z</time>
      </trkpt>
      <trkpt lat="25.136941373348236" lon="-80.289409859105945">
        <ele>4.94</ele>
        <time>2013-09-06T19:13:43Z</time>
      </trkpt>
      <trkpt lat="25.136924022808671" lon="-80.289356214925647">
        <ele>4.94</ele>
        <time>2013-09-06T19:13:51Z</time>
      </trkpt>
      <trkpt lat="25.136920670047402" lon="-80.289354035630822">
        <ele>4.94</ele>
        <time>2013-09-06T19:13:53Z</time>
      </trkpt>
      <trkpt lat="25.136902313679457" lon="-80.289305588230491">
        <ele>4.94</ele>
        <time>2013-09-06T19:14:00Z</time>
      </trkpt>
      <trkpt lat="25.136890327557921" lon="-80.28928354382515">
        <ele>3.98</ele>
        <time>2013-09-06T19:14:06Z</time>
      </trkpt>
      <trkpt lat="25.136877251788974" lon="-80.289240879938006">
        <ele>3.98</ele>
        <time>2013-09-06T19:14:13Z</time>
      </trkpt>
      <trkpt lat="25.136861829087138" lon="-80.289200395345688">
        <ele>3.98</ele>
        <time>2013-09-06T19:14:20Z</time>
      </trkpt>
      <trkpt lat="25.136847579851747" lon="-80.289174495264888">
        <ele>4.46</ele>
        <time>2013-09-06T19:14:26Z</time>
      </trkpt>
      <trkpt lat="25.136830564588308" lon="-80.289140632376075">
        <ele>3.98</ele>
        <time>2013-09-06T19:14:32Z</time>
      </trkpt>
      <trkpt lat="25.136817153543234" lon="-80.289096711203456">
        <ele>4.46</ele>
        <time>2013-09-06T19:14:40Z</time>
      </trkpt>
      <trkpt lat="25.136814806610346" lon="-80.289090005680919">
        <ele>4.46</ele>
        <time>2013-09-06T19:14:41Z</time>
      </trkpt>
      <trkpt lat="25.136797036975622" lon="-80.289030158892274">
        <ele>3.98</ele>
        <time>2013-09-06T19:14:51Z</time>
      </trkpt>
      <trkpt lat="25.136777171865106" lon="-80.289056980982423">
        <ele>3.98</ele>
        <time>2013-09-06T19:15:00Z</time>
      </trkpt>
      <trkpt lat="25.136716989800334" lon="-80.289075002074242">
        <ele>3.5</ele>
        <time>2013-09-06T19:15:10Z</time>
      </trkpt>
      <trkpt lat="25.136667368933558" lon="-80.289102159440517">
        <ele>3.5</ele>
        <time>2013-09-06T19:15:21Z</time>
      </trkpt>
      <trkpt lat="25.136640295386314" lon="-80.28912965208292">
        <ele>3.5</ele>
        <time>2013-09-06T19:15:30Z</time>
      </trkpt>
      <trkpt lat="25.136615568771958" lon="-80.289162760600448">
        <ele>3.98</ele>
        <time>2013-09-06T19:15:40Z</time>
      </trkpt>
      <trkpt lat="25.136617077514529" lon="-80.289177596569061">
        <ele>3.98</ele>
        <time>2013-09-06T19:15:42Z</time>
      </trkpt>
      <trkpt lat="25.136656137183309" lon="-80.289240628480911">
        <ele>3.98</ele>
        <time>2013-09-06T19:15:50Z</time>
      </trkpt>
      <trkpt lat="25.13668111525476" lon="-80.289283627644181">
        <ele>4.46</ele>
        <time>2013-09-06T19:15:57Z</time>
      </trkpt>
      <trkpt lat="25.136713972315192" lon="-80.289312209933996">
        <ele>4.94</ele>
        <time>2013-09-06T19:16:05Z</time>
      </trkpt>
      <trkpt lat="25.136754205450416" lon="-80.289331153035164">
        <ele>5.42</ele>
        <time>2013-09-06T19:16:12Z</time>
      </trkpt>
      <trkpt lat="25.136822601780295" lon="-80.289333751425147">
        <ele>3.98</ele>
        <time>2013-09-06T19:16:21Z</time>
      </trkpt>
      <trkpt lat="25.136885549873114" lon="-80.289378594607115">
        <ele>2.06</ele>
        <time>2013-09-06T19:16:31Z</time>
      </trkpt>
      <trkpt lat="25.13689368031919" lon="-80.289387395605445">
        <ele>1.58</ele>
        <time>2013-09-06T19:16:32Z</time>
      </trkpt>
      <trkpt lat="25.136918071657419" lon="-80.28943601064384">
        <ele>-0.34</ele>
        <time>2013-09-06T19:16:43Z</time>
      </trkpt>
      <trkpt lat="25.136937014758587" lon="-80.289470627903938">
        <ele>1.58</ele>
        <time>2013-09-06T19:16:49Z</time>
      </trkpt>
      <trkpt lat="25.136945564299822" lon="-80.289486218243837">
        <ele>2.06</ele>
        <time>2013-09-06T19:16:52Z</time>
      </trkpt>
      <trkpt lat="25.13697381131351" lon="-80.289513375610113">
        <ele>3.02</ele>
        <time>2013-09-06T19:16:59Z</time>
      </trkpt>
      <trkpt lat="25.137012368068099" lon="-80.289541874080896">
        <ele>3.98</ele>
        <time>2013-09-06T19:17:06Z</time>
      </trkpt>
      <trkpt lat="25.137053187936544" lon="-80.289575317874551">
        <ele>3.5</ele>
        <time>2013-09-06T19:17:14Z</time>
      </trkpt>
      <trkpt lat="25.137074813246727" lon="-80.289608426392078">
        <ele>3.98</ele>
        <time>2013-09-06T19:17:20Z</time>
      </trkpt>
      <trkpt lat="25.137086128816009" lon="-80.289646061137319">
        <ele>3.98</ele>
        <time>2013-09-06T19:17:26Z</time>
      </trkpt>
      <trkpt lat="25.137099204584956" lon="-80.289673218503594">
        <ele>3.98</ele>
        <time>2013-09-06T19:17:32Z</time>
      </trkpt>
      <trkpt lat="25.137118566781282" lon="-80.289709512144327">
        <ele>4.46</ele>
        <time>2013-09-06T19:17:38Z</time>
      </trkpt>
      <trkpt lat="25.137152262032032" lon="-80.289766592904925">
        <ele>4.46</ele>
        <time>2013-09-06T19:17:48Z</time>
      </trkpt>
      <trkpt lat="25.137172881513834" lon="-80.289795426651835">
        <ele>4.46</ele>
        <time>2013-09-06T19:17:53Z</time>
      </trkpt>
      <trkpt lat="25.137193333357573" lon="-80.289833648130298">
        <ele>4.46</ele>
        <time>2013-09-06T19:17:59Z</time>
      </trkpt>
      <trkpt lat="25.137221999466419" lon="-80.289863655343652">
        <ele>4.94</ele>
        <time>2013-09-06T19:18:06Z</time>
      </trkpt>
      <trkpt lat="25.137268770486116" lon="-80.289898188784719">
        <ele>4.94</ele>
        <time>2013-09-06T19:18:15Z</time>
      </trkpt>
      <trkpt lat="25.137301543727517" lon="-80.289922663941979">
        <ele>4.94</ele>
        <time>2013-09-06T19:18:21Z</time>
      </trkpt>
      <trkpt lat="25.137309590354562" lon="-80.289945462718606">
        <ele>4.94</ele>
        <time>2013-09-06T19:18:27Z</time>
      </trkpt>
      <trkpt lat="25.137283019721508" lon="-80.289975805208087">
        <ele>4.94</ele>
        <time>2013-09-06T19:18:34Z</time>
      </trkpt>
      <trkpt lat="25.137244714424014" lon="-80.289987707510591">
        <ele>4.94</ele>
        <time>2013-09-06T19:18:41Z</time>
      </trkpt>
      <trkpt lat="25.137223172932863" lon="-80.289980666711926">
        <ele>4.94</ele>
        <time>2013-09-06T19:18:47Z</time>
      </trkpt>
      <trkpt lat="25.137193249538541" lon="-80.289968093857169">
        <ele>4.46</ele>
        <time>2013-09-06T19:18:54Z</time>
      </trkpt>
      <trkpt lat="25.137166595086455" lon="-80.289945127442479">
        <ele>4.46</ele>
        <time>2013-09-06T19:19:01Z</time>
      </trkpt>
      <trkpt lat="25.137144634500146" lon="-80.289922580122948">
        <ele>3.98</ele>
        <time>2013-09-06T19:19:08Z</time>
      </trkpt>
      <trkpt lat="25.137108424678445" lon="-80.28991243802011">
        <ele>3.98</ele>
        <time>2013-09-06T19:19:15Z</time>
      </trkpt>
      <trkpt lat="25.13708914630115" lon="-80.289916628971696">
        <ele>4.46</ele>
        <time>2013-09-06T19:19:21Z</time>
      </trkpt>
      <trkpt lat="25.137070287019014" lon="-80.289914533495903">
        <ele>4.46</ele>
        <time>2013-09-06T19:19:27Z</time>
      </trkpt>
      <trkpt lat="25.13705930672586" lon="-80.289900032803416">
        <ele>4.46</ele>
        <time>2013-09-06T19:19:34Z</time>
      </trkpt>
      <trkpt lat="25.137055534869432" lon="-80.289903301745653">
        <ele>4.46</ele>
        <time>2013-09-06T19:19:40Z</time>
      </trkpt>
      <trkpt lat="25.13705100864172" lon="-80.289905900135636">
        <ele>4.46</ele>
        <time>2013-09-06T19:19:47Z</time>
      </trkpt>
      <trkpt lat="25.137056456878781" lon="-80.289907492697239">
        <ele>4.94</ele>
        <time>2013-09-06T19:19:53Z</time>
      </trkpt>
      <trkpt lat="25.137062491849065" lon="-80.289910258725286">
        <ele>5.42</ele>
        <time>2013-09-06T19:19:59Z</time>
      </trkpt>
      <trkpt lat="25.137065760791302" lon="-80.289907911792397">
        <ele>4.94</ele>
        <time>2013-09-06T19:20:04Z</time>
      </trkpt>
      <trkpt lat="25.137065509334207" lon="-80.289908666163683">
        <ele>4.94</ele>
        <time>2013-09-06T19:20:10Z</time>
      </trkpt>
      <trkpt lat="25.137065006420016" lon="-80.28991729952395">
        <ele>4.94</ele>
        <time>2013-09-06T19:20:17Z</time>
      </trkpt>
      <trkpt lat="25.137044806033373" lon="-80.289915958419442">
        <ele>4.94</ele>
        <time>2013-09-06T19:20:22Z</time>
      </trkpt>
      <trkpt lat="25.137012619525194" lon="-80.28992316685617">
        <ele>5.42</ele>
        <time>2013-09-06T19:20:28Z</time>
      </trkpt>
      <trkpt lat="25.136980684474111" lon="-80.289929788559675">
        <ele>5.42</ele>
        <time>2013-09-06T19:20:34Z</time>
      </trkpt>
      <trkpt lat="25.136922094970942" lon="-80.289943534880877">
        <ele>5.42</ele>
        <time>2013-09-06T19:20:43Z</time>
      </trkpt>
      <trkpt lat="25.136897703632712" lon="-80.289948312565684">
        <ele>5.42</ele>
        <time>2013-09-06T19:20:47Z</time>
      </trkpt>
      <trkpt lat="25.136857889592648" lon="-80.289948564022779">
        <ele>5.91</ele>
        <time>2013-09-06T19:20:54Z</time>
      </trkpt>
      <trkpt lat="25.136846741661429" lon="-80.289948564022779">
        <ele>5.91</ele>
        <time>2013-09-06T19:20:56Z</time>
      </trkpt>
      <trkpt lat="25.136808268725872" lon="-80.289951078593731">
        <ele>6.39</ele>
        <time>2013-09-06T19:21:02Z</time>
      </trkpt>
      <trkpt lat="25.136783290654421" lon="-80.289933895692229">
        <ele>5.91</ele>
        <time>2013-09-06T19:21:09Z</time>
      </trkpt>
      <trkpt lat="25.136785889044404" lon="-80.289940852671862">
        <ele>5.42</ele>
        <time>2013-09-06T19:21:16Z</time>
      </trkpt>
      <trkpt lat="25.136778512969613" lon="-80.289942445233464">
        <ele>5.42</ele>
        <time>2013-09-06T19:21:22Z</time>
      </trkpt>
      <trkpt lat="25.13675244525075" lon="-80.289921658113599">
        <ele>5.42</ele>
        <time>2013-09-06T19:21:29Z</time>
      </trkpt>
      <trkpt lat="25.13673635199666" lon="-80.289904978126287">
        <ele>4.94</ele>
        <time>2013-09-06T19:21:35Z</time>
      </trkpt>
      <trkpt lat="25.136734256520867" lon="-80.289897182956338">
        <ele>5.42</ele>
        <time>2013-09-06T19:21:40Z</time>
      </trkpt>
      <trkpt lat="25.13673048466444" lon="-80.289885615929961">
        <ele>5.91</ele>
        <time>2013-09-06T19:21:47Z</time>
      </trkpt>
      <trkpt lat="25.136719001457095" lon="-80.28987480327487">
        <ele>5.91</ele>
        <time>2013-09-06T19:21:54Z</time>
      </trkpt>
      <trkpt lat="25.136717157438397" lon="-80.289856195449829">
        <ele>5.91</ele>
        <time>2013-09-06T19:22:01Z</time>
      </trkpt>
      <trkpt lat="25.136713804677129" lon="-80.289837503805757">
        <ele>5.42</ele>
        <time>2013-09-06T19:22:08Z</time>
      </trkpt>
      <trkpt lat="25.136704333126545" lon="-80.289841610938311">
        <ele>4.94</ele>
        <time>2013-09-06T19:22:16Z</time>
      </trkpt>
      <trkpt lat="25.136700309813023" lon="-80.289817387238145">
        <ele>4.46</ele>
        <time>2013-09-06T19:22:23Z</time>
      </trkpt>
      <trkpt lat="25.136699136346579" lon="-80.289823422208428">
        <ele>4.94</ele>
        <time>2013-09-06T19:22:29Z</time>
      </trkpt>
      <trkpt lat="25.136706763878465" lon="-80.289832977578044">
        <ele>5.42</ele>
        <time>2013-09-06T19:22:36Z</time>
      </trkpt>
      <trkpt lat="25.136708775535226" lon="-80.289841527119279">
        <ele>5.42</ele>
        <time>2013-09-06T19:22:43Z</time>
      </trkpt>
      <trkpt lat="25.136717827990651" lon="-80.289849070832133">
        <ele>5.42</ele>
        <time>2013-09-06T19:22:50Z</time>
      </trkpt>
      <trkpt lat="25.136717325076461" lon="-80.28984990902245">
        <ele>5.91</ele>
        <time>2013-09-06T19:22:59Z</time>
      </trkpt>
      <trkpt lat="25.136711290106177" lon="-80.289873210713267">
        <ele>5.42</ele>
        <time>2013-09-06T19:23:06Z</time>
      </trkpt>
      <trkpt lat="25.136714894324541" lon="-80.289882095530629">
        <ele>5.42</ele>
        <time>2013-09-06T19:23:14Z</time>
      </trkpt>
      <trkpt lat="25.136713301762938" lon="-80.289881424978375">
        <ele>5.91</ele>
        <time>2013-09-06T19:23:20Z</time>
      </trkpt>
      <trkpt lat="25.136717995628715" lon="-80.289885029196739">
        <ele>4.94</ele>
        <time>2013-09-06T19:23:26Z</time>
      </trkpt>
      <trkpt lat="25.136718330904841" lon="-80.289891650900245">
        <ele>4.46</ele>
        <time>2013-09-06T19:23:32Z</time>
      </trkpt>
      <trkpt lat="25.136721851304173" lon="-80.289900032803416">
        <ele>4.94</ele>
        <time>2013-09-06T19:23:37Z</time>
      </trkpt>
      <trkpt lat="25.136724784970284" lon="-80.289901625365019">
        <ele>5.42</ele>
        <time>2013-09-06T19:23:44Z</time>
      </trkpt>
      <trkpt lat="25.136726964265108" lon="-80.289902798831463">
        <ele>5.42</ele>
        <time>2013-09-06T19:23:49Z</time>
      </trkpt>
      <trkpt lat="25.13673098757863" lon="-80.289903972297907">
        <ele>4.94</ele>
        <time>2013-09-06T19:23:56Z</time>
      </trkpt>
      <trkpt lat="25.13673341833055" lon="-80.289913527667522">
        <ele>4.46</ele>
        <time>2013-09-06T19:24:02Z</time>
      </trkpt>
      <trkpt lat="25.13673341833055" lon="-80.28991486877203">
        <ele>4.94</ele>
        <time>2013-09-06T19:24:08Z</time>
      </trkpt>
      <trkpt lat="25.136736184358597" lon="-80.289915204048157">
        <ele>4.94</ele>
        <time>2013-09-06T19:24:15Z</time>
      </trkpt>
      <trkpt lat="25.136736016720533" lon="-80.28991780243814">
        <ele>4.94</ele>
        <time>2013-09-06T19:24:20Z</time>
      </trkpt>
      <trkpt lat="25.136738950386643" lon="-80.289925932884216">
        <ele>4.94</ele>
        <time>2013-09-06T19:24:27Z</time>
      </trkpt>
      <trkpt lat="25.136742470785975" lon="-80.289932554587722">
        <ele>4.94</ele>
        <time>2013-09-06T19:24:34Z</time>
      </trkpt>
      <trkpt lat="25.136722689494491" lon="-80.289925178512931">
        <ele>4.46</ele>
        <time>2013-09-06T19:24:39Z</time>
      </trkpt>
      <trkpt lat="25.136676086112857" lon="-80.289920819923282">
        <ele>3.98</ele>
        <time>2013-09-06T19:24:46Z</time>
      </trkpt>
      <trkpt lat="25.136645156890154" lon="-80.289931884035468">
        <ele>4.46</ele>
        <time>2013-09-06T19:24:51Z</time>
      </trkpt>
      <trkpt lat="25.136607857421041" lon="-80.289938757196069">
        <ele>4.46</ele>
        <time>2013-09-06T19:24:57Z</time>
      </trkpt>
      <trkpt lat="25.136568881571293" lon="-80.289920652285218">
        <ele>4.94</ele>
        <time>2013-09-06T19:25:06Z</time>
      </trkpt>
      <trkpt lat="25.136565193533897" lon="-80.289886454120278">
        <ele>4.94</ele>
        <time>2013-09-06T19:25:15Z</time>
      </trkpt>
      <trkpt lat="25.136557733640075" lon="-80.289894668385386">
        <ele>5.91</ele>
        <time>2013-09-06T19:25:22Z</time>
      </trkpt>
      <trkpt lat="25.136561254039407" lon="-80.289913695305586">
        <ele>5.91</ele>
        <time>2013-09-06T19:25:29Z</time>
      </trkpt>
      <trkpt lat="25.136548429727554" lon="-80.289921993389726">
        <ele>5.91</ele>
        <time>2013-09-06T19:25:35Z</time>
      </trkpt>
      <trkpt lat="25.136541556566954" lon="-80.289930878207088">
        <ele>6.39</ele>
        <time>2013-09-06T19:25:40Z</time>
      </trkpt>
      <trkpt lat="25.136508028954268" lon="-80.289942529052496">
        <ele>6.39</ele>
        <time>2013-09-06T19:25:46Z</time>
      </trkpt>
      <trkpt lat="25.136480452492833" lon="-80.289961472153664">
        <ele>6.39</ele>
        <time>2013-09-06T19:25:52Z</time>
      </trkpt>
      <trkpt lat="25.136449607089162" lon="-80.289982007816434">
        <ele>5.91</ele>
        <time>2013-09-06T19:25:58Z</time>
      </trkpt>
      <trkpt lat="25.136419683694839" lon="-80.29000086709857">
        <ele>5.42</ele>
        <time>2013-09-06T19:26:04Z</time>
      </trkpt>
      <trkpt lat="25.136375846341252" lon="-80.289996089413762">
        <ele>4.94</ele>
        <time>2013-09-06T19:26:11Z</time>
      </trkpt>
      <trkpt lat="25.13633469119668" lon="-80.290010254830122">
        <ele>4.94</ele>
        <time>2013-09-06T19:26:18Z</time>
      </trkpt>
      <trkpt lat="25.136291356757283" lon="-80.290024587884545">
        <ele>4.94</ele>
        <time>2013-09-06T19:26:28Z</time>
      </trkpt>
      <trkpt lat="25.136246094480157" lon="-80.290041686967015">
        <ele>3.98</ele>
        <time>2013-09-06T19:26:38Z</time>
      </trkpt>
      <trkpt lat="25.136190354824066" lon="-80.29008443467319">
        <ele>3.5</ele>
        <time>2013-09-06T19:26:47Z</time>
      </trkpt>
      <trkpt lat="25.136165963485837" lon="-80.290120393037796">
        <ele>3.02</ele>
        <time>2013-09-06T19:26:56Z</time>
      </trkpt>
      <trkpt lat="25.136166801676154" lon="-80.290128774940968">
        <ele>3.98</ele>
        <time>2013-09-06T19:27:04Z</time>
      </trkpt>
      <trkpt lat="25.136155150830746" lon="-80.290128439664841">
        <ele>5.42</ele>
        <time>2013-09-06T19:27:13Z</time>
      </trkpt>
      <trkpt lat="25.136154564097524" lon="-80.290125589817762">
        <ele>5.42</ele>
        <time>2013-09-06T19:27:14Z</time>
      </trkpt>
      <trkpt lat="25.136156156659126" lon="-80.290102455765009">
        <ele>4.46</ele>
        <time>2013-09-06T19:27:20Z</time>
      </trkpt>
      <trkpt lat="25.136155402287841" lon="-80.290095834061503">
        <ele>5.91</ele>
        <time>2013-09-06T19:27:26Z</time>
      </trkpt>
      <trkpt lat="25.136152217164636" lon="-80.290092984214425">
        <ele>5.91</ele>
        <time>2013-09-06T19:27:30Z</time>
      </trkpt>
    </trkseg>
  </trk>

  <trk>
    <name>20130906-Thing1A</name>
    <extensions>
      <gpxx:TrackExtension>
        <gpxx:DisplayColor>DarkGray</gpxx:DisplayColor>
      </gpxx:TrackExtension>
    </extensions>
    <trkseg>
      <trkpt lat="25.139648225158453" lon="-80.294349147006869">
        <ele>-9.48</ele>
        <time>2013-09-06T17:02:36Z</time>
      </trkpt>
      <trkpt lat="25.139732882380486" lon="-80.294435229152441">
        <ele>4.94</ele>
        <time>2013-09-06T17:02:45Z</time>
      </trkpt>
      <trkpt lat="25.139716872945428" lon="-80.294345794245601">
        <ele>2.54</ele>
        <time>2013-09-06T17:02:53Z</time>
      </trkpt>
      <trkpt lat="25.139703126624227" lon="-80.294340597465634">
        <ele>-0.82</ele>
        <time>2013-09-06T17:02:59Z</time>
      </trkpt>
      <trkpt lat="25.139678232371807" lon="-80.29433841817081">
        <ele>-3.71</ele>
        <time>2013-09-06T17:03:05Z</time>
      </trkpt>
      <trkpt lat="25.139675298705697" lon="-80.294325677677989">
        <ele>-4.19</ele>
        <time>2013-09-06T17:03:11Z</time>
      </trkpt>
      <trkpt lat="25.139679573476315" lon="-80.294311596080661">
        <ele>-4.19</ele>
        <time>2013-09-06T17:03:17Z</time>
      </trkpt>
      <trkpt lat="25.139678567647934" lon="-80.294309919700027">
        <ele>-5.15</ele>
        <time>2013-09-06T17:03:24Z</time>
      </trkpt>
      <trkpt lat="25.139676053076982" lon="-80.294317379593849">
        <ele>-5.63</ele>
        <time>2013-09-06T17:03:32Z</time>
      </trkpt>
      <trkpt lat="25.139677645638585" lon="-80.294319558888674">
        <ele>-4.67</ele>
        <time>2013-09-06T17:03:41Z</time>
      </trkpt>
      <trkpt lat="25.139674795791507" lon="-80.294321402907372">
        <ele>-4.19</ele>
        <time>2013-09-06T17:03:49Z</time>
      </trkpt>
      <trkpt lat="25.139691308140755" lon="-80.294254263862967">
        <ele>-3.23</ele>
        <time>2013-09-06T17:03:59Z</time>
      </trkpt>
      <trkpt lat="25.139716537669301" lon="-80.294206822291017">
        <ele>-3.23</ele>
        <time>2013-09-06T17:04:08Z</time>
      </trkpt>
      <trkpt lat="25.139718716964126" lon="-80.294179329648614">
        <ele>-1.3</ele>
        <time>2013-09-06T17:04:15Z</time>
      </trkpt>
      <trkpt lat="25.139739168807864" lon="-80.294149154797196">
        <ele>-1.79</ele>
        <time>2013-09-06T17:04:25Z</time>
      </trkpt>
      <trkpt lat="25.139748305082321" lon="-80.294145299121737">
        <ele>-3.23</ele>
        <time>2013-09-06T17:04:33Z</time>
      </trkpt>
      <trkpt lat="25.139767415821552" lon="-80.294138174504042">
        <ele>-4.19</ele>
        <time>2013-09-06T17:04:40Z</time>
      </trkpt>
      <trkpt lat="25.139764398336411" lon="-80.29413758777082">
        <ele>-3.71</ele>
        <time>2013-09-06T17:04:48Z</time>
      </trkpt>
      <trkpt lat="25.139763811603189" lon="-80.294141108170152">
        <ele>-3.71</ele>
        <time>2013-09-06T17:04:55Z</time>
      </trkpt>
      <trkpt lat="25.139763141050935" lon="-80.294149657711387">
        <ele>-3.23</ele>
        <time>2013-09-06T17:05:00Z</time>
      </trkpt>
      <trkpt lat="25.139756184071302" lon="-80.294154016301036">
        <ele>-2.75</ele>
        <time>2013-09-06T17:05:07Z</time>
      </trkpt>
      <trkpt lat="25.139745706692338" lon="-80.294166086241603">
        <ele>-2.27</ele>
        <time>2013-09-06T17:05:15Z</time>
      </trkpt>
      <trkpt lat="25.1397355645895" lon="-80.29417329467833">
        <ele>-2.75</ele>
        <time>2013-09-06T17:05:22Z</time>
      </trkpt>
      <trkpt lat="25.139738749712706" lon="-80.294173797592521">
        <ele>-2.75</ele>
        <time>2013-09-06T17:05:25Z</time>
      </trkpt>
      <trkpt lat="25.139771774411201" lon="-80.294139515608549">
        <ele>-3.23</ele>
        <time>2013-09-06T17:05:32Z</time>
      </trkpt>
      <trkpt lat="25.139779401943088" lon="-80.294127948582172">
        <ele>-3.23</ele>
        <time>2013-09-06T17:05:38Z</time>
      </trkpt>
      <trkpt lat="25.139762386679649" lon="-80.294132558628917">
        <ele>-3.23</ele>
        <time>2013-09-06T17:05:45Z</time>
      </trkpt>
      <trkpt lat="25.139756184071302" lon="-80.294142449274659">
        <ele>-2.75</ele>
        <time>2013-09-06T17:05:52Z</time>
      </trkpt>
      <trkpt lat="25.139746880158782" lon="-80.294140102341771">
        <ele>-2.27</ele>
        <time>2013-09-06T17:05:59Z</time>
      </trkpt>
      <trkpt lat="25.139767667278647" lon="-80.294134486466646">
        <ele>-1.79</ele>
        <time>2013-09-06T17:06:07Z</time>
      </trkpt>
      <trkpt lat="25.139770433306694" lon="-80.294128032401204">
        <ele>-1.79</ele>
        <time>2013-09-06T17:06:14Z</time>
      </trkpt>
      <trkpt lat="25.139774791896343" lon="-80.294128451496363">
        <ele>-1.79</ele>
        <time>2013-09-06T17:06:22Z</time>
      </trkpt>
      <trkpt lat="25.139778815209866" lon="-80.294125350192189">
        <ele>-1.79</ele>
        <time>2013-09-06T17:06:28Z</time>
      </trkpt>
      <trkpt lat="25.139783257618546" lon="-80.294126439839602">
        <ele>-2.27</ele>
        <time>2013-09-06T17:06:34Z</time>
      </trkpt>
      <trkpt lat="25.13978292234242" lon="-80.294129205867648">
        <ele>-2.27</ele>
        <time>2013-09-06T17:06:42Z</time>
      </trkpt>
      <trkpt lat="25.139782084152102" lon="-80.29413465410471">
        <ele>-2.27</ele>
        <time>2013-09-06T17:06:48Z</time>
      </trkpt>
      <trkpt lat="25.139776552096009" lon="-80.294136498123407">
        <ele>-1.79</ele>
        <time>2013-09-06T17:06:54Z</time>
      </trkpt>
      <trkpt lat="25.13977412134409" lon="-80.294123254716396">
        <ele>-1.79</ele>
        <time>2013-09-06T17:07:00Z</time>
      </trkpt>
      <trkpt lat="25.139771187677979" lon="-80.29412099160254">
        <ele>-0.82</ele>
        <time>2013-09-06T17:07:08Z</time>
      </trkpt>
      <trkpt lat="25.139764146879315" lon="-80.294117387384176">
        <ele>-0.82</ele>
        <time>2013-09-06T17:07:16Z</time>
      </trkpt>
      <trkpt lat="25.139758195728064" lon="-80.294120572507381">
        <ele>0.62</ele>
        <time>2013-09-06T17:07:23Z</time>
      </trkpt>
      <trkpt lat="25.139766745269299" lon="-80.294117471203208">
        <ele>-0.34</ele>
        <time>2013-09-06T17:07:31Z</time>
      </trkpt>
      <trkpt lat="25.139769092202187" lon="-80.294126104563475">
        <ele>-1.79</ele>
        <time>2013-09-06T17:07:40Z</time>
      </trkpt>
      <trkpt lat="25.139766074717045" lon="-80.294119482859969">
        <ele>-1.79</ele>
        <time>2013-09-06T17:07:47Z</time>
      </trkpt>
      <trkpt lat="25.139767583459616" lon="-80.294121997430921">
        <ele>-1.79</ele>
        <time>2013-09-06T17:07:55Z</time>
      </trkpt>
      <trkpt lat="25.139767332002521" lon="-80.294130211696029">
        <ele>-2.27</ele>
        <time>2013-09-06T17:08:03Z</time>
      </trkpt>
      <trkpt lat="25.139766912907362" lon="-80.29412928968668">
        <ele>-2.27</ele>
        <time>2013-09-06T17:08:09Z</time>
      </trkpt>
      <trkpt lat="25.139769176021218" lon="-80.29412878677249">
        <ele>-2.27</ele>
        <time>2013-09-06T17:08:16Z</time>
      </trkpt>
      <trkpt lat="25.139776049181819" lon="-80.294125266373158">
        <ele>-2.27</ele>
        <time>2013-09-06T17:08:22Z</time>
      </trkpt>
      <trkpt lat="25.13977806083858" lon="-80.294126691296697">
        <ele>-1.79</ele>
        <time>2013-09-06T17:08:28Z</time>
      </trkpt>
      <trkpt lat="25.139788622036576" lon="-80.2941317204386">
        <ele>-1.79</ele>
        <time>2013-09-06T17:08:35Z</time>
      </trkpt>
      <trkpt lat="25.139784598723054" lon="-80.294125769287348">
        <ele>-1.79</ele>
        <time>2013-09-06T17:08:43Z</time>
      </trkpt>
      <trkpt lat="25.139792310073972" lon="-80.294129708781838">
        <ele>-2.27</ele>
        <time>2013-09-06T17:08:51Z</time>
      </trkpt>
      <trkpt lat="25.139794908463955" lon="-80.294128116220236">
        <ele>-2.27</ele>
        <time>2013-09-06T17:08:58Z</time>
      </trkpt>
      <trkpt lat="25.13979708775878" lon="-80.294131804257631">
        <ele>-1.79</ele>
        <time>2013-09-06T17:09:05Z</time>
      </trkpt>
      <trkpt lat="25.139796836301684" lon="-80.294133313000202">
        <ele>-1.79</ele>
        <time>2013-09-06T17:09:12Z</time>
      </trkpt>
      <trkpt lat="25.139792561531067" lon="-80.294140772894025">
        <ele>-1.79</ele>
        <time>2013-09-06T17:09:21Z</time>
      </trkpt>
      <trkpt lat="25.139790298417211" lon="-80.294141359627247">
        <ele>-1.79</ele>
        <time>2013-09-06T17:09:30Z</time>
      </trkpt>
      <trkpt lat="25.139789711683989" lon="-80.294147478416562">
        <ele>-2.27</ele>
        <time>2013-09-06T17:09:36Z</time>
      </trkpt>
      <trkpt lat="25.13981175608933" lon="-80.294144880026579">
        <ele>-2.75</ele>
        <time>2013-09-06T17:09:41Z</time>
      </trkpt>
      <trkpt lat="25.139811085537076" lon="-80.294157788157463">
        <ele>-2.27</ele>
        <time>2013-09-06T17:09:47Z</time>
      </trkpt>
      <trkpt lat="25.139802368357778" lon="-80.294162817299366">
        <ele>-1.79</ele>
        <time>2013-09-06T17:09:55Z</time>
      </trkpt>
      <trkpt lat="25.139807397499681" lon="-80.294156614691019">
        <ele>-1.79</ele>
        <time>2013-09-06T17:10:02Z</time>
      </trkpt>
      <trkpt lat="25.139814103022218" lon="-80.294151585549116">
        <ele>-1.79</ele>
        <time>2013-09-06T17:10:10Z</time>
      </trkpt>
      <trkpt lat="25.139814270660281" lon="-80.294154854491353">
        <ele>-2.27</ele>
        <time>2013-09-06T17:10:17Z</time>
      </trkpt>
      <trkpt lat="25.139813516288996" lon="-80.294171199202538">
        <ele>-2.75</ele>
        <time>2013-09-06T17:10:24Z</time>
      </trkpt>
      <trkpt lat="25.139837991446257" lon="-80.294166086241603">
        <ele>-1.3</ele>
        <time>2013-09-06T17:10:37Z</time>
      </trkpt>
      <trkpt lat="25.139854252338409" lon="-80.294163655489683">
        <ele>-1.3</ele>
        <time>2013-09-06T17:10:42Z</time>
      </trkpt>
      <trkpt lat="25.13986598700285" lon="-80.294163320213556">
        <ele>-1.79</ele>
        <time>2013-09-06T17:10:48Z</time>
      </trkpt>
      <trkpt lat="25.139856096357107" lon="-80.294158793985844">
        <ele>-2.27</ele>
        <time>2013-09-06T17:10:55Z</time>
      </trkpt>
      <trkpt lat="25.139857437461615" lon="-80.294156363233924">
        <ele>-2.27</ele>
        <time>2013-09-06T17:11:01Z</time>
      </trkpt>
      <trkpt lat="25.139853246510029" lon="-80.294126272201538">
        <ele>-2.27</ele>
        <time>2013-09-06T17:11:08Z</time>
      </trkpt>
      <trkpt lat="25.139830363914371" lon="-80.294083608314395">
        <ele>-1.79</ele>
        <time>2013-09-06T17:11:16Z</time>
      </trkpt>
      <trkpt lat="25.139828938990831" lon="-80.294082099571824">
        <ele>-1.79</ele>
        <time>2013-09-06T17:11:17Z</time>
      </trkpt>
      <trkpt lat="25.139794992282987" lon="-80.29404429718852">
        <ele>-1.79</ele>
        <time>2013-09-06T17:11:24Z</time>
      </trkpt>
      <trkpt lat="25.139762051403522" lon="-80.294033987447619">
        <ele>-2.27</ele>
        <time>2013-09-06T17:11:31Z</time>
      </trkpt>
      <trkpt lat="25.139714442193508" lon="-80.294002974405885">
        <ele>-3.71</ele>
        <time>2013-09-06T17:11:42Z</time>
      </trkpt>
      <trkpt lat="25.139684937894344" lon="-80.293962489813566">
        <ele>-4.67</ele>
        <time>2013-09-06T17:11:53Z</time>
      </trkpt>
      <trkpt lat="25.139725506305695" lon="-80.293954610824585">
        <ele>-6.11</ele>
        <time>2013-09-06T17:12:04Z</time>
      </trkpt>
      <trkpt lat="25.139781665056944" lon="-80.293967518955469">
        <ele>-6.11</ele>
        <time>2013-09-06T17:12:13Z</time>
      </trkpt>
      <trkpt lat="25.139799853786826" lon="-80.293982857838273">
        <ele>-5.15</ele>
        <time>2013-09-06T17:12:18Z</time>
      </trkpt>
      <trkpt lat="25.139815108850598" lon="-80.294000376015902">
        <ele>-4.67</ele>
        <time>2013-09-06T17:12:23Z</time>
      </trkpt>
      <trkpt lat="25.139839500188828" lon="-80.294025773182511">
        <ele>-4.19</ele>
        <time>2013-09-06T17:12:29Z</time>
      </trkpt>
      <trkpt lat="25.139867244288325" lon="-80.294057372957468">
        <ele>-3.23</ele>
        <time>2013-09-06T17:12:36Z</time>
      </trkpt>
      <trkpt lat="25.139890713617206" lon="-80.294104227796197">
        <ele>-2.75</ele>
        <time>2013-09-06T17:12:44Z</time>
      </trkpt>
      <trkpt lat="25.13991485349834" lon="-80.294118141755462">
        <ele>-2.75</ele>
        <time>2013-09-06T17:12:49Z</time>
      </trkpt>
      <trkpt lat="25.139947207644582" lon="-80.294111436232924">
        <ele>-2.75</ele>
        <time>2013-09-06T17:12:54Z</time>
      </trkpt>
      <trkpt lat="25.139951482415199" lon="-80.294081931933761">
        <ele>-2.75</ele>
        <time>2013-09-06T17:13:00Z</time>
      </trkpt>
      <trkpt lat="25.139941927045584" lon="-80.294045135378838">
        <ele>-2.75</ele>
        <time>2013-09-06T17:13:07Z</time>
      </trkpt>
      <trkpt lat="25.139919715002179" lon="-80.294004483148456">
        <ele>-2.75</ele>
        <time>2013-09-06T17:13:14Z</time>
      </trkpt>
      <trkpt lat="25.139902867376804" lon="-80.293957209214568">
        <ele>-2.75</ele>
        <time>2013-09-06T17:13:21Z</time>
      </trkpt>
      <trkpt lat="25.139897251501679" lon="-80.293932901695371">
        <ele>-3.23</ele>
        <time>2013-09-06T17:13:27Z</time>
      </trkpt>
      <trkpt lat="25.139895407482982" lon="-80.293927285820246">
        <ele>-2.27</ele>
        <time>2013-09-06T17:13:33Z</time>
      </trkpt>
      <trkpt lat="25.139887193217874" lon="-80.293906833976507">
        <ele>-2.27</ele>
        <time>2013-09-06T17:13:39Z</time>
      </trkpt>
      <trkpt lat="25.13986011967063" lon="-80.293874312192202">
        <ele>-2.27</ele>
        <time>2013-09-06T17:13:46Z</time>
      </trkpt>
      <trkpt lat="25.139851067215204" lon="-80.293813459575176">
        <ele>-2.27</ele>
        <time>2013-09-06T17:13:56Z</time>
      </trkpt>
      <trkpt lat="25.139907980337739" lon="-80.29380239546299">
        <ele>-1.79</ele>
        <time>2013-09-06T17:14:07Z</time>
      </trkpt>
      <trkpt lat="25.139932455495" lon="-80.293841036036611">
        <ele>-2.27</ele>
        <time>2013-09-06T17:14:17Z</time>
      </trkpt>
      <trkpt lat="25.139977047219872" lon="-80.293906582519412">
        <ele>-3.71</ele>
        <time>2013-09-06T17:14:29Z</time>
      </trkpt>
      <trkpt lat="25.140006216242909" lon="-80.2939607296139">
        <ele>-2.75</ele>
        <time>2013-09-06T17:14:39Z</time>
      </trkpt>
      <trkpt lat="25.140021555125713" lon="-80.294024348258972">
        <ele>-2.27</ele>
        <time>2013-09-06T17:14:49Z</time>
      </trkpt>
      <trkpt lat="25.140068996697664" lon="-80.294044883921742">
        <ele>-2.27</ele>
        <time>2013-09-06T17:14:57Z</time>
      </trkpt>
      <trkpt lat="25.140103278681636" lon="-80.294009763747454">
        <ele>-2.75</ele>
        <time>2013-09-06T17:15:05Z</time>
      </trkpt>
      <trkpt lat="25.14010445214808" lon="-80.29392016120255">
        <ele>-4.67</ele>
        <time>2013-09-06T17:15:16Z</time>
      </trkpt>
      <trkpt lat="25.140048377215862" lon="-80.293863750994205">
        <ele>-6.59</ele>
        <time>2013-09-06T17:15:28Z</time>
      </trkpt>
      <trkpt lat="25.140040162950754" lon="-80.293822595849633">
        <ele>-7.07</ele>
        <time>2013-09-06T17:15:40Z</time>
      </trkpt>
      <trkpt lat="25.139995403587818" lon="-80.293780602514744">
        <ele>-7.55</ele>
        <time>2013-09-06T17:15:53Z</time>
      </trkpt>
      <trkpt lat="25.139951650053263" lon="-80.29375109821558">
        <ele>-5.63</ele>
        <time>2013-09-06T17:16:04Z</time>
      </trkpt>
      <trkpt lat="25.139954667538404" lon="-80.293735004961491">
        <ele>-4.19</ele>
        <time>2013-09-06T17:16:15Z</time>
      </trkpt>
      <trkpt lat="25.140034798532724" lon="-80.293794265016913">
        <ele>-4.19</ele>
        <time>2013-09-06T17:16:29Z</time>
      </trkpt>
      <trkpt lat="25.140081318095326" lon="-80.293812286108732">
        <ele>-4.67</ele>
        <time>2013-09-06T17:16:42Z</time>
      </trkpt>
      <trkpt lat="25.140059944242239" lon="-80.293834581971169">
        <ele>-4.67</ele>
        <time>2013-09-06T17:16:54Z</time>
      </trkpt>
      <trkpt lat="25.140133621171117" lon="-80.293937847018242">
        <ele>-5.15</ele>
        <time>2013-09-06T17:17:06Z</time>
      </trkpt>
      <trkpt lat="25.140168908983469" lon="-80.293995849788189">
        <ele>-5.63</ele>
        <time>2013-09-06T17:17:17Z</time>
      </trkpt>
      <trkpt lat="25.140196904540062" lon="-80.294064246118069">
        <ele>-6.11</ele>
        <time>2013-09-06T17:17:29Z</time>
      </trkpt>
      <trkpt lat="25.140173519030213" lon="-80.294114202260971">
        <ele>-3.71</ele>
        <time>2013-09-06T17:17:40Z</time>
      </trkpt>
      <trkpt lat="25.140145104378462" lon="-80.29416642151773">
        <ele>-2.75</ele>
        <time>2013-09-06T17:17:50Z</time>
      </trkpt>
      <trkpt lat="25.140157593414187" lon="-80.294179832562804">
        <ele>-2.75</ele>
        <time>2013-09-06T17:17:58Z</time>
      </trkpt>
      <trkpt lat="25.140205956995487" lon="-80.29418402351439">
        <ele>-2.75</ele>
        <time>2013-09-06T17:18:12Z</time>
      </trkpt>
      <trkpt lat="25.140252895653248" lon="-80.294231632724404">
        <ele>-2.27</ele>
        <time>2013-09-06T17:18:23Z</time>
      </trkpt>
      <trkpt lat="25.140185924246907" lon="-80.294297933578491">
        <ele>-0.82</ele>
        <time>2013-09-06T17:18:34Z</time>
      </trkpt>
      <trkpt lat="25.140145607292652" lon="-80.294313607737422">
        <ele>-2.27</ele>
        <time>2013-09-06T17:18:43Z</time>
      </trkpt>
      <trkpt lat="25.140103362500668" lon="-80.294360378757119">
        <ele>-2.75</ele>
        <time>2013-09-06T17:18:54Z</time>
      </trkpt>
      <trkpt lat="25.140047539025545" lon="-80.294369012117386">
        <ele>-1.79</ele>
        <time>2013-09-06T17:19:03Z</time>
      </trkpt>
      <trkpt lat="25.140026919543743" lon="-80.294405557215214">
        <ele>-2.27</ele>
        <time>2013-09-06T17:19:14Z</time>
      </trkpt>
      <trkpt lat="25.13998962007463" lon="-80.294395918026567">
        <ele>-1.79</ele>
        <time>2013-09-06T17:19:24Z</time>
      </trkpt>
      <trkpt lat="25.139931701123714" lon="-80.294404299929738">
        <ele>-1.79</ele>
        <time>2013-09-06T17:19:34Z</time>
      </trkpt>
      <trkpt lat="25.139923905953765" lon="-80.294431457296014">
        <ele>-2.75</ele>
        <time>2013-09-06T17:19:44Z</time>
      </trkpt>
      <trkpt lat="25.139921894297004" lon="-80.294432295486331">
        <ele>-2.75</ele>
        <time>2013-09-06T17:19:52Z</time>
      </trkpt>
      <trkpt lat="25.139915104955435" lon="-80.294447299093008">
        <ele>-3.23</ele>
        <time>2013-09-06T17:19:58Z</time>
      </trkpt>
      <trkpt lat="25.139954332262278" lon="-80.294440342113376">
        <ele>-4.19</ele>
        <time>2013-09-06T17:20:10Z</time>
      </trkpt>
      <trkpt lat="25.140015184879303" lon="-80.294448640197515">
        <ele>-4.19</ele>
        <time>2013-09-06T17:20:17Z</time>
      </trkpt>
      <trkpt lat="25.140037145465612" lon="-80.294448304921389">
        <ele>-3.23</ele>
        <time>2013-09-06T17:20:22Z</time>
      </trkpt>
      <trkpt lat="25.140064302831888" lon="-80.294448975473642">
        <ele>-3.23</ele>
        <time>2013-09-06T17:20:28Z</time>
      </trkpt>
      <trkpt lat="25.140082659199834" lon="-80.294441767036915">
        <ele>-3.23</ele>
        <time>2013-09-06T17:20:33Z</time>
      </trkpt>
      <trkpt lat="25.140115432441235" lon="-80.294438078999519">
        <ele>-2.27</ele>
        <time>2013-09-06T17:20:40Z</time>
      </trkpt>
      <trkpt lat="25.140132950618863" lon="-80.294427098706365">
        <ele>-2.75</ele>
        <time>2013-09-06T17:20:44Z</time>
      </trkpt>
      <trkpt lat="25.140156671404839" lon="-80.294427601620555">
        <ele>-3.71</ele>
        <time>2013-09-06T17:20:50Z</time>
      </trkpt>
      <trkpt lat="25.140180056914687" lon="-80.294418800622225">
        <ele>-3.23</ele>
        <time>2013-09-06T17:20:56Z</time>
      </trkpt>
      <trkpt lat="25.140202939510345" lon="-80.294415028765798">
        <ele>-3.23</ele>
        <time>2013-09-06T17:21:03Z</time>
      </trkpt>
      <trkpt lat="25.140232443809509" lon="-80.294394660741091">
        <ele>-2.75</ele>
        <time>2013-09-06T17:21:10Z</time>
      </trkpt>
      <trkpt lat="25.140255829319358" lon="-80.294380160048604">
        <ele>-2.27</ele>
        <time>2013-09-06T17:21:16Z</time>
      </trkpt>
      <trkpt lat="25.140278628095984" lon="-80.29438678175211">
        <ele>-1.79</ele>
        <time>2013-09-06T17:21:22Z</time>
      </trkpt>
      <trkpt lat="25.140292877331376" lon="-80.294417291879654">
        <ele>-1.79</ele>
        <time>2013-09-06T17:21:29Z</time>
      </trkpt>
      <trkpt lat="25.140276364982128" lon="-80.294472863897681">
        <ele>-1.3</ele>
        <time>2013-09-06T17:21:38Z</time>
      </trkpt>
      <trkpt lat="25.140227414667606" lon="-80.294487113133073">
        <ele>-0.82</ele>
        <time>2013-09-06T17:21:47Z</time>
      </trkpt>
      <trkpt lat="25.140171926468611" lon="-80.294497339054942">
        <ele>-0.82</ele>
        <time>2013-09-06T17:21:57Z</time>
      </trkpt>
      <trkpt lat="25.140111995860934" lon="-80.294521898031235">
        <ele>-1.3</ele>
        <time>2013-09-06T17:22:10Z</time>
      </trkpt>
      <trkpt lat="25.14007268473506" lon="-80.294564226642251">
        <ele>-0.82</ele>
        <time>2013-09-06T17:22:21Z</time>
      </trkpt>
      <trkpt lat="25.140027925372124" lon="-80.294599933549762">
        <ele>-0.82</ele>
        <time>2013-09-06T17:22:32Z</time>
      </trkpt>
      <trkpt lat="25.14005022123456" lon="-80.294647542759776">
        <ele>-2.27</ele>
        <time>2013-09-06T17:22:43Z</time>
      </trkpt>
      <trkpt lat="25.140044521540403" lon="-80.294634299352765">
        <ele>-1.79</ele>
        <time>2013-09-06T17:22:50Z</time>
      </trkpt>
      <trkpt lat="25.140037816017866" lon="-80.294629605486989">
        <ele>-1.79</ele>
        <time>2013-09-06T17:22:57Z</time>
      </trkpt>
      <trkpt lat="25.14005315490067" lon="-80.294615775346756">
        <ele>-1.79</ele>
        <time>2013-09-06T17:23:06Z</time>
      </trkpt>
      <trkpt lat="25.140077630057931" lon="-80.294618122279644">
        <ele>-2.75</ele>
        <time>2013-09-06T17:23:14Z</time>
      </trkpt>
      <trkpt lat="25.14008148573339" lon="-80.294616362079978">
        <ele>-2.75</ele>
        <time>2013-09-06T17:23:21Z</time>
      </trkpt>
      <trkpt lat="25.140082156285644" lon="-80.294619211927056">
        <ele>-1.79</ele>
        <time>2013-09-06T17:23:26Z</time>
      </trkpt>
      <trkpt lat="25.140083245933056" lon="-80.294630024582148">
        <ele>-1.79</ele>
        <time>2013-09-06T17:23:33Z</time>
      </trkpt>
      <trkpt lat="25.140084335580468" lon="-80.294626671820879">
        <ele>-1.3</ele>
        <time>2013-09-06T17:23:35Z</time>
      </trkpt>
      <trkpt lat="25.140091795474291" lon="-80.29463212005794">
        <ele>-3.23</ele>
        <time>2013-09-06T17:23:42Z</time>
      </trkpt>
      <trkpt lat="25.140097830444574" lon="-80.294614098966122">
        <ele>-4.19</ele>
        <time>2013-09-06T17:23:50Z</time>
      </trkpt>
      <trkpt lat="25.140082240104675" lon="-80.294637987390161">
        <ele>-4.19</ele>
        <time>2013-09-06T17:23:58Z</time>
      </trkpt>
      <trkpt lat="25.140094310045242" lon="-80.294641004875302">
        <ele>-3.71</ele>
        <time>2013-09-06T17:24:05Z</time>
      </trkpt>
      <trkpt lat="25.140091460198164" lon="-80.294639244675636">
        <ele>-3.23</ele>
        <time>2013-09-06T17:24:14Z</time>
      </trkpt>
      <trkpt lat="25.140088358893991" lon="-80.294651398435235">
        <ele>-3.71</ele>
        <time>2013-09-06T17:24:20Z</time>
      </trkpt>
      <trkpt lat="25.140084670856595" lon="-80.294656092301011">
        <ele>-3.23</ele>
        <time>2013-09-06T17:24:27Z</time>
      </trkpt>
      <trkpt lat="25.140092130750418" lon="-80.294650727882981">
        <ele>-3.23</ele>
        <time>2013-09-06T17:24:34Z</time>
      </trkpt>
      <trkpt lat="25.140105625614524" lon="-80.294651901349425">
        <ele>-2.75</ele>
        <time>2013-09-06T17:24:41Z</time>
      </trkpt>
      <trkpt lat="25.1401103194803" lon="-80.294661289080977">
        <ele>-2.75</ele>
        <time>2013-09-06T17:24:48Z</time>
      </trkpt>
      <trkpt lat="25.140107804909348" lon="-80.294639077037573">
        <ele>-2.27</ele>
        <time>2013-09-06T17:24:53Z</time>
      </trkpt>
      <trkpt lat="25.140108643099666" lon="-80.294642932713032">
        <ele>-2.27</ele>
        <time>2013-09-06T17:24:59Z</time>
      </trkpt>
      <trkpt lat="25.140108475461602" lon="-80.294670006260276">
        <ele>-3.23</ele>
        <time>2013-09-06T17:25:07Z</time>
      </trkpt>
      <trkpt lat="25.140112079679966" lon="-80.294681238010526">
        <ele>-3.71</ele>
        <time>2013-09-06T17:25:12Z</time>
      </trkpt>
      <trkpt lat="25.140110990032554" lon="-80.294682830572128">
        <ele>-3.71</ele>
        <time>2013-09-06T17:25:19Z</time>
      </trkpt>
      <trkpt lat="25.14011962339282" lon="-80.294694313779473">
        <ele>-3.71</ele>
        <time>2013-09-06T17:25:25Z</time>
      </trkpt>
      <trkpt lat="25.140125909820199" lon="-80.294718788936734">
        <ele>-3.23</ele>
        <time>2013-09-06T17:25:34Z</time>
      </trkpt>
      <trkpt lat="25.140130603685975" lon="-80.294720968231559">
        <ele>-3.23</ele>
        <time>2013-09-06T17:25:41Z</time>
      </trkpt>
      <trkpt lat="25.140134543180466" lon="-80.294729769229889">
        <ele>-3.71</ele>
        <time>2013-09-06T17:25:48Z</time>
      </trkpt>
      <trkpt lat="25.140131274238229" lon="-80.294743431732059">
        <ele>-3.71</ele>
        <time>2013-09-06T17:25:57Z</time>
      </trkpt>
      <trkpt lat="25.140133453533053" lon="-80.294741671532393">
        <ele>-3.71</ele>
        <time>2013-09-06T17:26:05Z</time>
      </trkpt>
      <trkpt lat="25.140143008902669" lon="-80.294737983494997">
        <ele>-2.75</ele>
        <time>2013-09-06T17:26:13Z</time>
      </trkpt>
      <trkpt lat="25.140150636434555" lon="-80.294735468924046">
        <ele>-3.23</ele>
        <time>2013-09-06T17:26:19Z</time>
      </trkpt>
      <trkpt lat="25.140148708596826" lon="-80.294732535257936">
        <ele>-3.71</ele>
        <time>2013-09-06T17:26:27Z</time>
      </trkpt>
      <trkpt lat="25.140158180147409" lon="-80.294733121991158">
        <ele>-3.71</ele>
        <time>2013-09-06T17:26:34Z</time>
      </trkpt>
      <trkpt lat="25.140157174319029" lon="-80.294747622683644">
        <ele>-2.75</ele>
        <time>2013-09-06T17:26:40Z</time>
      </trkpt>
      <trkpt lat="25.140151223167777" lon="-80.294747119769454">
        <ele>-2.75</ele>
        <time>2013-09-06T17:26:46Z</time>
      </trkpt>
      <trkpt lat="25.14014552347362" lon="-80.294747957959771">
        <ele>-2.27</ele>
        <time>2013-09-06T17:26:53Z</time>
      </trkpt>
      <trkpt lat="25.140144182369113" lon="-80.294747203588486">
        <ele>-2.75</ele>
        <time>2013-09-06T17:26:59Z</time>
      </trkpt>
      <trkpt lat="25.140145691111684" lon="-80.294767068699002">
        <ele>-2.75</ele>
        <time>2013-09-06T17:27:07Z</time>
      </trkpt>
      <trkpt lat="25.140133621171117" lon="-80.294768996536732">
        <ele>-1.79</ele>
        <time>2013-09-06T17:27:14Z</time>
      </trkpt>
      <trkpt lat="25.140129262581468" lon="-80.294771594926715">
        <ele>-1.79</ele>
        <time>2013-09-06T17:27:21Z</time>
      </trkpt>
      <trkpt lat="25.140129597857594" lon="-80.294785089790821">
        <ele>-2.27</ele>
        <time>2013-09-06T17:27:29Z</time>
      </trkpt>
      <trkpt lat="25.140131441876292" lon="-80.29478944838047">
        <ele>-2.75</ele>
        <time>2013-09-06T17:27:35Z</time>
      </trkpt>
      <trkpt lat="25.140145691111684" lon="-80.294789113104343">
        <ele>-1.79</ele>
        <time>2013-09-06T17:27:42Z</time>
      </trkpt>
      <trkpt lat="25.140156084671617" lon="-80.294798081740737">
        <ele>-0.82</ele>
        <time>2013-09-06T17:27:50Z</time>
      </trkpt>
      <trkpt lat="25.14016505330801" lon="-80.294805457815528">
        <ele>-0.82</ele>
        <time>2013-09-06T17:27:57Z</time>
      </trkpt>
      <trkpt lat="25.140167735517025" lon="-80.294805876910686">
        <ele>-0.82</ele>
        <time>2013-09-06T17:28:04Z</time>
      </trkpt>
      <trkpt lat="25.14016698114574" lon="-80.294798500835896">
        <ele>0.14</ele>
        <time>2013-09-06T17:28:11Z</time>
      </trkpt>
      <trkpt lat="25.140167400240898" lon="-80.294801602140069">
        <ele>0.14</ele>
        <time>2013-09-06T17:28:17Z</time>
      </trkpt>
      <trkpt lat="25.140167567878962" lon="-80.294791711494327">
        <ele>-0.34</ele>
        <time>2013-09-06T17:28:23Z</time>
      </trkpt>
      <trkpt lat="25.140171088278294" lon="-80.294756842777133">
        <ele>0.14</ele>
        <time>2013-09-06T17:28:31Z</time>
      </trkpt>
      <trkpt lat="25.140178883448243" lon="-80.294746616855264">
        <ele>-0.34</ele>
        <time>2013-09-06T17:28:38Z</time>
      </trkpt>
      <trkpt lat="25.140178212895989" lon="-80.29473178088665">
        <ele>-0.34</ele>
        <time>2013-09-06T17:28:45Z</time>
      </trkpt>
      <trkpt lat="25.140176955610514" lon="-80.294727925211191">
        <ele>-0.82</ele>
        <time>2013-09-06T17:28:51Z</time>
      </trkpt>
      <trkpt lat="25.140151474624872" lon="-80.29471225105226">
        <ele>-0.34</ele>
        <time>2013-09-06T17:28:58Z</time>
      </trkpt>
      <trkpt lat="25.140120126307011" lon="-80.294721303507686">
        <ele>-0.82</ele>
        <time>2013-09-06T17:29:06Z</time>
      </trkpt>
      <trkpt lat="25.14009565114975" lon="-80.294733792543411">
        <ele>-0.82</ele>
        <time>2013-09-06T17:29:15Z</time>
      </trkpt>
      <trkpt lat="25.140079893171787" lon="-80.294719627127051">
        <ele>-0.82</ele>
        <time>2013-09-06T17:29:23Z</time>
      </trkpt>
      <trkpt lat="25.140092214569449" lon="-80.294683333486319">
        <ele>-0.34</ele>
        <time>2013-09-06T17:29:33Z</time>
      </trkpt>
      <trkpt lat="25.140094896778464" lon="-80.294672939926386">
        <ele>-0.34</ele>
        <time>2013-09-06T17:29:43Z</time>
      </trkpt>
      <trkpt lat="25.140117025002837" lon="-80.294682160019875">
        <ele>0.14</ele>
        <time>2013-09-06T17:29:52Z</time>
      </trkpt>
      <trkpt lat="25.140135381370783" lon="-80.294671766459942">
        <ele>0.14</ele>
        <time>2013-09-06T17:29:58Z</time>
      </trkpt>
      <trkpt lat="25.140129597857594" lon="-80.294656930491328">
        <ele>0.14</ele>
        <time>2013-09-06T17:30:04Z</time>
      </trkpt>
      <trkpt lat="25.140135297551751" lon="-80.294652236625552">
        <ele>0.14</ele>
        <time>2013-09-06T17:30:11Z</time>
      </trkpt>
      <trkpt lat="25.140146026387811" lon="-80.294650057330728">
        <ele>0.62</ele>
        <time>2013-09-06T17:30:18Z</time>
      </trkpt>
      <trkpt lat="25.140152564272285" lon="-80.294668832793832">
        <ele>0.14</ele>
        <time>2013-09-06T17:30:26Z</time>
      </trkpt>
      <trkpt lat="25.140169160440564" lon="-80.294684423133731">
        <ele>2.06</ele>
        <time>2013-09-06T17:30:32Z</time>
      </trkpt>
      <trkpt lat="25.14017578214407" lon="-80.294692805036902">
        <ele>3.5</ele>
        <time>2013-09-06T17:30:39Z</time>
      </trkpt>
      <trkpt lat="25.140178631991148" lon="-80.294695822522044">
        <ele>2.54</ele>
        <time>2013-09-06T17:30:45Z</time>
      </trkpt>
      <trkpt lat="25.14018751680851" lon="-80.294693475589156">
        <ele>2.06</ele>
        <time>2013-09-06T17:30:52Z</time>
      </trkpt>
      <trkpt lat="25.140192965045571" lon="-80.294676963239908">
        <ele>1.58</ele>
        <time>2013-09-06T17:31:00Z</time>
      </trkpt>
      <trkpt lat="25.14019581489265" lon="-80.294644022360444">
        <ele>1.58</ele>
        <time>2013-09-06T17:31:08Z</time>
      </trkpt>
      <trkpt lat="25.140192629769444" lon="-80.294652739539742">
        <ele>1.1</ele>
        <time>2013-09-06T17:31:14Z</time>
      </trkpt>
      <trkpt lat="25.140187935903668" lon="-80.294651482254267">
        <ele>0.62</ele>
        <time>2013-09-06T17:31:20Z</time>
      </trkpt>
      <trkpt lat="25.140192210674286" lon="-80.294642010703683">
        <ele>0.62</ele>
        <time>2013-09-06T17:31:26Z</time>
      </trkpt>
      <trkpt lat="25.140193300321698" lon="-80.294628348201513">
        <ele>1.1</ele>
        <time>2013-09-06T17:31:34Z</time>
      </trkpt>
      <trkpt lat="25.140189612284303" lon="-80.294632790610194">
        <ele>1.58</ele>
        <time>2013-09-06T17:31:41Z</time>
      </trkpt>
      <trkpt lat="25.140181062743068" lon="-80.294619295746088">
        <ele>1.1</ele>
        <time>2013-09-06T17:31:47Z</time>
      </trkpt>
      <trkpt lat="25.140172177925706" lon="-80.294614853337407">
        <ele>1.1</ele>
        <time>2013-09-06T17:31:54Z</time>
      </trkpt>
      <trkpt lat="25.140162874013186" lon="-80.294610243290663">
        <ele>0.62</ele>
        <time>2013-09-06T17:32:01Z</time>
      </trkpt>
      <trkpt lat="25.140150552615523" lon="-80.294610243290663">
        <ele>0.62</ele>
        <time>2013-09-06T17:32:08Z</time>
      </trkpt>
      <trkpt lat="25.140147032216191" lon="-80.294618876650929">
        <ele>0.62</ele>
        <time>2013-09-06T17:32:14Z</time>
      </trkpt>
      <trkpt lat="25.140151809900999" lon="-80.294610494747758">
        <ele>1.1</ele>
        <time>2013-09-06T17:32:20Z</time>
      </trkpt>
      <trkpt lat="25.140154827386141" lon="-80.294596832245588">
        <ele>1.1</ele>
        <time>2013-09-06T17:32:27Z</time>
      </trkpt>
      <trkpt lat="25.140162454918027" lon="-80.294566825032234">
        <ele>1.58</ele>
        <time>2013-09-06T17:32:34Z</time>
      </trkpt>
      <trkpt lat="25.140167567878962" lon="-80.294530531391501">
        <ele>2.06</ele>
        <time>2013-09-06T17:32:44Z</time>
      </trkpt>
      <trkpt lat="25.140184331685305" lon="-80.294463559985161">
        <ele>2.54</ele>
        <time>2013-09-06T17:32:54Z</time>
      </trkpt>
      <trkpt lat="25.14020562171936" lon="-80.294421901926398">
        <ele>2.54</ele>
        <time>2013-09-06T17:33:04Z</time>
      </trkpt>
      <trkpt lat="25.140216182917356" lon="-80.294397342950106">
        <ele>2.06</ele>
        <time>2013-09-06T17:33:11Z</time>
      </trkpt>
      <trkpt lat="25.140226241201162" lon="-80.294430200010538">
        <ele>1.58</ele>
        <time>2013-09-06T17:33:18Z</time>
      </trkpt>
      <trkpt lat="25.140257338061929" lon="-80.294476384297013">
        <ele>1.1</ele>
        <time>2013-09-06T17:33:26Z</time>
      </trkpt>
      <trkpt lat="25.14026865363121" lon="-80.294501781463623">
        <ele>0.62</ele>
        <time>2013-09-06T17:33:33Z</time>
      </trkpt>
      <trkpt lat="25.140275275334716" lon="-80.294521478936076">
        <ele>0.62</ele>
        <time>2013-09-06T17:33:39Z</time>
      </trkpt>
      <trkpt lat="25.140258930623531" lon="-80.294553246349096">
        <ele>0.14</ele>
        <time>2013-09-06T17:33:45Z</time>
      </trkpt>
      <trkpt lat="25.140231270343065" lon="-80.294587444514036">
        <ele>-0.82</ele>
        <time>2013-09-06T17:33:52Z</time>
      </trkpt>
      <trkpt lat="25.140217356383801" lon="-80.29460328631103">
        <ele>-0.82</ele>
        <time>2013-09-06T17:33:58Z</time>
      </trkpt>
      <trkpt lat="25.140192797407508" lon="-80.294613596051931">
        <ele>-1.3</ele>
        <time>2013-09-06T17:34:04Z</time>
      </trkpt>
      <trkpt lat="25.140187181532383" lon="-80.294619631022215">
        <ele>-1.3</ele>
        <time>2013-09-06T17:34:09Z</time>
      </trkpt>
      <trkpt lat="25.140157509595156" lon="-80.294627258554101">
        <ele>0.14</ele>
        <time>2013-09-06T17:34:15Z</time>
      </trkpt>
      <trkpt lat="25.14014401473105" lon="-80.294669754803181">
        <ele>1.58</ele>
        <time>2013-09-06T17:34:26Z</time>
      </trkpt>
      <trkpt lat="25.140184750780463" lon="-80.294717447832227">
        <ele>2.54</ele>
        <time>2013-09-06T17:34:38Z</time>
      </trkpt>
      <trkpt lat="25.140195982530713" lon="-80.294701773673296">
        <ele>3.5</ele>
        <time>2013-09-06T17:34:48Z</time>
      </trkpt>
      <trkpt lat="25.140297738835216" lon="-80.294638741761446">
        <ele>3.98</ele>
        <time>2013-09-06T17:35:01Z</time>
      </trkpt>
      <trkpt lat="25.140345096588135" lon="-80.294643854722381">
        <ele>0.62</ele>
        <time>2013-09-06T17:35:12Z</time>
      </trkpt>
      <trkpt lat="25.140333948656917" lon="-80.294678388163447">
        <ele>-0.82</ele>
        <time>2013-09-06T17:35:20Z</time>
      </trkpt>
      <trkpt lat="25.140300001949072" lon="-80.294705042615533">
        <ele>-0.82</ele>
        <time>2013-09-06T17:35:28Z</time>
      </trkpt>
      <trkpt lat="25.140267312526703" lon="-80.294740414246917">
        <ele>-1.79</ele>
        <time>2013-09-06T17:35:38Z</time>
      </trkpt>
      <trkpt lat="25.140252811834216" lon="-80.294801769778132">
        <ele>-0.82</ele>
        <time>2013-09-06T17:35:48Z</time>
      </trkpt>
      <trkpt lat="25.140208974480629" lon="-80.294823311269283">
        <ele>1.1</ele>
        <time>2013-09-06T17:35:57Z</time>
      </trkpt>
      <trkpt lat="25.140155581757426" lon="-80.294824065640569">
        <ele>1.58</ele>
        <time>2013-09-06T17:36:09Z</time>
      </trkpt>
      <trkpt lat="25.140127837657928" lon="-80.294800512492657">
        <ele>1.58</ele>
        <time>2013-09-06T17:36:19Z</time>
      </trkpt>
      <trkpt lat="25.140116102993488" lon="-80.29484418220818">
        <ele>2.06</ele>
        <time>2013-09-06T17:36:28Z</time>
      </trkpt>
      <trkpt lat="25.140150301158428" lon="-80.294868825003505">
        <ele>1.1</ele>
        <time>2013-09-06T17:36:37Z</time>
      </trkpt>
      <trkpt lat="25.140179973095655" lon="-80.294906124472618">
        <ele>-0.34</ele>
        <time>2013-09-06T17:36:45Z</time>
      </trkpt>
      <trkpt lat="25.140219032764435" lon="-80.294948620721698">
        <ele>-1.3</ele>
        <time>2013-09-06T17:36:55Z</time>
      </trkpt>
      <trkpt lat="25.140202855691314" lon="-80.294960103929043">
        <ele>-0.82</ele>
        <time>2013-09-06T17:37:04Z</time>
      </trkpt>
      <trkpt lat="25.140190534293652" lon="-80.294957002624869">
        <ele>-0.34</ele>
        <time>2013-09-06T17:37:11Z</time>
      </trkpt>
      <trkpt lat="25.140184164047241" lon="-80.294969072565436">
        <ele>-0.82</ele>
        <time>2013-09-06T17:37:20Z</time>
      </trkpt>
      <trkpt lat="25.140186343342066" lon="-80.29497904703021">
        <ele>-0.34</ele>
        <time>2013-09-06T17:37:26Z</time>
      </trkpt>
      <trkpt lat="25.14018265530467" lon="-80.294984746724367">
        <ele>-0.82</ele>
        <time>2013-09-06T17:37:34Z</time>
      </trkpt>
      <trkpt lat="25.140177123248577" lon="-80.294990865513682">
        <ele>-1.3</ele>
        <time>2013-09-06T17:37:42Z</time>
      </trkpt>
      <trkpt lat="25.140170501545072" lon="-80.29499463737011">
        <ele>-1.79</ele>
        <time>2013-09-06T17:37:49Z</time>
      </trkpt>
      <trkpt lat="25.140166142955422" lon="-80.295000588521361">
        <ele>-1.79</ele>
        <time>2013-09-06T17:37:55Z</time>
      </trkpt>
      <trkpt lat="25.140182990580797" lon="-80.294992625713348">
        <ele>-1.79</ele>
        <time>2013-09-06T17:38:01Z</time>
      </trkpt>
      <trkpt lat="25.140191707760096" lon="-80.294991200789809">
        <ele>-0.34</ele>
        <time>2013-09-06T17:38:12Z</time>
      </trkpt>
      <trkpt lat="25.140203274786472" lon="-80.295014334842563">
        <ele>-0.34</ele>
        <time>2013-09-06T17:38:20Z</time>
      </trkpt>
      <trkpt lat="25.140216434374452" lon="-80.295035373419523">
        <ele>-0.34</ele>
        <time>2013-09-06T17:38:29Z</time>
      </trkpt>
      <trkpt lat="25.140243005007505" lon="-80.295039564371109">
        <ele>-0.34</ele>
        <time>2013-09-06T17:38:36Z</time>
      </trkpt>
      <trkpt lat="25.140256583690643" lon="-80.295036546885967">
        <ele>0.14</ele>
        <time>2013-09-06T17:38:44Z</time>
      </trkpt>
      <trkpt lat="25.140261361375451" lon="-80.295053729787469">
        <ele>-0.34</ele>
        <time>2013-09-06T17:38:52Z</time>
      </trkpt>
      <trkpt lat="25.14025105163455" lon="-80.295067811384797">
        <ele>-0.82</ele>
        <time>2013-09-06T17:38:59Z</time>
      </trkpt>
      <trkpt lat="25.140259265899658" lon="-80.295077031478286">
        <ele>-0.82</ele>
        <time>2013-09-06T17:39:05Z</time>
      </trkpt>
      <trkpt lat="25.140260942280293" lon="-80.295069487765431">
        <ele>-0.34</ele>
        <time>2013-09-06T17:39:11Z</time>
      </trkpt>
      <trkpt lat="25.140268569812179" lon="-80.295082731172442">
        <ele>-1.79</ele>
        <time>2013-09-06T17:39:18Z</time>
      </trkpt>
      <trkpt lat="25.140280639752746" lon="-80.295077618211508">
        <ele>-2.75</ele>
        <time>2013-09-06T17:39:26Z</time>
      </trkpt>
      <trkpt lat="25.140295894816518" lon="-80.295074684545398">
        <ele>-2.75</ele>
        <time>2013-09-06T17:39:33Z</time>
      </trkpt>
      <trkpt lat="25.140304947271943" lon="-80.295093962922692">
        <ele>-2.27</ele>
        <time>2013-09-06T17:39:41Z</time>
      </trkpt>
      <trkpt lat="25.140304528176785" lon="-80.29511340893805">
        <ele>-1.79</ele>
        <time>2013-09-06T17:39:48Z</time>
      </trkpt>
      <trkpt lat="25.140289776027203" lon="-80.295112570747733">
        <ele>-1.3</ele>
        <time>2013-09-06T17:39:54Z</time>
      </trkpt>
      <trkpt lat="25.140280975028872" lon="-80.295114247128367">
        <ele>-1.3</ele>
        <time>2013-09-06T17:39:57Z</time>
      </trkpt>
      <trkpt lat="25.14029354788363" lon="-80.29513830319047">
        <ele>-2.75</ele>
        <time>2013-09-06T17:40:04Z</time>
      </trkpt>
      <trkpt lat="25.140300756320357" lon="-80.295149702578783">
        <ele>-2.75</ele>
        <time>2013-09-06T17:40:10Z</time>
      </trkpt>
      <trkpt lat="25.140293296426535" lon="-80.295155989006162">
        <ele>-2.75</ele>
        <time>2013-09-06T17:40:23Z</time>
      </trkpt>
      <trkpt lat="25.140301091596484" lon="-80.295154731720686">
        <ele>-1.79</ele>
        <time>2013-09-06T17:40:30Z</time>
      </trkpt>
      <trkpt lat="25.140311233699322" lon="-80.295149451121688">
        <ele>-1.3</ele>
        <time>2013-09-06T17:40:37Z</time>
      </trkpt>
      <trkpt lat="25.140302767977118" lon="-80.295159090310335">
        <ele>-1.3</ele>
        <time>2013-09-06T17:40:45Z</time>
      </trkpt>
      <trkpt lat="25.140285585075617" lon="-80.295173255726695">
        <ele>-1.79</ele>
        <time>2013-09-06T17:40:55Z</time>
      </trkpt>
      <trkpt lat="25.140282651409507" lon="-80.295176357030869">
        <ele>-1.3</ele>
        <time>2013-09-06T17:41:03Z</time>
      </trkpt>
      <trkpt lat="25.140281142666936" lon="-80.295182811096311">
        <ele>-1.3</ele>
        <time>2013-09-06T17:41:10Z</time>
      </trkpt>
      <trkpt lat="25.140290949493647" lon="-80.295200077816844">
        <ele>-0.82</ele>
        <time>2013-09-06T17:41:17Z</time>
      </trkpt>
      <trkpt lat="25.140294637531042" lon="-80.295199491083622">
        <ele>-1.3</ele>
        <time>2013-09-06T17:41:25Z</time>
      </trkpt>
      <trkpt lat="25.140287345275283" lon="-80.295203849673271">
        <ele>-0.82</ele>
        <time>2013-09-06T17:41:31Z</time>
      </trkpt>
      <trkpt lat="25.140283908694983" lon="-80.295217763632536">
        <ele>-0.34</ele>
        <time>2013-09-06T17:41:38Z</time>
      </trkpt>
      <trkpt lat="25.140285836532712" lon="-80.295243328437209">
        <ele>0.14</ele>
        <time>2013-09-06T17:41:46Z</time>
      </trkpt>
      <trkpt lat="25.140279801562428" lon="-80.295247435569763">
        <ele>1.1</ele>
        <time>2013-09-06T17:41:53Z</time>
      </trkpt>
      <trkpt lat="25.140259768813848" lon="-80.295241987332702">
        <ele>1.1</ele>
        <time>2013-09-06T17:42:01Z</time>
      </trkpt>
      <trkpt lat="25.140250129625201" lon="-80.295236455276608">
        <ele>0.62</ele>
        <time>2013-09-06T17:42:09Z</time>
      </trkpt>
      <trkpt lat="25.140225570648909" lon="-80.295219523832202">
        <ele>-0.34</ele>
        <time>2013-09-06T17:42:16Z</time>
      </trkpt>
      <trkpt lat="25.140215177088976" lon="-80.295203179121017">
        <ele>-0.34</ele>
        <time>2013-09-06T17:42:23Z</time>
      </trkpt>
      <trkpt lat="25.140183158218861" lon="-80.295187253504992">
        <ele>-0.34</ele>
        <time>2013-09-06T17:42:30Z</time>
      </trkpt>
      <trkpt lat="25.14017921872437" lon="-80.295183733105659">
        <ele>-0.34</ele>
        <time>2013-09-06T17:42:36Z</time>
      </trkpt>
      <trkpt lat="25.14017628505826" lon="-80.295164873823524">
        <ele>-0.82</ele>
        <time>2013-09-06T17:42:44Z</time>
      </trkpt>
      <trkpt lat="25.140172261744738" lon="-80.295148026198149">
        <ele>-0.34</ele>
        <time>2013-09-06T17:42:53Z</time>
      </trkpt>
      <trkpt lat="25.140185840427876" lon="-80.295123383402824">
        <ele>-0.34</ele>
        <time>2013-09-06T17:43:00Z</time>
      </trkpt>
      <trkpt lat="25.140191204845905" lon="-80.295112486928701">
        <ele>-0.34</ele>
        <time>2013-09-06T17:43:07Z</time>
      </trkpt>
      <trkpt lat="25.140165472403169" lon="-80.295102344825864">
        <ele>0.14</ele>
        <time>2013-09-06T17:43:15Z</time>
      </trkpt>
      <trkpt lat="25.140147283673286" lon="-80.295125059783459">
        <ele>0.14</ele>
        <time>2013-09-06T17:43:23Z</time>
      </trkpt>
      <trkpt lat="25.140140913426876" lon="-80.295152803882957">
        <ele>0.14</ele>
        <time>2013-09-06T17:43:32Z</time>
      </trkpt>
      <trkpt lat="25.140136387199163" lon="-80.295169316232204">
        <ele>0.62</ele>
        <time>2013-09-06T17:43:39Z</time>
      </trkpt>
      <trkpt lat="25.140132447704673" lon="-80.295177698135376">
        <ele>0.14</ele>
        <time>2013-09-06T17:43:45Z</time>
      </trkpt>
      <trkpt lat="25.140131022781134" lon="-80.295187924057245">
        <ele>0.14</ele>
        <time>2013-09-06T17:43:50Z</time>
      </trkpt>
      <trkpt lat="25.140133369714022" lon="-80.295193288475275">
        <ele>-0.34</ele>
        <time>2013-09-06T17:43:56Z</time>
      </trkpt>
      <trkpt lat="25.140137476846576" lon="-80.295185996219516">
        <ele>-1.79</ele>
        <time>2013-09-06T17:44:04Z</time>
      </trkpt>
      <trkpt lat="25.140130519866943" lon="-80.295203933492303">
        <ele>-1.79</ele>
        <time>2013-09-06T17:44:10Z</time>
      </trkpt>
      <trkpt lat="25.14012205414474" lon="-80.295227151364088">
        <ele>-1.3</ele>
        <time>2013-09-06T17:44:17Z</time>
      </trkpt>
      <trkpt lat="25.14010394923389" lon="-80.295247100293636">
        <ele>-0.34</ele>
        <time>2013-09-06T17:44:24Z</time>
      </trkpt>
      <trkpt lat="25.140098249539733" lon="-80.295258080586791">
        <ele>-0.34</ele>
        <time>2013-09-06T17:44:32Z</time>
      </trkpt>
      <trkpt lat="25.140087688341737" lon="-80.295256236568093">
        <ele>-0.82</ele>
        <time>2013-09-06T17:44:39Z</time>
      </trkpt>
      <trkpt lat="25.140076037496328" lon="-80.295256488025188">
        <ele>-1.3</ele>
        <time>2013-09-06T17:44:46Z</time>
      </trkpt>
      <trkpt lat="25.140068409964442" lon="-80.295241316780448">
        <ele>-1.3</ele>
        <time>2013-09-06T17:44:52Z</time>
      </trkpt>
      <trkpt lat="25.140079641714692" lon="-80.295235365629196">
        <ele>-1.3</ele>
        <time>2013-09-06T17:44:59Z</time>
      </trkpt>
      <trkpt lat="25.140087101608515" lon="-80.295235700905323">
        <ele>-1.79</ele>
        <time>2013-09-06T17:45:05Z</time>
      </trkpt>
      <trkpt lat="25.140085257589817" lon="-80.295224050059915">
        <ele>-2.27</ele>
        <time>2013-09-06T17:45:15Z</time>
      </trkpt>
      <trkpt lat="25.140078719705343" lon="-80.295220529660583">
        <ele>-2.75</ele>
        <time>2013-09-06T17:45:21Z</time>
      </trkpt>
      <trkpt lat="25.14007662422955" lon="-80.295219607651234">
        <ele>-2.75</ele>
        <time>2013-09-06T17:45:28Z</time>
      </trkpt>
      <trkpt lat="25.14009372331202" lon="-80.295218685641885">
        <ele>-2.27</ele>
        <time>2013-09-06T17:45:34Z</time>
      </trkpt>
      <trkpt lat="25.140089029446244" lon="-80.295205190777779">
        <ele>-1.3</ele>
        <time>2013-09-06T17:45:39Z</time>
      </trkpt>
      <trkpt lat="25.140088358893991" lon="-80.295191276818514">
        <ele>-0.82</ele>
        <time>2013-09-06T17:45:47Z</time>
      </trkpt>
      <trkpt lat="25.140083413571119" lon="-80.295172166079283">
        <ele>-1.3</ele>
        <time>2013-09-06T17:45:55Z</time>
      </trkpt>
      <trkpt lat="25.140075534582138" lon="-80.295158587396145">
        <ele>-1.3</ele>
        <time>2013-09-06T17:46:01Z</time>
      </trkpt>
      <trkpt lat="25.140056759119034" lon="-80.295166466385126">
        <ele>-1.3</ele>
        <time>2013-09-06T17:46:08Z</time>
      </trkpt>
      <trkpt lat="25.140059776604176" lon="-80.295141907408834">
        <ele>-0.82</ele>
        <time>2013-09-06T17:46:17Z</time>
      </trkpt>
      <trkpt lat="25.140059944242239" lon="-80.295125562697649">
        <ele>-0.82</ele>
        <time>2013-09-06T17:46:25Z</time>
      </trkpt>
      <trkpt lat="25.14006975106895" lon="-80.295114414766431">
        <ele>-0.82</ele>
        <time>2013-09-06T17:46:33Z</time>
      </trkpt>
      <trkpt lat="25.140076037496328" lon="-80.29510703869164">
        <ele>-0.82</ele>
        <time>2013-09-06T17:46:40Z</time>
      </trkpt>
      <trkpt lat="25.140094142407179" lon="-80.29510754160583">
        <ele>-0.34</ele>
        <time>2013-09-06T17:46:48Z</time>
      </trkpt>
      <trkpt lat="25.140103027224541" lon="-80.295112235471606">
        <ele>-0.34</ele>
        <time>2013-09-06T17:46:56Z</time>
      </trkpt>
      <trkpt lat="25.140095902606845" lon="-80.295104691758752">
        <ele>-0.82</ele>
        <time>2013-09-06T17:47:02Z</time>
      </trkpt>
      <trkpt lat="25.140081569552422" lon="-80.295090107247233">
        <ele>-1.3</ele>
        <time>2013-09-06T17:47:10Z</time>
      </trkpt>
      <trkpt lat="25.140069415792823" lon="-80.295086922124028">
        <ele>-0.82</ele>
        <time>2013-09-06T17:47:16Z</time>
      </trkpt>
      <trkpt lat="25.140046868473291" lon="-80.295091951265931">
        <ele>-0.82</ele>
        <time>2013-09-06T17:47:23Z</time>
      </trkpt>
      <trkpt lat="25.140023985877633" lon="-80.295114666223526">
        <ele>-0.82</ele>
        <time>2013-09-06T17:47:30Z</time>
      </trkpt>
      <trkpt lat="25.140021974220872" lon="-80.29515297152102">
        <ele>-0.34</ele>
        <time>2013-09-06T17:47:37Z</time>
      </trkpt>
      <trkpt lat="25.140031864866614" lon="-80.295154564082623">
        <ele>-0.34</ele>
        <time>2013-09-06T17:47:44Z</time>
      </trkpt>
      <trkpt lat="25.140000516548753" lon="-80.295165460556746">
        <ele>0.14</ele>
        <time>2013-09-06T17:47:50Z</time>
      </trkpt>
      <trkpt lat="25.139994733035564" lon="-80.29513637535274">
        <ele>0.14</ele>
        <time>2013-09-06T17:47:58Z</time>
      </trkpt>
      <trkpt lat="25.140001438558102" lon="-80.295112738385797">
        <ele>0.62</ele>
        <time>2013-09-06T17:48:05Z</time>
      </trkpt>
      <trkpt lat="25.140008060261607" lon="-80.295097315683961">
        <ele>0.14</ele>
        <time>2013-09-06T17:48:13Z</time>
      </trkpt>
      <trkpt lat="25.140015939250588" lon="-80.295107960700989">
        <ele>0.14</ele>
        <time>2013-09-06T17:48:20Z</time>
      </trkpt>
      <trkpt lat="25.140022980049253" lon="-80.295111481100321">
        <ele>-0.34</ele>
        <time>2013-09-06T17:48:26Z</time>
      </trkpt>
      <trkpt lat="25.140015939250588" lon="-80.295110559090972">
        <ele>0.62</ele>
        <time>2013-09-06T17:48:33Z</time>
      </trkpt>
      <trkpt lat="25.140013340860605" lon="-80.295096896588802">
        <ele>0.62</ele>
        <time>2013-09-06T17:48:41Z</time>
      </trkpt>
      <trkpt lat="25.140018705278635" lon="-80.295068481937051">
        <ele>0.14</ele>
        <time>2013-09-06T17:48:50Z</time>
      </trkpt>
      <trkpt lat="25.140021303668618" lon="-80.295069320127368">
        <ele>-0.34</ele>
        <time>2013-09-06T17:48:56Z</time>
      </trkpt>
      <trkpt lat="25.140021974220872" lon="-80.295072672888637">
        <ele>-0.34</ele>
        <time>2013-09-06T17:49:02Z</time>
      </trkpt>
      <trkpt lat="25.140022812411189" lon="-80.295059680938721">
        <ele>-1.3</ele>
        <time>2013-09-06T17:49:08Z</time>
      </trkpt>
      <trkpt lat="25.140012670308352" lon="-80.29505331069231">
        <ele>-1.79</ele>
        <time>2013-09-06T17:49:15Z</time>
      </trkpt>
      <trkpt lat="25.140031194314361" lon="-80.29504400677979">
        <ele>-2.27</ele>
        <time>2013-09-06T17:49:23Z</time>
      </trkpt>
      <trkpt lat="25.140049131587148" lon="-80.295029757544398">
        <ele>-1.79</ele>
        <time>2013-09-06T17:49:30Z</time>
      </trkpt>
      <trkpt lat="25.140057513490319" lon="-80.295023303478956">
        <ele>-1.79</ele>
        <time>2013-09-06T17:49:36Z</time>
      </trkpt>
      <trkpt lat="25.140066733583808" lon="-80.29502053745091">
        <ele>-1.79</ele>
        <time>2013-09-06T17:49:42Z</time>
      </trkpt>
      <trkpt lat="25.140050053596497" lon="-80.294993966817856">
        <ele>-2.75</ele>
        <time>2013-09-06T17:49:49Z</time>
      </trkpt>
      <trkpt lat="25.140013173222542" lon="-80.29497804120183">
        <ele>-2.75</ele>
        <time>2013-09-06T17:49:57Z</time>
      </trkpt>
      <trkpt lat="25.139985680580139" lon="-80.294987848028541">
        <ele>-2.27</ele>
        <time>2013-09-06T17:50:03Z</time>
      </trkpt>
      <trkpt lat="25.139941005036235" lon="-80.294980555772781">
        <ele>-1.79</ele>
        <time>2013-09-06T17:50:10Z</time>
      </trkpt>
      <trkpt lat="25.139937987551093" lon="-80.294987596571445">
        <ele>-1.3</ele>
        <time>2013-09-06T17:50:18Z</time>
      </trkpt>
      <trkpt lat="25.139936143532395" lon="-80.294991452246904">
        <ele>-0.82</ele>
        <time>2013-09-06T17:50:26Z</time>
      </trkpt>
      <trkpt lat="25.139926923438907" lon="-80.294993799179792">
        <ele>-0.82</ele>
        <time>2013-09-06T17:50:34Z</time>
      </trkpt>
      <trkpt lat="25.139922983944416" lon="-80.294994302093983">
        <ele>-0.34</ele>
        <time>2013-09-06T17:50:40Z</time>
      </trkpt>
      <trkpt lat="25.139922229573131" lon="-80.29499027878046">
        <ele>-0.82</ele>
        <time>2013-09-06T17:50:46Z</time>
      </trkpt>
      <trkpt lat="25.139917870983481" lon="-80.294989608228207">
        <ele>-0.82</ele>
        <time>2013-09-06T17:50:53Z</time>
      </trkpt>
      <trkpt lat="25.139909908175468" lon="-80.294994218274951">
        <ele>-1.3</ele>
        <time>2013-09-06T17:50:59Z</time>
      </trkpt>
      <trkpt lat="25.139914015308022" lon="-80.295010227710009">
        <ele>-1.3</ele>
        <time>2013-09-06T17:51:06Z</time>
      </trkpt>
      <trkpt lat="25.139916529878974" lon="-80.295018693432212">
        <ele>-1.3</ele>
        <time>2013-09-06T17:51:13Z</time>
      </trkpt>
      <trkpt lat="25.139939663931727" lon="-80.295045515522361">
        <ele>-1.3</ele>
        <time>2013-09-06T17:51:21Z</time>
      </trkpt>
      <trkpt lat="25.139971850439906" lon="-80.295072002336383">
        <ele>-0.82</ele>
        <time>2013-09-06T17:51:28Z</time>
      </trkpt>
      <trkpt lat="25.140002695843577" lon="-80.295064877718687">
        <ele>0.62</ele>
        <time>2013-09-06T17:51:36Z</time>
      </trkpt>
      <trkpt lat="25.140022812411189" lon="-80.295106368139386">
        <ele>2.06</ele>
        <time>2013-09-06T17:51:43Z</time>
      </trkpt>
      <trkpt lat="25.140042677521706" lon="-80.295156491920352">
        <ele>1.1</ele>
        <time>2013-09-06T17:51:51Z</time>
      </trkpt>
      <trkpt lat="25.140022225677967" lon="-80.295194126665592">
        <ele>0.14</ele>
        <time>2013-09-06T17:51:58Z</time>
      </trkpt>
      <trkpt lat="25.140003617852926" lon="-80.29523653909564">
        <ele>-0.82</ele>
        <time>2013-09-06T17:52:05Z</time>
      </trkpt>
      <trkpt lat="25.139991547912359" lon="-80.295270066708326">
        <ele>-0.82</ele>
        <time>2013-09-06T17:52:12Z</time>
      </trkpt>
      <trkpt lat="25.139977298676968" lon="-80.295270904898643">
        <ele>-0.82</ele>
        <time>2013-09-06T17:52:19Z</time>
      </trkpt>
      <trkpt lat="25.139971347525716" lon="-80.2952766045928">
        <ele>-0.82</ele>
        <time>2013-09-06T17:52:27Z</time>
      </trkpt>
      <trkpt lat="25.139938574284315" lon="-80.295297475531697">
        <ele>-0.82</ele>
        <time>2013-09-06T17:52:35Z</time>
      </trkpt>
      <trkpt lat="25.139938071370125" lon="-80.295324716717005">
        <ele>-0.82</ele>
        <time>2013-09-06T17:52:44Z</time>
      </trkpt>
      <trkpt lat="25.139910159632564" lon="-80.295311640948057">
        <ele>-1.3</ele>
        <time>2013-09-06T17:52:51Z</time>
      </trkpt>
      <trkpt lat="25.139844277873635" lon="-80.295273838564754">
        <ele>-1.3</ele>
        <time>2013-09-06T17:53:01Z</time>
      </trkpt>
      <trkpt lat="25.139831369742751" lon="-80.295249028131366">
        <ele>-2.27</ele>
        <time>2013-09-06T17:53:10Z</time>
      </trkpt>
      <trkpt lat="25.139835476875305" lon="-80.295252129435539">
        <ele>-2.27</ele>
        <time>2013-09-06T17:53:17Z</time>
      </trkpt>
      <trkpt lat="25.139832962304354" lon="-80.295258080586791">
        <ele>-1.79</ele>
        <time>2013-09-06T17:53:23Z</time>
      </trkpt>
      <trkpt lat="25.139836985617876" lon="-80.295265959575772">
        <ele>-1.79</ele>
        <time>2013-09-06T17:53:29Z</time>
      </trkpt>
      <trkpt lat="25.139830196276307" lon="-80.295270066708326">
        <ele>-1.79</ele>
        <time>2013-09-06T17:53:36Z</time>
      </trkpt>
      <trkpt lat="25.139827765524387" lon="-80.295277023687959">
        <ele>-0.82</ele>
        <time>2013-09-06T17:53:47Z</time>
      </trkpt>
      <trkpt lat="25.139820137992501" lon="-80.295254644006491">
        <ele>-0.34</ele>
        <time>2013-09-06T17:53:56Z</time>
      </trkpt>
      <trkpt lat="25.139793399721384" lon="-80.295195719227195">
        <ele>0.62</ele>
        <time>2013-09-06T17:54:05Z</time>
      </trkpt>
      <trkpt lat="25.139767751097679" lon="-80.295159677043557">
        <ele>0.62</ele>
        <time>2013-09-06T17:54:13Z</time>
      </trkpt>
      <trkpt lat="25.139755178242922" lon="-80.295114498585463">
        <ele>1.1</ele>
        <time>2013-09-06T17:54:20Z</time>
      </trkpt>
      <trkpt lat="25.139737408608198" lon="-80.295078624039888">
        <ele>1.58</ele>
        <time>2013-09-06T17:54:28Z</time>
      </trkpt>
      <trkpt lat="25.139763811603189" lon="-80.295020705088973">
        <ele>2.54</ele>
        <time>2013-09-06T17:54:39Z</time>
      </trkpt>
      <trkpt lat="25.139773283153772" lon="-80.295022297650576">
        <ele>3.5</ele>
        <time>2013-09-06T17:54:51Z</time>
      </trkpt>
      <trkpt lat="25.139783257618546" lon="-80.294917356222868">
        <ele>3.02</ele>
        <time>2013-09-06T17:55:03Z</time>
      </trkpt>
      <trkpt lat="25.139774456620216" lon="-80.294883828610182">
        <ele>1.1</ele>
        <time>2013-09-06T17:55:10Z</time>
      </trkpt>
      <trkpt lat="25.139792142435908" lon="-80.294864382594824">
        <ele>0.62</ele>
        <time>2013-09-06T17:55:16Z</time>
      </trkpt>
      <trkpt lat="25.139792561531067" lon="-80.294832866638899">
        <ele>1.1</ele>
        <time>2013-09-06T17:55:21Z</time>
      </trkpt>
      <trkpt lat="25.139806726947427" lon="-80.29478115029633">
        <ele>2.06</ele>
        <time>2013-09-06T17:55:29Z</time>
      </trkpt>
      <trkpt lat="25.139807062223554" lon="-80.294744772836566">
        <ele>2.54</ele>
        <time>2013-09-06T17:55:36Z</time>
      </trkpt>
      <trkpt lat="25.13981276191771" lon="-80.294737312942743">
        <ele>2.54</ele>
        <time>2013-09-06T17:55:38Z</time>
      </trkpt>
      <trkpt lat="25.1398357283324" lon="-80.294714597985148">
        <ele>3.02</ele>
        <time>2013-09-06T17:55:45Z</time>
      </trkpt>
      <trkpt lat="25.139838745817542" lon="-80.294685764238238">
        <ele>3.02</ele>
        <time>2013-09-06T17:55:52Z</time>
      </trkpt>
      <trkpt lat="25.139818713068962" lon="-80.294648464769125">
        <ele>3.5</ele>
        <time>2013-09-06T17:55:59Z</time>
      </trkpt>
      <trkpt lat="25.13981712050736" lon="-80.294639579951763">
        <ele>3.5</ele>
        <time>2013-09-06T17:56:05Z</time>
      </trkpt>
      <trkpt lat="25.13981712050736" lon="-80.294606471434236">
        <ele>2.54</ele>
        <time>2013-09-06T17:56:13Z</time>
      </trkpt>
      <trkpt lat="25.139822149649262" lon="-80.294572692364454">
        <ele>2.54</ele>
        <time>2013-09-06T17:56:21Z</time>
      </trkpt>
      <trkpt lat="25.13982743024826" lon="-80.294547714293003">
        <ele>2.54</ele>
        <time>2013-09-06T17:56:28Z</time>
      </trkpt>
      <trkpt lat="25.139805050566792" lon="-80.294533800333738">
        <ele>1.58</ele>
        <time>2013-09-06T17:56:34Z</time>
      </trkpt>
      <trkpt lat="25.139787029474974" lon="-80.294528352096677">
        <ele>1.1</ele>
        <time>2013-09-06T17:56:38Z</time>
      </trkpt>
      <trkpt lat="25.139756854623556" lon="-80.29452851973474">
        <ele>0.62</ele>
        <time>2013-09-06T17:56:43Z</time>
      </trkpt>
      <trkpt lat="25.139724751934409" lon="-80.294520137831569">
        <ele>1.1</ele>
        <time>2013-09-06T17:56:49Z</time>
      </trkpt>
      <trkpt lat="25.139707988128066" lon="-80.294522400945425">
        <ele>-0.34</ele>
        <time>2013-09-06T17:56:54Z</time>
      </trkpt>
      <trkpt lat="25.139703210443258" lon="-80.294519802555442">
        <ele>0.14</ele>
        <time>2013-09-06T17:56:59Z</time>
      </trkpt>
      <trkpt lat="25.139698181301355" lon="-80.294519132003188">
        <ele>0.14</ele>
        <time>2013-09-06T17:57:06Z</time>
      </trkpt>
      <trkpt lat="25.139686362817883" lon="-80.29452265240252">
        <ele>0.14</ele>
        <time>2013-09-06T17:57:14Z</time>
      </trkpt>
      <trkpt lat="25.139681585133076" lon="-80.294517455622554">
        <ele>0.62</ele>
        <time>2013-09-06T17:57:21Z</time>
      </trkpt>
      <trkpt lat="25.139670688658953" lon="-80.294517623260617">
        <ele>0.62</ele>
        <time>2013-09-06T17:57:28Z</time>
      </trkpt>
      <trkpt lat="25.13966373167932" lon="-80.29451728798449">
        <ele>0.14</ele>
        <time>2013-09-06T17:57:36Z</time>
      </trkpt>
      <trkpt lat="25.139651326462626" lon="-80.294526843354106">
        <ele>0.62</ele>
        <time>2013-09-06T17:57:42Z</time>
      </trkpt>
      <trkpt lat="25.139625761657953" lon="-80.294508738443255">
        <ele>0.62</ele>
        <time>2013-09-06T17:57:49Z</time>
      </trkpt>
      <trkpt lat="25.139606818556786" lon="-80.29450161382556">
        <ele>0.62</ele>
        <time>2013-09-06T17:57:55Z</time>
      </trkpt>
      <trkpt lat="25.139586115255952" lon="-80.294491639360785">
        <ele>-0.34</ele>
        <time>2013-09-06T17:58:01Z</time>
      </trkpt>
      <trkpt lat="25.139573123306036" lon="-80.294493567198515">
        <ele>-0.34</ele>
        <time>2013-09-06T17:58:06Z</time>
      </trkpt>
      <trkpt lat="25.139558790251613" lon="-80.294493483379483">
        <ele>-0.34</ele>
        <time>2013-09-06T17:58:13Z</time>
      </trkpt>
      <trkpt lat="25.139521490782499" lon="-80.294490968808532">
        <ele>0.14</ele>
        <time>2013-09-06T17:58:21Z</time>
      </trkpt>
      <trkpt lat="25.139476144686341" lon="-80.29448208399117">
        <ele>0.62</ele>
        <time>2013-09-06T17:58:29Z</time>
      </trkpt>
      <trkpt lat="25.139437755569816" lon="-80.294474624097347">
        <ele>0.62</ele>
        <time>2013-09-06T17:58:36Z</time>
      </trkpt>
      <trkpt lat="25.13939936645329" lon="-80.294471690431237">
        <ele>1.1</ele>
        <time>2013-09-06T17:58:43Z</time>
      </trkpt>
      <trkpt lat="25.139352595433593" lon="-80.294482503086329">
        <ele>1.1</ele>
        <time>2013-09-06T17:58:51Z</time>
      </trkpt>
      <trkpt lat="25.139313116669655" lon="-80.294489124789834">
        <ele>0.62</ele>
        <time>2013-09-06T17:58:58Z</time>
      </trkpt>
      <trkpt lat="25.139286881312728" lon="-80.294512845575809">
        <ele>-0.34</ele>
        <time>2013-09-06T17:59:05Z</time>
      </trkpt>
      <trkpt lat="25.139269614592195" lon="-80.294532459229231">
        <ele>0.14</ele>
        <time>2013-09-06T17:59:10Z</time>
      </trkpt>
      <trkpt lat="25.139238517731428" lon="-80.294566489756107">
        <ele>-0.34</ele>
        <time>2013-09-06T17:59:17Z</time>
      </trkpt>
      <trkpt lat="25.139202056452632" lon="-80.294586690142751">
        <ele>-0.82</ele>
        <time>2013-09-06T17:59:25Z</time>
      </trkpt>
      <trkpt lat="25.139184202998877" lon="-80.294589037075639">
        <ele>-0.82</ele>
        <time>2013-09-06T17:59:33Z</time>
      </trkpt>
      <trkpt lat="25.139157297089696" lon="-80.294595910236239">
        <ele>-0.82</ele>
        <time>2013-09-06T17:59:39Z</time>
      </trkpt>
      <trkpt lat="25.139120919629931" lon="-80.294610746204853">
        <ele>-0.82</ele>
        <time>2013-09-06T17:59:45Z</time>
      </trkpt>
      <trkpt lat="25.139082865789533" lon="-80.29463354498148">
        <ele>-0.82</ele>
        <time>2013-09-06T17:59:53Z</time>
      </trkpt>
      <trkpt lat="25.139061659574509" lon="-80.294648800045252">
        <ele>-0.82</ele>
        <time>2013-09-06T17:59:58Z</time>
      </trkpt>
      <trkpt lat="25.139036430045962" lon="-80.294675286859274">
        <ele>-0.82</ele>
        <time>2013-09-06T18:00:04Z</time>
      </trkpt>
      <trkpt lat="25.139023773372173" lon="-80.294700851663947">
        <ele>-0.34</ele>
        <time>2013-09-06T18:00:09Z</time>
      </trkpt>
      <trkpt lat="25.139037687331438" lon="-80.29474351555109">
        <ele>0.62</ele>
        <time>2013-09-06T18:00:17Z</time>
      </trkpt>
      <trkpt lat="25.139050930738449" lon="-80.294781401753426">
        <ele>0.62</ele>
        <time>2013-09-06T18:00:26Z</time>
      </trkpt>
      <trkpt lat="25.139049673452973" lon="-80.29479187913239">
        <ele>-0.34</ele>
        <time>2013-09-06T18:00:33Z</time>
      </trkpt>
      <trkpt lat="25.139045147225261" lon="-80.294816605746746">
        <ele>-0.34</ele>
        <time>2013-09-06T18:00:39Z</time>
      </trkpt>
      <trkpt lat="25.139056881889701" lon="-80.294859940186143">
        <ele>0.14</ele>
        <time>2013-09-06T18:00:47Z</time>
      </trkpt>
      <trkpt lat="25.139081692323089" lon="-80.294885924085975">
        <ele>-0.34</ele>
        <time>2013-09-06T18:00:55Z</time>
      </trkpt>
      <trkpt lat="25.139097366482019" lon="-80.294916518032551">
        <ele>-0.82</ele>
        <time>2013-09-06T18:01:02Z</time>
      </trkpt>
      <trkpt lat="25.139122931286693" lon="-80.294960271567106">
        <ele>-1.3</ele>
        <time>2013-09-06T18:01:10Z</time>
      </trkpt>
      <trkpt lat="25.139163751155138" lon="-80.295002264901996">
        <ele>-0.34</ele>
        <time>2013-09-06T18:01:21Z</time>
      </trkpt>
      <trkpt lat="25.139170791953802" lon="-80.29501031152904">
        <ele>-0.82</ele>
        <time>2013-09-06T18:01:23Z</time>
      </trkpt>
      <trkpt lat="25.13921563513577" lon="-80.29504107311368">
        <ele>-1.3</ele>
        <time>2013-09-06T18:01:32Z</time>
      </trkpt>
      <trkpt lat="25.139239942654967" lon="-80.295052221044898">
        <ele>-1.3</ele>
        <time>2013-09-06T18:01:39Z</time>
      </trkpt>
      <trkpt lat="25.139271207153797" lon="-80.295066386461258">
        <ele>-0.82</ele>
        <time>2013-09-06T18:01:47Z</time>
      </trkpt>
      <trkpt lat="25.139296520501375" lon="-80.295089352875948">
        <ele>-0.82</ele>
        <time>2013-09-06T18:01:54Z</time>
      </trkpt>
      <trkpt lat="25.139328287914395" lon="-80.295106871053576">
        <ele>-0.34</ele>
        <time>2013-09-06T18:02:01Z</time>
      </trkpt>
      <trkpt lat="25.13935150578618" lon="-80.295120030641556">
        <ele>-0.82</ele>
        <time>2013-09-06T18:02:08Z</time>
      </trkpt>
      <trkpt lat="25.139385033398867" lon="-80.295116426423192">
        <ele>0.14</ele>
        <time>2013-09-06T18:02:15Z</time>
      </trkpt>
      <trkpt lat="25.139415794983506" lon="-80.295113995671272">
        <ele>1.1</ele>
        <time>2013-09-06T18:02:24Z</time>
      </trkpt>
      <trkpt lat="25.139428870752454" lon="-80.295134196057916">
        <ele>1.58</ele>
        <time>2013-09-06T18:02:31Z</time>
      </trkpt>
      <trkpt lat="25.139437085017562" lon="-80.295165795832872">
        <ele>2.06</ele>
        <time>2013-09-06T18:02:38Z</time>
      </trkpt>
      <trkpt lat="25.139439348131418" lon="-80.295207453891635">
        <ele>2.54</ele>
        <time>2013-09-06T18:02:46Z</time>
      </trkpt>
      <trkpt lat="25.1394506637007" lon="-80.295239640399814">
        <ele>2.54</ele>
        <time>2013-09-06T18:02:53Z</time>
      </trkpt>
      <trkpt lat="25.139466673135757" lon="-80.29528146609664">
        <ele>2.54</ele>
        <time>2013-09-06T18:03:02Z</time>
      </trkpt>
      <trkpt lat="25.139484694227576" lon="-80.295323375612497">
        <ele>2.54</ele>
        <time>2013-09-06T18:03:11Z</time>
      </trkpt>
      <trkpt lat="25.139496512711048" lon="-80.295309126377106">
        <ele>2.54</ele>
        <time>2013-09-06T18:03:18Z</time>
      </trkpt>
      <trkpt lat="25.139506403356791" lon="-80.295273838564754">
        <ele>3.02</ele>
        <time>2013-09-06T18:03:26Z</time>
      </trkpt>
      <trkpt lat="25.139491651207209" lon="-80.295232431963086">
        <ele>2.54</ele>
        <time>2013-09-06T18:03:34Z</time>
      </trkpt>
      <trkpt lat="25.139483856037259" lon="-80.295215919613838">
        <ele>2.54</ele>
        <time>2013-09-06T18:03:38Z</time>
      </trkpt>
      <trkpt lat="25.139466840773821" lon="-80.295173842459917">
        <ele>2.06</ele>
        <time>2013-09-06T18:03:45Z</time>
      </trkpt>
      <trkpt lat="25.139491818845272" lon="-80.295134950429201">
        <ele>2.54</ele>
        <time>2013-09-06T18:03:54Z</time>
      </trkpt>
      <trkpt lat="25.139497937634587" lon="-80.295117013156414">
        <ele>1.58</ele>
        <time>2013-09-06T18:04:00Z</time>
      </trkpt>
      <trkpt lat="25.139504810795188" lon="-80.29512170702219">
        <ele>2.06</ele>
        <time>2013-09-06T18:04:07Z</time>
      </trkpt>
      <trkpt lat="25.139516294002533" lon="-80.295123551040888">
        <ele>2.06</ele>
        <time>2013-09-06T18:04:14Z</time>
      </trkpt>
      <trkpt lat="25.139531465247273" lon="-80.295127406716347">
        <ele>1.58</ele>
        <time>2013-09-06T18:04:21Z</time>
      </trkpt>
      <trkpt lat="25.139539763331413" lon="-80.295102261006832">
        <ele>2.06</ele>
        <time>2013-09-06T18:04:27Z</time>
      </trkpt>
      <trkpt lat="25.139536913484335" lon="-80.295099159702659">
        <ele>3.02</ele>
        <time>2013-09-06T18:04:34Z</time>
      </trkpt>
      <trkpt lat="25.13954252935946" lon="-80.295096645131707">
        <ele>3.5</ele>
        <time>2013-09-06T18:04:40Z</time>
      </trkpt>
      <trkpt lat="25.139544038102031" lon="-80.295090693980455">
        <ele>4.46</ele>
        <time>2013-09-06T18:04:47Z</time>
      </trkpt>
      <trkpt lat="25.139542696997523" lon="-80.29508650302887">
        <ele>3.98</ele>
        <time>2013-09-06T18:04:54Z</time>
      </trkpt>
      <trkpt lat="25.139518640935421" lon="-80.295077618211508">
        <ele>3.98</ele>
        <time>2013-09-06T18:05:00Z</time>
      </trkpt>
      <trkpt lat="25.13950833119452" lon="-80.295083820819855">
        <ele>3.5</ele>
        <time>2013-09-06T18:05:08Z</time>
      </trkpt>
      <trkpt lat="25.139500619843602" lon="-80.295079294592142">
        <ele>3.5</ele>
        <time>2013-09-06T18:05:16Z</time>
      </trkpt>
      <trkpt lat="25.13949609361589" lon="-80.295079043135047">
        <ele>3.02</ele>
        <time>2013-09-06T18:05:23Z</time>
      </trkpt>
      <trkpt lat="25.13948243111372" lon="-80.295063788071275">
        <ele>3.02</ele>
        <time>2013-09-06T18:05:29Z</time>
      </trkpt>
      <trkpt lat="25.139460805803537" lon="-80.295034032315016">
        <ele>3.5</ele>
        <time>2013-09-06T18:05:37Z</time>
      </trkpt>
      <trkpt lat="25.139418225735426" lon="-80.294994553551078">
        <ele>2.54</ele>
        <time>2013-09-06T18:05:47Z</time>
      </trkpt>
      <trkpt lat="25.139387715607882" lon="-80.294971754774451">
        <ele>2.54</ele>
        <time>2013-09-06T18:05:53Z</time>
      </trkpt>
      <trkpt lat="25.139366844668984" lon="-80.29494627378881">
        <ele>2.06</ele>
        <time>2013-09-06T18:06:00Z</time>
      </trkpt>
      <trkpt lat="25.139349075034261" lon="-80.294914841651917">
        <ele>2.54</ele>
        <time>2013-09-06T18:06:08Z</time>
      </trkpt>
      <trkpt lat="25.139331724494696" lon="-80.294872177764773">
        <ele>3.02</ele>
        <time>2013-09-06T18:06:15Z</time>
      </trkpt>
      <trkpt lat="25.139311943203211" lon="-80.29483244754374">
        <ele>2.54</ele>
        <time>2013-09-06T18:06:22Z</time>
      </trkpt>
      <trkpt lat="25.139304986223578" lon="-80.294796489179134">
        <ele>3.02</ele>
        <time>2013-09-06T18:06:29Z</time>
      </trkpt>
      <trkpt lat="25.139295514672995" lon="-80.294760866090655">
        <ele>3.02</ele>
        <time>2013-09-06T18:06:35Z</time>
      </trkpt>
      <trkpt lat="25.139288725331426" lon="-80.294722812250257">
        <ele>2.54</ele>
        <time>2013-09-06T18:06:42Z</time>
      </trkpt>
      <trkpt lat="25.139284869655967" lon="-80.294704707339406">
        <ele>1.1</ele>
        <time>2013-09-06T18:06:48Z</time>
      </trkpt>
      <trkpt lat="25.139283696189523" lon="-80.294664222747087">
        <ele>0.62</ele>
        <time>2013-09-06T18:06:55Z</time>
      </trkpt>
      <trkpt lat="25.139293083921075" lon="-80.294624492526054">
        <ele>1.58</ele>
        <time>2013-09-06T18:07:03Z</time>
      </trkpt>
      <trkpt lat="25.139301465824246" lon="-80.294605381786823">
        <ele>1.58</ele>
        <time>2013-09-06T18:07:10Z</time>
      </trkpt>
      <trkpt lat="25.139326611533761" lon="-80.294570345431566">
        <ele>1.58</ele>
        <time>2013-09-06T18:07:18Z</time>
      </trkpt>
      <trkpt lat="25.139358127489686" lon="-80.294556515291333">
        <ele>1.58</ele>
        <time>2013-09-06T18:07:26Z</time>
      </trkpt>
      <trkpt lat="25.139381177723408" lon="-80.29457931406796">
        <ele>1.58</ele>
        <time>2013-09-06T18:07:33Z</time>
      </trkpt>
      <trkpt lat="25.139402719214559" lon="-80.294616613537073">
        <ele>2.06</ele>
        <time>2013-09-06T18:07:41Z</time>
      </trkpt>
      <trkpt lat="25.139431301504374" lon="-80.294654918834567">
        <ele>2.54</ele>
        <time>2013-09-06T18:07:49Z</time>
      </trkpt>
      <trkpt lat="25.139454435557127" lon="-80.294691463932395">
        <ele>2.54</ele>
        <time>2013-09-06T18:07:56Z</time>
      </trkpt>
      <trkpt lat="25.139479581266642" lon="-80.294716022908688">
        <ele>3.02</ele>
        <time>2013-09-06T18:08:02Z</time>
      </trkpt>
      <trkpt lat="25.139485113322735" lon="-80.294742761179805">
        <ele>3.02</ele>
        <time>2013-09-06T18:08:08Z</time>
      </trkpt>
      <trkpt lat="25.139515791088343" lon="-80.294773187488317">
        <ele>2.54</ele>
        <time>2013-09-06T18:08:17Z</time>
      </trkpt>
      <trkpt lat="25.139528615400195" lon="-80.294771008193493">
        <ele>2.54</ele>
        <time>2013-09-06T18:08:24Z</time>
      </trkpt>
      <trkpt lat="25.139543702825904" lon="-80.294757848605514">
        <ele>2.54</ele>
        <time>2013-09-06T18:08:31Z</time>
      </trkpt>
      <trkpt lat="25.139563316479325" lon="-80.294732535257936">
        <ele>3.02</ele>
        <time>2013-09-06T18:08:38Z</time>
      </trkpt>
      <trkpt lat="25.139566669240594" lon="-80.294723398983479">
        <ele>3.02</ele>
        <time>2013-09-06T18:08:45Z</time>
      </trkpt>
      <trkpt lat="25.13956792652607" lon="-80.294724656268954">
        <ele>3.02</ele>
        <time>2013-09-06T18:08:53Z</time>
      </trkpt>
      <trkpt lat="25.139565579593182" lon="-80.294725494459271">
        <ele>6.87</ele>
        <time>2013-09-06T18:09:03Z</time>
      </trkpt>
      <trkpt lat="25.139554599300027" lon="-80.294695822522044">
        <ele>8.789999999999999</ele>
        <time>2013-09-06T18:09:13Z</time>
      </trkpt>
      <trkpt lat="25.139560801908374" lon="-80.294706802815199">
        <ele>9.75</ele>
        <time>2013-09-06T18:09:22Z</time>
      </trkpt>
      <trkpt lat="25.139538003131747" lon="-80.294761704280972">
        <ele>10.710000000000001</ele>
        <time>2013-09-06T18:09:32Z</time>
      </trkpt>
      <trkpt lat="25.139512605965137" lon="-80.294837644323707">
        <ele>8.310000000000001</ele>
        <time>2013-09-06T18:09:44Z</time>
      </trkpt>
      <trkpt lat="25.139512354508042" lon="-80.294900257140398">
        <ele>9.75</ele>
        <time>2013-09-06T18:09:55Z</time>
      </trkpt>
      <trkpt lat="25.139496764168143" lon="-80.294954907149076">
        <ele>10.23</ele>
        <time>2013-09-06T18:10:07Z</time>
      </trkpt>
      <trkpt lat="25.139502715319395" lon="-80.295034367591143">
        <ele>7.35</ele>
        <time>2013-09-06T18:10:20Z</time>
      </trkpt>
      <trkpt lat="25.139498608186841" lon="-80.295051131397486">
        <ele>4.46</ele>
        <time>2013-09-06T18:10:27Z</time>
      </trkpt>
      <trkpt lat="25.139492992311716" lon="-80.295057836920023">
        <ele>4.46</ele>
        <time>2013-09-06T18:10:38Z</time>
      </trkpt>
      <trkpt lat="25.139473797753453" lon="-80.295037385076284">
        <ele>3.98</ele>
        <time>2013-09-06T18:10:47Z</time>
      </trkpt>
      <trkpt lat="25.139446221292019" lon="-80.295028248801827">
        <ele>4.94</ele>
        <time>2013-09-06T18:10:59Z</time>
      </trkpt>
      <trkpt lat="25.139414370059967" lon="-80.29499614611268">
        <ele>4.94</ele>
        <time>2013-09-06T18:11:11Z</time>
      </trkpt>
      <trkpt lat="25.139403808861971" lon="-80.294948955997825">
        <ele>4.94</ele>
        <time>2013-09-06T18:11:22Z</time>
      </trkpt>
      <trkpt lat="25.13941009528935" lon="-80.294928168877959">
        <ele>4.94</ele>
        <time>2013-09-06T18:11:36Z</time>
      </trkpt>
      <trkpt lat="25.139399534091353" lon="-80.294945854693651">
        <ele>4.46</ele>
        <time>2013-09-06T18:11:49Z</time>
      </trkpt>
      <trkpt lat="25.139404982328415" lon="-80.294947531074286">
        <ele>4.94</ele>
        <time>2013-09-06T18:11:59Z</time>
      </trkpt>
      <trkpt lat="25.139421075582504" lon="-80.294854156672955">
        <ele>4.94</ele>
        <time>2013-09-06T18:12:14Z</time>
      </trkpt>
      <trkpt lat="25.139466170221567" lon="-80.294783329591155">
        <ele>4.46</ele>
        <time>2013-09-06T18:12:28Z</time>
      </trkpt>
      <trkpt lat="25.139521826058626" lon="-80.294723315164447">
        <ele>2.06</ele>
        <time>2013-09-06T18:12:42Z</time>
      </trkpt>
      <trkpt lat="25.139549486339092" lon="-80.294672939926386">
        <ele>1.58</ele>
        <time>2013-09-06T18:12:55Z</time>
      </trkpt>
      <trkpt lat="25.139593658968806" lon="-80.294609321281314">
        <ele>2.06</ele>
        <time>2013-09-06T18:13:08Z</time>
      </trkpt>
      <trkpt lat="25.139574548229575" lon="-80.294537069275975">
        <ele>3.5</ele>
        <time>2013-09-06T18:13:18Z</time>
      </trkpt>
      <trkpt lat="25.139605728909373" lon="-80.294477473944426">
        <ele>4.94</ele>
        <time>2013-09-06T18:13:33Z</time>
      </trkpt>
      <trkpt lat="25.139607908204198" lon="-80.294436989352107">
        <ele>3.98</ele>
        <time>2013-09-06T18:13:47Z</time>
      </trkpt>
      <trkpt lat="25.139611847698689" lon="-80.294377561658621">
        <ele>3.5</ele>
        <time>2013-09-06T18:13:56Z</time>
      </trkpt>
      <trkpt lat="25.139627186581492" lon="-80.29431352391839">
        <ele>3.98</ele>
        <time>2013-09-06T18:14:08Z</time>
      </trkpt>
      <trkpt lat="25.139635149389505" lon="-80.294333137571812">
        <ele>4.46</ele>
        <time>2013-09-06T18:14:13Z</time>
      </trkpt>
    </trkseg>
  </trk>

  <trk>
    <name>20130906-Thing1B</name>
    <extensions>
      <gpxx:TrackExtension>
        <gpxx:DisplayColor>DarkGray</gpxx:DisplayColor>
      </gpxx:TrackExtension>
    </extensions>
    <trkseg>
      <trkpt lat="25.136127322912216" lon="-80.290093906223774">
        <ele>2.54</ele>
        <time>2013-09-06T18:46:04Z</time>
      </trkpt>
      <trkpt lat="25.136110475286841" lon="-80.290086278691888">
        <ele>3.02</ele>
        <time>2013-09-06T18:46:21Z</time>
      </trkpt>
      <trkpt lat="25.136111145839095" lon="-80.29009273275733">
        <ele>3.5</ele>
        <time>2013-09-06T18:46:29Z</time>
      </trkpt>
      <trkpt lat="25.136111564934254" lon="-80.290090050548315">
        <ele>3.5</ele>
        <time>2013-09-06T18:46:36Z</time>
      </trkpt>
      <trkpt lat="25.13611919246614" lon="-80.290097929537296">
        <ele>3.5</ele>
        <time>2013-09-06T18:46:42Z</time>
      </trkpt>
      <trkpt lat="25.136121455579996" lon="-80.290097594261169">
        <ele>3.5</ele>
        <time>2013-09-06T18:46:49Z</time>
      </trkpt>
      <trkpt lat="25.136154647916555" lon="-80.290157105773687">
        <ele>3.98</ele>
        <time>2013-09-06T18:46:56Z</time>
      </trkpt>
      <trkpt lat="25.13613729737699" lon="-80.290137324482203">
        <ele>3.98</ele>
        <time>2013-09-06T18:47:06Z</time>
      </trkpt>
      <trkpt lat="25.136116510257125" lon="-80.29011083766818">
        <ele>3.98</ele>
        <time>2013-09-06T18:47:15Z</time>
      </trkpt>
      <trkpt lat="25.136109637096524" lon="-80.29009809717536">
        <ele>3.5</ele>
        <time>2013-09-06T18:47:24Z</time>
      </trkpt>
      <trkpt lat="25.13610552996397" lon="-80.290090637281537">
        <ele>3.98</ele>
        <time>2013-09-06T18:47:32Z</time>
      </trkpt>
      <trkpt lat="25.13610016554594" lon="-80.2900908049196">
        <ele>4.46</ele>
        <time>2013-09-06T18:47:39Z</time>
      </trkpt>
      <trkpt lat="25.136094549670815" lon="-80.290086194872856">
        <ele>4.46</ele>
        <time>2013-09-06T18:47:47Z</time>
      </trkpt>
      <trkpt lat="25.136093460023403" lon="-80.290093990042806">
        <ele>4.46</ele>
        <time>2013-09-06T18:47:55Z</time>
      </trkpt>
      <trkpt lat="25.13608600012958" lon="-80.290092313662171">
        <ele>3.98</ele>
        <time>2013-09-06T18:48:03Z</time>
      </trkpt>
      <trkpt lat="25.136084156110883" lon="-80.290109580382705">
        <ele>2.54</ele>
        <time>2013-09-06T18:48:12Z</time>
      </trkpt>
      <trkpt lat="25.136094801127911" lon="-80.290105221793056">
        <ele>2.54</ele>
        <time>2013-09-06T18:48:21Z</time>
      </trkpt>
      <trkpt lat="25.136104021221399" lon="-80.290105389431119">
        <ele>1.58</ele>
        <time>2013-09-06T18:48:28Z</time>
      </trkpt>
      <trkpt lat="25.136094382032752" lon="-80.290112514048815">
        <ele>1.58</ele>
        <time>2013-09-06T18:48:38Z</time>
      </trkpt>
      <trkpt lat="25.136092370375991" lon="-80.290119973942637">
        <ele>1.58</ele>
        <time>2013-09-06T18:48:45Z</time>
      </trkpt>
      <trkpt lat="25.136087676510215" lon="-80.290146879851818">
        <ele>4.46</ele>
        <time>2013-09-06T18:48:54Z</time>
      </trkpt>
      <trkpt lat="25.136087508872151" lon="-80.290155177935958">
        <ele>3.02</ele>
        <time>2013-09-06T18:49:01Z</time>
      </trkpt>
      <trkpt lat="25.136085664853454" lon="-80.290161715820432">
        <ele>3.02</ele>
        <time>2013-09-06T18:49:08Z</time>
      </trkpt>
      <trkpt lat="25.136079965159297" lon="-80.290191220119596">
        <ele>3.02</ele>
        <time>2013-09-06T18:49:14Z</time>
      </trkpt>
      <trkpt lat="25.136095890775323" lon="-80.290224077180028">
        <ele>3.02</ele>
        <time>2013-09-06T18:49:20Z</time>
      </trkpt>
      <trkpt lat="25.136110223829746" lon="-80.29025643132627">
        <ele>3.5</ele>
        <time>2013-09-06T18:49:27Z</time>
      </trkpt>
      <trkpt lat="25.136122209951282" lon="-80.290281577035785">
        <ele>3.5</ele>
        <time>2013-09-06T18:49:32Z</time>
      </trkpt>
      <trkpt lat="25.136136459186673" lon="-80.290308985859156">
        <ele>3.5</ele>
        <time>2013-09-06T18:49:39Z</time>
      </trkpt>
      <trkpt lat="25.136169735342264" lon="-80.290336227044463">
        <ele>3.02</ele>
        <time>2013-09-06T18:49:45Z</time>
      </trkpt>
      <trkpt lat="25.136194797232747" lon="-80.29037076048553">
        <ele>2.54</ele>
        <time>2013-09-06T18:49:52Z</time>
      </trkpt>
      <trkpt lat="25.136215500533581" lon="-80.290408227592707">
        <ele>1.58</ele>
        <time>2013-09-06T18:49:59Z</time>
      </trkpt>
      <trkpt lat="25.136261098086834" lon="-80.290415603667498">
        <ele>2.06</ele>
        <time>2013-09-06T18:50:07Z</time>
      </trkpt>
      <trkpt lat="25.136298146098852" lon="-80.290403449907899">
        <ele>1.58</ele>
        <time>2013-09-06T18:50:13Z</time>
      </trkpt>
      <trkpt lat="25.136310383677483" lon="-80.290367994457483">
        <ele>1.58</ele>
        <time>2013-09-06T18:50:20Z</time>
      </trkpt>
      <trkpt lat="25.136314490810037" lon="-80.290343184024096">
        <ele>1.58</ele>
        <time>2013-09-06T18:50:26Z</time>
      </trkpt>
      <trkpt lat="25.136312730610371" lon="-80.290309237316251">
        <ele>1.58</ele>
        <time>2013-09-06T18:50:33Z</time>
      </trkpt>
      <trkpt lat="25.136290686205029" lon="-80.290266154333949">
        <ele>1.58</ele>
        <time>2013-09-06T18:50:41Z</time>
      </trkpt>
      <trkpt lat="25.136270485818386" lon="-80.290242433547974">
        <ele>2.54</ele>
        <time>2013-09-06T18:50:48Z</time>
      </trkpt>
      <trkpt lat="25.136241903528571" lon="-80.29021879658103">
        <ele>3.02</ele>
        <time>2013-09-06T18:50:55Z</time>
      </trkpt>
      <trkpt lat="25.136220697313547" lon="-80.290179401636124">
        <ele>3.5</ele>
        <time>2013-09-06T18:51:02Z</time>
      </trkpt>
      <trkpt lat="25.136193539947271" lon="-80.290145371109247">
        <ele>2.54</ele>
        <time>2013-09-06T18:51:09Z</time>
      </trkpt>
      <trkpt lat="25.136186750605702" lon="-80.290130451321602">
        <ele>2.54</ele>
        <time>2013-09-06T18:51:14Z</time>
      </trkpt>
      <trkpt lat="25.136174848303199" lon="-80.290091140195727">
        <ele>1.58</ele>
        <time>2013-09-06T18:51:21Z</time>
      </trkpt>
      <trkpt lat="25.136167388409376" lon="-80.290054511278868">
        <ele>1.58</ele>
        <time>2013-09-06T18:51:27Z</time>
      </trkpt>
      <trkpt lat="25.136156659573317" lon="-80.29001503251493">
        <ele>1.58</ele>
        <time>2013-09-06T18:51:35Z</time>
      </trkpt>
      <trkpt lat="25.136134866625071" lon="-80.289975889027119">
        <ele>2.06</ele>
        <time>2013-09-06T18:51:43Z</time>
      </trkpt>
      <trkpt lat="25.136111229658127" lon="-80.289955101907253">
        <ele>1.58</ele>
        <time>2013-09-06T18:51:50Z</time>
      </trkpt>
      <trkpt lat="25.13605616055429" lon="-80.289945295080543">
        <ele>2.54</ele>
        <time>2013-09-06T18:52:01Z</time>
      </trkpt>
      <trkpt lat="25.13605322688818" lon="-80.289903553202748">
        <ele>4.46</ele>
        <time>2013-09-06T18:52:10Z</time>
      </trkpt>
      <trkpt lat="25.136046772822738" lon="-80.289835492148995">
        <ele>4.46</ele>
        <time>2013-09-06T18:52:20Z</time>
      </trkpt>
      <trkpt lat="25.136094046756625" lon="-80.289840688928962">
        <ele>6.39</ele>
        <time>2013-09-06T18:52:30Z</time>
      </trkpt>
      <trkpt lat="25.136134866625071" lon="-80.289868768304586">
        <ele>5.91</ele>
        <time>2013-09-06T18:52:38Z</time>
      </trkpt>
      <trkpt lat="25.136171411722898" lon="-80.289893746376038">
        <ele>4.94</ele>
        <time>2013-09-06T18:52:46Z</time>
      </trkpt>
      <trkpt lat="25.136202927678823" lon="-80.289911851286888">
        <ele>4.94</ele>
        <time>2013-09-06T18:52:54Z</time>
      </trkpt>
      <trkpt lat="25.136232851073146" lon="-80.289936158806086">
        <ele>4.46</ele>
        <time>2013-09-06T18:53:01Z</time>
      </trkpt>
      <trkpt lat="25.136263445019722" lon="-80.289954012259841">
        <ele>4.46</ele>
        <time>2013-09-06T18:53:08Z</time>
      </trkpt>
      <trkpt lat="25.136285489425063" lon="-80.289974883198738">
        <ele>4.46</ele>
        <time>2013-09-06T18:53:15Z</time>
      </trkpt>
      <trkpt lat="25.136325554922223" lon="-80.289991311728954">
        <ele>4.46</ele>
        <time>2013-09-06T18:53:22Z</time>
      </trkpt>
      <trkpt lat="25.136351455003023" lon="-80.290004387497902">
        <ele>3.98</ele>
        <time>2013-09-06T18:53:28Z</time>
      </trkpt>
      <trkpt lat="25.1363854855299" lon="-80.29002483934164">
        <ele>4.46</ele>
        <time>2013-09-06T18:53:36Z</time>
      </trkpt>
      <trkpt lat="25.136417839676142" lon="-80.290061132982373">
        <ele>4.46</ele>
        <time>2013-09-06T18:53:44Z</time>
      </trkpt>
      <trkpt lat="25.136446254327893" lon="-80.290087033063173">
        <ele>3.98</ele>
        <time>2013-09-06T18:53:51Z</time>
      </trkpt>
      <trkpt lat="25.136471651494503" lon="-80.29010446742177">
        <ele>3.02</ele>
        <time>2013-09-06T18:53:57Z</time>
      </trkpt>
      <trkpt lat="25.1364959590137" lon="-80.290116788819432">
        <ele>3.02</ele>
        <time>2013-09-06T18:54:03Z</time>
      </trkpt>
      <trkpt lat="25.136519093066454" lon="-80.290138414129615">
        <ele>3.5</ele>
        <time>2013-09-06T18:54:12Z</time>
      </trkpt>
      <trkpt lat="25.136535773053765" lon="-80.290158614516258">
        <ele>3.98</ele>
        <time>2013-09-06T18:54:17Z</time>
      </trkpt>
      <trkpt lat="25.136576760560274" lon="-80.290183927863836">
        <ele>4.46</ele>
        <time>2013-09-06T18:54:24Z</time>
      </trkpt>
      <trkpt lat="25.136611377820373" lon="-80.290197841823101">
        <ele>4.46</ele>
        <time>2013-09-06T18:54:31Z</time>
      </trkpt>
      <trkpt lat="25.136636020615697" lon="-80.290213515982032">
        <ele>4.94</ele>
        <time>2013-09-06T18:54:37Z</time>
      </trkpt>
      <trkpt lat="25.136660244315863" lon="-80.290219383314252">
        <ele>4.94</ele>
        <time>2013-09-06T18:54:44Z</time>
      </trkpt>
      <trkpt lat="25.136679690331221" lon="-80.290234470739961">
        <ele>5.42</ele>
        <time>2013-09-06T18:54:51Z</time>
      </trkpt>
      <trkpt lat="25.136687066406012" lon="-80.290235560387373">
        <ele>4.94</ele>
        <time>2013-09-06T18:55:00Z</time>
      </trkpt>
      <trkpt lat="25.136696035042405" lon="-80.290234135463834">
        <ele>3.98</ele>
        <time>2013-09-06T18:55:06Z</time>
      </trkpt>
      <trkpt lat="25.136689078062773" lon="-80.290229273959994">
        <ele>3.5</ele>
        <time>2013-09-06T18:55:13Z</time>
      </trkpt>
      <trkpt lat="25.136692933738232" lon="-80.290229525417089">
        <ele>3.02</ele>
        <time>2013-09-06T18:55:19Z</time>
      </trkpt>
      <trkpt lat="25.136690083891153" lon="-80.290229525417089">
        <ele>2.06</ele>
        <time>2013-09-06T18:55:24Z</time>
      </trkpt>
      <trkpt lat="25.136700225993991" lon="-80.290228519588709">
        <ele>2.06</ele>
        <time>2013-09-06T18:55:33Z</time>
      </trkpt>
      <trkpt lat="25.136709865182638" lon="-80.290232542902231">
        <ele>3.02</ele>
        <time>2013-09-06T18:55:41Z</time>
      </trkpt>
      <trkpt lat="25.136710535734892" lon="-80.290221981704235">
        <ele>3.02</ele>
        <time>2013-09-06T18:55:48Z</time>
      </trkpt>
      <trkpt lat="25.13671095483005" lon="-80.290209911763668">
        <ele>3.98</ele>
        <time>2013-09-06T18:55:56Z</time>
      </trkpt>
      <trkpt lat="25.136712715029716" lon="-80.29023346491158">
        <ele>3.5</ele>
        <time>2013-09-06T18:56:02Z</time>
      </trkpt>
      <trkpt lat="25.136719001457095" lon="-80.290240924805403">
        <ele>3.5</ele>
        <time>2013-09-06T18:56:09Z</time>
      </trkpt>
      <trkpt lat="25.136731322854757" lon="-80.290235560387373">
        <ele>2.54</ele>
        <time>2013-09-06T18:56:17Z</time>
      </trkpt>
      <trkpt lat="25.13673098757863" lon="-80.290217036381364">
        <ele>3.02</ele>
        <time>2013-09-06T18:56:25Z</time>
      </trkpt>
      <trkpt lat="25.136741548776627" lon="-80.290229190140963">
        <ele>3.02</ele>
        <time>2013-09-06T18:56:32Z</time>
      </trkpt>
      <trkpt lat="25.136750265955925" lon="-80.290239751338959">
        <ele>3.02</ele>
        <time>2013-09-06T18:56:39Z</time>
      </trkpt>
      <trkpt lat="25.136772813275456" lon="-80.290243774652481">
        <ele>3.02</ele>
        <time>2013-09-06T18:56:46Z</time>
      </trkpt>
      <trkpt lat="25.136782452464104" lon="-80.290240673348308">
        <ele>3.5</ele>
        <time>2013-09-06T18:56:53Z</time>
      </trkpt>
      <trkpt lat="25.136782955378294" lon="-80.29021292924881">
        <ele>3.5</ele>
        <time>2013-09-06T18:57:00Z</time>
      </trkpt>
      <trkpt lat="25.136769292876124" lon="-80.290194321423769">
        <ele>3.02</ele>
        <time>2013-09-06T18:57:09Z</time>
      </trkpt>
      <trkpt lat="25.136755798012018" lon="-80.290188454091549">
        <ele>3.02</ele>
        <time>2013-09-06T18:57:17Z</time>
      </trkpt>
      <trkpt lat="25.136755714192986" lon="-80.290180658921599">
        <ele>2.54</ele>
        <time>2013-09-06T18:57:25Z</time>
      </trkpt>
      <trkpt lat="25.136762838810682" lon="-80.290171187371016">
        <ele>3.02</ele>
        <time>2013-09-06T18:57:31Z</time>
      </trkpt>
      <trkpt lat="25.136772645637393" lon="-80.290169510990381">
        <ele>3.5</ele>
        <time>2013-09-06T18:57:38Z</time>
      </trkpt>
      <trkpt lat="25.136775830760598" lon="-80.290183760225773">
        <ele>3.5</ele>
        <time>2013-09-06T18:57:45Z</time>
      </trkpt>
      <trkpt lat="25.136770466342568" lon="-80.290220640599728">
        <ele>3.5</ele>
        <time>2013-09-06T18:57:52Z</time>
      </trkpt>
      <trkpt lat="25.136763090267777" lon="-80.290258945897222">
        <ele>3.02</ele>
        <time>2013-09-06T18:57:59Z</time>
      </trkpt>
      <trkpt lat="25.136751187965274" lon="-80.290303202345967">
        <ele>3.5</ele>
        <time>2013-09-06T18:58:06Z</time>
      </trkpt>
      <trkpt lat="25.136739704757929" lon="-80.290351146832108">
        <ele>3.5</ele>
        <time>2013-09-06T18:58:14Z</time>
      </trkpt>
      <trkpt lat="25.136730819940567" lon="-80.290376376360655">
        <ele>3.02</ele>
        <time>2013-09-06T18:58:20Z</time>
      </trkpt>
      <trkpt lat="25.136759653687477" lon="-80.290360283106565">
        <ele>3.5</ele>
        <time>2013-09-06T18:58:28Z</time>
      </trkpt>
      <trkpt lat="25.136764766648412" lon="-80.290327928960323">
        <ele>3.5</ele>
        <time>2013-09-06T18:58:34Z</time>
      </trkpt>
      <trkpt lat="25.136770131066442" lon="-80.290285097435117">
        <ele>3.5</ele>
        <time>2013-09-06T18:58:42Z</time>
      </trkpt>
      <trkpt lat="25.136773567646742" lon="-80.290277972817421">
        <ele>3.02</ele>
        <time>2013-09-06T18:58:48Z</time>
      </trkpt>
      <trkpt lat="25.136775327846408" lon="-80.290268082171679">
        <ele>3.02</ele>
        <time>2013-09-06T18:58:55Z</time>
      </trkpt>
      <trkpt lat="25.136773400008678" lon="-80.290251486003399">
        <ele>3.02</ele>
        <time>2013-09-06T18:59:01Z</time>
      </trkpt>
      <trkpt lat="25.136764263734221" lon="-80.29022122733295">
        <ele>3.02</ele>
        <time>2013-09-06T18:59:09Z</time>
      </trkpt>
      <trkpt lat="25.136755043640733" lon="-80.290194405242801">
        <ele>3.02</ele>
        <time>2013-09-06T18:59:15Z</time>
      </trkpt>
      <trkpt lat="25.136741297319531" lon="-80.290158530697227">
        <ele>3.5</ele>
        <time>2013-09-06T18:59:23Z</time>
      </trkpt>
      <trkpt lat="25.136727131903172" lon="-80.290125338360667">
        <ele>3.98</ele>
        <time>2013-09-06T18:59:29Z</time>
      </trkpt>
      <trkpt lat="25.136708691716194" lon="-80.290099941194057">
        <ele>3.98</ele>
        <time>2013-09-06T18:59:36Z</time>
      </trkpt>
      <trkpt lat="25.136662842705846" lon="-80.290050404146314">
        <ele>4.46</ele>
        <time>2013-09-06T18:59:48Z</time>
      </trkpt>
      <trkpt lat="25.136626632884145" lon="-80.290013020858169">
        <ele>3.98</ele>
        <time>2013-09-06T18:59:58Z</time>
      </trkpt>
      <trkpt lat="25.136588579043746" lon="-80.289955185726285">
        <ele>4.46</ele>
        <time>2013-09-06T19:00:11Z</time>
      </trkpt>
      <trkpt lat="25.13656921684742" lon="-80.289895171299577">
        <ele>3.98</ele>
        <time>2013-09-06T19:00:24Z</time>
      </trkpt>
      <trkpt lat="25.136557649821043" lon="-80.289856866002083">
        <ele>3.98</ele>
        <time>2013-09-06T19:00:34Z</time>
      </trkpt>
      <trkpt lat="25.136548848822713" lon="-80.289799952879548">
        <ele>3.5</ele>
        <time>2013-09-06T19:00:46Z</time>
      </trkpt>
      <trkpt lat="25.136492606252432" lon="-80.289774052798748">
        <ele>3.5</ele>
        <time>2013-09-06T19:00:58Z</time>
      </trkpt>
      <trkpt lat="25.136433932930231" lon="-80.289760893210769">
        <ele>4.46</ele>
        <time>2013-09-06T19:01:10Z</time>
      </trkpt>
      <trkpt lat="25.136426221579313" lon="-80.289744380861521">
        <ele>3.5</ele>
        <time>2013-09-06T19:01:18Z</time>
      </trkpt>
      <trkpt lat="25.1364182587713" lon="-80.289744464680552">
        <ele>3.5</ele>
        <time>2013-09-06T19:01:25Z</time>
      </trkpt>
      <trkpt lat="25.136401830241084" lon="-80.289735076949">
        <ele>3.5</ele>
        <time>2013-09-06T19:01:34Z</time>
      </trkpt>
      <trkpt lat="25.136388503015041" lon="-80.289715966209769">
        <ele>3.5</ele>
        <time>2013-09-06T19:01:40Z</time>
      </trkpt>
      <trkpt lat="25.1363854855299" lon="-80.289668189361691">
        <ele>3.5</ele>
        <time>2013-09-06T19:01:49Z</time>
      </trkpt>
      <trkpt lat="25.136385653167963" lon="-80.289630386978388">
        <ele>3.98</ele>
        <time>2013-09-06T19:01:56Z</time>
      </trkpt>
      <trkpt lat="25.136365201324224" lon="-80.28959920629859">
        <ele>4.46</ele>
        <time>2013-09-06T19:02:04Z</time>
      </trkpt>
      <trkpt lat="25.136346593499184" lon="-80.289574982598424">
        <ele>3.98</ele>
        <time>2013-09-06T19:02:10Z</time>
      </trkpt>
      <trkpt lat="25.136326979845762" lon="-80.289539862424135">
        <ele>3.5</ele>
        <time>2013-09-06T19:02:17Z</time>
      </trkpt>
      <trkpt lat="25.136321280151606" lon="-80.289499210193753">
        <ele>3.98</ele>
        <time>2013-09-06T19:02:24Z</time>
      </trkpt>
      <trkpt lat="25.136319771409035" lon="-80.289446823298931">
        <ele>4.94</ele>
        <time>2013-09-06T19:02:32Z</time>
      </trkpt>
      <trkpt lat="25.136307030916214" lon="-80.289409691467881">
        <ele>4.94</ele>
        <time>2013-09-06T19:02:40Z</time>
      </trkpt>
      <trkpt lat="25.136309042572975" lon="-80.289375744760036">
        <ele>7.83</ele>
        <time>2013-09-06T19:02:50Z</time>
      </trkpt>
      <trkpt lat="25.136275347322226" lon="-80.28933241032064">
        <ele>10.23</ele>
        <time>2013-09-06T19:03:02Z</time>
      </trkpt>
      <trkpt lat="25.136230168864131" lon="-80.289307264611125">
        <ele>11.19</ele>
        <time>2013-09-06T19:03:13Z</time>
      </trkpt>
      <trkpt lat="25.136205526068807" lon="-80.289283124729991">
        <ele>10.710000000000001</ele>
        <time>2013-09-06T19:03:23Z</time>
      </trkpt>
      <trkpt lat="25.136256739497185" lon="-80.289251776412129">
        <ele>10.710000000000001</ele>
        <time>2013-09-06T19:03:33Z</time>
      </trkpt>
      <trkpt lat="25.136326309293509" lon="-80.289247585460544">
        <ele>10.23</ele>
        <time>2013-09-06T19:03:43Z</time>
      </trkpt>
      <trkpt lat="25.136367548257113" lon="-80.28924792073667">
        <ele>9.27</ele>
        <time>2013-09-06T19:03:54Z</time>
      </trkpt>
      <trkpt lat="25.13640551827848" lon="-80.28928798623383">
        <ele>8.789999999999999</ele>
        <time>2013-09-06T19:04:04Z</time>
      </trkpt>
      <trkpt lat="25.13645539060235" lon="-80.289340205490589">
        <ele>8.310000000000001</ele>
        <time>2013-09-06T19:04:14Z</time>
      </trkpt>
      <trkpt lat="25.136516746133566" lon="-80.289397621527314">
        <ele>8.789999999999999</ele>
        <time>2013-09-06T19:04:27Z</time>
      </trkpt>
      <trkpt lat="25.136531330645084" lon="-80.28947071172297">
        <ele>6.39</ele>
        <time>2013-09-06T19:04:39Z</time>
      </trkpt>
      <trkpt lat="25.136559577658772" lon="-80.289512369781733">
        <ele>4.94</ele>
        <time>2013-09-06T19:04:51Z</time>
      </trkpt>
      <trkpt lat="25.136607773602009" lon="-80.289538102224469">
        <ele>5.91</ele>
        <time>2013-09-06T19:05:01Z</time>
      </trkpt>
      <trkpt lat="25.136634092777967" lon="-80.289571629837155">
        <ele>6.39</ele>
        <time>2013-09-06T19:05:12Z</time>
      </trkpt>
      <trkpt lat="25.136630404740572" lon="-80.28965787962079">
        <ele>6.87</ele>
        <time>2013-09-06T19:05:23Z</time>
      </trkpt>
      <trkpt lat="25.13665814884007" lon="-80.28971211053431">
        <ele>7.83</ele>
        <time>2013-09-06T19:05:34Z</time>
      </trkpt>
      <trkpt lat="25.136676002293825" lon="-80.289788218215108">
        <ele>7.83</ele>
        <time>2013-09-06T19:05:46Z</time>
      </trkpt>
      <trkpt lat="25.136694358661771" lon="-80.289863822981715">
        <ele>6.39</ele>
        <time>2013-09-06T19:05:57Z</time>
      </trkpt>
      <trkpt lat="25.13668212108314" lon="-80.289930962026119">
        <ele>5.91</ele>
        <time>2013-09-06T19:06:09Z</time>
      </trkpt>
      <trkpt lat="25.136685222387314" lon="-80.290004136040807">
        <ele>5.91</ele>
        <time>2013-09-06T19:06:21Z</time>
      </trkpt>
      <trkpt lat="25.136717408895493" lon="-80.290062222629786">
        <ele>5.91</ele>
        <time>2013-09-06T19:06:33Z</time>
      </trkpt>
      <trkpt lat="25.136757222935557" lon="-80.290101449936628">
        <ele>4.46</ele>
        <time>2013-09-06T19:06:44Z</time>
      </trkpt>
      <trkpt lat="25.136791421100497" lon="-80.290054259821773">
        <ele>3.98</ele>
        <time>2013-09-06T19:06:53Z</time>
      </trkpt>
      <trkpt lat="25.136809274554253" lon="-80.290026850998402">
        <ele>3.98</ele>
        <time>2013-09-06T19:07:00Z</time>
      </trkpt>
      <trkpt lat="25.13683064840734" lon="-80.289981253445148">
        <ele>3.98</ele>
        <time>2013-09-06T19:07:09Z</time>
      </trkpt>
      <trkpt lat="25.136850094422698" lon="-80.28995594009757">
        <ele>3.98</ele>
        <time>2013-09-06T19:07:16Z</time>
      </trkpt>
      <trkpt lat="25.136872809380293" lon="-80.289926351979375">
        <ele>4.46</ele>
        <time>2013-09-06T19:07:24Z</time>
      </trkpt>
      <trkpt lat="25.136877419427037" lon="-80.289903050288558">
        <ele>4.94</ele>
        <time>2013-09-06T19:07:33Z</time>
      </trkpt>
      <trkpt lat="25.136866187676787" lon="-80.289863990619779">
        <ele>6.39</ele>
        <time>2013-09-06T19:07:43Z</time>
      </trkpt>
      <trkpt lat="25.136882532387972" lon="-80.289815794676542">
        <ele>6.39</ele>
        <time>2013-09-06T19:07:53Z</time>
      </trkpt>
      <trkpt lat="25.13689124956727" lon="-80.28974873945117">
        <ele>6.39</ele>
        <time>2013-09-06T19:08:05Z</time>
      </trkpt>
      <trkpt lat="25.136892758309841" lon="-80.289733232930303">
        <ele>7.35</ele>
        <time>2013-09-06T19:08:15Z</time>
      </trkpt>
      <trkpt lat="25.136894686147571" lon="-80.289679421111941">
        <ele>7.35</ele>
        <time>2013-09-06T19:08:25Z</time>
      </trkpt>
      <trkpt lat="25.136884292587638" lon="-80.289624184370041">
        <ele>7.35</ele>
        <time>2013-09-06T19:08:35Z</time>
      </trkpt>
      <trkpt lat="25.136886555701494" lon="-80.289611862972379">
        <ele>7.83</ele>
        <time>2013-09-06T19:08:45Z</time>
      </trkpt>
      <trkpt lat="25.136902900412679" lon="-80.289552854374051">
        <ele>7.83</ele>
        <time>2013-09-06T19:08:54Z</time>
      </trkpt>
      <trkpt lat="25.136915389448404" lon="-80.28951907530427">
        <ele>6.87</ele>
        <time>2013-09-06T19:09:05Z</time>
      </trkpt>
      <trkpt lat="25.13693718239665" lon="-80.289464928209782">
        <ele>6.39</ele>
        <time>2013-09-06T19:09:16Z</time>
      </trkpt>
      <trkpt lat="25.136933997273445" lon="-80.289448332041502">
        <ele>6.39</ele>
        <time>2013-09-06T19:09:25Z</time>
      </trkpt>
      <trkpt lat="25.136910863220692" lon="-80.289392927661538">
        <ele>6.87</ele>
        <time>2013-09-06T19:09:34Z</time>
      </trkpt>
      <trkpt lat="25.136897284537554" lon="-80.289339199662209">
        <ele>7.83</ele>
        <time>2013-09-06T19:09:46Z</time>
      </trkpt>
      <trkpt lat="25.136897033080459" lon="-80.289308689534664">
        <ele>7.35</ele>
        <time>2013-09-06T19:09:54Z</time>
      </trkpt>
      <trkpt lat="25.136946653947234" lon="-80.289274575188756">
        <ele>6.87</ele>
        <time>2013-09-06T19:10:05Z</time>
      </trkpt>
      <trkpt lat="25.136960484087467" lon="-80.289218332618475">
        <ele>6.39</ele>
        <time>2013-09-06T19:10:15Z</time>
      </trkpt>
      <trkpt lat="25.136978086084127" lon="-80.289166867733002">
        <ele>6.39</ele>
        <time>2013-09-06T19:10:25Z</time>
      </trkpt>
      <trkpt lat="25.137003483250737" lon="-80.289106937125325">
        <ele>5.42</ele>
        <time>2013-09-06T19:10:37Z</time>
      </trkpt>
      <trkpt lat="25.137014798820019" lon="-80.289080198854208">
        <ele>5.91</ele>
        <time>2013-09-06T19:10:46Z</time>
      </trkpt>
      <trkpt lat="25.137013457715511" lon="-80.289017921313643">
        <ele>6.87</ele>
        <time>2013-09-06T19:10:58Z</time>
      </trkpt>
      <trkpt lat="25.13700750656426" lon="-80.288972742855549">
        <ele>7.35</ele>
        <time>2013-09-06T19:11:08Z</time>
      </trkpt>
      <trkpt lat="25.137007003650069" lon="-80.28894005343318">
        <ele>8.310000000000001</ele>
        <time>2013-09-06T19:11:17Z</time>
      </trkpt>
      <trkpt lat="25.137001471593976" lon="-80.288885235786438">
        <ele>8.789999999999999</ele>
        <time>2013-09-06T19:11:27Z</time>
      </trkpt>
      <trkpt lat="25.137021588161588" lon="-80.288846008479595">
        <ele>8.789999999999999</ele>
        <time>2013-09-06T19:11:38Z</time>
      </trkpt>
      <trkpt lat="25.137064335867763" lon="-80.288842739537358">
        <ele>8.310000000000001</ele>
        <time>2013-09-06T19:11:46Z</time>
      </trkpt>
      <trkpt lat="25.137098534032702" lon="-80.28885061852634">
        <ele>8.789999999999999</ele>
        <time>2013-09-06T19:11:56Z</time>
      </trkpt>
      <trkpt lat="25.137116806581616" lon="-80.288881044834852">
        <ele>9.27</ele>
        <time>2013-09-06T19:12:06Z</time>
      </trkpt>
      <trkpt lat="25.137156452983618" lon="-80.288892611861229">
        <ele>7.83</ele>
        <time>2013-09-06T19:12:12Z</time>
      </trkpt>
      <trkpt lat="25.137179084122181" lon="-80.288940221071243">
        <ele>7.83</ele>
        <time>2013-09-06T19:12:20Z</time>
      </trkpt>
      <trkpt lat="25.137204062193632" lon="-80.288981962949038">
        <ele>7.35</ele>
        <time>2013-09-06T19:12:28Z</time>
      </trkpt>
      <trkpt lat="25.13723130337894" lon="-80.289027141407132">
        <ele>7.35</ele>
        <time>2013-09-06T19:12:36Z</time>
      </trkpt>
      <trkpt lat="25.137257622554898" lon="-80.289082126691937">
        <ele>7.83</ele>
        <time>2013-09-06T19:12:47Z</time>
      </trkpt>
      <trkpt lat="25.137282349169254" lon="-80.289130909368396">
        <ele>7.83</ele>
        <time>2013-09-06T19:12:56Z</time>
      </trkpt>
      <trkpt lat="25.137315206229687" lon="-80.289159575477242">
        <ele>7.83</ele>
        <time>2013-09-06T19:13:04Z</time>
      </trkpt>
      <trkpt lat="25.137350326403975" lon="-80.289193103089929">
        <ele>7.83</ele>
        <time>2013-09-06T19:13:14Z</time>
      </trkpt>
      <trkpt lat="25.137376310303807" lon="-80.289237946271896">
        <ele>8.789999999999999</ele>
        <time>2013-09-06T19:13:23Z</time>
      </trkpt>
      <trkpt lat="25.137403048574924" lon="-80.289274156093597">
        <ele>9.27</ele>
        <time>2013-09-06T19:13:32Z</time>
      </trkpt>
      <trkpt lat="25.137433391064405" lon="-80.289327297359705">
        <ele>9.27</ele>
        <time>2013-09-06T19:13:42Z</time>
      </trkpt>
      <trkpt lat="25.137468175962567" lon="-80.289364345371723">
        <ele>8.789999999999999</ele>
        <time>2013-09-06T19:13:51Z</time>
      </trkpt>
      <trkpt lat="25.137494830414653" lon="-80.289410781115294">
        <ele>8.789999999999999</ele>
        <time>2013-09-06T19:14:01Z</time>
      </trkpt>
      <trkpt lat="25.137538835406303" lon="-80.289447661489248">
        <ele>8.789999999999999</ele>
        <time>2013-09-06T19:14:10Z</time>
      </trkpt>
      <trkpt lat="25.137555180117488" lon="-80.289461491629481">
        <ele>8.310000000000001</ele>
        <time>2013-09-06T19:14:14Z</time>
      </trkpt>
      <trkpt lat="25.137581080198288" lon="-80.289487726986408">
        <ele>7.83</ele>
        <time>2013-09-06T19:14:21Z</time>
      </trkpt>
      <trkpt lat="25.137618379667401" lon="-80.289539275690913">
        <ele>7.83</ele>
        <time>2013-09-06T19:14:32Z</time>
      </trkpt>
      <trkpt lat="25.137646459043026" lon="-80.289574479684234">
        <ele>7.83</ele>
        <time>2013-09-06T19:14:40Z</time>
      </trkpt>
      <trkpt lat="25.137681243941188" lon="-80.289630219340324">
        <ele>7.83</ele>
        <time>2013-09-06T19:14:51Z</time>
      </trkpt>
      <trkpt lat="25.137711586430669" lon="-80.289677074179053">
        <ele>6.39</ele>
        <time>2013-09-06T19:15:01Z</time>
      </trkpt>
      <trkpt lat="25.137748885899782" lon="-80.289729041978717">
        <ele>5.91</ele>
        <time>2013-09-06T19:15:12Z</time>
      </trkpt>
      <trkpt lat="25.137770930305123" lon="-80.289773549884558">
        <ele>5.42</ele>
        <time>2013-09-06T19:15:20Z</time>
      </trkpt>
      <trkpt lat="25.137795405462384" lon="-80.289729880169034">
        <ele>4.94</ele>
        <time>2013-09-06T19:15:32Z</time>
      </trkpt>
      <trkpt lat="25.137805296108127" lon="-80.289664585143328">
        <ele>4.94</ele>
        <time>2013-09-06T19:15:42Z</time>
      </trkpt>
      <trkpt lat="25.137798758223653" lon="-80.289610521867871">
        <ele>5.42</ele>
        <time>2013-09-06T19:15:53Z</time>
      </trkpt>
      <trkpt lat="25.137803284451365" lon="-80.289574898779392">
        <ele>5.42</ele>
        <time>2013-09-06T19:16:00Z</time>
      </trkpt>
      <trkpt lat="25.137808481231332" lon="-80.289523098617792">
        <ele>5.42</ele>
        <time>2013-09-06T19:16:08Z</time>
      </trkpt>
      <trkpt lat="25.137819880619645" lon="-80.289488481357694">
        <ele>4.94</ele>
        <time>2013-09-06T19:16:18Z</time>
      </trkpt>
      <trkpt lat="25.137814683839679" lon="-80.289448751136661">
        <ele>5.91</ele>
        <time>2013-09-06T19:16:28Z</time>
      </trkpt>
      <trkpt lat="25.137804960832" lon="-80.289400471374393">
        <ele>6.87</ele>
        <time>2013-09-06T19:16:41Z</time>
      </trkpt>
      <trkpt lat="25.137775959447026" lon="-80.28943357989192">
        <ele>7.35</ele>
        <time>2013-09-06T19:16:51Z</time>
      </trkpt>
      <trkpt lat="25.137773277238011" lon="-80.289451265707612">
        <ele>7.83</ele>
        <time>2013-09-06T19:17:00Z</time>
      </trkpt>
      <trkpt lat="25.137773444876075" lon="-80.289453780278563">
        <ele>8.789999999999999</ele>
        <time>2013-09-06T19:17:07Z</time>
      </trkpt>
      <trkpt lat="25.137741677463055" lon="-80.289479261264205">
        <ele>9.75</ele>
        <time>2013-09-06T19:17:16Z</time>
      </trkpt>
      <trkpt lat="25.137702701613307" lon="-80.289501892402768">
        <ele>9.75</ele>
        <time>2013-09-06T19:17:25Z</time>
      </trkpt>
      <trkpt lat="25.137691721320152" lon="-80.289502395316958">
        <ele>9.75</ele>
        <time>2013-09-06T19:17:33Z</time>
      </trkpt>
      <trkpt lat="25.137678058817983" lon="-80.289538940414786">
        <ele>9.75</ele>
        <time>2013-09-06T19:17:43Z</time>
      </trkpt>
      <trkpt lat="25.137666240334511" lon="-80.289603061974049">
        <ele>10.23</ele>
        <time>2013-09-06T19:17:52Z</time>
      </trkpt>
      <trkpt lat="25.137557778507471" lon="-80.289601050317287">
        <ele>7.35</ele>
        <time>2013-09-06T19:18:04Z</time>
      </trkpt>
      <trkpt lat="25.137525256723166" lon="-80.289611108601093">
        <ele>7.35</ele>
        <time>2013-09-06T19:18:11Z</time>
      </trkpt>
      <trkpt lat="25.137479240074754" lon="-80.289627956226468">
        <ele>6.39</ele>
        <time>2013-09-06T19:18:20Z</time>
      </trkpt>
      <trkpt lat="25.137439928948879" lon="-80.289668189361691">
        <ele>6.39</ele>
        <time>2013-09-06T19:18:28Z</time>
      </trkpt>
      <trkpt lat="25.137410592287779" lon="-80.289683947339654">
        <ele>6.87</ele>
        <time>2013-09-06T19:18:35Z</time>
      </trkpt>
      <trkpt lat="25.137371532618999" lon="-80.28971160762012">
        <ele>6.87</ele>
        <time>2013-09-06T19:18:44Z</time>
      </trkpt>
      <trkpt lat="25.137326354160905" lon="-80.28974236920476">
        <ele>6.39</ele>
        <time>2013-09-06T19:18:54Z</time>
      </trkpt>
      <trkpt lat="25.137276900932193" lon="-80.289765251800418">
        <ele>5.42</ele>
        <time>2013-09-06T19:19:04Z</time>
      </trkpt>
      <trkpt lat="25.13722057454288" lon="-80.289786290377378">
        <ele>5.42</ele>
        <time>2013-09-06T19:19:13Z</time>
      </trkpt>
      <trkpt lat="25.137181850150228" lon="-80.289804814383388">
        <ele>5.91</ele>
        <time>2013-09-06T19:19:21Z</time>
      </trkpt>
      <trkpt lat="25.137130301445723" lon="-80.289825014770031">
        <ele>5.91</ele>
        <time>2013-09-06T19:19:30Z</time>
      </trkpt>
      <trkpt lat="25.137116219848394" lon="-80.289841527119279">
        <ele>6.87</ele>
        <time>2013-09-06T19:19:37Z</time>
      </trkpt>
      <trkpt lat="25.137112699449062" lon="-80.289841610938311">
        <ele>6.39</ele>
        <time>2013-09-06T19:19:42Z</time>
      </trkpt>
      <trkpt lat="25.137094678357244" lon="-80.289839683100581">
        <ele>6.39</ele>
        <time>2013-09-06T19:19:47Z</time>
      </trkpt>
      <trkpt lat="25.1370779145509" lon="-80.28984060510993">
        <ele>6.39</ele>
        <time>2013-09-06T19:19:53Z</time>
      </trkpt>
      <trkpt lat="25.137059725821018" lon="-80.289845885708928">
        <ele>6.39</ele>
        <time>2013-09-06T19:19:59Z</time>
      </trkpt>
      <trkpt lat="25.137036927044392" lon="-80.289858123287559">
        <ele>6.39</ele>
        <time>2013-09-06T19:20:06Z</time>
      </trkpt>
      <trkpt lat="25.137018989771605" lon="-80.289873378351331">
        <ele>6.87</ele>
        <time>2013-09-06T19:20:12Z</time>
      </trkpt>
      <trkpt lat="25.136996945366263" lon="-80.289882179349661">
        <ele>6.87</ele>
        <time>2013-09-06T19:20:18Z</time>
      </trkpt>
      <trkpt lat="25.136974146589637" lon="-80.289901038631797">
        <ele>7.35</ele>
        <time>2013-09-06T19:20:23Z</time>
      </trkpt>
      <trkpt lat="25.136947575956583" lon="-80.289909588173032">
        <ele>7.35</ele>
        <time>2013-09-06T19:20:29Z</time>
      </trkpt>
      <trkpt lat="25.136895608156919" lon="-80.289916628971696">
        <ele>7.35</ele>
        <time>2013-09-06T19:20:38Z</time>
      </trkpt>
      <trkpt lat="25.136865098029375" lon="-80.289918808266521">
        <ele>7.35</ele>
        <time>2013-09-06T19:20:45Z</time>
      </trkpt>
      <trkpt lat="25.136831821873784" lon="-80.289913779124618">
        <ele>7.35</ele>
        <time>2013-09-06T19:20:53Z</time>
      </trkpt>
      <trkpt lat="25.136793097481132" lon="-80.289915958419442">
        <ele>7.35</ele>
        <time>2013-09-06T19:21:01Z</time>
      </trkpt>
      <trkpt lat="25.136778764426708" lon="-80.289914282038808">
        <ele>7.35</ele>
        <time>2013-09-06T19:21:08Z</time>
      </trkpt>
      <trkpt lat="25.136785386130214" lon="-80.289893327280879">
        <ele>6.87</ele>
        <time>2013-09-06T19:21:15Z</time>
      </trkpt>
      <trkpt lat="25.136785050854087" lon="-80.289894500747323">
        <ele>7.35</ele>
        <time>2013-09-06T19:21:22Z</time>
      </trkpt>
      <trkpt lat="25.136780608445406" lon="-80.289905816316605">
        <ele>7.35</ele>
        <time>2013-09-06T19:21:31Z</time>
      </trkpt>
      <trkpt lat="25.136771136894822" lon="-80.289913108572364">
        <ele>7.35</ele>
        <time>2013-09-06T19:21:38Z</time>
      </trkpt>
      <trkpt lat="25.136769376695156" lon="-80.289918640628457">
        <ele>7.83</ele>
        <time>2013-09-06T19:21:45Z</time>
      </trkpt>
      <trkpt lat="25.136754708364606" lon="-80.28992417268455">
        <ele>7.35</ele>
        <time>2013-09-06T19:21:51Z</time>
      </trkpt>
      <trkpt lat="25.136723946779966" lon="-80.289921741932631">
        <ele>7.83</ele>
        <time>2013-09-06T19:21:58Z</time>
      </trkpt>
      <trkpt lat="25.13670215383172" lon="-80.289928279817104">
        <ele>8.310000000000001</ele>
        <time>2013-09-06T19:22:03Z</time>
      </trkpt>
      <trkpt lat="25.136666363105178" lon="-80.289932135492563">
        <ele>9.27</ele>
        <time>2013-09-06T19:22:10Z</time>
      </trkpt>
      <trkpt lat="25.136634428054094" lon="-80.289948312565684">
        <ele>8.789999999999999</ele>
        <time>2013-09-06T19:22:17Z</time>
      </trkpt>
      <trkpt lat="25.136602409183979" lon="-80.289956107735634">
        <ele>8.310000000000001</ele>
        <time>2013-09-06T19:22:24Z</time>
      </trkpt>
      <trkpt lat="25.136549100279808" lon="-80.289993407204747">
        <ele>8.310000000000001</ele>
        <time>2013-09-06T19:22:36Z</time>
      </trkpt>
      <trkpt lat="25.136529318988323" lon="-80.29004973359406">
        <ele>6.39</ele>
        <time>2013-09-06T19:22:47Z</time>
      </trkpt>
      <trkpt lat="25.136490846052766" lon="-80.290056439116597">
        <ele>5.42</ele>
        <time>2013-09-06T19:22:53Z</time>
      </trkpt>
      <trkpt lat="25.136465951800346" lon="-80.290066665038466">
        <ele>5.42</ele>
        <time>2013-09-06T19:22:59Z</time>
      </trkpt>
      <trkpt lat="25.136442733928561" lon="-80.290069095790386">
        <ele>5.91</ele>
        <time>2013-09-06T19:23:04Z</time>
      </trkpt>
      <trkpt lat="25.136404512450099" lon="-80.290094576776028">
        <ele>6.87</ele>
        <time>2013-09-06T19:23:15Z</time>
      </trkpt>
      <trkpt lat="25.136350449174643" lon="-80.290103880688548">
        <ele>7.83</ele>
        <time>2013-09-06T19:23:25Z</time>
      </trkpt>
      <trkpt lat="25.136310635134578" lon="-80.290126847103238">
        <ele>7.83</ele>
        <time>2013-09-06T19:23:33Z</time>
      </trkpt>
      <trkpt lat="25.136284651234746" lon="-80.290128104388714">
        <ele>6.87</ele>
        <time>2013-09-06T19:23:39Z</time>
      </trkpt>
      <trkpt lat="25.136242574080825" lon="-80.290137659758329">
        <ele>6.87</ele>
        <time>2013-09-06T19:23:48Z</time>
      </trkpt>
      <trkpt lat="25.136211812496185" lon="-80.290144700556993">
        <ele>6.39</ele>
        <time>2013-09-06T19:23:54Z</time>
      </trkpt>
      <trkpt lat="25.13618616387248" lon="-80.290142185986042">
        <ele>6.87</ele>
        <time>2013-09-06T19:23:59Z</time>
      </trkpt>
      <trkpt lat="25.136142745614052" lon="-80.290137995034456">
        <ele>7.35</ele>
        <time>2013-09-06T19:24:08Z</time>
      </trkpt>
      <trkpt lat="25.136126987636089" lon="-80.290122991427779">
        <ele>7.35</ele>
        <time>2013-09-06T19:24:16Z</time>
      </trkpt>
      <trkpt lat="25.136134950444102" lon="-80.290128439664841">
        <ele>7.35</ele>
        <time>2013-09-06T19:24:22Z</time>
      </trkpt>
      <trkpt lat="25.136141991242766" lon="-80.290127266198397">
        <ele>7.83</ele>
        <time>2013-09-06T19:24:27Z</time>
      </trkpt>
      <trkpt lat="25.136143248528242" lon="-80.290125338360667">
        <ele>7.35</ele>
        <time>2013-09-06T19:24:29Z</time>
      </trkpt>
    </trkseg>
  </trk>

  <trk>
    <name>A013-09-09 12:50:14</name>
    <extensions>
      <gpxx:TrackExtension>
        <gpxx:DisplayColor>DarkGray</gpxx:DisplayColor>
      </gpxx:TrackExtension>
    </extensions>
    <trkseg>
      <trkpt lat="25.119866011664271" lon="-80.301344934850931">
        <ele>2.06</ele>
        <time>2013-09-09T16:51:56Z</time>
      </trkpt>
      <trkpt lat="25.119879506528378" lon="-80.301354071125388">
        <ele>2.06</ele>
        <time>2013-09-09T16:52:04Z</time>
      </trkpt>
      <trkpt lat="25.11989233084023" lon="-80.301356250420213">
        <ele>2.06</ele>
        <time>2013-09-09T16:52:12Z</time>
      </trkpt>
      <trkpt lat="25.119912112131715" lon="-80.301351053640246">
        <ele>2.06</ele>
        <time>2013-09-09T16:52:23Z</time>
      </trkpt>
      <trkpt lat="25.119908424094319" lon="-80.301347952336073">
        <ele>2.06</ele>
        <time>2013-09-09T16:52:31Z</time>
      </trkpt>
      <trkpt lat="25.119920577853918" lon="-80.301341833546758">
        <ele>1.58</ele>
        <time>2013-09-09T16:52:39Z</time>
      </trkpt>
      <trkpt lat="25.119924517348409" lon="-80.301338564604521">
        <ele>1.1</ele>
        <time>2013-09-09T16:52:45Z</time>
      </trkpt>
      <trkpt lat="25.119925606995821" lon="-80.30131945386529">
        <ele>0.14</ele>
        <time>2013-09-09T16:52:50Z</time>
      </trkpt>
      <trkpt lat="25.119907418265939" lon="-80.30128475278616">
        <ele>0.14</ele>
        <time>2013-09-09T16:52:56Z</time>
      </trkpt>
      <trkpt lat="25.119892917573452" lon="-80.30124862678349">
        <ele>0.62</ele>
        <time>2013-09-09T16:53:02Z</time>
      </trkpt>
      <trkpt lat="25.119882021099329" lon="-80.301209399476647">
        <ele>0.62</ele>
        <time>2013-09-09T16:53:08Z</time>
      </trkpt>
      <trkpt lat="25.119887301698327" lon="-80.301165143027902">
        <ele>0.62</ele>
        <time>2013-09-09T16:53:16Z</time>
      </trkpt>
      <trkpt lat="25.119904233142734" lon="-80.301146199926734">
        <ele>0.62</ele>
        <time>2013-09-09T16:53:21Z</time>
      </trkpt>
      <trkpt lat="25.119934743270278" lon="-80.301122479140759">
        <ele>1.1</ele>
        <time>2013-09-09T16:53:28Z</time>
      </trkpt>
      <trkpt lat="25.119964247569442" lon="-80.301093058660626">
        <ele>1.58</ele>
        <time>2013-09-09T16:53:35Z</time>
      </trkpt>
      <trkpt lat="25.119981514289975" lon="-80.301065901294351">
        <ele>1.58</ele>
        <time>2013-09-09T16:53:41Z</time>
      </trkpt>
      <trkpt lat="25.119988219812512" lon="-80.301016112789512">
        <ele>0.62</ele>
        <time>2013-09-09T16:53:49Z</time>
      </trkpt>
      <trkpt lat="25.119984028860927" lon="-80.300972359254956">
        <ele>0.62</ele>
        <time>2013-09-09T16:53:56Z</time>
      </trkpt>
      <trkpt lat="25.119988555088639" lon="-80.300939837470651">
        <ele>0.14</ele>
        <time>2013-09-09T16:54:02Z</time>
      </trkpt>
      <trkpt lat="25.119990902021527" lon="-80.300941178575158">
        <ele>0.14</ele>
        <time>2013-09-09T16:54:04Z</time>
      </trkpt>
      <trkpt lat="25.119995176792145" lon="-80.300966491922736">
        <ele>1.1</ele>
        <time>2013-09-09T16:54:09Z</time>
      </trkpt>
      <trkpt lat="25.120002469047904" lon="-80.301001528277993">
        <ele>1.1</ele>
        <time>2013-09-09T16:54:16Z</time>
      </trkpt>
      <trkpt lat="25.119997020810843" lon="-80.301043102517724">
        <ele>1.58</ele>
        <time>2013-09-09T16:54:24Z</time>
      </trkpt>
      <trkpt lat="25.119992662221193" lon="-80.301082832738757">
        <ele>2.06</ele>
        <time>2013-09-09T16:54:30Z</time>
      </trkpt>
      <trkpt lat="25.119988722726703" lon="-80.301133459433913">
        <ele>1.1</ele>
        <time>2013-09-09T16:54:37Z</time>
      </trkpt>
      <trkpt lat="25.119979754090309" lon="-80.301183247938752">
        <ele>1.58</ele>
        <time>2013-09-09T16:54:45Z</time>
      </trkpt>
      <trkpt lat="25.119985453784466" lon="-80.30122029595077">
        <ele>1.1</ele>
        <time>2013-09-09T16:54:51Z</time>
      </trkpt>
      <trkpt lat="25.120009928941727" lon="-80.301224738359451">
        <ele>0.14</ele>
        <time>2013-09-09T16:54:58Z</time>
      </trkpt>
      <trkpt lat="25.120025519281626" lon="-80.301186684519053">
        <ele>-0.34</ele>
        <time>2013-09-09T16:55:05Z</time>
      </trkpt>
      <trkpt lat="25.120045635849237" lon="-80.301149133592844">
        <ele>0.14</ele>
        <time>2013-09-09T16:55:12Z</time>
      </trkpt>
      <trkpt lat="25.120055358856916" lon="-80.301123904064298">
        <ele>0.14</ele>
        <time>2013-09-09T16:55:17Z</time>
      </trkpt>
      <trkpt lat="25.120059717446566" lon="-80.301101943477988">
        <ele>0.14</ele>
        <time>2013-09-09T16:55:21Z</time>
      </trkpt>
      <trkpt lat="25.120068602263927" lon="-80.301074869930744">
        <ele>0.62</ele>
        <time>2013-09-09T16:55:27Z</time>
      </trkpt>
      <trkpt lat="25.120078660547733" lon="-80.301033211871982">
        <ele>0.62</ele>
        <time>2013-09-09T16:55:34Z</time>
      </trkpt>
      <trkpt lat="25.120097016915679" lon="-80.300997504964471">
        <ele>0.62</ele>
        <time>2013-09-09T16:55:41Z</time>
      </trkpt>
      <trkpt lat="25.120106404647231" lon="-80.300964480265975">
        <ele>0.62</ele>
        <time>2013-09-09T16:55:47Z</time>
      </trkpt>
      <trkpt lat="25.120114954188466" lon="-80.30091879889369">
        <ele>0.14</ele>
        <time>2013-09-09T16:55:55Z</time>
      </trkpt>
      <trkpt lat="25.120128784328699" lon="-80.30088166706264">
        <ele>0.62</ele>
        <time>2013-09-09T16:56:02Z</time>
      </trkpt>
      <trkpt lat="25.120139261707664" lon="-80.300876721739769">
        <ele>0.62</ele>
        <time>2013-09-09T16:56:07Z</time>
      </trkpt>
      <trkpt lat="25.120140267536044" lon="-80.300894072279334">
        <ele>0.62</ele>
        <time>2013-09-09T16:56:11Z</time>
      </trkpt>
      <trkpt lat="25.120136914774776" lon="-80.300933634862304">
        <ele>0.14</ele>
        <time>2013-09-09T16:56:18Z</time>
      </trkpt>
      <trkpt lat="25.120132807642221" lon="-80.300962552428246">
        <ele>-0.34</ele>
        <time>2013-09-09T16:56:24Z</time>
      </trkpt>
      <trkpt lat="25.120138172060251" lon="-80.300999013707042">
        <ele>-0.34</ele>
        <time>2013-09-09T16:56:30Z</time>
      </trkpt>
      <trkpt lat="25.120146973058581" lon="-80.30103262513876">
        <ele>0.14</ele>
        <time>2013-09-09T16:56:37Z</time>
      </trkpt>
      <trkpt lat="25.120145380496979" lon="-80.30107906088233">
        <ele>0.14</ele>
        <time>2013-09-09T16:56:44Z</time>
      </trkpt>
      <trkpt lat="25.120140602812171" lon="-80.301115438342094">
        <ele>0.14</ele>
        <time>2013-09-09T16:56:50Z</time>
      </trkpt>
      <trkpt lat="25.120140351355076" lon="-80.301145864650607">
        <ele>-0.34</ele>
        <time>2013-09-09T16:56:55Z</time>
      </trkpt>
      <trkpt lat="25.120130628347397" lon="-80.301173944026232">
        <ele>0.14</ele>
        <time>2013-09-09T16:57:00Z</time>
      </trkpt>
      <trkpt lat="25.12012979015708" lon="-80.301206633448601">
        <ele>0.14</ele>
        <time>2013-09-09T16:57:06Z</time>
      </trkpt>
      <trkpt lat="25.120132472366095" lon="-80.301245357841253">
        <ele>0.14</ele>
        <time>2013-09-09T16:57:12Z</time>
      </trkpt>
      <trkpt lat="25.120143033564091" lon="-80.301278801634908">
        <ele>0.62</ele>
        <time>2013-09-09T16:57:18Z</time>
      </trkpt>
      <trkpt lat="25.120141776278615" lon="-80.301299253478646">
        <ele>0.14</ele>
        <time>2013-09-09T16:57:24Z</time>
      </trkpt>
      <trkpt lat="25.120138926431537" lon="-80.301313335075974">
        <ele>-0.34</ele>
        <time>2013-09-09T16:57:31Z</time>
      </trkpt>
      <trkpt lat="25.120134903118014" lon="-80.301325740292668">
        <ele>-0.82</ele>
        <time>2013-09-09T16:57:38Z</time>
      </trkpt>
      <trkpt lat="25.120146302506328" lon="-80.301317442208529">
        <ele>-0.82</ele>
        <time>2013-09-09T16:57:44Z</time>
      </trkpt>
      <trkpt lat="25.120143368840218" lon="-80.301310569047928">
        <ele>-1.3</ele>
        <time>2013-09-09T16:57:52Z</time>
      </trkpt>
      <trkpt lat="25.120138255879283" lon="-80.301325153559446">
        <ele>-1.3</ele>
        <time>2013-09-09T16:57:57Z</time>
      </trkpt>
      <trkpt lat="25.120126018300653" lon="-80.301379719749093">
        <ele>-1.3</ele>
        <time>2013-09-09T16:58:05Z</time>
      </trkpt>
      <trkpt lat="25.12011612765491" lon="-80.30141668394208">
        <ele>-0.82</ele>
        <time>2013-09-09T16:58:11Z</time>
      </trkpt>
      <trkpt lat="25.120127778500319" lon="-80.301443841308355">
        <ele>-0.34</ele>
        <time>2013-09-09T16:58:18Z</time>
      </trkpt>
      <trkpt lat="25.120163233950734" lon="-80.301414672285318">
        <ele>0.62</ele>
        <time>2013-09-09T16:58:27Z</time>
      </trkpt>
      <trkpt lat="25.120170945301652" lon="-80.301376953721046">
        <ele>0.62</ele>
        <time>2013-09-09T16:58:34Z</time>
      </trkpt>
      <trkpt lat="25.120179830119014" lon="-80.301332697272301">
        <ele>1.1</ele>
        <time>2013-09-09T16:58:41Z</time>
      </trkpt>
      <trkpt lat="25.120184188708663" lon="-80.301294643431902">
        <ele>1.58</ele>
        <time>2013-09-09T16:58:47Z</time>
      </trkpt>
      <trkpt lat="25.120190223678946" lon="-80.301249297335744">
        <ele>2.06</ele>
        <time>2013-09-09T16:58:55Z</time>
      </trkpt>
      <trkpt lat="25.120196929201484" lon="-80.301208812743425">
        <ele>1.1</ele>
        <time>2013-09-09T16:59:02Z</time>
      </trkpt>
      <trkpt lat="25.120199611410499" lon="-80.301180481910706">
        <ele>0.62</ele>
        <time>2013-09-09T16:59:07Z</time>
      </trkpt>
      <trkpt lat="25.120210172608495" lon="-80.301145948469639">
        <ele>0.62</ele>
        <time>2013-09-09T16:59:14Z</time>
      </trkpt>
      <trkpt lat="25.120212687179446" lon="-80.301108565181494">
        <ele>0.14</ele>
        <time>2013-09-09T16:59:21Z</time>
      </trkpt>
      <trkpt lat="25.120214195922017" lon="-80.301069421693683">
        <ele>0.14</ele>
        <time>2013-09-09T16:59:28Z</time>
      </trkpt>
      <trkpt lat="25.120209082961082" lon="-80.301016783341765">
        <ele>1.1</ele>
        <time>2013-09-09T16:59:37Z</time>
      </trkpt>
      <trkpt lat="25.120216123759747" lon="-80.300976885482669">
        <ele>1.1</ele>
        <time>2013-09-09T16:59:45Z</time>
      </trkpt>
      <trkpt lat="25.120231881737709" lon="-80.300950314849615">
        <ele>1.1</ele>
        <time>2013-09-09T16:59:52Z</time>
      </trkpt>
      <trkpt lat="25.120245795696974" lon="-80.30095593072474">
        <ele>2.06</ele>
        <time>2013-09-09T16:59:56Z</time>
      </trkpt>
      <trkpt lat="25.120251746848226" lon="-80.300971940159798">
        <ele>1.58</ele>
        <time>2013-09-09T17:00:01Z</time>
      </trkpt>
      <trkpt lat="25.120249483734369" lon="-80.30098426155746">
        <ele>1.1</ele>
        <time>2013-09-09T17:00:09Z</time>
      </trkpt>
      <trkpt lat="25.120253171771765" lon="-80.300990715622902">
        <ele>0.62</ele>
        <time>2013-09-09T17:00:15Z</time>
      </trkpt>
      <trkpt lat="25.120261721313" lon="-80.300981998443604">
        <ele>-0.34</ele>
        <time>2013-09-09T17:00:20Z</time>
      </trkpt>
      <trkpt lat="25.120266331359744" lon="-80.301015358418226">
        <ele>-0.34</ele>
        <time>2013-09-09T17:00:26Z</time>
      </trkpt>
      <trkpt lat="25.120262810960412" lon="-80.301050478592515">
        <ele>-0.34</ele>
        <time>2013-09-09T17:00:32Z</time>
      </trkpt>
      <trkpt lat="25.120276305824518" lon="-80.301078306511045">
        <ele>-0.82</ele>
        <time>2013-09-09T17:00:39Z</time>
      </trkpt>
      <trkpt lat="25.120295165106654" lon="-80.30111376196146">
        <ele>-0.82</ele>
        <time>2013-09-09T17:00:47Z</time>
      </trkpt>
      <trkpt lat="25.120318802073598" lon="-80.301120970398188">
        <ele>-0.82</ele>
        <time>2013-09-09T17:00:54Z</time>
      </trkpt>
      <trkpt lat="25.120346462354064" lon="-80.301109990105033">
        <ele>-0.82</ele>
        <time>2013-09-09T17:01:02Z</time>
      </trkpt>
      <trkpt lat="25.120367668569088" lon="-80.301114600151777">
        <ele>-0.34</ele>
        <time>2013-09-09T17:01:08Z</time>
      </trkpt>
      <trkpt lat="25.120396167039871" lon="-80.301110241562128">
        <ele>-0.34</ele>
        <time>2013-09-09T17:01:16Z</time>
      </trkpt>
      <trkpt lat="25.120391221717" lon="-80.301066320389509">
        <ele>0.14</ele>
        <time>2013-09-09T17:01:23Z</time>
      </trkpt>
      <trkpt lat="25.120368003845215" lon="-80.301012257114053">
        <ele>-0.34</ele>
        <time>2013-09-09T17:01:33Z</time>
      </trkpt>
      <trkpt lat="25.120361717417836" lon="-80.300968671217561">
        <ele>-0.34</ele>
        <time>2013-09-09T17:01:40Z</time>
      </trkpt>
      <trkpt lat="25.120352497324347" lon="-80.30091930180788">
        <ele>0.62</ele>
        <time>2013-09-09T17:01:48Z</time>
      </trkpt>
      <trkpt lat="25.120352078229189" lon="-80.300897257402539">
        <ele>1.58</ele>
        <time>2013-09-09T17:01:54Z</time>
      </trkpt>
      <trkpt lat="25.120354844257236" lon="-80.300860963761806">
        <ele>1.58</ele>
        <time>2013-09-09T17:02:01Z</time>
      </trkpt>
      <trkpt lat="25.120360208675265" lon="-80.300838584080338">
        <ele>1.58</ele>
        <time>2013-09-09T17:02:06Z</time>
      </trkpt>
      <trkpt lat="25.120357610285282" lon="-80.300806229934096">
        <ele>1.58</ele>
        <time>2013-09-09T17:02:13Z</time>
      </trkpt>
      <trkpt lat="25.120338751003146" lon="-80.30077806673944">
        <ele>0.62</ele>
        <time>2013-09-09T17:02:19Z</time>
      </trkpt>
      <trkpt lat="25.120314694941044" lon="-80.300758201628923">
        <ele>0.14</ele>
        <time>2013-09-09T17:02:25Z</time>
      </trkpt>
      <trkpt lat="25.120298517867923" lon="-80.300744958221912">
        <ele>0.14</ele>
        <time>2013-09-09T17:02:30Z</time>
      </trkpt>
      <trkpt lat="25.120269767940044" lon="-80.300713190808892">
        <ele>-0.34</ele>
        <time>2013-09-09T17:02:37Z</time>
      </trkpt>
      <trkpt lat="25.120248477905989" lon="-80.300678825005889">
        <ele>-1.3</ele>
        <time>2013-09-09T17:02:44Z</time>
      </trkpt>
      <trkpt lat="25.120236072689295" lon="-80.300649823620915">
        <ele>-1.79</ele>
        <time>2013-09-09T17:02:50Z</time>
      </trkpt>
      <trkpt lat="25.120219895616174" lon="-80.300612272694707">
        <ele>-1.79</ele>
        <time>2013-09-09T17:02:57Z</time>
      </trkpt>
      <trkpt lat="25.120197935029864" lon="-80.300594922155142">
        <ele>-1.79</ele>
        <time>2013-09-09T17:03:03Z</time>
      </trkpt>
      <trkpt lat="25.120175303891301" lon="-80.300586372613907">
        <ele>-2.75</ele>
        <time>2013-09-09T17:03:08Z</time>
      </trkpt>
      <trkpt lat="25.120144877582788" lon="-80.300588048994541">
        <ele>-2.75</ele>
        <time>2013-09-09T17:03:14Z</time>
      </trkpt>
      <trkpt lat="25.120129119604826" lon="-80.300592910498381">
        <ele>-2.27</ele>
        <time>2013-09-09T17:03:19Z</time>
      </trkpt>
      <trkpt lat="25.120108835399151" lon="-80.300586707890034">
        <ele>-1.79</ele>
        <time>2013-09-09T17:03:26Z</time>
      </trkpt>
      <trkpt lat="25.120074721053243" lon="-80.300592072308064">
        <ele>-0.82</ele>
        <time>2013-09-09T17:03:40Z</time>
      </trkpt>
      <trkpt lat="25.120046557858586" lon="-80.300614703446627">
        <ele>-0.82</ele>
        <time>2013-09-09T17:03:46Z</time>
      </trkpt>
      <trkpt lat="25.120013449341059" lon="-80.300648063421249">
        <ele>-0.82</ele>
        <time>2013-09-09T17:03:54Z</time>
      </trkpt>
      <trkpt lat="25.119992075487971" lon="-80.300655774772167">
        <ele>-1.3</ele>
        <time>2013-09-09T17:04:00Z</time>
      </trkpt>
      <trkpt lat="25.119984280318022" lon="-80.3006920684129">
        <ele>-1.3</ele>
        <time>2013-09-09T17:04:06Z</time>
      </trkpt>
      <trkpt lat="25.119975982233882" lon="-80.300715453922749">
        <ele>-0.82</ele>
        <time>2013-09-09T17:04:12Z</time>
      </trkpt>
      <trkpt lat="25.119962738826871" lon="-80.300735989585519">
        <ele>-1.3</ele>
        <time>2013-09-09T17:04:17Z</time>
      </trkpt>
      <trkpt lat="25.119969444349408" lon="-80.300776390358806">
        <ele>-0.82</ele>
        <time>2013-09-09T17:04:23Z</time>
      </trkpt>
      <trkpt lat="25.119963325560093" lon="-80.300817377865314">
        <ele>-1.3</ele>
        <time>2013-09-09T17:04:32Z</time>
      </trkpt>
      <trkpt lat="25.119969444349408" lon="-80.30084160156548">
        <ele>-1.3</ele>
        <time>2013-09-09T17:04:39Z</time>
      </trkpt>
      <trkpt lat="25.1199646666646" lon="-80.300869764760137">
        <ele>-1.3</ele>
        <time>2013-09-09T17:04:46Z</time>
      </trkpt>
      <trkpt lat="25.119943292811513" lon="-80.300895748659968">
        <ele>-1.3</ele>
        <time>2013-09-09T17:04:52Z</time>
      </trkpt>
      <trkpt lat="25.119936335831881" lon="-80.300917038694024">
        <ele>-0.82</ele>
        <time>2013-09-09T17:04:57Z</time>
      </trkpt>
      <trkpt lat="25.119930803775787" lon="-80.300935311242938">
        <ele>-0.34</ele>
        <time>2013-09-09T17:05:02Z</time>
      </trkpt>
      <trkpt lat="25.119954440742731" lon="-80.300969509407878">
        <ele>-0.34</ele>
        <time>2013-09-09T17:05:08Z</time>
      </trkpt>
      <trkpt lat="25.119960056617856" lon="-80.301004378125072">
        <ele>-0.34</ele>
        <time>2013-09-09T17:05:15Z</time>
      </trkpt>
      <trkpt lat="25.119963409379125" lon="-80.301041090860963">
        <ele>0.14</ele>
        <time>2013-09-09T17:05:21Z</time>
      </trkpt>
      <trkpt lat="25.119963157922029" lon="-80.30104536563158">
        <ele>0.14</ele>
        <time>2013-09-09T17:05:22Z</time>
      </trkpt>
      <trkpt lat="25.119953602552414" lon="-80.301083922386169">
        <ele>0.14</ele>
        <time>2013-09-09T17:05:28Z</time>
      </trkpt>
      <trkpt lat="25.119932563975453" lon="-80.301096579059958">
        <ele>0.14</ele>
        <time>2013-09-09T17:05:34Z</time>
      </trkpt>
      <trkpt lat="25.119912028312683" lon="-80.301132621243596">
        <ele>0.14</ele>
        <time>2013-09-09T17:05:42Z</time>
      </trkpt>
      <trkpt lat="25.119892582297325" lon="-80.301171848550439">
        <ele>0.14</ele>
        <time>2013-09-09T17:05:50Z</time>
      </trkpt>
      <trkpt lat="25.119904903694987" lon="-80.301215434446931">
        <ele>1.1</ele>
        <time>2013-09-09T17:05:57Z</time>
      </trkpt>
      <trkpt lat="25.119919069111347" lon="-80.301251225173473">
        <ele>0.62</ele>
        <time>2013-09-09T17:06:04Z</time>
      </trkpt>
      <trkpt lat="25.119929295033216" lon="-80.301281902939081">
        <ele>0.62</ele>
        <time>2013-09-09T17:06:10Z</time>
      </trkpt>
      <trkpt lat="25.119930887594819" lon="-80.301304617896676">
        <ele>0.14</ele>
        <time>2013-09-09T17:06:16Z</time>
      </trkpt>
      <trkpt lat="25.119924768805504" lon="-80.301310401409864">
        <ele>-0.82</ele>
        <time>2013-09-09T17:06:24Z</time>
      </trkpt>
      <trkpt lat="25.119929295033216" lon="-80.301311742514372">
        <ele>-0.82</ele>
        <time>2013-09-09T17:06:33Z</time>
      </trkpt>
      <trkpt lat="25.119919069111347" lon="-80.301309730857611">
        <ele>-0.34</ele>
        <time>2013-09-09T17:06:41Z</time>
      </trkpt>
      <trkpt lat="25.119917644187808" lon="-80.301319621503353">
        <ele>0.14</ele>
        <time>2013-09-09T17:06:47Z</time>
      </trkpt>
      <trkpt lat="25.119910016655922" lon="-80.301309060305357">
        <ele>0.62</ele>
        <time>2013-09-09T17:06:54Z</time>
      </trkpt>
      <trkpt lat="25.119909681379795" lon="-80.301313418895006">
        <ele>0.62</ele>
        <time>2013-09-09T17:07:02Z</time>
      </trkpt>
      <trkpt lat="25.1199059933424" lon="-80.301324566826224">
        <ele>0.14</ele>
        <time>2013-09-09T17:07:10Z</time>
      </trkpt>
      <trkpt lat="25.119906160980463" lon="-80.301335463300347">
        <ele>-0.34</ele>
        <time>2013-09-09T17:07:17Z</time>
      </trkpt>
      <trkpt lat="25.119916805997491" lon="-80.301343342289329">
        <ele>-0.34</ele>
        <time>2013-09-09T17:07:23Z</time>
      </trkpt>
      <trkpt lat="25.119922924786806" lon="-80.301331439986825">
        <ele>0.14</ele>
        <time>2013-09-09T17:07:29Z</time>
      </trkpt>
      <trkpt lat="25.119929211214185" lon="-80.301322974264622">
        <ele>-0.34</ele>
        <time>2013-09-09T17:07:35Z</time>
      </trkpt>
      <trkpt lat="25.119945891201496" lon="-80.301322555169463">
        <ele>-0.34</ele>
        <time>2013-09-09T17:07:43Z</time>
      </trkpt>
      <trkpt lat="25.119788981974125" lon="-80.301371086388826">
        <ele>3.5</ele>
        <time>2013-09-09T15:42:36Z</time>
      </trkpt>
      <trkpt lat="25.119781941175461" lon="-80.301358932629228">
        <ele>3.02</ele>
        <time>2013-09-09T15:42:46Z</time>
      </trkpt>
      <trkpt lat="25.11977213434875" lon="-80.301347784698009">
        <ele>1.58</ele>
        <time>2013-09-09T15:42:54Z</time>
      </trkpt>
      <trkpt lat="25.119739109650254" lon="-80.301352562382817">
        <ele>0.14</ele>
        <time>2013-09-09T15:43:07Z</time>
      </trkpt>
      <trkpt lat="25.119700552895665" lon="-80.301361195743084">
        <ele>-1.3</ele>
        <time>2013-09-09T15:43:21Z</time>
      </trkpt>
      <trkpt lat="25.119709186255932" lon="-80.301362788304687">
        <ele>-0.82</ele>
        <time>2013-09-09T15:43:35Z</time>
      </trkpt>
      <trkpt lat="25.11978043243289" lon="-80.301331439986825">
        <ele>0.14</ele>
        <time>2013-09-09T15:43:47Z</time>
      </trkpt>
      <trkpt lat="25.119820414111018" lon="-80.301305036991835">
        <ele>0.14</ele>
        <time>2013-09-09T15:43:57Z</time>
      </trkpt>
      <trkpt lat="25.119829382747412" lon="-80.301297744736075">
        <ele>0.62</ele>
        <time>2013-09-09T15:44:04Z</time>
      </trkpt>
      <trkpt lat="25.119838770478964" lon="-80.301259104162455">
        <ele>3.5</ele>
        <time>2013-09-09T15:44:17Z</time>
      </trkpt>
      <trkpt lat="25.119821168482304" lon="-80.301147708669305">
        <ele>4.46</ele>
        <time>2013-09-09T15:44:32Z</time>
      </trkpt>
      <trkpt lat="25.119844889268279" lon="-80.301064560189843">
        <ele>5.91</ele>
        <time>2013-09-09T15:44:45Z</time>
      </trkpt>
      <trkpt lat="25.119914878159761" lon="-80.30100823380053">
        <ele>4.94</ele>
        <time>2013-09-09T15:44:56Z</time>
      </trkpt>
      <trkpt lat="25.119909262284636" lon="-80.300985351204872">
        <ele>4.46</ele>
        <time>2013-09-09T15:45:06Z</time>
      </trkpt>
      <trkpt lat="25.11991873383522" lon="-80.300929443910718">
        <ele>3.98</ele>
        <time>2013-09-09T15:45:19Z</time>
      </trkpt>
      <trkpt lat="25.119933988898993" lon="-80.300806229934096">
        <ele>3.02</ele>
        <time>2013-09-09T15:45:34Z</time>
      </trkpt>
      <trkpt lat="25.119940862059593" lon="-80.300726350396872">
        <ele>3.98</ele>
        <time>2013-09-09T15:45:47Z</time>
      </trkpt>
      <trkpt lat="25.119914375245571" lon="-80.300619397312403">
        <ele>3.98</ele>
        <time>2013-09-09T15:46:02Z</time>
      </trkpt>
      <trkpt lat="25.119863245636225" lon="-80.300606489181519">
        <ele>3.02</ele>
        <time>2013-09-09T15:46:13Z</time>
      </trkpt>
      <trkpt lat="25.119834579527378" lon="-80.300629874691367">
        <ele>2.54</ele>
        <time>2013-09-09T15:46:21Z</time>
      </trkpt>
      <trkpt lat="25.119830472394824" lon="-80.300658456981182">
        <ele>1.1</ele>
        <time>2013-09-09T15:46:28Z</time>
      </trkpt>
      <trkpt lat="25.119827203452587" lon="-80.300685362890363">
        <ele>1.1</ele>
        <time>2013-09-09T15:46:36Z</time>
      </trkpt>
      <trkpt lat="25.119813540950418" lon="-80.300705479457974">
        <ele>0.62</ele>
        <time>2013-09-09T15:46:43Z</time>
      </trkpt>
      <trkpt lat="25.119818486273289" lon="-80.300729619339108">
        <ele>0.62</ele>
        <time>2013-09-09T15:46:49Z</time>
      </trkpt>
      <trkpt lat="25.119837764650583" lon="-80.300741689279675">
        <ele>0.62</ele>
        <time>2013-09-09T15:46:56Z</time>
      </trkpt>
      <trkpt lat="25.119851091876626" lon="-80.300705982372165">
        <ele>0.62</ele>
        <time>2013-09-09T15:47:04Z</time>
      </trkpt>
      <trkpt lat="25.11985469609499" lon="-80.300675220787525">
        <ele>1.1</ele>
        <time>2013-09-09T15:47:10Z</time>
      </trkpt>
      <trkpt lat="25.119856875389814" lon="-80.300656026229262">
        <ele>1.58</ele>
        <time>2013-09-09T15:47:16Z</time>
      </trkpt>
      <trkpt lat="25.119845811277628" lon="-80.300644710659981">
        <ele>0.62</ele>
        <time>2013-09-09T15:47:22Z</time>
      </trkpt>
      <trkpt lat="25.119821839034557" lon="-80.300645129755139">
        <ele>0.14</ele>
        <time>2013-09-09T15:47:29Z</time>
      </trkpt>
      <trkpt lat="25.119804069399834" lon="-80.300671868026257">
        <ele>0.62</ele>
        <time>2013-09-09T15:47:35Z</time>
      </trkpt>
      <trkpt lat="25.119811864569783" lon="-80.300718555226922">
        <ele>0.62</ele>
        <time>2013-09-09T15:47:43Z</time>
      </trkpt>
      <trkpt lat="25.119819408282638" lon="-80.300745964050293">
        <ele>0.62</ele>
        <time>2013-09-09T15:47:48Z</time>
      </trkpt>
      <trkpt lat="25.11983809992671" lon="-80.300772618502378">
        <ele>1.1</ele>
        <time>2013-09-09T15:47:55Z</time>
      </trkpt>
      <trkpt lat="25.119848744943738" lon="-80.30078980140388">
        <ele>1.1</ele>
        <time>2013-09-09T15:48:00Z</time>
      </trkpt>
      <trkpt lat="25.119844637811184" lon="-80.300812013447285">
        <ele>1.58</ele>
        <time>2013-09-09T15:48:06Z</time>
      </trkpt>
      <trkpt lat="25.119834328070283" lon="-80.300830202177167">
        <ele>1.58</ele>
        <time>2013-09-09T15:48:12Z</time>
      </trkpt>
      <trkpt lat="25.119826951995492" lon="-80.300814863294363">
        <ele>2.06</ele>
        <time>2013-09-09T15:48:19Z</time>
      </trkpt>
      <trkpt lat="25.119807254523039" lon="-80.300772786140442">
        <ele>2.06</ele>
        <time>2013-09-09T15:48:27Z</time>
      </trkpt>
      <trkpt lat="25.119801471009851" lon="-80.300732469186187">
        <ele>2.54</ele>
        <time>2013-09-09T15:48:34Z</time>
      </trkpt>
      <trkpt lat="25.119807673618197" lon="-80.30068963766098">
        <ele>2.54</ele>
        <time>2013-09-09T15:48:41Z</time>
      </trkpt>
      <trkpt lat="25.11980876326561" lon="-80.30065150000155">
        <ele>2.06</ele>
        <time>2013-09-09T15:48:47Z</time>
      </trkpt>
      <trkpt lat="25.119818653911352" lon="-80.300618056207895">
        <ele>2.06</ele>
        <time>2013-09-09T15:48:52Z</time>
      </trkpt>
      <trkpt lat="25.119821587577462" lon="-80.30057480558753">
        <ele>1.1</ele>
        <time>2013-09-09T15:48:59Z</time>
      </trkpt>
      <trkpt lat="25.119814043864608" lon="-80.300541697070003">
        <ele>1.1</ele>
        <time>2013-09-09T15:49:04Z</time>
      </trkpt>
      <trkpt lat="25.11979510076344" lon="-80.30050054192543">
        <ele>0.62</ele>
        <time>2013-09-09T15:49:10Z</time>
      </trkpt>
      <trkpt lat="25.119779845699668" lon="-80.300466679036617">
        <ele>0.62</ele>
        <time>2013-09-09T15:49:16Z</time>
      </trkpt>
      <trkpt lat="25.11974673718214" lon="-80.300420075654984">
        <ele>0.62</ele>
        <time>2013-09-09T15:49:24Z</time>
      </trkpt>
      <trkpt lat="25.11973693035543" lon="-80.300409179180861">
        <ele>0.62</ele>
        <time>2013-09-09T15:49:26Z</time>
      </trkpt>
      <trkpt lat="25.11970373801887" lon="-80.300367102026939">
        <ele>0.62</ele>
        <time>2013-09-09T15:49:35Z</time>
      </trkpt>
      <trkpt lat="25.119683621451259" lon="-80.300343129783869">
        <ele>0.14</ele>
        <time>2013-09-09T15:49:40Z</time>
      </trkpt>
      <trkpt lat="25.119650345295668" lon="-80.300310859456658">
        <ele>0.14</ele>
        <time>2013-09-09T15:49:47Z</time>
      </trkpt>
      <trkpt lat="25.119623355567455" lon="-80.30028747394681">
        <ele>-0.34</ele>
        <time>2013-09-09T15:49:53Z</time>
      </trkpt>
      <trkpt lat="25.119591169059277" lon="-80.300264758989215">
        <ele>-0.34</ele>
        <time>2013-09-09T15:50:00Z</time>
      </trkpt>
      <trkpt lat="25.119564346969128" lon="-80.300248581916094">
        <ele>0.14</ele>
        <time>2013-09-09T15:50:06Z</time>
      </trkpt>
      <trkpt lat="25.119531070813537" lon="-80.300230393186212">
        <ele>0.62</ele>
        <time>2013-09-09T15:50:14Z</time>
      </trkpt>
      <trkpt lat="25.119499051943421" lon="-80.300220670178533">
        <ele>0.62</ele>
        <time>2013-09-09T15:50:20Z</time>
      </trkpt>
      <trkpt lat="25.119473990052938" lon="-80.300198122859001">
        <ele>1.58</ele>
        <time>2013-09-09T15:50:26Z</time>
      </trkpt>
      <trkpt lat="25.119440630078316" lon="-80.300174485892057">
        <ele>1.58</ele>
        <time>2013-09-09T15:50:33Z</time>
      </trkpt>
      <trkpt lat="25.119427554309368" lon="-80.30016970820725">
        <ele>1.1</ele>
        <time>2013-09-09T15:50:36Z</time>
      </trkpt>
      <trkpt lat="25.119397044181824" lon="-80.30015311203897">
        <ele>0.14</ele>
        <time>2013-09-09T15:50:42Z</time>
      </trkpt>
      <trkpt lat="25.119365444406867" lon="-80.300141964107752">
        <ele>0.14</ele>
        <time>2013-09-09T15:50:49Z</time>
      </trkpt>
      <trkpt lat="25.119352452456951" lon="-80.300137018784881">
        <ele>1.58</ele>
        <time>2013-09-09T15:50:56Z</time>
      </trkpt>
      <trkpt lat="25.119315404444933" lon="-80.300121093168855">
        <ele>4.94</ele>
        <time>2013-09-09T15:51:08Z</time>
      </trkpt>
      <trkpt lat="25.119230831041932" lon="-80.300113465636969">
        <ele>5.91</ele>
        <time>2013-09-09T15:51:20Z</time>
      </trkpt>
      <trkpt lat="25.119176097214222" lon="-80.300108855590224">
        <ele>5.42</ele>
        <time>2013-09-09T15:51:30Z</time>
      </trkpt>
      <trkpt lat="25.119151035323739" lon="-80.300128301605582">
        <ele>4.94</ele>
        <time>2013-09-09T15:51:38Z</time>
      </trkpt>
      <trkpt lat="25.119160171598196" lon="-80.300162751227617">
        <ele>4.46</ele>
        <time>2013-09-09T15:51:46Z</time>
      </trkpt>
      <trkpt lat="25.119189759716392" lon="-80.300230225548148">
        <ele>3.98</ele>
        <time>2013-09-09T15:51:57Z</time>
      </trkpt>
      <trkpt lat="25.119237368926406" lon="-80.300272302702069">
        <ele>3.5</ele>
        <time>2013-09-09T15:52:07Z</time>
      </trkpt>
      <trkpt lat="25.119243739172816" lon="-80.300271296873689">
        <ele>2.06</ele>
        <time>2013-09-09T15:52:15Z</time>
      </trkpt>
      <trkpt lat="25.119251785799861" lon="-80.300274230539799">
        <ele>2.06</ele>
        <time>2013-09-09T15:52:22Z</time>
      </trkpt>
      <trkpt lat="25.119259413331747" lon="-80.300296107307076">
        <ele>1.58</ele>
        <time>2013-09-09T15:52:31Z</time>
      </trkpt>
      <trkpt lat="25.119272153824568" lon="-80.300304908305407">
        <ele>1.58</ele>
        <time>2013-09-09T15:52:39Z</time>
      </trkpt>
      <trkpt lat="25.119279446080327" lon="-80.300311949104071">
        <ele>2.06</ele>
        <time>2013-09-09T15:52:46Z</time>
      </trkpt>
      <trkpt lat="25.119283888489008" lon="-80.300321085378528">
        <ele>2.54</ele>
        <time>2013-09-09T15:52:51Z</time>
      </trkpt>
      <trkpt lat="25.119281960651278" lon="-80.300335502251983">
        <ele>2.54</ele>
        <time>2013-09-09T15:52:57Z</time>
      </trkpt>
      <trkpt lat="25.119290258735418" lon="-80.300342459231615">
        <ele>2.06</ele>
        <time>2013-09-09T15:53:04Z</time>
      </trkpt>
      <trkpt lat="25.119304424151778" lon="-80.300333490595222">
        <ele>1.58</ele>
        <time>2013-09-09T15:53:11Z</time>
      </trkpt>
      <trkpt lat="25.119335353374481" lon="-80.300329299643636">
        <ele>1.1</ele>
        <time>2013-09-09T15:53:19Z</time>
      </trkpt>
      <trkpt lat="25.119360079988837" lon="-80.300352266058326">
        <ele>1.1</ele>
        <time>2013-09-09T15:53:26Z</time>
      </trkpt>
      <trkpt lat="25.11938857845962" lon="-80.30038034543395">
        <ele>1.1</ele>
        <time>2013-09-09T15:53:32Z</time>
      </trkpt>
      <trkpt lat="25.11941296979785" lon="-80.300412951037288">
        <ele>0.62</ele>
        <time>2013-09-09T15:53:39Z</time>
      </trkpt>
      <trkpt lat="25.119425877928734" lon="-80.300455447286367">
        <ele>0.62</ele>
        <time>2013-09-09T15:53:48Z</time>
      </trkpt>
      <trkpt lat="25.119443899020553" lon="-80.300485538318753">
        <ele>0.62</ele>
        <time>2013-09-09T15:53:56Z</time>
      </trkpt>
      <trkpt lat="25.119464183226228" lon="-80.300514372065663">
        <ele>0.62</ele>
        <time>2013-09-09T15:54:02Z</time>
      </trkpt>
      <trkpt lat="25.119498046115041" lon="-80.300549324601889">
        <ele>1.1</ele>
        <time>2013-09-09T15:54:11Z</time>
      </trkpt>
      <trkpt lat="25.119494944810867" lon="-80.300573380663991">
        <ele>1.1</ele>
        <time>2013-09-09T15:54:16Z</time>
      </trkpt>
      <trkpt lat="25.119496202096343" lon="-80.300604812800884">
        <ele>1.58</ele>
        <time>2013-09-09T15:54:23Z</time>
      </trkpt>
      <trkpt lat="25.119499135762453" lon="-80.300630712881684">
        <ele>2.06</ele>
        <time>2013-09-09T15:54:28Z</time>
      </trkpt>
      <trkpt lat="25.119514726102352" lon="-80.300667928531766">
        <ele>2.06</ele>
        <time>2013-09-09T15:54:35Z</time>
      </trkpt>
      <trkpt lat="25.119531322270632" lon="-80.300697349011898">
        <ele>2.06</ele>
        <time>2013-09-09T15:54:41Z</time>
      </trkpt>
      <trkpt lat="25.119557976722717" lon="-80.300726015120745">
        <ele>2.06</ele>
        <time>2013-09-09T15:54:48Z</time>
      </trkpt>
      <trkpt lat="25.119596617296338" lon="-80.300742443650961">
        <ele>2.06</ele>
        <time>2013-09-09T15:54:56Z</time>
      </trkpt>
      <trkpt lat="25.119621092453599" lon="-80.300761051476002">
        <ele>1.58</ele>
        <time>2013-09-09T15:55:03Z</time>
      </trkpt>
      <trkpt lat="25.119649758562446" lon="-80.300774127244949">
        <ele>1.58</ele>
        <time>2013-09-09T15:55:10Z</time>
      </trkpt>
      <trkpt lat="25.119690243154764" lon="-80.300789969041944">
        <ele>2.06</ele>
        <time>2013-09-09T15:55:18Z</time>
      </trkpt>
      <trkpt lat="25.119709018617868" lon="-80.300813773646951">
        <ele>1.58</ele>
        <time>2013-09-09T15:55:25Z</time>
      </trkpt>
      <trkpt lat="25.11974086984992" lon="-80.300835650414228">
        <ele>1.58</ele>
        <time>2013-09-09T15:55:32Z</time>
      </trkpt>
      <trkpt lat="25.119780516251922" lon="-80.300862053409219">
        <ele>1.1</ele>
        <time>2013-09-09T15:55:40Z</time>
      </trkpt>
      <trkpt lat="25.119801973924041" lon="-80.300889378413558">
        <ele>1.1</ele>
        <time>2013-09-09T15:55:46Z</time>
      </trkpt>
      <trkpt lat="25.119813960045576" lon="-80.300915110856295">
        <ele>0.62</ele>
        <time>2013-09-09T15:55:52Z</time>
      </trkpt>
      <trkpt lat="25.119798788800836" lon="-80.300931287929416">
        <ele>0.62</ele>
        <time>2013-09-09T15:55:58Z</time>
      </trkpt>
      <trkpt lat="25.119760315865278" lon="-80.300927767530084">
        <ele>0.62</ele>
        <time>2013-09-09T15:56:05Z</time>
      </trkpt>
      <trkpt lat="25.119733158499002" lon="-80.300904549658298">
        <ele>0.62</ele>
        <time>2013-09-09T15:56:11Z</time>
      </trkpt>
      <trkpt lat="25.119702145457268" lon="-80.300868256017566">
        <ele>0.62</ele>
        <time>2013-09-09T15:56:19Z</time>
      </trkpt>
      <trkpt lat="25.119682950899005" lon="-80.300835985690355">
        <ele>1.1</ele>
        <time>2013-09-09T15:56:25Z</time>
      </trkpt>
      <trkpt lat="25.119664929807186" lon="-80.300812935456634">
        <ele>1.1</ele>
        <time>2013-09-09T15:56:31Z</time>
      </trkpt>
      <trkpt lat="25.119650848209858" lon="-80.300789214670658">
        <ele>2.06</ele>
        <time>2013-09-09T15:56:37Z</time>
      </trkpt>
      <trkpt lat="25.119628300890326" lon="-80.300768679007888">
        <ele>1.58</ele>
        <time>2013-09-09T15:56:42Z</time>
      </trkpt>
      <trkpt lat="25.119610950350761" lon="-80.300733475014567">
        <ele>1.58</ele>
        <time>2013-09-09T15:56:49Z</time>
      </trkpt>
      <trkpt lat="25.119583373889327" lon="-80.30070723965764">
        <ele>1.58</ele>
        <time>2013-09-09T15:56:55Z</time>
      </trkpt>
      <trkpt lat="25.119557473808527" lon="-80.300684776157141">
        <ele>0.62</ele>
        <time>2013-09-09T15:57:01Z</time>
      </trkpt>
      <trkpt lat="25.119523443281651" lon="-80.300655607134104">
        <ele>0.14</ele>
        <time>2013-09-09T15:57:09Z</time>
      </trkpt>
      <trkpt lat="25.119505422189832" lon="-80.300632389262319">
        <ele>-0.34</ele>
        <time>2013-09-09T15:57:15Z</time>
      </trkpt>
      <trkpt lat="25.119490418583155" lon="-80.300606992095709">
        <ele>0.14</ele>
        <time>2013-09-09T15:57:21Z</time>
      </trkpt>
      <trkpt lat="25.119467116892338" lon="-80.300569524988532">
        <ele>0.14</ele>
        <time>2013-09-09T15:57:28Z</time>
      </trkpt>
      <trkpt lat="25.119445575401187" lon="-80.300546977669001">
        <ele>0.14</ele>
        <time>2013-09-09T15:57:34Z</time>
      </trkpt>
      <trkpt lat="25.119427302852273" lon="-80.30051177367568">
        <ele>0.62</ele>
        <time>2013-09-09T15:57:41Z</time>
      </trkpt>
      <trkpt lat="25.119410455226898" lon="-80.300478329882026">
        <ele>0.62</ele>
        <time>2013-09-09T15:57:48Z</time>
      </trkpt>
      <trkpt lat="25.119373239576817" lon="-80.300447903573513">
        <ele>0.62</ele>
        <time>2013-09-09T15:57:57Z</time>
      </trkpt>
      <trkpt lat="25.119347758591175" lon="-80.300419237464666">
        <ele>0.62</ele>
        <time>2013-09-09T15:58:06Z</time>
      </trkpt>
      <trkpt lat="25.119312889873981" lon="-80.300401886925101">
        <ele>0.62</ele>
        <time>2013-09-09T15:58:13Z</time>
      </trkpt>
      <trkpt lat="25.11928397230804" lon="-80.300395181402564">
        <ele>0.62</ele>
        <time>2013-09-09T15:58:19Z</time>
      </trkpt>
      <trkpt lat="25.119251785799861" lon="-80.300393756479025">
        <ele>0.14</ele>
        <time>2013-09-09T15:58:25Z</time>
      </trkpt>
      <trkpt lat="25.119219264015555" lon="-80.30040037818253">
        <ele>0.14</ele>
        <time>2013-09-09T15:58:31Z</time>
      </trkpt>
      <trkpt lat="25.119176600128412" lon="-80.300407502800226">
        <ele>0.14</ele>
        <time>2013-09-09T15:58:38Z</time>
      </trkpt>
      <trkpt lat="25.119171403348446" lon="-80.300407754257321">
        <ele>0.14</ele>
        <time>2013-09-09T15:58:39Z</time>
      </trkpt>
      <trkpt lat="25.119138211011887" lon="-80.300399120897055">
        <ele>0.62</ele>
        <time>2013-09-09T15:58:45Z</time>
      </trkpt>
      <trkpt lat="25.119094373658299" lon="-80.300395181402564">
        <ele>0.62</ele>
        <time>2013-09-09T15:58:54Z</time>
      </trkpt>
      <trkpt lat="25.119065036997199" lon="-80.300380596891046">
        <ele>0.62</ele>
        <time>2013-09-09T15:59:00Z</time>
      </trkpt>
      <trkpt lat="25.119043830782175" lon="-80.300366766750813">
        <ele>0.14</ele>
        <time>2013-09-09T15:59:06Z</time>
      </trkpt>
      <trkpt lat="25.119026899337769" lon="-80.300374645739794">
        <ele>-0.34</ele>
        <time>2013-09-09T15:59:14Z</time>
      </trkpt>
      <trkpt lat="25.119001334533095" lon="-80.300381183624268">
        <ele>-0.34</ele>
        <time>2013-09-09T15:59:20Z</time>
      </trkpt>
      <trkpt lat="25.118966633453965" lon="-80.30038520693779">
        <ele>-0.34</ele>
        <time>2013-09-09T15:59:27Z</time>
      </trkpt>
      <trkpt lat="25.118939476087689" lon="-80.300397947430611">
        <ele>-0.34</ele>
        <time>2013-09-09T15:59:35Z</time>
      </trkpt>
      <trkpt lat="25.118949702009559" lon="-80.300425188615918">
        <ele>-0.34</ele>
        <time>2013-09-09T15:59:40Z</time>
      </trkpt>
      <trkpt lat="25.118968142196536" lon="-80.30047950334847">
        <ele>0.14</ele>
        <time>2013-09-09T15:59:51Z</time>
      </trkpt>
      <trkpt lat="25.119025222957134" lon="-80.300523173063993">
        <ele>0.14</ele>
        <time>2013-09-09T16:00:04Z</time>
      </trkpt>
      <trkpt lat="25.119087332859635" lon="-80.300531135872006">
        <ele>0.14</ele>
        <time>2013-09-09T16:00:18Z</time>
      </trkpt>
      <trkpt lat="25.119124045595527" lon="-80.300556616857648">
        <ele>1.1</ele>
        <time>2013-09-09T16:00:27Z</time>
      </trkpt>
      <trkpt lat="25.119198057800531" lon="-80.300561310723424">
        <ele>2.06</ele>
        <time>2013-09-09T16:00:41Z</time>
      </trkpt>
      <trkpt lat="25.119263688102365" lon="-80.300582516938448">
        <ele>3.02</ele>
        <time>2013-09-09T16:00:54Z</time>
      </trkpt>
      <trkpt lat="25.119258323684335" lon="-80.300618559122086">
        <ele>1.58</ele>
        <time>2013-09-09T16:01:00Z</time>
      </trkpt>
      <trkpt lat="25.119279781356454" lon="-80.300658792257309">
        <ele>1.58</ele>
        <time>2013-09-09T16:01:08Z</time>
      </trkpt>
      <trkpt lat="25.119302328675985" lon="-80.300680417567492">
        <ele>1.58</ele>
        <time>2013-09-09T16:01:14Z</time>
      </trkpt>
      <trkpt lat="25.119311464950442" lon="-80.300696929916739">
        <ele>1.58</ele>
        <time>2013-09-09T16:01:18Z</time>
      </trkpt>
      <trkpt lat="25.119334934279323" lon="-80.300720315426588">
        <ele>2.06</ele>
        <time>2013-09-09T16:01:24Z</time>
      </trkpt>
      <trkpt lat="25.11935873888433" lon="-80.300745544955134">
        <ele>2.06</ele>
        <time>2013-09-09T16:01:31Z</time>
      </trkpt>
      <trkpt lat="25.119373239576817" lon="-80.300762392580509">
        <ele>1.58</ele>
        <time>2013-09-09T16:01:35Z</time>
      </trkpt>
      <trkpt lat="25.119400061666965" lon="-80.300779407843947">
        <ele>1.58</ele>
        <time>2013-09-09T16:01:41Z</time>
      </trkpt>
      <trkpt lat="25.119414729997516" lon="-80.300810839980841">
        <ele>1.58</ele>
        <time>2013-09-09T16:01:48Z</time>
      </trkpt>
      <trkpt lat="25.119425291195512" lon="-80.30082693323493">
        <ele>1.58</ele>
        <time>2013-09-09T16:01:53Z</time>
      </trkpt>
      <trkpt lat="25.11944867670536" lon="-80.30085283331573">
        <ele>1.58</ele>
        <time>2013-09-09T16:01:59Z</time>
      </trkpt>
      <trkpt lat="25.119469463825226" lon="-80.300880996510386">
        <ele>1.58</ele>
        <time>2013-09-09T16:02:05Z</time>
      </trkpt>
      <trkpt lat="25.119488406926394" lon="-80.30091050080955">
        <ele>1.58</ele>
        <time>2013-09-09T16:02:12Z</time>
      </trkpt>
      <trkpt lat="25.119493855163455" lon="-80.300921816378832">
        <ele>1.58</ele>
        <time>2013-09-09T16:02:15Z</time>
      </trkpt>
      <trkpt lat="25.119504667818546" lon="-80.300943944603205">
        <ele>1.58</ele>
        <time>2013-09-09T16:02:20Z</time>
      </trkpt>
      <trkpt lat="25.119521515443921" lon="-80.300966827198863">
        <ele>1.58</ele>
        <time>2013-09-09T16:02:26Z</time>
      </trkpt>
      <trkpt lat="25.119544314220548" lon="-80.3009959962219">
        <ele>1.58</ele>
        <time>2013-09-09T16:02:33Z</time>
      </trkpt>
      <trkpt lat="25.119554037228227" lon="-80.301026841625571">
        <ele>1.58</ele>
        <time>2013-09-09T16:02:40Z</time>
      </trkpt>
      <trkpt lat="25.119575913995504" lon="-80.301055507734418">
        <ele>1.58</ele>
        <time>2013-09-09T16:02:47Z</time>
      </trkpt>
      <trkpt lat="25.119599550962448" lon="-80.301080150529742">
        <ele>2.06</ele>
        <time>2013-09-09T16:02:54Z</time>
      </trkpt>
      <trkpt lat="25.119616566225886" lon="-80.301102194935083">
        <ele>2.06</ele>
        <time>2013-09-09T16:03:00Z</time>
      </trkpt>
      <trkpt lat="25.119632324203849" lon="-80.301122730597854">
        <ele>2.06</ele>
        <time>2013-09-09T16:03:05Z</time>
      </trkpt>
      <trkpt lat="25.11964850127697" lon="-80.301160113885999">
        <ele>2.06</ele>
        <time>2013-09-09T16:03:13Z</time>
      </trkpt>
      <trkpt lat="25.119658475741744" lon="-80.301181068643928">
        <ele>1.58</ele>
        <time>2013-09-09T16:03:18Z</time>
      </trkpt>
      <trkpt lat="25.119661325588822" lon="-80.301206968724728">
        <ele>1.1</ele>
        <time>2013-09-09T16:03:24Z</time>
      </trkpt>
      <trkpt lat="25.119645651429892" lon="-80.301225325092673">
        <ele>1.1</ele>
        <time>2013-09-09T16:03:31Z</time>
      </trkpt>
      <trkpt lat="25.119606927037239" lon="-80.301206549629569">
        <ele>1.1</ele>
        <time>2013-09-09T16:03:40Z</time>
      </trkpt>
      <trkpt lat="25.119577590376139" lon="-80.301176039502025">
        <ele>1.1</ele>
        <time>2013-09-09T16:03:48Z</time>
      </trkpt>
      <trkpt lat="25.11954297311604" lon="-80.301160868257284">
        <ele>1.1</ele>
        <time>2013-09-09T16:03:56Z</time>
      </trkpt>
[truncated: 77,367 more chars]
